# Supplementary material for: An analytical method for the identification of cell type-specific disease gene modules
Source: J Transl Med. 2021 Jan 6;19:20. doi: 10.1186/s12967-020-02690-5 (PMC7788893; doi:10.1186/s12967-020-02690-5)
Supplement: Supplementary file 1 — Additional file 1. The calculated cell type-specificity and scores of genes in each cell type. [file 12967_2020_2690_MOESM1_ESM.xlsx]

## Sheet: Astrocyte
Symbol	Specificity	Score
GFAP	58.9131	4168.81
ID4	37.3402	3152.52
SLCO1C1	30.4406	2405.51
GJA1	26.5111	1530.85
BMPR1B	26.8423	1304.72
AQP4	28.9733	1233
SDC4	20.8862	1121.84
IL33	30.0216	980.502
SLC14A1	18.4015	926.149
ADGRV1	18.2603	890.519
PYGM	15.3146	827.204
ENTPD2	15.7773	799.688
CA12	16.8899	783.732
ENO3	20.1752	708.877
SDS	21.2759	706.912
GRIN2C	18.6684	696.881
PAPLN	14.1575	654.931
IGFN1	17.9231	599.969
RGS20	14.9311	571.354
PHYHD1	15.7084	495.294
ADORA2B	13.7663	449.017
BBOX1	14.7513	444.303
LAMB2	13.6527	441.544
LAMA1	17.504	373.037
ANGPTL4	17.178	350.43
PAX6	17.1924	349.802
CASP7	14.2489	323.957
PLIN5	13.2854	310.058
EYA1	14.1162	295.876
RNF182	14.2061	281.994
ZBTB7B	9.95375	277.657
EFEMP1	15.5781	276.139
PPP1R3C	12.0736	267.353
GPR143	11.8575	257.315
HPSE2	10.7403	250.497
FZD2	8.78256	242.489
CDX1	10.6152	241.118
SLC4A4	14.1738	221.845
C1orf116	12.0876	220.374
AEBP1	9.07433	214.311
SLC1A2	11.8127	212.712
CD38	11.375	209.347
MMP28	11.3186	207.663
CHI3L1	13.0811	207.595
AMZ2	9.96194	206.819
ITGA7	10.0944	201.936
LGALS3	12.4937	198.57
PRDM16	12.7553	189.665
SCARA3	7.9871	187.187
SLC13A5	9.84307	182.677
STOX1	9.88275	168.37
RGR	9.14564	165.132
SEC14L3	6.66609	157.327
GLIS3	10.8533	156.644
FGFR3	9.40213	153.816
ITGB4	11.3063	151.55
SDC2	9.86044	149.246
C16orf74	9.39338	147.654
FUT10	7.9097	141.745
MUC1	8.25632	139.843
BAG3	10.033	137.829
NTSR2	7.74938	131.656
RFX2	8.39807	130.785
MSX1	9.26482	130.58
GSTM1	9.53142	118.124
FAM107A	8.04965	117.882
DIO2	10.2523	117.678
GLP1R	6.48644	117.054
MT2A	8.06024	114.922
LGR6	6.64054	113.223
RGS9	7.13384	107.138
GC	5.95937	106.756
CRACR2B	8.01175	104.639
ACSBG1	8.08563	102.598
MFGE8	9.30458	102.193
RGMA	9.55242	99.2558
AHCYL2	5.31947	97.781
SMOX	6.41967	97.2443
IFITM3	6.93604	96.7406
LY6G6C	5.69954	95.2409
ELOVL2	6.4801	93.1134
HKDC1	6.90134	92.4269
PLTP	8.74099	89.2939
FZD8	7.734	87.2121
HS3ST3A1	7.27741	87.0678
AP4M1	4.5182	87.0239
INTU	4.44761	86.173
PLEKHO2	8.47493	85.0564
SHROOM3	7.74283	84.0644
SNTA1	6.01625	81.492
SLC30A10	7.60856	80.3886
CHRDL1	6.72618	79.4891
GPC5	6.86101	77.2398
CACHD1	8.00995	74.8538
KCNN3	5.84317	74.7276
RYR3	7.55593	74.437
IGSF1	6.66331	73.6934
BOC	7.32397	73.5948
GDPD2	7.10509	72.9404
GNA14	6.93973	69.4644
STON2	7.39976	69.3257
OR2F1	5.27171	69.1353
GLI3	5.32681	66.4676
TBC1D10A	6.11733	64.4796
DNASE1L3	6.52476	64.2896
PRSS27	7.37829	62.1239
ZSWIM7	4.46596	60.3482
PLEKHA7	4.90468	60.3443
VIM	6.00707	60.296
MT3	4.32561	59.9061
ARHGEF26	5.9549	59.1256
SLC4A11	7.12493	58.2718
GSTM5	5.67267	58.0881
CAMK2G	4.03416	56.4933
NCAN	6.10389	56.1322
PEX11A	4.5393	54.3492
PDLIM3	4.78003	54.3158
RFX4	4.53585	53.1325
SPTA1	4.53054	53.1125
NOTCH3	4.41342	51.0001
KLKB1	4.43841	50.3034
MMP14	4.34844	49.6547
TNNT1	5.93337	46.8002
TRIB1	4.90194	45.5014
VWCE	5.03065	45.2312
GAREML	4.88146	45.1889
F11	5.00213	44.1226
B4GALNT4	4.30159	44.0846
WIF1	5.34135	44.015
HSD17B14	4.15408	42.624
NKPD1	4.73623	41.6896
MDGA1	4.78289	41.6161
COL5A3	4.77831	41.2614
MT1X	4.12958	41.2497
PLIN4	5.87067	40.3203
HEYL	4.0593	40.1383
CNTFR	6.09455	40.0098
CLU	3.29689	39.5774
ADAMTSL5	6.0272	38.5364
ALDH1A1	4.80318	38.5262
FGFRL1	4.84495	38.4173
NFATC4	4.1656	37.8378
ZNF687	5.15646	37.6299
ATP2A1	4.3098	36.2939
ACOT11	4.6872	35.5805
TPD52L1	3.74065	35.5037
TSPAN12	4.69484	35.3284
DTNA	3.03076	34.9593
SPON1	3.93883	34.8305
MB	5.10342	32.7929
GDF9	4.7755	32.774
PRR5	4.66009	32.7412
EVC	4.31682	32.6529
NDRG2	3.83115	32.5877
PLCG1	3.72978	32.5359
SORBS1	4.18367	31.8055
AMDHD1	3.00175	31.6443
PHF21B	3.79177	31.6366
TNIK	3.68496	31.0926
PSD2	3.69381	30.8756
CYSTM1	4.70973	30.8754
ZMYND10	4.196	30.6434
ASAP2	3.35191	30.5284
WWC1	3.37348	30.4902
MAPK4	5.37052	30.1411
VAV3	3.88493	30.0233
CPA3	2.93151	30.0187
C1orf228	3.75762	29.9748
CKB	4.18803	29.2903
TNFRSF11B	3.8278	29.2755
DOCK7	3.19337	29.2347
CDC42EP4	4.80763	28.8473
FSTL3	3.0741	28.845
BCL2L12	2.86291	28.5944
COLCA2	4.41981	28.3986
HIF3A	4.99757	28.2242
IQCA1	5.17096	27.8735
SNX33	3.32006	27.8595
TNFSF4	4.33542	27.3289
PPP2R1B	3.28147	26.469
MICALL2	3.67083	26.2819
FAM167A	3.88448	26.0159
ASPH	3.02139	25.7148
WDR87	3.64213	25.281
PNPLA7	3.33657	24.725
GYS2	2.96574	24.6573
FAM189A2	2.88505	24.5802
SLC3A2	2.95675	24.4936
MXD4	3.22332	24.3039
DNAH7	4.53439	23.9226
MCC	3.54859	23.892
CTNNA2	4.58611	23.7479
TNC	2.97934	23.5832
CLDN10	2.68325	23.448
EDNRB	2.63447	23.3118
CACNB2	3.3529	23.2031
IL2RG	3.27373	23.0948
PITPNC1	3.89	23.0111
FAH	3.37623	22.7058
LIN28A	3.11822	22.5256
TRDN	3.66174	21.7183
S100A16	2.82107	21.4639
TEX15	3.63262	21.4457
FAM184A	3.76772	21.2853
CTF1	3.16735	20.9039
WFS1	3.13757	20.8084
MRVI1	2.71041	20.7984
PFKP	3.76962	20.7399
IFT27	2.95808	20.6762
TMPRSS3	2.75692	20.209
GINS2	4.2934	20.1502
APC2	3.58794	20.0243
LGI4	4.29998	19.9601
ITSN1	3.23523	19.7983
LGI1	3.40584	19.4501
GAN	3.43095	19.2792
FUT9	3.34175	19.0335
HSPB8	3.60847	18.9621
C12orf49	3.0978	18.7544
CCDC25	3.34984	18.724
HSD17B6	2.71995	18.6766
HTR6	3.8368	18.4503
NQO1	3.21518	18.2571
DCHS2	3.79307	18.2319
RRS1	3.25389	18.0977
GABRG1	3.90103	18.0343
FKBP9	3.1582	17.9891
YAP1	2.43376	17.9815
ACKR2	3.26544	17.9702
GRAMD1C	3.13705	17.9429
HHLA3	2.99801	17.921
CAPN2	2.89817	17.9063
EPHB1	2.72407	17.8947
CEP85L	1.97916	17.8795
CCT6B	3.18799	17.8727
NPFFR1	3.70634	17.8101
PFKFB1	3.67358	17.7922
VEGFC	3.56587	17.6339
NR1D1	4.02467	17.3893
ATP1B2	3.5496	17.1424
CDHR3	3.52068	17.0255
CNGA3	3.1036	16.887
TBX10	3.29456	16.8708
FGF2	2.43686	16.8006
CCDC151	3.12011	16.694
ARHGEF4	2.70134	16.6548
MSI1	2.98848	16.6331
SLC7A10	2.30298	16.5562
CACNB1	3.47297	16.3812
GLUL	2.39304	16.3333
PLCD3	3.8605	16.1674
SIGIRR	2.82473	16.1049
VANGL1	3.02216	16.0604
AGER	3.03049	16.0481
NEBL	2.96063	16.0385
NXT2	2.67809	16.0288
EYA2	2.34932	15.9519
SPHK1	2.50227	15.9481
LGR4	2.57624	15.9311
LPIN1	2.29979	15.8395
CPE	2.49786	15.8233
GPM6A	2.98494	15.7459
PLCD4	2.47726	15.6188
TRPM3	2.39309	15.5914
LAMB4	2.80926	15.4328
MT1E	3.23029	15.3179
ABCC9	3.80378	15.1576
WNT7B	3.2025	14.9649
ZNF680	2.60297	14.9137
NR2E1	3.31568	14.8791
CC2D2A	2.1598	14.7967
LPAR3	3.19536	14.7839
ZBTB3	2.8925	14.6331
C2orf72	2.47029	14.3842
RHOBTB3	2.58761	14.3658
CYP4F12	3.50189	14.2838
XRCC2	3.31125	14.2547
NUDT7	2.67466	14.1909
C11orf16	2.68608	14.185
GABBR1	2.44569	14.1453
ENHO	2.57395	14.0302
IL17RC	2.86687	13.9928
HES1	3.10873	13.8589
ZHX3	2.66053	13.8144
AGL	2.40381	13.7945
ADAL	2.06534	13.7116
FRAT2	2.73615	13.5996
TRIM29	2.46356	13.2724
SLC7A2	3.07672	13.2179
CP	2.69435	12.9998
MGLL	2.06109	12.9089
C9orf114	2.58229	12.8979
PGAM2	2.26561	12.8597
HS2ST1	1.71838	12.842
NBPF14	2.56155	12.7077
SMTN	2.41262	12.6265
RXRG	2.4324	12.5878
PREX2	2.29247	12.5297
FAM171B	2.91119	12.5091
ARHGAP5	2.62004	12.4136
FANK1	2.43903	12.4107
NXPE4	2.43317	12.4025
SPIRE1	1.65535	12.3492
DTX1	2.54479	12.2429
DOK5	2.69943	12.2369
RNF43	2.02874	12.2288
SLC6A16	2.86887	12.203
GRTP1	2.07107	12.1391
LRIG1	2.86871	12.0355
GABRB1	3.10047	11.7949
GALM	2.89133	11.7771
EFR3B	2.15343	11.5332
RABL3	1.79652	11.4255
SPARCL1	2.38466	11.3634
DIAPH3	3.08567	11.3273
ALDOC	2.02374	11.2945
MRAS	2.90205	11.2811
CELA2B	3.18193	11.2152
TEAD2	2.44231	11.1497
MNT	2.29213	11.0648
PDDC1	2.78534	11.0379
GRAMD3	2.68834	11.0133
SH2B1	1.85015	10.9946
MXRA8	2.51835	10.8828
TTPA	2.02873	10.8583
EFHC2	2.44107	10.7123
TTLL4	2.0758	10.6911
ACBD4	2.58979	10.5713
ERN1	2.31274	10.4857
NDP	2.70062	10.4577
EVA1A	2.61983	10.4194
BCR	2.36324	10.3914
HAVCR1	2.19246	10.3777
EIF4G1	2.22445	10.3278
AVEN	1.76193	10.0989
BRINP2	2.19302	10.0782
HHIPL1	2.41221	10.05
IL17RB	1.82949	10.0379
FAM19A5	2.10888	10.0377
CYLC2	2.63165	9.99763
MOXD1	2.66199	9.96265
CCDC114	1.97899	9.88207
ROM1	2.08215	9.85243
GABRA2	2.99275	9.7865
KAT2A	1.79415	9.76098
VAMP5	1.90976	9.69246
ARVCF	2.66473	9.665
RHEB	1.75433	9.6217
ACKR3	1.68956	9.61919
C1orf61	1.70704	9.50491
SEMA4A	2.59014	9.49421
PYGB	1.61626	9.48487
PTH1R	2.54226	9.39391
KCTD15	2.03049	9.3608
PALM	2.42086	9.34673
TNKS1BP1	2.98852	9.29689
ASRGL1	1.56926	9.29315
NEK1	1.9258	9.28916
IGFLR1	2.26578	9.2693
MYH15	2.32746	9.26274
SYTL4	2.49211	9.25396
KLK5	2.18288	9.21968
MYCBPAP	2.54767	9.12412
STK11	2.58991	9.10822
ERMARD	1.94011	9.09601
DDA1	2.00715	9.08832
FAM156A	2.35168	9.02076
LMO3	2.63322	9.01939
C19orf18	2.31753	8.87137
KIF27	1.68726	8.84274
CTIF	1.35872	8.83273
C9orf89	2.05066	8.73938
CYP3A43	2.45358	8.7331
ALOX12	2.07064	8.72257
ZNF8	2.76877	8.72115
CDIP1	1.87904	8.71705
FUT2	2.58057	8.66487
MEP1B	1.71796	8.63501
SRGAP3	1.53262	8.62669
POF1B	2.41725	8.62277
ARMC6	2.22973	8.59857
SEMA4B	2.55628	8.59501
DCLK2	2.51472	8.56082
SHC1	2.2584	8.54471
TTYH3	2.0741	8.5106
DBP	2.30429	8.4993
PINLYP	2.73665	8.42455
PQLC2	2.12786	8.37462
ZNF213	1.98458	8.36315
SLC22A5	2.73542	8.35677
LRRC8A	2.0118	8.33822
OAF	1.79076	8.25926
GBP3	2.75977	8.21553
WASF3	2.46093	8.19216
ABLIM1	2.10499	8.17214
PPARA	2.39759	8.12249
DDIT4	1.93139	8.10906
SH3PXD2B	2.01647	8.10069
CRYGN	1.96267	8.0446
POLR2H	1.99617	8.02748
RPL23A	1.6789	8.01394
APOE	2.11284	7.99361
ORAI3	2.34552	7.91093
SLFN12	2.58729	7.80046
RERG	2.46109	7.78257
CHST1	2.75437	7.76638
CCDC102A	1.49472	7.69186
BDH2	1.85838	7.67989
STEAP4	2.69478	7.66054
FMN2	2.70298	7.66022
APC	2.01859	7.6062
EHD2	1.87567	7.57953
TIMP1	1.57943	7.53724
COL28A1	1.96196	7.51348
CTNND2	1.86607	7.48676
CLUH	2.33072	7.46721
PLSCR4	2.22213	7.33231
ZNF709	1.64227	7.33206
PER2	1.99759	7.32528
EXOC3L2	1.84289	7.3099
CLDN18	1.8492	7.29607
TRIP6	2.65287	7.28697
SPOCD1	1.69356	7.25925
DCT	2.5667	7.24711
ADGRG2	2.34302	7.24445
UGP2	1.81979	7.23369
CCDC142	1.50059	7.18466
REPS1	1.3699	7.15819
MAFG	1.86054	7.15642
ENO1	1.7547	7.09718
C1orf194	2.64831	7.07515
MMD2	1.51247	7.05174
PDLIM1	1.69988	7.04194
SENP8	2.11661	7.03978
MFAP5	1.54341	7.03316
ATN1	1.62015	7.02026
GPT	1.65905	7.00451
PON3	1.49725	6.98714
RPS6KA2	2.26737	6.95012
PIDD1	2.06213	6.94609
TEAD3	1.58509	6.94438
HEPH	1.46857	6.83391
PYGO2	1.54	6.83223
EMID1	1.54303	6.81798
FAM160A2	1.89651	6.80406
BAALC	2.06348	6.79481
BBS2	1.60334	6.79291
LRRC23	1.68865	6.7841
CENPQ	1.71455	6.72781
TULP3	1.64355	6.69443
SEC14L2	1.92818	6.64826
HSBP1L1	1.95682	6.59981
CNN3	1.54742	6.57666
PRDM6	2.31364	6.54353
MMP11	1.84494	6.54303
CRLF1	2.1078	6.50844
PPP1R14B	1.9562	6.49175
OSGIN2	1.77189	6.40222
SRL	1.96137	6.40121
CCDC154	1.61892	6.3905
NAIF1	1.72888	6.38437
DTNBP1	1.83758	6.36516
ERBB2	1.63055	6.32234
MAST4	1.88957	6.31809
CCAR2	1.81194	6.28901
B3GALT1	2.26492	6.27237
2020-12-01	1.86846	6.26444
CDC37	1.61505	6.23506
F8	1.73278	6.18657
RIT1	1.88365	6.17501
CD109	2.00062	6.10751
SLC38A3	1.61646	6.07953
RGS17	1.98812	6.07658
TMEM47	2.30717	6.07153
SGCD	1.52841	6.05393
PON2	2.41445	6.03919
POU2F1	1.55012	6.03746
NHSL1	1.80886	6.02965
RASSF4	2.05558	6.01649
HGF	1.65245	6.00155
PSMC5	1.81052	5.95448
HMGN3	1.4871	5.93066
E2F7	2.17532	5.89177
LSAMP	1.62697	5.88029
WDR6	1.82152	5.84578
ADAMTS13	2.32292	5.83421
CADM1	1.83867	5.83323
BIRC3	2.37911	5.81968
PYHIN1	1.88358	5.79506
THSD1	1.53313	5.77056
ARSF	2.25292	5.7674
NXF1	1.84477	5.75648
PLEKHA4	1.80602	5.74981
MID1	2.14964	5.70227
AQP6	1.56003	5.69832
THAP3	1.91896	5.69231
SHBG	1.84518	5.68758
MOK	1.92431	5.67014
APOL3	1.33131	5.65158
ZNF443	1.90053	5.65025
LYPD6	1.60176	5.64438
IL11RA	1.90902	5.629
ZNF492	1.47135	5.61149
PTPN13	1.52956	5.59214
NTRK2	2.15763	5.57805
RHOJ	1.56011	5.54217
CRELD1	1.56103	5.53972
MOCOS	1.71142	5.50324
TAAR2	1.76614	5.47641
ENPP3	2.31678	5.47454
BCO1	1.87698	5.43418
ZSCAN32	2.27528	5.42323
MTSS1L	1.32484	5.42048
CRB1	1.66392	5.39139
ITIH4	2.15175	5.38607
FYN	1.63686	5.37763
TRPV1	1.65404	5.35512
DHX38	1.36223	5.34676
GLB1L	1.47655	5.33446
FADS2	1.94214	5.33326
CHI3L2	1.33532	5.3259
SLC6A11	1.79003	5.30621
ZNF853	1.76558	5.28538
SHPK	1.57378	5.2834
VSIG10L	1.58567	5.25062
GRAMD4	1.82082	5.24533
ZNRF3	1.26705	5.234
ZNF551	1.95138	5.22451
CSRP2	2.36849	5.21038
AMY2B	1.59875	5.1842
RNF32	1.41362	5.17771
STEAP3	1.95606	5.17566
MED18	1.63841	5.12566
ZNF584	1.72267	5.12464
INTS3	1.43395	5.108
WNT7A	1.81061	5.09939
NPAS3	1.88865	5.08462
LSM6	1.64737	5.07789
ZBTB14	1.76935	5.06934
FOXG1	1.98051	5.0597
DMC1	1.23631	5.04729
SLC44A3	1.60291	5.034
ADGRA3	1.97431	5.02699
FERMT2	2.01131	5.01076
MYOZ1	1.715	5.00975
LONRF3	2.10939	4.99475
KCTD11	1.3239	4.95024
TAS1R1	1.51988	4.91605
CCDC85C	1.79888	4.91214
MSI2	1.66854	4.90141
DYRK1B	1.84408	4.88824
KIAA1407	1.46072	4.872
SENP3	1.83876	4.8419
ZNF404	1.76926	4.84163
PPP1R1B	1.55099	4.83726
SWSAP1	1.41681	4.82807
WDR37	1.17882	4.80708
NFRKB	1.66106	4.77825
MASP1	1.15057	4.77729
EIF2B2	1.74349	4.75407
RAPGEF3	1.37288	4.74198
MAT2A	1.60063	4.73385
BLVRB	2.09225	4.72102
RORB	2.02921	4.66852
USP35	2.12355	4.64551
HAUS7	1.53976	4.60183
PTAR1	1.68509	4.58638
PPAP2B	1.88436	4.58207
DPH1	1.76528	4.5743
FAM171A1	1.68087	4.57118
TCF7	1.60906	4.54958
RFNG	1.65268	4.53422
S1PR3	1.54985	4.50276
PPIL6	1.77265	4.48567
RSPO4	1.4527	4.4675
CIART	1.80324	4.46059
KBTBD11	1.81319	4.4592
DPP10	2.20887	4.45789
OLFM2	1.40782	4.44221
SNCAIP	1.69855	4.40761
C9orf24	1.78381	4.40525
PTCH1	1.72442	4.40309
TTYH1	1.48254	4.39887
ZNF467	1.77328	4.39129
SMIM20	1.86584	4.38938
OSBPL2	1.6865	4.37904
OSBPL7	1.7097	4.35976
GUSB	1.51465	4.34395
EVPL	1.50902	4.34336
CASKIN1	2.12028	4.33337
FBXO42	1.16079	4.30505
TRABD	1.22522	4.29838
NR2F1	1.83515	4.29514
RADIL	1.52767	4.29122
AP3D1	1.47838	4.26772
DDX54	1.56244	4.2634
RIC8B	1.09283	4.23913
GMEB2	1.58002	4.22682
SLC18B1	1.72001	4.216
ARHGEF12	1.34153	4.21391
MYBPC1	1.4481	4.2048
ZNF610	1.61715	4.18463
SOX21	1.03061	4.17541
TSKU	1.53484	4.16572
BZRAP1	2.00502	4.1506
ARHGEF10L	1.36269	4.13776
PRRT2	1.88072	4.12313
TGDS	1.75964	4.12301
TMEM104	1.40379	4.06657
GPR39	1.41457	4.05766
MOV10	1.2046	4.04752
KCNJ14	1.73931	4.03838
SPIB	1.45948	4.03635
HDGFRP2	1.48059	4.03552
FAM219B	1.54474	4.02598
MACF1	1.24046	4.02092
SAMD15	1.82359	4.0156
GBP2	1.38848	4.01338
FBXL7	1.484	4.01253
CHST7	1.25677	4.00442
MT1G	1.01868	3.99061
NTPCR	1.34603	3.98581
ADCY2	1.98718	3.97783
SOX5	1.39271	3.97548
CYP3A4	1.6162	3.97346
SAFB2	1.37391	3.94575
EIF3G	1.40589	3.92317
BTN2A2	1.57877	3.92138
PRTN3	1.6677	3.91148
LIX1L	1.70706	3.90186
MAPK10	1.76049	3.89235
SLC5A1	1.59293	3.89181
CYP46A1	1.62316	3.89178
ZNF444	1.65616	3.88441
EIF2S3	1.19994	3.88378
PLA2G5	1.14216	3.88351
IRF7	1.26687	3.87773
REN	1.02575	3.86139
PRR14	1.59907	3.8454
PBXIP1	1.075	3.81059
SH3BGR	1.44216	3.80199
HAUS4	1.5028	3.79915
HMG20B	1.02631	3.79571
RELL1	1.91794	3.7876
EEF2K	1.74283	3.78677
EMP1	0.837488	3.76849
TNFSF13	0.365065	3.75388
CDH16	1.84829	3.74484
CRYBB3	1.38525	3.74222
BTBD17	0.655595	3.74035
PLOD2	1.46776	3.7272
FAM92A1	1.41745	3.72505
ARHGAP35	1.23573	3.71823
NFIB	1.17182	3.71806
HP	0.558247	3.71539
IFT172	1.23931	3.71385
SLC44A2	1.18346	3.7108
ANGPT1	1.3418	3.69256
GSTM3	1.70255	3.67896
RAB4A	1.16385	3.6479
INPPL1	1.31456	3.64521
SALL3	0.683587	3.64287
NKAIN4	0.706612	3.62745
KLHL21	1.49174	3.62393
DAPK1	1.75687	3.62272
ARHGEF17	1.51217	3.61162
GPRC5C	0.239648	3.59698
SAMD14	1.56607	3.59172
ID3	0.599141	3.58972
GSDMD	1.13288	3.5719
TTC23	1.33656	3.56873
CABLES1	1.63584	3.56339
PPFIA1	1.57162	3.54418
CRY2	1.4538	3.54227
CDH4	1.28657	3.53954
CAPN15	1.37442	3.53571
C22orf31	0.227707	3.51999
MARVELD3	1.15033	3.50545
PPIC	1.33132	3.50416
ST14	1.28332	3.50327
IFT140	1.77339	3.49262
C9orf116	1.79567	3.49211
EZR	0.877079	3.48969
PTCHD1	1.66795	3.48258
SCML1	1.38498	3.47581
TSPAN6	1.15651	3.44854
ZNF839	1.44337	3.4453
EIF2A	1.40327	3.44169
FBXO30	1.40576	3.43714
LRRC42	1.43261	3.42661
IQCE	1.68218	3.42163
PNISR	1.05384	3.4193
MEIS2	1.77326	3.41801
TGIF1	0.252212	3.41166
C19orf26	1.77879	3.4103
MLPH	1.54761	3.40295
PTGR2	1.21777	3.39326
GPC4	1.01788	3.39277
APBB3	1.15979	3.389
SLC7A11	0.223044	3.38566
CTDSP2	1.67829	3.37278
NOB1	1.79585	3.36157
OSER1	1.36565	3.35043
KIAA0319	1.74646	3.34817
APOBEC3G	0.156277	3.3327
ZNF202	1.45931	3.33024
NCS1	1.71596	3.32916
USH1C	0.791292	3.32192
CLIP1	1.6216	3.31737
SLC15A2	0.711499	3.31545
TYW1	1.20986	3.31097
LRIF1	1.62117	3.30203
HSPB1	0.773292	3.29874
FBXL6	1.57043	3.28831
SOX2	1.61146	3.28206
LILRA4	0.312999	3.27816
PDGFRB	1.05529	3.27637
HSF4	1.73298	3.2743
TEX40	1.83888	3.25363
FILIP1	1.6979	3.2533
TMEM136	1.42372	3.25321
CSRP1	0.55237	3.25016
TRAF3IP2	1.40993	3.2458
GDPD3	1.69646	3.2411
SH2D4A	1.11312	3.23302
TEF	1.56605	3.22814
NUMB	0.317603	3.22227
TMEM132A	1.61015	3.21631
TUBGCP2	1.24429	3.21573
FGFR2	0.520272	3.21186
MSMO1	1.66881	3.20994
SULT1B1	0.0789078	3.20944
RGS11	1.56174	3.20687
ADIRF	0.74255	3.20196
HIF1A	1.36198	3.1953
ARHGAP24	0.321736	3.18972
CHST10	1.5305	3.18972
PAMR1	0.883658	3.18767
ZFP36	0.0984484	3.18146
WWTR1	0.284306	3.17359
LOC93432	1.54857	3.17052
CTSH	0.462075	3.16598
IFITM2	0.404647	3.16561
EGLN3	0.76799	3.15974
OGFRL1	0.310331	3.15195
ZNF277	1.22446	3.14834
NRBP2	0.921334	3.1476
PAGR1	1.07219	3.14108
KIF2C	1.36627	3.12426
CSTB	1.52275	3.12263
GLI2	0.407429	3.1214
COPZ2	1.06401	3.11641
ATHL1	0.42334	3.1143
SLC15A1	1.62236	3.11081
DLC1	1.6755	3.11055
PFKFB2	0.948354	3.08781
SH3BP2	0.364807	3.08271
TSPAN18	0.999394	3.0827
BLK	1.67253	3.08096
SPDYE1	1.35865	3.07054
PTPRZ1	0.273103	3.06857
PARP3	0.202781	3.06848
FAS	0.472937	3.06681
ADA	0.365359	3.06508
C10orf54	0.101971	3.06334
NEK6	1.21234	3.05914
ARNTL	1.32298	3.04847
KAL1	1.39757	3.04786
AHNAK	0.440567	3.04695
CFAP53	1.77123	3.04474
SFTPD	1.72626	3.04443
HEBP2	1.39976	3.03859
C12orf60	1.37904	3.03755
FAM217B	1.38449	3.03747
PCTP	1.41306	3.03744
TMEM164	0.561327	3.03417
TRPS1	1.46608	3.03297
ID2	1.05053	3.03079
RBBP6	1.2301	3.03008
APCDD1L	1.14573	3.02643
DAAM2	0.516653	3.02165
TRMT1L	1.16628	3.01716
VPS45	1.14096	2.99441
MAMDC4	1.78749	2.98927
HHATL	0.646991	2.98615
SNTB1	1.12083	2.98509
RENBP	0.739988	2.97938
TBX6	0.203026	2.97791
LIFR	1.38729	2.97708
THTPA	1.47955	2.9725
DNAJC22	0.15959	2.96959
KCNA2	1.58901	2.95561
CR2	1.31422	2.95415
EWSR1	1.28503	2.95045
FBLN1	0.129061	2.94174
DAB2IP	1.30403	2.93968
GFPT2	1.54989	2.93311
DNAI1	1.62938	2.92989
DDX23	1.46832	2.9218
CAD	1.13754	2.90999
TRDMT1	1.09919	2.89985
IGFBP7	0.514718	2.8989
RNF219	0.261901	2.89571
SCN11A	1.10041	2.89537
SRI	0.90257	2.89211
ZNF117	0.217942	2.88957
ZFYVE21	1.16741	2.88592
TFAP2C	0.512674	2.88555
DEF8	1.54132	2.88231
CTDSPL	1.28684	2.88219
PLD2	0.40662	2.87587
ZBTB48	1.41521	2.87385
SRPX2	0.416837	2.86987
TCEANC2	1.23055	2.86807
TP53	1.37694	2.86016
FAM204A	0.981731	2.85422
ID1	0.523334	2.85419
SPRED2	1.2834	2.85355
NFKB2	1.08507	2.85047
NPAS2	1.53111	2.83906
BCAS4	1.66426	2.83262
FGD6	0.303494	2.82764
TGFBR3	0.162084	2.82344
MYEOV2	1.55455	2.82238
PDE7B	1.3205	2.81916
STX18	1.40889	2.8177
NAGA	1.73181	2.812
GMPR	1.43439	2.81181
DLG5	1.42234	2.8118
FGL1	0.189009	2.81156
SOX9	0.245159	2.80565
SLC1A3	0.83338	2.80552
LAMA3	1.32683	2.80155
BCAN	0.395318	2.80001
GATA6	0.880111	2.79959
TADA3	1.3491	2.79531
CENPH	1.39617	2.78616
RNF4	1.39271	2.78367
SERP1	0.420626	2.77485
ZNF526	0.161593	2.77482
CCHCR1	1.38574	2.77361
FAM214B	0.141448	2.759
POMC	1.58424	2.75482
ZNF586	1.43677	2.75318
PRELP	0.0630073	2.74207
CTNS	1.19876	2.73908
IL20RA	0.83236	2.73597
PHKG1	0.464908	2.73597
AMPD1	0.0307742	2.73515
FAM207A	1.5591	2.72355
GNA13	1.41709	2.72137
USF1	1.58169	2.71856
ARSE	1.18074	2.7178
ZNF337	0.248834	2.71591
C11orf70	1.39405	2.71321
TSPAN10	0.049009	2.70227
TTF1	0.303813	2.70006
UBR4	0.710492	2.69956
TRPV3	0.847018	2.69008
TNFRSF10C	1.46861	2.68753
CACNA1S	1.19219	2.68426
ZNF557	1.39728	2.6807
TCAP	1.31505	2.67846
CLIC1	1.36689	2.6775
SERPINE2	0.912328	2.67511
PTCHD2	1.69818	2.67285
HNF4G	1.03098	2.67147
MLANA	1.61193	2.66863
AMPD2	1.54783	2.6652
SLC35F6	1.50448	2.65793
ENKD1	0.518705	2.65158
QPRT	1.2635	2.65094
GPR157	0.528292	2.64102
NCAPD2	1.09437	2.63967
SLC19A1	1.29796	2.63899
ELP4	1.23541	2.63178
PFKL	1.19833	2.6307
PTTG1IP	1.04485	2.62464
PLXNB1	1.0176	2.61888
CCDC80	0.0264225	2.61848
SNX11	0.301848	2.61575
HIST1H2BC	0.00587157	2.60553
TMEM150A	1.09386	2.60469
B3GALTL	1.60301	2.59168
FLT3LG	1.12631	2.58804
FABP7	0.691743	2.58461
HOMER2	1.43622	2.58359
PACS1	0.580105	2.58208
PGM1	0.259356	2.58205
FAT1	1.35401	2.57376
FRS2	1.33957	2.57286
ASAP3	1.17303	2.57275
KLHL22	1.32726	2.57155
SKA2	1.4166	2.56969
OBFC1	0.164863	2.56952
BRAT1	1.26847	2.56242
FARP1	1.49907	2.56042
ARHGEF16	0.137571	2.5546
ARR3	0.770742	2.54465
FGGY	0.386547	2.54326
SRRM2	0.609693	2.52969
TPCN1	1.31732	2.52105
APOM	0.751531	2.51891
ZNF575	1.35295	2.51749
RNF8	1.28817	2.51681
CNR2	1.3274	2.51384
AXIN2	1.46533	2.51367
SPATC1L	1.34094	2.51096
ELF5	1.4275	2.50805
SUN1	1.06115	2.50779
TLE1	0.430395	2.50774
GLRA1	1.5131	2.50496
MYO7B	1.24538	2.5039
CD99	0.0537778	2.50318
DMWD	0.911413	2.50176
FBRS	1.16777	2.49798
ADCYAP1R1	1.26959	2.49741
KLC4	1.19266	2.49284
CDKL3	1.00166	2.48995
WDR73	1.29634	2.48984
GTF2IRD1	1.39952	2.48585
KREMEN1	0.144753	2.48057
RGS3	0.605857	2.47771
MIIP	1.44493	2.47722
TRIB2	0.985584	2.47707
IPPK	1.31346	2.47375
GLIS2	1.35486	2.46015
TNPO2	1.45663	2.45884
MYBL2	0.982776	2.45221
TFCP2L1	0.163158	2.45207
RXRA	1.17666	2.44835
ADPRHL1	1.54827	2.44503
LIG4	1.23265	2.44063
ATP1A2	0.602223	2.43768
IL1RN	0.581156	2.43658
PLEC	1.48984	2.43478
ATL2	0.685297	2.43449
TGFB2	0.320712	2.43314
RAB34	0.744301	2.43284
PLCD1	1.09705	2.42227
CCS	0.470606	2.41398
HIST1H1C	1.07606	2.40943
HRH1	1.49324	2.40935
SORCS2	1.03274	2.40785
CTNNBIP1	1.37535	2.40477
ZNF180	1.39291	2.40402
MUSK	0.166801	2.40094
SNRNP70	1.10749	2.39794
GAPDHS	0.33088	2.39535
CHD9	1.19985	2.39518
DCPS	1.15408	2.39239
IGSF9	0.702239	2.38656
AVIL	0.141824	2.38363
WIZ	1.61917	2.38101
HEY2	0.621862	2.3802
MST1	0.833336	2.36697
TTLL6	0.615548	2.36624
PIK3C2A	0.608518	2.36586
WFDC1	0.404294	2.36411
AGTRAP	1.14166	2.36365
ITGB5	0.561197	2.3602
C1orf198	0.462621	2.35859
ZC3H4	1.30926	2.35319
TJP2	0.875212	2.3521
NAA15	0.988015	2.34667
NPL	0.645708	2.34658
SLC1A4	0.535452	2.34408
CLEC16A	1.15572	2.33969
TRIM41	1.20599	2.33928
VEPH1	1.58622	2.33608
YBX3	0.166259	2.33558
DTX3L	0.0539498	2.33518
AQR	0.683718	2.33518
ZFHX4	1.42832	2.33326
EMILIN1	0.0166199	2.3296
EIF3B	1.31207	2.32926
LRRC16A	0.978704	2.32896
TP53BP2	1.54096	2.32889
MEPE	0.235596	2.32402
STK36	1.49321	2.3223
POFUT2	1.00443	2.32096
GRAP	0.0678493	2.32028
MAPK12	1.49806	2.3173
CDC14A	1.1575	2.3101
TBC1D17	1.10398	2.30833
LRRC27	1.1924	2.308
CRYAB	0.112058	2.30693
ASPA	0.103407	2.30466
FAM198B	0.209971	2.30293
ZBTB43	1.16345	2.30111
FAM69C	0.391656	2.29895
RBM38	0.357585	2.298
PADI4	1.60653	2.29732
SLC39A13	0.595617	2.29726
AANAT	1.39738	2.29664
ORC1	0.54811	2.29387
EHMT1	0.586117	2.28739
SCEL	0.524598	2.28426
KDM4A	0.0905721	2.2837
SYNGAP1	1.36058	2.28015
HPN	0.12872	2.27777
HSD17B2	1.04613	2.27744
ATF6B	1.28278	2.27096
RNPC3	0.583456	2.27046
LMAN2L	1.41403	2.27023
PDE4DIP	1.01051	2.26983
SLC19A2	1.33865	2.26972
LRRC20	1.10173	2.26831
TMIGD2	0.306216	2.26646
CDK5RAP2	0.470087	2.26428
TRAPPC2B	1.38086	2.26047
PIGA	0.535306	2.26025
LMOD1	0.918906	2.25757
NID1	0.196135	2.25753
DPYSL3	0.742297	2.25625
ABHD3	0.141093	2.25254
ACAP2	0.326353	2.24992
PIGM	0.378793	2.24613
NBPF10	0.421443	2.2458
PER3	0.833222	2.24493
TAF6L	0.836526	2.24346
BCL6	1.4228	2.24256
ZBTB4	0.526414	2.2423
TLK1	0.650187	2.24204
CWC25	1.12579	2.23963
IFT43	0.896257	2.23701
GPR173	1.39975	2.23601
PLEKHF1	0.70228	2.23546
RASA4	0.0710565	2.23485
CD5	1.33515	2.23299
ERI2	1.31058	2.22899
NEDD1	0.579869	2.22206
AMER2	0.289277	2.22135
IMPA1	1.39141	2.2202
AFF1	0.236181	2.21875
NOTCH1	1.32865	2.21353
RHBG	0.74805	2.21224
CAAP1	1.05803	2.21
THNSL2	0.48849	2.20666
ING5	1.03707	2.20629
LRP5L	0.828156	2.20348
CYP4F3	0.252943	2.20332
RASL10A	1.30725	2.20315
CXXC1	0.250993	2.19723
LDLR	0.173952	2.19643
ZNF592	0.16813	2.19282
LGALS4	1.21671	2.1928
AK1	0.779791	2.19116
IFIH1	0.572792	2.1888
SLC13A4	1.09692	2.18779
TXNDC17	1.06556	2.17918
NRP1	0.596068	2.1755
CD44	1.15257	2.17408
MYOZ2	0.176624	2.16668
AMMECR1	0.245386	2.16516
RGL2	1.08012	2.15928
CASQ1	1.28728	2.15637
TMEM218	1.40319	2.15433
ST3GAL1	0.334756	2.1439
ATG2A	0.90628	2.14229
PRRC2A	1.11624	2.14211
TMEM27	0.42679	2.14125
ANXA13	1.34205	2.1409
RABGGTA	0.491557	2.13617
KIAA1614	0.701373	2.13103
ZNF155	1.25638	2.13009
LRP4	0.940159	2.1289
IFI27L1	0.989749	2.1286
ABHD17C	1.61518	2.12423
MKLN1	1.23828	2.11949
RPLP2	1.20464	2.11816
RILP	0.479496	2.11534
MBNL3	0.274585	2.11077
EPOR	0.325314	2.10906
FNBP1	0.621547	2.10855
ZNF580	1.08129	2.1079
SULT1C2	0.0592206	2.10711
IFITM1	0.0452567	2.10575
AQP5	0.815963	2.10428
NDE1	0.173379	2.09854
KDM3A	0.661551	2.09778
ALAD	0.725704	2.0964
HMGB1	1.38577	2.09478
NEIL1	1.48114	2.09443
ZNF787	0.260686	2.09047
AASDH	1.36991	2.08946
STAG3	0.898968	2.08928
GAS2L1	0.764496	2.08442
TMEM53	0.853308	2.08202
CGRRF1	0.84383	2.08132
C3orf18	1.35041	2.07873
CELA2A	1.30385	2.07651
ABR	0.211842	2.07522
ST3GAL2	1.19496	2.07469
SPRY2	1.37833	2.07359
PPP1R14D	1.0908	2.073
ASTE1	1.37441	2.07247
RNF31	0.302181	2.07126
TSNAXIP1	1.48183	2.0706
NRARP	0.104594	2.06906
DSC2	0.361658	2.06191
HNRNPA0	1.13574	2.06121
DLEC1	0.90566	2.0608
FEM1C	1.26144	2.05798
NOP2	1.10596	2.05789
ITPKB	1.4004	2.05416
GORASP1	0.148512	2.05123
PELI2	0.953641	2.04718
SIN3B	0.993066	2.04581
PNPLA3	0.477574	2.04468
LCAT	0.589856	2.0433
BMP7	1.00933	2.04308
MERTK	0.438889	2.04244
SUN2	0.176162	2.03952
QARS	1.16421	2.03867
PNP	0.408978	2.03836
MYH7B	0.343578	2.0379
KNDC1	1.44445	2.03285
RPS4Y1	1.10071	2.03149
NARF	1.4017	2.03102
ZNF57	1.56478	2.031
GPSM3	0.297555	2.03027
PRPF31	1.26489	2.02944
DLG4	1.11485	2.02809
WIPF2	1.02317	2.02513
EPS15L1	0.490452	2.02499
VPS33A	1.21612	2.02432
C19orf54	0.0959508	2.0199
PPP1R16A	1.23183	2.01755
SEC14L1	0.501235	2.01278
MINK1	1.30138	2.01007
PLEKHG1	0.191175	2.00815
HSD17B3	0.0930239	2.00779
DST	0.968135	2.00693
MAP3K5	0.246957	2.00531
TTYH2	0.147136	2.00437
TRAF2	1.20588	2.00095
C11orf49	0.797899	1.9993
PPP1R13L	0.749183	1.99783
CST3	1.21487	1.99201
TUBGCP6	1.1457	1.99118
FSTL1	0.281332	1.99082
CLEC4A	1.35259	1.98814
BEGAIN	1.59237	1.98394
NTS	0.667479	1.98114
UBTD1	0.14614	1.9782
GALE	1.31896	1.97587
COL1A2	0.00166974	1.97508
TIPARP	1.07362	1.97496
SCRG1	0.52579	1.97349
DDR2	0.126409	1.97175
ZNF334	1.18439	1.97067
GRM3	0.635424	1.96899
PFKFB3	0.449603	1.96893
SRRT	0.441065	1.96861
MYLPF	0.738021	1.96787
ZNF408	0.0158906	1.96745
PRKD2	0.0879483	1.96362
SCN4A	0.11064	1.96106
TELO2	1.15169	1.95962
ZNF142	1.16941	1.95814
NRL	0.678455	1.95474
DOCK6	0.351217	1.9541
PROCR	0.15105	1.95215
N6AMT2	0.289644	1.94997
KCNJ16	0.236342	1.94819
CPN1	1.20728	1.94278
PPP5C	1.53072	1.94108
CEP152	0.854016	1.939
DBNL	0.85867	1.93664
PYROXD2	0.176691	1.93475
ARSA	0.788879	1.92239
INPP1	0.601527	1.91972
RHBDL2	0.971513	1.91787
CMBL	1.29788	1.91709
IQCK	1.02025	1.91523
TMEM51	0.22662	1.91477
FGFR1	0.394909	1.91452
VEGFA	0.759272	1.90814
LYVE1	0.0589082	1.9046
PIAS4	0.947875	1.90458
FBXO24	0.214725	1.90391
P4HA1	1.16316	1.90145
VIPAS39	1.22989	1.90121
PHKA1	0.969987	1.9005
TM9SF4	1.28034	1.89951
TTC38	1.23583	1.89901
WDR4	0.906635	1.89838
DHRS3	0.114222	1.89628
CIDEC	1.22266	1.89533
SKIV2L	1.159	1.89307
MAL	0.0570746	1.8927
WDR34	0.327602	1.89
GBGT1	0.360168	1.88283
NPHP1	1.41877	1.87841
CCDC88C	0.32205	1.87786
NACC2	1.13478	1.87731
SEMA3A	1.30961	1.8769
ZNF423	0.961442	1.87577
AXL	0.37713	1.87466
CHMP2A	1.03704	1.87225
HDDC2	1.1866	1.87189
GEN1	1.26612	1.86873
C2CD2	0.271872	1.86698
CDS1	1.31544	1.86147
HILPDA	0.546228	1.85513
C17orf75	1.35798	1.85367
KATNBL1	1.08566	1.85199
NOP14	1.16066	1.85181
TRAPPC6A	0.658534	1.85153
STRADB	1.28992	1.84369
SRPX	0.0526658	1.84263
SMARCC2	0.249437	1.84214
LSM5	1.20355	1.84196
DGKG	0.574146	1.84077
CARD6	0.0447242	1.8397
RNF212	1.33033	1.83747
ZNF74	1.34334	1.83544
PEX11G	0.199969	1.83529
SPI1	0.520646	1.83434
USP21	1.21359	1.8301
CIB1	0.241098	1.82515
MANBAL	1.26443	1.8241
POLR2J2	0.218116	1.82313
TMED8	0.464083	1.823
PMM1	1.26122	1.82257
MAP2K7	0.150905	1.82188
RNF19A	0.541631	1.81873
SPOP	0.871231	1.81869
SDC3	0.275177	1.81753
KAT6B	0.47318	1.81403
C8orf58	0.307768	1.81047
PLP2	1.27197	1.80051
CXorf38	1.28682	1.79081
MYBL1	0.839624	1.78987
BRPF1	1.2991	1.7891
ZNF862	1.09918	1.78893
CAPN10	0.576685	1.78867
NAA38	1.38873	1.78777
LATS2	0.188853	1.78733
ATP2B4	0.792175	1.78677
DYNC2H1	1.30489	1.78668
IFT74	0.255406	1.78457
RFXANK	0.207309	1.78382
NOTCH2NL	0.845103	1.78146
PLD4	0.00910878	1.77954
UVSSA	0.684832	1.77835
PHGDH	0.76785	1.7782
ADAMTS10	0.234343	1.77553
CTTN	0.465499	1.77329
SHROOM2	0.339872	1.77108
ZNF248	0.893397	1.76536
SAMD4A	0.656669	1.76183
ADAM20	1.45727	1.76151
CDK2AP1	0.589612	1.75904
GALT	1.03143	1.75699
B9D2	0.538281	1.74877
ACY3	0.0930503	1.7487
NECAB3	1.06281	1.74769
PLEKHH3	0.758272	1.74566
C21orf58	0.445851	1.74364
MUM1	1.25349	1.74225
VCL	1.18051	1.74076
PLA2G6	0.442728	1.7342
RAP2C	0.445062	1.73381
ZNF555	1.26592	1.73283
POLH	0.669262	1.73172
ITGB7	0.0378834	1.72391
GALNT2	0.251448	1.72354
ZBTB47	0.716044	1.72315
BARD1	0.960068	1.72252
BMP1	0.880106	1.72228
DENND1A	0.334006	1.72057
SYNE1	0.67071	1.7201
LTB4R	0.105232	1.71734
DET1	1.20668	1.71728
CDKN1A	0.0157585	1.71312
COLEC12	0.0241176	1.70999
WDR82	1.19459	1.70986
PDE9A	0.354992	1.70946
ZRANB1	0.601701	1.70704
CCDC9	1.42642	1.70396
USP2	1.26666	1.70371
CLMN	0.0634916	1.70251
ALS2CR11	0.768989	1.70229
PDE3B	0.482745	1.69946
C1orf122	0.361629	1.69469
RPL39L	0.0950375	1.69374
CTBS	0.0658773	1.69069
C9orf142	0.228366	1.68815
SRRD	0.125103	1.68614
NFIA	1.2648	1.68478
TUBG2	0.328496	1.68184
BRD2	1.13999	1.68174
HERPUD2	1.157	1.6801
ZC3H12A	1.16135	1.67925
KCNJ15	0.388469	1.67909
ADD3	1.22311	1.67869
NADK	0.381644	1.67597
ABI1	0.993402	1.67369
PIGZ	1.17234	1.67311
NRG3	1.5087	1.6715
EPHA2	0.101543	1.6709
MYH3	0.753001	1.66978
UBR5	0.691371	1.66924
DNALI1	1.15371	1.66718
GNAO1	0.518649	1.66488
NR2F6	0.970128	1.66401
TEAD1	0.785948	1.66322
ESRRG	0.851046	1.66082
PLK1	1.21875	1.65941
ZNF24	0.586222	1.65896
IL17RD	0.509456	1.65809
REEP4	0.0440977	1.65722
ZNF141	0.544144	1.65699
EXOSC10	0.967647	1.65653
RCN3	0.361045	1.65562
C7orf61	1.05182	1.65455
CRYBG3	0.87869	1.65145
MAMDC2	1.40464	1.65138
PTPRCAP	1.09767	1.65034
DNAH9	0.960826	1.64875
RBM28	0.83411	1.64832
TARBP2	1.02271	1.64723
VPS18	1.06536	1.64641
METTL2A	1.11333	1.64636
BYSL	0.352678	1.64604
AP1B1	0.121439	1.64603
GPS1	1.3707	1.64566
ARL3	0.629782	1.64339
ZSWIM1	0.1689	1.64303
ATP8B3	1.21673	1.64232
RAVER1	1.26048	1.64035
TMEM219	0.701234	1.64024
ILK	0.561276	1.6362
NMT1	0.319901	1.63438
PADI3	0.557202	1.6331
DPY19L3	0.541266	1.63266
ANTXR1	0.675831	1.63263
TMEM248	0.0828524	1.63248
BCL7C	1.39788	1.63227
EIF5A	0.827045	1.63194
OPHN1	0.860418	1.63155
RABL6	1.20932	1.62757
BICD1	0.516141	1.62641
UTP11L	0.898484	1.62472
TRPT1	0.682481	1.62387
IMP4	0.489585	1.62291
PARVA	0.156538	1.62169
PLEKHA6	1.34567	1.62112
STRIP2	0.675794	1.61983
FOS	0.0873798	1.61944
USP45	0.770884	1.61724
MSN	0.595718	1.61269
GRIN3B	0.860425	1.60885
TMEM184B	1.20882	1.6084
OASL	0.983536	1.60753
CHST9	1.28714	1.60637
ULK1	1.19005	1.60481
ARMC5	0.922281	1.60191
JTB	0.223672	1.59939
ACOT8	0.706105	1.59893
KIF1C	1.18787	1.59893
TGIF2	0.114304	1.59701
THBS4	0.373774	1.59697
ZFP3	1.15501	1.59683
DAG1	0.936979	1.59636
SIRPA	1.06868	1.59635
ZKSCAN7	0.579792	1.59349
NUP43	1.22351	1.59346
TCEB3B	0.161896	1.59329
PSME2	0.421648	1.58785
SMPDL3B	0.420131	1.58718
CNTNAP3	0.945369	1.5838
ZNF250	1.11034	1.58363
SCRN2	0.613405	1.58223
TRPV4	0.807654	1.58216
IGSF11	0.594944	1.58131
MFAP3L	1.02683	1.58017
ANP32E	0.0852422	1.57984
CASP3	0.817224	1.57908
STK17B	0.608845	1.579
NSMF	0.50145	1.57525
OSBPL11	0.151628	1.57443
LGALS1	0.843587	1.57393
ONECUT1	0.354763	1.57288
FSCN2	0.117878	1.57255
CTNNBL1	1.17689	1.57195
UNC93B1	0.104039	1.57144
DDX58	0.534643	1.57122
ZNF256	1.41811	1.57079
PLEKHO1	0.30068	1.56979
MYOM1	1.09803	1.56932
DMRT2	0.0714048	1.56594
NACA	0.608455	1.56511
VOPP1	0.271168	1.56143
POM121	0.33717	1.55743
STX5	0.823575	1.55481
NLRC5	0.363005	1.5538
FOXA3	1.04639	1.55333
EIF3D	1.242	1.55307
HARBI1	0.552368	1.553
IGDCC3	1.28767	1.55243
C1orf52	0.700088	1.55203
JDP2	0.177467	1.55192
TRAK2	0.332916	1.55117
CNP	0.0700839	1.55053
ZIC4	0.0113813	1.54955
ING2	1.25975	1.54944
RYR1	0.466432	1.54919
RPTOR	0.405758	1.54917
RABGAP1	0.254015	1.54869
PIGO	0.684559	1.54608
CR1	0.0761691	1.54601
TRIP10	0.074931	1.54545
SLC41A1	0.520313	1.54395
PKN1	0.177403	1.54271
PDZRN3	0.123796	1.54219
ZMYM1	1.07705	1.53999
UBE2D4	1.09336	1.53947
SIN3A	0.756036	1.53648
PDCD1LG2	1.05521	1.53643
OVOL3	0.707795	1.53588
RPS6KB1	0.67117	1.53462
B3GNT2	1.0783	1.53419
SGIP1	1.01159	1.53299
CXorf23	0.801767	1.53209
NDC80	0.0734912	1.53125
GTF3C6	1.20181	1.53087
PDGFA	0.469826	1.53009
TRIM63	0.663908	1.52961
LRRC37B	1.37975	1.5279
ZNF770	0.35885	1.52636
NFIX	0.419629	1.52574
ERLIN2	1.18053	1.52449
SAMD4B	0.707156	1.52344
VWA3A	1.23659	1.52322
CEP135	0.535072	1.52198
ZNF780A	1.16091	1.5219
EPHX1	1.06077	1.52047
PUF60	0.526108	1.51973
C20orf194	0.42107	1.5197
SMUG1	0.465356	1.51721
BEND7	0.721482	1.51671
NTN1	0.0901085	1.51302
FBXL12	1.29975	1.51241
ADI1	0.615998	1.51136
PARD3B	1.16674	1.50943
DRAM1	1.00061	1.5091
GIGYF1	1.1583	1.50885
RAVER2	0.542028	1.50826
TBKBP1	0.291741	1.50582
RAI14	0.826972	1.50525
CLK2	1.01203	1.50452
MTMR1	0.630795	1.50448
MYO10	1.04851	1.50437
PRCP	0.158263	1.50142
PCSK5	1.02253	1.5013
AKAP8	1.08042	1.49641
RUFY3	1.18517	1.49426
SIX3	0.103405	1.49391
RFX3	0.986032	1.49269
SNX12	1.17923	1.49244
PCYT2	0.476422	1.49157
IFT122	1.41418	1.48944
PRKG1	0.981494	1.48942
ASL	1.14391	1.48848
TPCN2	0.682325	1.48813
SYNM	0.259573	1.48486
KLHL15	1.29901	1.48396
RBM3	0.930702	1.48354
RAB29	0.0802145	1.48241
SLC29A2	1.32972	1.48221
TCF7L2	1.09605	1.482
PEX7	1.08462	1.48197
PPP1R3F	1.0331	1.48024
RRNAD1	0.62882	1.47954
STK19	0.966066	1.47864
RGL3	0.508757	1.4784
POLR3H	1.33036	1.4781
KIAA0895L	1.27307	1.47534
FGD4	0.228023	1.47435
RMI1	0.146462	1.47341
GALNS	1.20342	1.47214
ARAP2	0.531439	1.47007
PHF8	0.941862	1.46845
SETD8	0.834799	1.46814
WEE1	0.154287	1.46457
FMO3	0.0196861	1.46409
USP53	0.0607357	1.46341
GMFG	0.0455827	1.4627
PPP2R2B	0.403383	1.46262
UBAP1	1.12551	1.46244
STXBP5	1.2673	1.46114
SOD3	0.851274	1.45921
MYO1C	0.0470361	1.45885
MYLK	0.67884	1.45852
HSPA2	0.045441	1.45832
NFAT5	0.948313	1.4583
AGFG2	0.563797	1.45732
ANAPC2	0.434987	1.45341
MFHAS1	0.530872	1.45175
KCNJ10	0.655263	1.44947
PITPNA	1.24812	1.44699
TUBB6	0.838899	1.44663
VEGFB	0.340513	1.44661
ZNF671	1.00849	1.44625
PRKCQ	0.555703	1.44539
GGCX	0.869388	1.44456
VCAN	0.0437169	1.4428
AP2A1	0.451785	1.44204
NINL	1.09477	1.442
TCF7L1	0.572459	1.44058
SYMPK	0.428769	1.44042
TMEM120A	0.297633	1.43978
SNAPIN	0.933077	1.43785
TLR4	0.307282	1.43586
NAPRT	0.316234	1.43481
HEXIM1	0.724327	1.43398
PLXNB3	0.465439	1.431
ZBTB17	1.09187	1.43054
SLAIN2	1.11856	1.42975
TSEN54	1.01574	1.42961
INPP5E	1.2718	1.42948
CDC34	0.0901844	1.42843
SPRY1	0.124855	1.42738
CCNJ	0.151678	1.42724
CLPTM1	0.583011	1.42617
RALGAPA2	0.341005	1.42608
ATG4A	1.20018	1.42491
CCNT1	1.08979	1.42479
PDE3A	0.683963	1.42287
NUDT3	0.102918	1.42114
YOD1	0.533612	1.41961
ADRBK1	0.046226	1.41947
MLEC	0.315167	1.41872
LRRC75A	0.183591	1.41842
ZSCAN18	1.03165	1.4177
TSSC4	1.24519	1.41705
WDR93	1.06425	1.41637
CANT1	0.948288	1.41401
USP8	0.48239	1.4134
ARSJ	0.288305	1.41133
JMJD6	0.385043	1.411
CLDND2	0.764567	1.41041
MAPRE3	1.1942	1.40973
FES	1.45334	1.40826
PHF13	0.529861	1.40527
CSPG4	0.0206172	1.40436
IPP	0.599392	1.40248
CAPN3	0.0564331	1.40182
AR	0.44564	1.40149
ARFGAP2	1.11049	1.4008
IPO9	0.177391	1.40065
CAMTA2	1.03854	1.40052
MIS12	0.994889	1.40015
NT5C2	0.629223	1.40014
OSGIN1	1.08239	1.39968
ANXA10	0.368383	1.39866
GOLIM4	0.975441	1.39833
KIAA1671	0.255641	1.39816
TESK2	0.560986	1.39799
FMO5	1.15063	1.39779
AKR1C3	0.441788	1.39767
JOSD2	0.143342	1.39723
TMCO4	0.717071	1.3971
DDX3X	0.350144	1.39663
P3H1	0.737632	1.39631
TJP3	1.09528	1.39284
MED24	1.11049	1.3926
TAOK2	1.23977	1.3922
TMEM216	1.14019	1.39063
SUPT5H	1.09967	1.39027
VSIG10	0.964664	1.38999
NR4A3	1.26962	1.38772
SAT2	0.463025	1.38697
TFE3	0.105742	1.38584
NEB	0.918498	1.3839
DFNB59	0.432752	1.38367
KHNYN	0.688309	1.38292
RNF135	0.0695582	1.38217
CLSPN	0.150839	1.38181
COL23A1	0.635781	1.38142
ZNFX1	0.149651	1.38076
AAED1	0.811892	1.38049
ARHGAP23	0.37467	1.37992
TMPRSS5	0.282578	1.37976
GSE1	1.19501	1.37973
CPSF1	0.434454	1.37943
DPP7	0.500512	1.37595
SMARCD3	1.03054	1.37446
FBXO5	0.420429	1.37432
FOXM1	1.22029	1.37372
KIAA0195	0.985323	1.37332
GINS3	0.320665	1.37163
TRMT10A	0.678779	1.37029
POLL	1.21786	1.37006
SMAD1	0.927119	1.36898
MAP7D3	0.176444	1.36765
AQP1	1.19001	1.36728
LAMA5	0.743411	1.36709
PLIN2	0.686694	1.36696
ZFP62	0.511058	1.36656
IMPA2	0.252441	1.36641
DDX42	0.237605	1.36447
DLGAP5	0.353863	1.36246
RNH1	0.224267	1.3606
PSMA1	0.229008	1.36046
TGFB3	0.676808	1.3562
KCTD6	0.882705	1.35488
SFRP2	1.09391	1.35445
SH3RF1	0.876439	1.35425
CCL2	0.0193778	1.35243
STAT3	0.645205	1.35224
CASP8AP2	1.12645	1.35183
LARP4	0.874349	1.35167
ADPRM	0.266666	1.35028
TSC2	0.634608	1.34671
COPZ1	1.14832	1.34626
MED16	0.575702	1.34408
RORA	0.698665	1.34389
GIPR	0.0760851	1.34336
TMEM254	1.07626	1.34183
SMARCD2	0.628281	1.34088
H3F3A	0.283914	1.33974
WDR25	0.491895	1.33898
SAP30L	0.398924	1.33763
SPAG1	1.3517	1.33651
JMJD4	1.07411	1.33544
RBMS2	0.994739	1.33448
SLC35G2	0.286702	1.33273
ZNF385A	0.627121	1.33246
LOH12CR1	0.317349	1.33165
KIAA0754	0.224274	1.32845
MARK3	0.464431	1.32843
S100B	0.655083	1.3283
ASB3	0.695513	1.32669
DNAJC7	0.773162	1.32478
ZNF395	1.11826	1.32299
CCDC27	0.33179	1.32219
IRF3	0.0547756	1.32147
PHAX	1.20065	1.31945
HIST2H2BE	0.108303	1.31913
LPPR2	1.01211	1.31796
TMEM255B	0.145768	1.31711
TOB2	0.797145	1.31703
DCUN1D3	1.22093	1.31694
FOXO1	0.444799	1.31678
TRAF3IP3	0.0055289	1.31547
CEP104	0.690057	1.31348
BHLHE40	0.783981	1.31337
ZNF197	1.17038	1.31232
RGN	0.724389	1.30978
ELOF1	0.144459	1.30871
CCDC40	0.60211	1.30729
NLGN2	0.635901	1.30432
NFATC1	0.107248	1.29858
TMEM40	0.356312	1.29848
RBM42	1.25994	1.29794
STIM1	0.65206	1.29718
RIMKLB	0.599992	1.29704
EIF2D	0.683217	1.29673
PURG	1.01767	1.29565
SULT2B1	0.798384	1.29467
DCUN1D1	0.412096	1.29357
POLR3F	1.11588	1.29304
OSMR	0.419752	1.29186
SMARCA2	0.491242	1.291
NFYC	0.225905	1.28996
MDK	0.536127	1.28941
LASP1	0.394662	1.28927
MSANTD4	0.850466	1.28911
FBXW11	0.861938	1.28769
WDR91	0.210108	1.28735
CEP131	0.323916	1.28662
SUPT6H	1.11559	1.28649
MAPRE1	0.602086	1.286
SWI5	0.796648	1.28518
ATP2C1	0.215677	1.28488
TAF12	0.998391	1.28442
ELF4	1.03774	1.28432
HAS3	0.982681	1.28415
DPH7	0.957187	1.28375
MOB3A	0.366941	1.28323
NFKBIA	0.200421	1.2823
GYG2	0.128171	1.2821
FAN1	1.08403	1.28177
PPP1R9A	0.968561	1.28154
AHCTF1	0.962062	1.28034
GPS2	0.267909	1.27883
RAB20	0.337653	1.27763
KDM1A	0.64458	1.27715
UBAP2L	1.13957	1.27711
ZSCAN25	0.152258	1.27701
ETV1	0.499513	1.27407
GTPBP1	0.345136	1.27394
TSPAN4	0.151981	1.27157
MGAT4C	0.884218	1.26935
LY6G5B	0.358527	1.26912
ZNF829	0.843362	1.26787
ETF1	0.127012	1.26758
GSTM2	0.378182	1.26736
PIGP	0.684461	1.26732
KIF21A	1.20985	1.2663
CCDC159	0.469887	1.2662
TMEM214	0.840466	1.26516
TRIM4	0.852471	1.26503
RHOD	0.40963	1.26337
TMEM138	1.01598	1.26333
STK3	0.998998	1.2624
ROR1	1.10257	1.26232
EIF3H	1.18079	1.26167
FRMPD1	1.00909	1.26093
MIER3	1.19357	1.26009
TP73	1.20359	1.25933
STXBP2	0.0159927	1.259
UFD1L	0.521812	1.25895
TYW5	0.996484	1.25881
RHPN2	0.652395	1.25868
WDR1	0.536743	1.25868
DHX32	0.795399	1.25836
MED9	1.24076	1.2568
ANKRD23	0.913968	1.25634
BMPR1A	0.386894	1.25612
SLC12A4	0.0806586	1.25513
RAMP1	0.966845	1.25444
S100A10	0.0467735	1.25264
PAK4	0.5894	1.25216
TRPM4	0.565603	1.25088
MARVELD1	0.283412	1.25008
ZFYVE1	0.745276	1.24619
CHRNB1	0.512081	1.24439
HFE	1.10348	1.24289
ABCA7	1.26121	1.24284
FYCO1	0.499762	1.24252
RELA	0.978436	1.24217
SASH1	0.603921	1.24191
SPEG	1.25081	1.24104
KLHDC9	1.33787	1.23993
DDO	0.657861	1.2398
SMO	0.812713	1.23947
ITGB1	0.95663	1.23917
CDC16	0.282778	1.23855
KCNK5	0.811547	1.23382
CHSY1	0.190522	1.23275
BHMT	0.740935	1.23248
MTX3	1.11121	1.23188
FUT8	0.212934	1.23113
RPS27	0.515165	1.23027
SLC9A3	0.455252	1.23006
TRIM8	0.219974	1.23
EIF5	0.98213	1.22899
IGF2R	0.892572	1.22837
ZNF214	1.11111	1.22814
DCLRE1B	0.0438474	1.22809
ZCCHC11	0.821991	1.22739
ILVBL	0.692795	1.22691
CCNJL	0.966265	1.22618
SAP30	1.09974	1.22519
EEF1D	0.720196	1.22326
CLASP1	1.10033	1.22216
RUVBL1	1.14084	1.2214
PLEKHB1	0.504972	1.22126
PARD3	0.528885	1.22004
TAP1	0.269757	1.21963
TAB1	1.18435	1.21877
FLNA	0.556717	1.21849
CHKB	0.654565	1.21793
COL27A1	1.12565	1.21782
TP53INP1	0.463007	1.2169
FN3K	0.958926	1.21641
ZNF658	1.15556	1.21624
SERPINB13	1.26792	1.21588
RBPMS	1.0361	1.21508
CRTC1	0.993918	1.21348
NEO1	0.673587	1.21326
PPP6R2	0.335437	1.2126
IFT88	0.716778	1.21072
BCL2L14	0.804113	1.21041
SUPT7L	0.78751	1.20992
MAP3K12	1.08499	1.20887
HMGN5	0.72409	1.20874
TLE3	0.577748	1.20738
CSGALNACT1	0.34926	1.2068
NCOA1	1.08882	1.20564
PFKM	1.19346	1.20441
TPTE	1.01706	1.20421
ITFG3	0.788492	1.20407
SPIN2B	0.793703	1.20405
STK32C	0.359849	1.20375
RNF185	0.399502	1.20345
EPS8L2	1.16822	1.20312
ARHGAP19	0.976934	1.20236
KIF21B	0.353308	1.2017
DCTN2	0.562033	1.20091
SLC35B3	0.504298	1.20076
GBX1	0.508996	1.19982
CNTROB	0.643299	1.19917
HDAC1	1.17566	1.19896
NHS	0.313099	1.1989
ADRA1A	1.02401	1.19869
TAF6	0.747867	1.19843
CGNL1	0.983792	1.19813
WDR11	0.644507	1.19762
TMEM259	1.11608	1.19742
ZNF544	0.844662	1.19731
GMPR2	0.176933	1.1962
SPTBN1	0.249532	1.19565
CELF1	0.473134	1.19472
ZNF594	1.03706	1.19455
PCGF5	0.695239	1.19419
DMAP1	1.19775	1.19245
GPM6B	0.442499	1.19219
DNAJC3	0.365832	1.19179
TRAF3	0.273532	1.19084
ABHD15	0.973737	1.1887
RHOC	0.384576	1.18851
KANK1	1.10216	1.1881
ZIK1	1.31745	1.18796
CEBPZ	0.709405	1.18784
KIAA0930	0.8078	1.18743
UNC13D	0.342765	1.18649
MDFIC	0.173008	1.18586
ATG3	0.535826	1.18556
ERLEC1	0.912015	1.18485
AMOT	0.872974	1.18399
TEP1	0.075374	1.18378
GTSE1	0.249383	1.18337
CTNND1	0.583769	1.18288
CIPC	0.861159	1.18288
TNRC6A	0.637156	1.18255
ZNF426	0.911739	1.18165
NOTCH2	0.97856	1.181
PPP1R10	0.220785	1.18002
TOX4	0.198104	1.17993
AIMP2	1.11867	1.17831
RWDD4	0.366103	1.17818
FGD1	1.22316	1.17741
CASKIN2	0.73195	1.17683
TNKS2	0.737703	1.17429
RNASEH2A	0.971521	1.17416
CELF6	0.179753	1.17365
CAPG	0.210504	1.17235
TRIM6	0.0843111	1.16889
ZSCAN21	0.703121	1.16866
NOL3	0.681569	1.16831
NYAP1	1.06511	1.16755
MR1	0.235726	1.1662
MTHFSD	0.491639	1.16477
CXCL14	0.151562	1.16469
SALL2	0.768049	1.16395
SEC11A	0.566303	1.161
PASD1	1.18861	1.16086
ZNF101	0.976926	1.16043
ZNF439	0.610109	1.16026
EHBP1	0.722842	1.15966
LAPTM4A	0.792922	1.15739
GAREM	0.487897	1.1564
MYO19	0.363128	1.15609
PRKAB2	0.416983	1.15421
CACTIN	0.295963	1.15292
SPAM1	0.513677	1.15216
ZNF136	1.16157	1.15132
KLHL36	0.228982	1.15067
NEK8	0.645455	1.15011
FAM83E	1.01233	1.14788
TCEA3	0.243949	1.14712
ZNF513	0.879867	1.14689
GREB1	1.18641	1.14587
TRIM66	0.816188	1.14527
PTK6	0.144987	1.14503
GON4L	0.501902	1.14424
WDR55	1.01323	1.1434
SLC11A1	0.079282	1.14236
ZNF217	0.623349	1.1413
WRN	0.240773	1.14036
PRPF3	0.50592	1.14012
LIMD1	0.264187	1.14004
JRKL	0.423762	1.13967
GLO1	0.994153	1.13941
RIPK1	0.198542	1.13807
TSC22D4	0.867483	1.13709
CHRNA5	0.831345	1.13561
HAP1	0.567453	1.1353
LZTS2	0.168756	1.13508
EGFR	0.748828	1.13501
HBZ	0.756961	1.13469
ORAI1	0.600399	1.13412
C17orf58	0.177615	1.13306
ITPR2	0.152358	1.13187
FKBP7	0.532539	1.13107
SNX17	0.672679	1.13079
TRAPPC12	0.469088	1.12825
C1orf21	0.588177	1.12753
ZNF502	1.23425	1.12662
SPINK2	0.919827	1.12559
LTA	0.566957	1.12198
PHPT1	0.759103	1.12167
TDRD3	0.417028	1.12123
UBC	1.12664	1.12081
ZNF613	0.950573	1.12079
MED12L	0.222988	1.12073
SELENBP1	0.824372	1.12014
CPEB3	0.483584	1.12013
TNFRSF1A	0.0451896	1.11994
FAM111A	0.140457	1.11969
TRIM52	0.806664	1.11931
SP1	1.03888	1.11906
CEP164	0.882223	1.11791
MAFF	0.486268	1.11791
BRI3	0.397343	1.11551
TRAK1	0.484647	1.11507
VAC14	0.700595	1.1145
BATF2	0.884603	1.11398
TIMP3	0.171667	1.11077
ELP5	0.188776	1.10917
ACIN1	0.308373	1.10891
DCP1B	0.395546	1.10853
ATF7	0.822472	1.10845
ZMAT5	0.0856516	1.10803
ENDOV	0.643577	1.10722
NTMT1	0.953838	1.10556
CLCN2	0.969839	1.10503
APRT	0.146874	1.10392
RAPSN	0.845626	1.10308
SCRN1	0.449737	1.10297
SNX20	0.0920225	1.10228
ZNF268	0.18741	1.10177
APPL2	0.24213	1.10173
SIAE	0.949613	1.10068
SPTBN5	0.202372	1.10055
SLC35C2	0.590854	1.1004
FAM76B	0.831924	1.10038
IFI35	0.117853	1.10018
USP42	0.878486	1.10015
TRAF7	0.834862	1.09936
TDRP	1.28655	1.09786
TTC23L	0.533589	1.09738
CMTR2	0.799256	1.09722
VPS9D1	1.13325	1.09636
PGM2	0.0673238	1.09526
ZNF232	0.0453647	1.09414
TADA2A	0.677509	1.09402
ZNF227	0.95114	1.09273
WRAP53	0.658863	1.09198
NRXN1	1.0342	1.09191
REEP6	1.20913	1.09189
SPPL2A	0.0678631	1.09181
RPP38	0.342441	1.0889
TMEM79	0.914721	1.08742
CYP2J2	0.792237	1.08717
ARFGAP1	0.650536	1.08703
ZHX1	0.218767	1.08648
CALML4	1.11972	1.08607
ZNF134	0.826865	1.08586
DGKQ	1.23768	1.08559
HAO1	0.105035	1.08258
PER1	0.391355	1.0823
ABHD14B	0.914494	1.08192
OTUD6B	0.936915	1.0818
TMUB1	1.06425	1.08046
ATP6V1C2	0.919867	1.07972
CDCA2	0.562172	1.07968
C12orf66	0.375121	1.07872
PRDM5	1.03621	1.07686
DDX31	0.675473	1.07597
TCTN3	1.24199	1.07452
C14orf132	0.852163	1.07355
APBA3	0.690616	1.07351
USP36	0.799167	1.07298
PPP2R3C	0.727664	1.07279
PRKCSH	0.305883	1.07258
CCNG2	0.84842	1.07075
SMURF2	0.62518	1.06975
XPO1	0.473317	1.06873
SWT1	0.440167	1.06824
NR1H3	0.0651193	1.06787
ZNF516	0.539562	1.06661
DPP8	0.984706	1.06643
SLC48A1	0.258844	1.06503
ERRFI1	0.455757	1.06483
ABCA1	0.40125	1.06369
HDAC7	0.388603	1.06318
ADRA1D	0.920846	1.06312
ZNF319	0.0135314	1.06259
ARHGAP39	1.13796	1.06048
MEA1	0.683215	1.06018
SCD	0.0431341	1.05997
SPINK5	1.13876	1.0599
KNOP1	0.484368	1.05939
YIPF1	0.118803	1.05878
CAMTA1	1.08015	1.05829
CREBL2	0.147945	1.05808
PTPRA	0.864618	1.05743
PAXIP1	0.379207	1.05664
EFR3A	1.2746	1.05608
REL	0.0572645	1.05556
TRRAP	0.441115	1.05448
ELAC1	0.230752	1.05386
[truncated: 9,694 more rows]

## Sheet: Endothelial
Symbol	Specificity	Score
COL1A2	598.896	887956
COL6A3	349.949	324833
CYP1B1	287.569	189739
ADAMTS12	316.991	166345
ADCY4	300.875	152584
ARHGEF15	205.752	64795.3
COL1A1	154.939	49628.2
FMO2	128.643	49383
S100A4	150.562	45540.9
OLFML2A	154.851	42596
TM4SF1	89.361	31705
ALX4	111.081	27241.2
FLT1	152.804	26661.7
LEF1	115.907	24242.1
PGF	110.855	20891.5
MPZL3	88.4961	20403.1
ADGRL4	89.8115	16562.7
FLVCR2	106.82	15895.8
ABCA4	91.4399	15889.7
ZIC4	87.8633	13289
ZNF408	62.9303	11565.2
EMILIN1	60.169	10796.7
DNASE2B	89.5172	9907.86
ANXA3	62.0597	9464.69
ZNF319	73.9021	8981.59
ITGA10	58.5993	8487.25
CFI	76.1978	8414.23
ITIH5	71.0947	7786.21
IL32	66.0627	7651.47
HNF1A	63.5243	7632.32
GPC3	66.2115	7251.13
ITIH2	58.9876	6832.14
TAGLN2	56.7213	6749.86
IGFBP4	76.3572	6573.99
CEMIP	44.7614	6179.81
ST6GALNAC1	48.5677	5619.38
NOS3	49.1552	5090
HHIPL2	44.4392	4638.97
HBA2	50.8908	4342.72
CCDC80	37.8465	4062.94
NODAL	51.3059	3915.66
DENND2C	46.3409	3751.16
EMCN	33.6041	3595.63
WNT4	35.3627	3497.8
COLEC12	41.4635	3328.47
LAMC3	39.0532	3308.82
SLFN5	37.4294	3159.36
CLEC3B	51.3612	2923.64
ABCB1	43.1638	2859.59
IL15	32.7425	2767
SLC19A3	46.9329	2753.6
ROR2	30.2985	2608.87
ZNF654	19.7656	2392.45
C7	36.6307	2373.81
PROSER2	38.1965	2236.21
DAPK3	24.3248	2188.23
ATP10A	28.7862	2127.74
SEMA3F	27.7564	2066.02
MECOM	40.5852	1974.42
ZNF287	25.654	1893.97
IQGAP2	25.5367	1816.62
PGR	30.5807	1729.02
COL15A1	23.3655	1638.3
TEKT4	30.0972	1595.6
MYO3B	30.4948	1561.96
RARRES3	30.5573	1510.81
SMYD5	23.7323	1492.36
BGN	20.8985	1439.27
C16orf58	18.8972	1388.34
SERPINH1	36.2447	1351.3
EDN3	22.6203	1342.49
NET1	22.9123	1294.02
IL1R1	26.9056	1229.38
MYL9	22.1991	1171.68
NOSTRIN	20.3823	1158.65
HYAL1	17.91	1135.01
PALMD	27.2536	1096.06
SRPX	18.9877	1076.21
PM20D2	17.2057	1051.05
IFITM1	22.0962	1043.36
AKR1C2	23.8803	970.842
HBB	25.4488	967.057
KANK3	18.183	959.92
TMEM8A	18.6505	950.51
LSP1	20.1546	929.231
BMP6	21.2843	923.099
TUBG1	28.7532	899.613
PCGF1	20.0049	873.168
NOP16	15.438	857.854
RBM20	23.6741	853.279
EBF1	20.1102	845.278
RAMP3	23.8006	824.636
CHPF	21.509	824.482
ITGA11	22.2104	814.104
FAM109A	21.7865	810.823
TMEM248	12.0697	775.895
PBDC1	15.0698	764.951
CLIC5	18.1776	750.097
PRELP	15.8712	749.75
AKR1C1	22.2963	744.04
S100A10	21.3796	741.552
KDM4A	11.0409	729.086
WTIP	18.7742	726.941
SULT1C2	16.886	719.514
CLEC2B	14.7851	702.078
CNN2	14.4133	688.428
WNT5A	15.8184	678.554
TWF1	14.8781	669.226
CCDC74B	16.863	668.244
TRAF5	11.1328	655.779
NR1H3	15.3564	650.014
SH3RF2	23.0596	645.035
GRAP	14.7385	643.61
ADAM19	14.4845	636.512
SHE	15.9763	607.708
ZSCAN29	16.249	606.689
EID3	18.7232	606.46
BCL2L11	12.8457	601.302
USP7	11.7757	588.315
GGT5	17.0821	573.869
FMOD	16.2151	556.248
SULT1B1	12.673	551.269
VWF	16.8829	527.395
COBLL1	22.1211	515.202
BRCA1	14.9427	510.911
IMPG2	15.1393	510.65
SRP68	10.7143	502.005
ADGRF5	17.9478	482.217
PECR	12.545	476.542
ABCA6	17.0176	472.624
GEMIN4	16.0696	433.408
EMP3	18.7601	425.136
C1orf109	12.1155	424.349
WISP1	14.0383	419.561
FBXL15	9.66625	417.633
ARNT	10.4205	415.628
CNST	9.76718	411.068
UBIAD1	14.4466	395.328
KIF17	18.1039	390.94
APOL1	14.0802	388.417
PROS1	13.0948	385.595
CHST12	12.5082	382.25
ZNF485	12.2185	381.472
SLC7A1	9.04306	376.053
RMDN2	12.7786	373.786
THSD4	12.6282	371.51
SLC2A3	14.7659	351.608
PPT2	12.2532	350.844
MKKS	10.9181	347.273
ESYT2	7.26236	340.973
COL13A1	13.3098	338.153
EXOSC7	10.376	330.463
NDC80	13.6071	329.616
TM9SF1	11.9395	321.773
RBMS3	14.8508	312.83
FXYD5	15.2661	307.205
CDC34	11.0884	305.476
TRIP10	13.3456	305.112
ETF1	7.87327	302.108
EEF1E1	10.0789	292.042
RPL39L	10.5222	290.673
DCN	11.243	289.795
IGF2BP2	12.6234	287.018
IDUA	11.5502	281.518
ELOVL7	9.93082	274.81
IRAK1	9.37571	274.286
ZNF615	9.53342	274.008
ZNF12	11.0817	269.774
EBLN2	8.77259	268.891
HYAL2	8.72509	267.402
C1S	13.5834	264.102
PERP	10.9149	255.253
LSM12	7.93523	253.593
UBA52	9.9355	253.029
JAG1	8.64608	249.597
SLC6A6	11.9096	247.383
ERG	11.3654	246.498
DHX40	9.33629	245.448
GEMIN7	10.0215	245.128
SMR3B	8.29956	244.873
LIN37	12.5262	235.94
SVIL	11.0928	232.453
CENPJ	7.79814	227.573
MRGBP	9.48583	227.038
C11orf1	10.445	223.332
SYNE2	9.60661	220.556
NRARP	9.5608	219.782
HOXD12	12.7785	219.608
DNAH3	8.91662	216.565
IL16	12.5136	215.439
CCDC68	14.1195	211.187
RBM12	11.8727	210.774
ARHGAP29	12.1477	209.444
CYB561D1	9.13111	208.817
COL4A1	12.2451	208.787
CDKN2AIPNL	10.3262	203.613
METTL12	9.7807	203.277
HIST1H2BK	12.9082	202.973
CDH11	7.82082	199.059
PRX	9.42919	197.836
BAG2	9.17366	196.245
ISM1	12.3068	193.947
ANO2	12.4459	192.966
PXDC1	8.65233	192.136
SCN4A	9.03834	191.178
RPL37A	8.16242	190.636
DNAJB6	8.90778	190.416
PARVB	8.50417	190.041
ANKRD29	12.6685	187.192
PNMA6A	9.02349	187.173
ZSCAN12	8.64049	184.992
FBLN1	7.74826	184.739
PDZRN3	8.0778	183.291
FAM21C	6.10643	181.834
KLC2	8.63642	179.233
TOR1AIP2	5.66612	177.646
KDM1B	7.59114	174.772
NID2	9.71584	172.985
SPECC1L	7.30906	172.742
AKAP7	10.838	170.961
ECM2	10.1371	170.719
FLRT2	8.61122	169.384
ADGRG6	7.69496	167.534
CHMP5	4.7736	167.447
KLHL25	9.9145	167.175
VPS28	5.35074	166.622
BECN1	6.66285	164.12
IER3IP1	6.32071	163.703
KLF2	6.6916	161.734
STK38	6.35163	161.021
DDR2	7.91084	159.257
GGA3	7.06992	158.703
ALDH1A2	9.91155	158.058
THBS1	10.087	156.058
LIN7B	6.54084	155.117
SLC7A5	6.5139	155.012
COL8A1	8.36947	154.962
BAP1	6.38386	153.208
MTMR14	9.58507	151.977
RPL30	7.80841	147.98
DNMBP	8.59565	144.938
AP1S1	11.2873	143.435
FAP	10.309	143.143
COL6A2	9.89888	139.377
PEX12	7.23378	139.36
NSMCE1	8.38642	138.227
TMEM55B	5.93445	137.804
BLMH	7.47447	137.56
SLC20A2	6.8716	137.49
UBTD1	6.84275	137.135
KCTD9	7.20152	136.766
PPP6C	6.046	136.677
WDR78	5.92508	135.777
FAM63A	10.9837	135.531
ZMYND12	9.36653	135.211
DRG2	6.79445	135.076
KREMEN1	6.90833	133.939
ZNF26	6.78021	133.104
GYG2	7.80209	131.714
ITGA8	9.40508	131.608
EMC1	7.32395	131.573
OBFC1	6.06563	130.699
TGFBR3	6.16965	130.014
HERPUD1	6.37562	129.751
CRIM1	4.82248	129.213
PPP3CB	5.20492	127.63
EMP2	11.0556	127.002
PLXND1	8.61708	126.622
CPA1	9.4925	125.509
SMC2	7.10074	124.717
OMD	7.81086	124.266
THRAP3	5.41078	122.511
GTF2F1	6.56578	121.356
TPGS2	5.8386	120.617
CCNJ	6.59293	119.273
CPNE3	4.59891	119.264
SKI	5.66428	117.709
CSF1	10.1779	117.654
IFNAR2	5.20511	117.508
SSR3	6.05631	111.668
RHD	6.01959	108.628
HSPA4	4.84283	107.184
LDLR	5.74871	106.543
FOSL2	10.0209	105.904
CDH23	9.64541	105.585
STPG1	7.59601	105.194
JTB	4.47084	104.929
CBLL1	6.02123	102.898
NPLOC4	4.5098	102.854
UBR7	4.63729	101.094
PARVA	6.38824	100.97
SLC9A5	8.59622	100.454
C5orf45	4.85713	99.8704
POLR2J2	4.58472	98.7008
MBOAT7	6.13221	96.3956
RNF139	5.01665	95.8446
GSK3A	5.76332	95.5717
GSS	4.82928	95.317
TNFSF10	6.65018	94.6072
ZNF627	5.19858	94.3238
YBX3	6.01473	93.7403
MFAP4	6.08346	93.4572
CD151	6.82746	93.1004
TPM1	6.11256	92.814
NKD1	9.16915	92.6433
PARP3	4.93143	91.0362
C2CD2L	4.70125	90.0923
ZNF329	5.60096	88.9763
PRR13	6.54971	88.0884
MAP3K7CL	5.95966	87.9373
FGF1	6.18573	87.331
EMC3	4.70657	85.2284
DDAH2	8.08541	85.181
EOGT	7.55531	83.7583
UCK2	5.99192	83.5583
KDELC2	8.0482	83.1801
DAGLA	6.13223	82.9589
TNFRSF19	7.97207	82.8921
TMEM44	5.69245	82.0067
PIK3C3	3.86522	81.6949
KMT2D	4.42633	80.504
MYOZ2	5.66176	80.2715
METTL21B	6.95587	80.0683
TSPAN4	6.57979	78.4457
SLC16A2	6.13733	76.2719
SLC2A1	6.26895	76.0996
PYROXD2	5.65959	74.8412
GABPB2	5.04447	74.6298
LDB1	4.68749	74.5535
PTP4A3	4.94258	74.2496
NID1	5.09853	73.5656
CDK2AP2	7.23763	72.8377
TADA2B	6.65738	72.2024
BMP4	7.14668	71.8434
SLC7A11	4.48342	70.256
TTC8	4.31249	69.9678
C22orf31	4.3916	69.8213
PLEKHG1	5.23081	69.6254
SERTAD4	6.4972	68.9565
SUMO4	5.3782	68.2364
STAT5A	5.26315	68.0768
SPICE1	5.11041	66.3019
TMEM87B	4.08551	66.1071
SLC16A4	4.61671	65.4901
ZW10	4.76544	64.8528
CBY1	5.87788	64.7903
ZCCHC8	5.58159	63.5342
ZNF10	3.1289	63.4282
FAM160B1	3.23534	63.0296
TAF10	4.04564	62.8821
MARK4	3.81312	62.8694
C11orf54	4.69483	62.3896
PDIK1L	4.51626	62.1775
TGM2	6.8181	61.5205
LATS2	5.29513	61.2533
PVRL2	5.36724	60.8925
CNPY4	6.2656	60.1808
ING3	5.58786	60.1454
TBCEL	5.46076	60.0485
UNC13B	5.68948	59.0664
TUB	5.48223	58.6434
WDR74	4.12874	58.6269
SEC23A	3.59904	58.4051
KIAA1377	4.22409	58.3391
TIGD7	4.73579	58.304
TGIF1	3.96492	57.5048
USP10	3.36368	56.3052
PGM1	3.8557	56.1544
ZBTB25	3.79195	55.9781
KPNA5	3.82103	55.9759
TTC9C	4.88644	55.4726
HLA-F	6.47413	55.206
FAM117A	5.86561	54.5435
STK35	4.86558	54.5255
ATG9B	4.72603	54.2463
C14orf119	5.29384	54.0729
C9orf69	4.38356	53.9338
ODF2L	5.43189	53.8221
SLC31A1	4.13596	53.6704
MYO1B	6.82639	53.546
PML	5.7533	53.4896
PODXL	5.33083	53.4745
MDFIC	5.78007	53.15
MOB1B	4.10069	52.598
TNPO3	4.41971	51.918
TSPAN2	5.95156	51.6402
PASK	6.48876	51.6322
ZC3H10	5.57232	51.6105
FBXO8	5.12716	51.4947
SHISA6	5.47374	51.4302
C5orf22	4.60444	51.1452
STRN3	3.78408	50.8035
NME5	6.33721	50.727
MMAA	3.63666	50.6681
PARP9	4.58669	50.5019
GPER1	4.2427	50.3962
SOX9	4.07899	49.4489
GID8	4.35621	49.1343
RCN1	3.9992	48.647
RNF121	4.03658	48.5443
IFT74	3.91534	47.6493
OPRL1	5.30501	47.3761
LOXL4	5.17236	47.29
GCNT1	5.57946	47.202
PRTG	4.40106	46.9836
C9orf156	3.79783	46.8434
LMCD1	5.00397	46.7061
DOPEY1	2.46561	46.5794
DACH1	4.5643	46.167
TTC12	5.41647	46.094
PPP4R2	4.29373	46.0616
DCTD	5.11022	45.9113
ABLIM3	3.54072	45.4585
TIMP3	5.82524	45.4517
PARP16	3.87961	45.2306
PSMB3	3.40057	45.1773
CCDC138	5.26974	44.8713
TRAPPC11	3.29541	44.6009
ZDHHC24	4.49178	44.4922
TRAK2	3.00376	44.4646
PTPN21	4.17072	44.3024
ZNF446	5.25496	44.1793
CRTAP	4.03669	44.1679
SSR2	3.98438	44.1101
USP12	4.09808	43.9402
KLF6	4.14792	43.9061
ZNF135	4.19165	43.7429
GADD45B	5.52431	43.6995
WWTR1	3.51733	43.6592
ASCC2	4.51885	43.3453
TCEB2	3.28668	43.0241
POU6F1	3.47406	42.9719
SYNM	3.85249	42.6178
SSRP1	3.45383	42.2545
ABCG2	5.40096	42.2087
SNX11	3.31292	42.181
MYOM2	5.259	42.0931
LAMA2	3.9502	41.9475
ITPKC	4.65384	41.7358
DBF4	4.51717	41.6024
IQSEC1	4.27785	41.5849
RARRES2	5.38311	41.2098
CIB1	4.14769	40.5825
TXLNA	3.17162	40.4382
FEM1B	3.35839	40.3295
TRIM8	4.54599	40.1696
MLLT6	4.60217	40.0961
CCDC148	4.29275	39.5791
RTFDC1	3.25858	39.1679
EP400	3.57583	39.1338
IKZF4	4.26781	39.0432
AGFG1	3.41754	38.914
FBXO6	4.91851	38.7327
TFG	2.35437	38.6672
GMPPA	4.26394	38.5967
KLF8	5.87318	38.5922
ZNF805	5.13756	38.1705
C16orf52	3.37994	38.1641
C5orf28	3.11458	37.9676
FBLN2	3.61344	37.9076
ILF2	4.54655	37.9056
IGFBP6	5.89965	37.705
TANK	3.92974	37.7045
YPEL5	3.23911	37.6549
ATP13A1	3.75213	37.6531
PTPRG	3.54602	37.5126
UBTD2	3.09388	37.3686
ZNF383	4.91765	37.3333
ANKRD39	2.79102	37.2009
EFNA4	3.73019	36.9658
CWC22	2.98018	36.2425
AMHR2	2.25853	35.2489
CSNK2B	2.8061	35.2081
COMMD9	3.26488	34.8237
RAD23A	3.13068	34.8081
ZNF624	3.79248	34.3277
FIG4	3.19333	34.1428
LAMA4	3.63927	34.1056
KLHL41	4.40975	34.0807
SMG6	3.31325	34.0604
SPRY4	3.17442	33.952
EPAS1	5.22612	33.9275
DHX35	3.79871	33.8282
RASGRP2	5.0344	33.6612
SGTB	3.8686	33.4397
FGD6	3.29496	33.4085
TAS2R10	2.44179	33.1306
SHANK3	3.7162	32.9399
XPC	2.91325	32.8534
TSPAN9	4.30661	32.5606
IGFBP5	3.91369	32.3987
STAU1	3.76255	32.378
SPTBN1	4.0075	32.3066
WDR13	3.92505	32.2944
MRC2	3.05069	32.1665
RAB15	5.06046	32.081
PLCB4	4.0296	31.9504
SLC39A1	4.71297	31.6942
RAB3IL1	4.03063	31.6534
PIGN	3.09273	31.5535
TTC39B	4.74139	31.3644
GTF3A	3.47304	31.2343
PIK3R4	2.5269	31.0118
JMY	2.79934	30.8519
CTNNB1	3.01363	30.8255
TCEA3	4.09922	30.7974
TBKBP1	3.42769	30.6685
SYF2	3.42011	30.5302
KIAA1671	3.91174	30.3811
FSTL1	3.55452	29.9009
FRA10AC1	2.55691	29.843
EFHC1	3.87342	29.7871
CCDC33	4.32217	29.4883
SPARC	4.21179	29.041
PIK3IP1	3.84633	29.0036
ATG16L1	4.47825	28.7162
PDE5A	1.60774	28.4199
PECAM1	2.88664	28.3868
GART	3.25508	27.91
ESR2	2.69253	27.8711
DOCK6	2.84724	27.7153
ELN	3.84365	27.5364
DNAJC24	3.64101	27.4672
ERCC8	2.49346	27.3493
ENGASE	4.15017	27.3352
INPP5A	2.91838	26.9189
CCNC	2.9519	26.7102
STAP2	2.74922	26.6316
EIF3I	2.10844	26.5827
GLRX3	2.69453	25.9883
GNL1	3.87725	25.986
TGFB2	3.11807	25.9396
MLEC	3.17292	25.6851
MUC16	4.43609	25.5478
RNF111	3.02034	25.4466
ADRM1	2.54619	25.4316
SENP1	3.21084	25.3065
CD276	3.93287	25.2197
KPNA2	3.01421	25.0902
SMC5	2.58785	25.0145
GNAI2	3.10586	24.8743
ZC3H18	3.30998	24.7949
CDKN1B	4.05939	24.7202
C3orf17	2.52203	24.6958
DPP9	2.8484	24.695
KAT6B	2.11336	24.574
RILPL2	3.66228	24.5384
ENG	2.66984	24.514
ADCY3	2.51732	24.243
C1D	1.97068	24.2425
CCDC88C	3.10511	24.2143
PKIG	3.49491	24.1105
VWA9	2.53464	23.9216
SLC35G2	3.48794	23.8418
PPP1R9B	2.80676	23.7522
ATP6V1G1	3.25012	23.4734
PRPF4	2.74612	23.3164
EDRF1	2.78057	23.3072
TARSL2	2.61721	23.2604
PHKG2	2.45159	23.2414
EED	2.679	23.2249
ANKMY2	3.34634	23.1788
RPAP1	3.40113	23.176
DLL1	4.57451	23.0992
SETDB1	3.20647	23.0619
TRIM14	2.44132	23.0393
MARVELD1	3.52843	22.9492
ALG10B	2.84252	22.9126
CLN6	2.73236	22.7589
NCSTN	3.47599	22.7486
NOC2L	3.0149	22.7008
FAM35A	2.99706	22.6947
COL6A1	4.01154	22.562
TSPAN16	3.81	22.4906
EPC1	2.77785	22.2844
IFI44	2.83089	22.2266
FBXO38	2.35937	21.8155
PIK3CB	2.21309	21.7896
SHROOM2	2.94229	21.7208
PRICKLE2	3.50216	21.6673
FAM206A	3.17917	21.6335
NAPRT	3.16222	21.6261
LAMB1	3.25126	21.6191
TMPRSS5	3.53885	21.4976
UBLCP1	2.25219	21.2821
KLHL26	3.7003	21.2534
EIF4E3	3.6223	21.2028
URB1	2.5898	21.1661
BCOR	3.1083	21.1579
GLYR1	2.38935	21.1306
TMEM14A	3.80096	21.0238
TMF1	3.13539	21.0149
RPL9	3.0367	20.9489
UACA	3.41317	20.9228
DCAF10	2.83004	20.9064
CCM2L	4.04252	20.8854
NXN	3.60825	20.8811
PARP12	2.44989	20.8453
SEC13	2.16906	20.6756
CHM	2.18356	20.3761
LSM8	3.02182	20.3645
GLG1	2.47328	20.2537
KLHL9	2.71022	20.1968
ATF6	2.61478	20.1176
SF3A2	3.17201	19.9371
COL5A1	3.59038	19.8617
XRCC3	3.73038	19.8469
ZMYM6	2.50144	19.7057
ADGRA2	3.29694	19.6925
GLI2	2.45441	19.679
SMG7	2.7799	19.5333
HVCN1	3.9339	19.4841
TRIM23	2.55941	19.4567
IFITM2	2.47129	19.4327
RAI1	2.80631	19.4253
EBF3	3.43151	19.339
KIAA0895	3.29395	19.3338
TEK	2.65568	19.2831
MAPK8IP3	1.61768	19.0504
GPR137	2.34663	18.9092
GMPS	2.43546	18.8773
TAF2	2.79175	18.8329
PIGB	2.15694	18.8159
PRIMPOL	2.6561	18.7966
TMEM189	2.18836	18.7659
GNA11	2.64147	18.7166
PSMC3	3.11279	18.3932
RLF	1.92762	18.3255
ENTPD4	2.45737	18.2296
WASL	2.44772	18.1904
PDLIM5	3.69282	18.0979
SYDE2	3.71018	17.9743
RCBTB2	2.83829	17.9511
ATHL1	2.36217	17.6747
PHKB	2.75413	17.608
CUEDC2	2.6044	17.6079
HIVEP1	2.63082	17.5875
ZNF211	3.02177	17.5495
XPO7	1.9614	17.4689
CAMKK2	2.96256	17.3049
USHBP1	3.64112	17.2879
SLC9A7	3.28139	17.2489
VEGFB	2.93675	17.2085
KRT10	2.17955	17.1711
AGGF1	2.15218	17.0424
TOR1AIP1	2.91789	16.9836
SRPX2	2.39902	16.9313
AHNAK	2.2698	16.774
GYPC	2.65039	16.7355
CPD	2.98827	16.6611
UNC119	3.23843	16.6297
ANO6	2.54416	16.6059
HEG1	3.57834	16.5525
NRF1	3.15192	16.415
RPL36A	2.2222	16.3071
UIMC1	1.96408	16.2591
SCAF8	2.62913	16.2337
PKNOX1	2.43979	16.1956
TLE1	2.32345	16.1571
TNS1	3.5064	15.8879
NAA16	2.28078	15.8759
RAB3GAP2	2.03121	15.8752
SCN5A	3.23786	15.8399
SNX8	2.40103	15.792
NAB2	2.78683	15.7911
KIAA1328	2.0741	15.7413
SFT2D2	2.69574	15.7329
CXCL12	2.46841	15.7313
RPS17	2.14361	15.7209
LRRTM2	3.13008	15.5354
TXNDC15	2.61996	15.4753
PIP5K1C	3.27777	15.4743
SLC30A5	2.34461	15.4393
TSPAN33	2.24207	15.3705
NADK	2.62024	15.3485
PRPF8	2.07357	15.3146
GPSM1	2.70716	15.1233
TMEM39A	3.18979	15.0982
LPAR4	3.23768	15.0836
ZDHHC17	1.88568	14.9481
MSH3	2.04084	14.9026
ABHD14A	2.72655	14.8545
NR3C1	2.26563	14.8535
ZEB1	2.52086	14.818
CLOCK	2.20339	14.7735
TNPO1	2.54011	14.7681
CDC37L1	2.50183	14.7403
ST3GAL5	3.20613	14.6881
RAD23B	2.35616	14.5791
SHB	2.43655	14.5329
ROBO4	3.39926	14.529
CNOT7	1.62477	14.4466
BICD1	1.93746	14.3822
C2orf43	2.52061	14.3014
RAB30	2.34586	14.2938
SCARF2	2.1909	14.2809
COL7A1	2.64251	14.2684
PPP1R13B	2.94676	14.2415
BRPF3	1.95185	14.1691
CMKLR1	1.91083	14.0916
LMF2	2.64093	13.7927
METTL21A	2.40758	13.7625
RRAGB	1.926	13.7187
ZNF274	3.31164	13.6579
SMAD7	2.01356	13.6529
ADARB1	2.58108	13.6462
ARL13B	2.38721	13.4978
USP39	2.07079	13.4664
WDTC1	2.92077	13.4313
CYB5R1	2.07997	13.425
POP1	3.08413	13.3877
KCNAB2	3.02595	13.3658
PSME2	2.37164	13.3652
ACVR1	2.26346	13.3403
PEX16	1.91909	13.1532
MAP1LC3A	2.88654	13.1165
PTPN23	2.70117	13.098
ZNF226	2.59844	13.0865
RNF103	2.29578	13.0806
SWT1	2.27187	13.0568
WBP2	2.1822	12.979
INPP5K	2.31492	12.9786
HEY1	2.2197	12.9045
NPIPA1	2.19588	12.893
MAPK14	1.82812	12.7731
HNRNPF	2.95984	12.7197
TRIM37	2.30962	12.7158
CLCN7	2.587	12.7055
SELK	2.30235	12.6964
NR1D2	1.82672	12.6848
MAGI3	2.07857	12.6015
FOXP1	2.85325	12.5593
FAM219A	2.24708	12.5156
ANKHD1	2.09189	12.4798
ACTN4	1.96917	12.425
PPFIBP1	2.65008	12.4218
TLK2	2.33913	12.3512
C21orf59	2.90394	12.294
UBQLN4	2.43916	12.2785
PRICKLE1	3.22081	12.2383
C17orf51	2.86009	12.2089
KIAA0753	1.4365	12.1993
C6orf48	2.03513	12.0897
RELB	2.47624	12.0565
TRPC1	1.95624	11.9797
RAP2B	2.0391	11.9785
ABTB2	2.75253	11.9252
RND3	1.89402	11.9087
TRMT112	2.27954	11.9081
NAMPT	1.89757	11.8335
MED17	2.234	11.8143
NUDCD1	1.70869	11.7789
ZNF785	2.49043	11.7686
GNG12	3.11903	11.7112
RUVBL2	1.88617	11.6851
CEP112	2.96245	11.596
PITPNM1	1.84404	11.5544
DPEP2	1.75898	11.547
ANXA1	2.64442	11.5419
VPS13B	1.76177	11.5328
PRKRA	1.91942	11.4668
TFAP2C	1.95056	11.4571
MZT1	2.70104	11.4366
COL18A1	2.80373	11.3527
ANAPC2	2.29892	11.3507
GLTSCR1	2.56626	11.2675
IGFBP7	1.94281	11.2657
PIANP	2.86922	11.263
AGO1	1.85766	11.1904
RILP	2.08552	11.1748
CXorf36	1.79727	11.0086
PRKAG2	2.4085	10.9286
SERP2	1.80478	10.8871
ID1	1.91083	10.8866
METTL16	2.15657	10.8844
WDR1	1.86309	10.8813
ZNF430	2.08255	10.8691
PRKD3	1.74594	10.8661
ATF7IP2	1.72325	10.8412
CALU	2.15529	10.729
FAM89A	2.8594	10.697
PLEKHM1	2.22089	10.6944
SCARB1	2.48843	10.6667
TUBGCP3	2.12837	10.6498
TDG	1.57902	10.6326
ARNT2	2.28239	10.6217
RPL3	1.97672	10.6165
FRG1	1.52696	10.6152
ADAM9	2.09316	10.6018
ATP8B1	1.74843	10.6017
FAM114A1	2.49509	10.5831
HINFP	1.86133	10.5564
TMCO1	2.09774	10.5446
PABPC1L	2.68068	10.4889
INPP4A	1.98911	10.4835
LY96	1.90586	10.4026
FLNB	2.1616	10.3954
PNO1	1.56054	10.3638
AIMP1	2.1382	10.3588
RGL1	2.06389	10.2986
JMJD8	2.32003	10.2826
UBE3B	2.60464	10.2114
ID3	1.66906	10.1386
HELQ	2.20717	10.0393
PPP2R2D	2.05848	9.96687
SLC41A1	1.92192	9.94116
WDR27	1.89104	9.91944
PLXDC1	1.82229	9.90433
CNNM2	1.81169	9.90029
RASIP1	2.46258	9.77364
DDX39A	2.36926	9.73897
ALMS1	1.70707	9.71138
FRMD6	2.0956	9.70193
CDK11A	2.50629	9.66639
C4orf29	1.95368	9.6082
UBE2J1	1.93898	9.60442
MSL1	2.00011	9.59421
CEP83	1.93133	9.5898
USP13	2.59066	9.58304
CTDSP1	2.65334	9.57038
RNF20	1.89623	9.54874
ZNF32	2.26372	9.48351
MED29	2.33543	9.47763
TMEM50B	1.86218	9.44678
STAT2	2.05698	9.43765
PEX13	1.62112	9.34089
SLC50A1	2.34339	9.32422
TFCP2	2.03794	9.2286
PTGES	2.18683	9.18231
SELM	1.85272	9.12373
ANKRD20A4	2.56711	9.00753
A4GALT	2.06589	9.00617
FBXW4	1.97167	8.9695
ARL14EP	1.88543	8.96319
BMPR2	1.45463	8.9528
XBP1	1.56888	8.9311
SLC16A5	2.22225	8.91675
NUP214	1.56207	8.8958
POLA2	2.11376	8.88614
WLS	2.78848	8.86011
IGF1R	2.0538	8.83273
SETD1A	2.16946	8.81608
HGSNAT	1.39813	8.79463
TRIB3	2.58833	8.79194
PAWR	2.51802	8.75601
DCTN2	1.77925	8.74084
R3HDML	1.97972	8.72267
MCM8	1.80538	8.70933
RPS3	1.94691	8.68202
DDX58	1.87041	8.67746
PCBP1	1.43705	8.67394
ASS1	1.99552	8.6538
OSBPL5	1.78347	8.65279
CCDC134	2.01573	8.62513
DRAM2	2.07724	8.62385
TNFSF12	1.75167	8.62296
KCNK2	1.88475	8.59188
DEK	2.15978	8.5907
POLR1A	1.54083	8.58534
PARN	1.90932	8.57571
PRPF3	1.9766	8.54609
CD58	1.9883	8.49014
POC5	1.87548	8.43494
TMEM5	1.51665	8.40298
NUS1	1.50846	8.40177
NME7	1.57666	8.35373
PIGQ	2.2264	8.35025
SMARCE1	1.76841	8.34492
UROS	1.46156	8.28795
TNFRSF10A	1.72161	8.25163
BRS3	2.46457	8.24925
SNX5	1.95793	8.23357
BTBD2	1.51464	8.20542
CDK9	1.84539	8.204
SUPT3H	1.40454	8.1722
ZNF107	2.21047	8.16646
BBS9	2.21772	8.13436
SLC22A3	2.33006	8.12504
TADA2A	1.47599	8.11087
BSG	1.81309	8.09972
2020-03-06	1.60303	8.09438
KIAA1109	1.93665	8.00685
ZNF503	2.58342	8.00508
RQCD1	1.71179	7.94841
KHDC1	1.96634	7.89859
RHBDL3	2.03842	7.83757
FOPNL	1.67778	7.81034
GPR108	2.24762	7.81033
CREG1	1.49753	7.76423
IFNGR2	1.60387	7.75325
CENPN	2.0653	7.73557
OSMR	2.38236	7.7298
RBM34	1.89791	7.70328
RNF6	1.72036	7.67112
SHC2	1.78595	7.65389
BASP1	1.89864	7.61274
PPCS	2.16153	7.59736
ZHX2	2.67835	7.57938
STARD13	1.92707	7.55617
ENOSF1	1.7273	7.55084
SLC26A4	2.50805	7.53114
ERO1LB	1.80198	7.52888
NCOR2	1.98034	7.52553
MLLT4	2.00635	7.48799
SPDL1	2.00558	7.47546
YLPM1	1.72002	7.46495
CHKB	1.52773	7.4263
MGAT1	1.71772	7.41562
LHFP	1.99858	7.33362
PDS5B	1.40827	7.31971
PPP1R18	1.86023	7.26538
ACTN1	2.51085	7.26525
TAZ	1.78218	7.23833
HNRNPA1L2	1.9219	7.22547
RAMP2	2.31844	7.21467
SH3BGRL3	1.56595	7.2024
FUCA2	1.91437	7.18723
RAVER2	1.84492	7.07348
ZNF280C	1.69759	7.03102
SPIDR	1.52152	7.03015
SDK1	1.75538	7.0177
RPS23	1.5286	6.9819
BRD8	1.79884	6.97669
GIMAP7	1.48178	6.89219
ATP1A2	1.66051	6.85131
TCF3	1.51873	6.80169
GRB14	2.30149	6.73036
PPIP5K2	1.43163	6.72385
FBXL2	2.2501	6.71585
HBP1	1.66294	6.71008
FAM73A	1.59522	6.62859
PCF11	2.03407	6.61722
ANKRD27	1.95857	6.60633
ITGA6	2.38297	6.56066
TRAPPC6B	1.45365	6.51005
MAP3K13	1.38536	6.50901
DROSHA	1.87432	6.48482
DSEL	1.98878	6.47454
MFHAS1	1.88369	6.41672
C3orf58	1.54267	6.40547
SUMO2	1.6863	6.39822
PURB	1.66984	6.39615
MAGED1	1.7535	6.38398
CHD3	2.22244	6.34285
RGPD4	1.67969	6.33394
RBM14	1.80388	6.25033
MFSD2A	1.45733	6.23673
RBFOX2	1.74407	6.23189
SNED1	2.34531	6.23164
UBR1	1.64028	6.19848
CNOT10	1.43743	6.16458
FHL2	2.22591	6.09496
CYTL1	1.24093	6.07557
ADK	1.37036	6.01639
MAP1LC3B	1.61438	6.01255
UNK	1.83896	6.00516
FBXO17	2.00322	5.99977
ZNF25	1.56157	5.99027
STXBP6	1.70505	5.95201
ARL3	1.58785	5.94992
HSPA5	1.75786	5.93953
KIF26B	2.32172	5.92254
SYNE1	1.49096	5.88048
CMTM8	1.9717	5.87667
SERBP1	1.63127	5.87159
BTN3A2	2.28329	5.86256
CD209	1.9235	5.85636
PRPSAP1	1.35873	5.85567
INVS	1.48471	5.79125
TBC1D2B	1.31379	5.77592
PTMS	1.88859	5.76626
GDAP1L1	2.21973	5.75122
TXNDC16	1.69066	5.74382
F10	1.8403	5.74231
ADNP	1.69231	5.72493
HSPB1	1.29317	5.70708
OSBPL10	2.05191	5.70233
FAM126B	1.42	5.67232
RBCK1	1.74966	5.65012
SLC39A10	1.61068	5.64293
EIF5A2	1.27248	5.64118
CREB1	1.64989	5.63961
ZC3HC1	1.79938	5.62811
SLC39A8	1.64001	5.61759
N4BP2	1.86535	5.61509
KANSL1L	1.87784	5.59393
VTA1	1.43575	5.58187
SGPL1	1.81226	5.57641
ZSCAN31	2.00973	5.54958
TSNAX	1.72185	5.54615
FBXL5	1.45389	5.53994
COG4	1.89225	5.52631
GALC	1.58877	5.52456
RECQL	1.47545	5.52192
BANP	1.77264	5.51793
ST5	1.75909	5.51761
CIITA	1.20583	5.49867
ING4	1.61563	5.47104
PPIL4	1.67979	5.46805
MAD1L1	1.6583	5.4367
FLNA	1.79625	5.41042
EMP1	1.19405	5.40121
IFI6	1.69629	5.39468
MKS1	1.79209	5.38378
CXCR1	2.13327	5.37568
DVL1	1.67714	5.36068
MTMR9	1.47509	5.34516
RHBDF1	1.81382	5.33481
SNX21	2.09304	5.3251
ABCF1	1.21179	5.31921
TMEM182	1.45925	5.29465
EHBP1	1.38343	5.28148
PLRG1	1.48687	5.24227
GRASP	1.85544	5.22777
AP2A2	1.30255	5.22388
TMEM38B	2.19533	5.22018
COL23A1	1.57287	5.21281
FNDC3B	2.04833	5.21024
NDST1	1.81153	5.19253
DNAJB14	1.33584	5.14252
TCF7L1	1.74685	5.14142
BOP1	1.69935	5.1124
PRDM1	2.11414	5.11156
SESN1	1.38698	5.10881
GSK3B	1.31149	5.08619
MTF2	1.18402	5.07657
CSE1L	1.5196	5.07436
R3HCC1L	1.4476	5.06263
RABAC1	1.651	5.06056
THYN1	1.29489	5.0373
ZC3H12B	1.47157	5.02423
C2orf88	1.91985	5.02174
FAM168A	1.597	5.01864
GHR	1.60467	4.9836
PTEN	1.23523	4.9736
PPAPDC1B	1.88878	4.965
CCDC74A	2.31099	4.95626
PARD3	1.89077	4.95312
MYO7A	1.4202	4.9499
BAIAP2L2	1.42049	4.94773
ARL6	1.82297	4.9437
TXNDC11	1.246	4.93649
DHX15	1.90508	4.93546
MAP4	1.7109	4.92414
ARHGEF3	1.88261	4.89936
TMBIM6	1.68252	4.89612
TAF3	1.51478	4.88947
ARID4A	1.16892	4.87569
UNC50	1.13841	4.80328
ARHGAP27	1.23084	4.79034
2020-03-08	1.61658	4.77527
RNF144B	2.09862	4.73424
PORCN	1.91224	4.69146
C1orf131	1.23741	4.68733
ZP3	1.35672	4.68374
DDOST	1.69244	4.66442
TRIM27	1.52814	4.6579
AIF1L	1.39727	4.61145
SOCS5	1.36866	4.58983
BUB3	1.66965	4.57659
PIP4K2C	1.89389	4.57431
SMG9	1.4933	4.50912
NADSYN1	1.87311	4.50907
PINX1	1.27532	4.50183
RAB34	1.34354	4.47364
EPHA3	2.08362	4.46085
ATP11A	1.76201	4.45425
TMEM57	1.33341	4.45286
CASP2	1.37874	4.45177
RRP8	1.47637	4.42327
ELOVL1	2.03863	4.42147
SEMA4C	1.26529	4.40496
GPBP1L1	1.31815	4.40465
REXO1	1.56183	4.39649
RUNX1T1	1.785	4.38889
TNKS2	1.35556	4.34895
CCDC93	1.39107	4.34587
PLEKHA5	1.70946	4.31696
USP19	1.62832	4.27836
RNF114	1.11889	4.26936
CFB	1.0627	4.26722
APIP	1.58606	4.25838
ARAP3	1.22001	4.25024
KIAA0368	1.12218	4.24593
TAF1B	1.76624	4.24133
RARB	1.92426	4.21432
XRCC5	1.33914	4.21414
CDC40	1.44264	4.20633
TSNARE1	1.33283	4.20467
COG5	1.31849	4.19302
SESTD1	1.31217	4.1868
GAS2L1	1.30805	4.16723
RFWD2	1.10799	4.13852
CFTR	1.60155	4.12562
TRAPPC4	1.30474	4.12545
NOL12	1.15672	4.11948
PAMR1	1.13166	4.11086
TMEM222	1.51309	4.10704
HPRT1	1.77682	4.1037
PRKCI	1.36068	4.10235
NCR2	1.66018	4.09954
ATOH8	1.84274	4.07453
FAM193A	1.21934	4.0731
ZSWIM8	1.50346	4.06056
TNFAIP8L1	1.20613	4.0592
POLR3G	1.38185	4.05108
ASXL2	1.49449	4.04504
SOCS2	1.91695	4.0408
SOS2	1.38147	4.03887
SASH1	1.65584	4.03698
RPP21	1.32357	4.03319
SEH1L	1.40224	4.02317
ANO10	1.35467	4.01975
CUL4A	1.25691	3.99509
SLC5A4	1.87642	3.9855
EEA1	1.45379	3.98062
CADPS2	1.59864	3.97237
STYXL1	1.2454	3.95586
CCDC176	1.26072	3.95097
PDE3A	1.46207	3.94668
BCLAF1	1.36083	3.93912
MIPOL1	1.51618	3.93791
SLC39A9	1.4368	3.93754
GIMAP4	0.447839	3.93377
KCMF1	1.32304	3.93192
KRAS	1.14977	3.92903
COPG2	1.49119	3.92819
IQCH	1.56792	3.92508
AKR1B1	1.63889	3.91223
ITGA5	0.824182	3.88358
COG3	1.40915	3.87701
BRAF	1.16283	3.86226
EXOC6B	1.07219	3.86081
FAM189A1	1.9177	3.81834
PID1	1.2507	3.7897
ELAVL1	1.53237	3.78761
PPP1R13L	1.33479	3.76283
G6PC	1.61896	3.75308
PITPNB	1.5096	3.7496
MIOS	1.09278	3.74593
CYB561D2	0.915344	3.74498
KPNA4	1.22441	3.73674
TRIM62	1.27561	3.70899
TCTN1	1.59998	3.69532
ARFGEF2	1.30505	3.68592
DKC1	0.923582	3.66017
2020-09-09	1.46952	3.65667
HIF1AN	1.33286	3.64846
TFIP11	1.60754	3.64536
RHPN2	1.53281	3.64407
EPDR1	1.6168	3.64232
CACNA1E	1.9109	3.6316
PBX1	1.43822	3.62673
NAA35	1.44048	3.62486
SMCHD1	1.29322	3.61641
ANXA9	1.16027	3.61202
VHL	0.577133	3.59539
PLEKHH3	1.31879	3.59
NCBP1	1.17617	3.58551
SNAPC1	1.08671	3.58251
JADE3	1.80021	3.58234
NSMAF	1.19249	3.57758
LANCL2	1.3812	3.57168
PLA2G4A	0.440787	3.56935
TM6SF1	1.1253	3.55408
PRKCH	0.201169	3.54618
COL4A6	1.27633	3.54045
DHX9	1.07275	3.53876
DGCR6	1.58062	3.53149
SLC29A3	0.566689	3.5129
RHOBTB1	1.49084	3.51068
SLC1A1	1.31011	3.49999
FBXL13	1.47714	3.49068
ABCB4	0.679131	3.48631
DNAJC10	0.396496	3.48571
CLEC2D	1.07387	3.47828
SMU1	0.775998	3.47745
TRIM22	0.535792	3.47464
DENR	1.2185	3.46974
EIF1B	1.22628	3.46917
RAB9B	1.47471	3.46778
NCL	0.818791	3.46539
BNC2	0.452473	3.46512
SLC37A1	0.469657	3.46076
PKIB	1.64326	3.45125
CD302	0.467412	3.4485
SERPINB1	1.13585	3.43144
FAM149A	0.210416	3.42874
TNFRSF1B	0.402174	3.41069
DAB2	0.668397	3.40834
NAE1	1.22103	3.39778
UBE2K	1.05756	3.39636
HLTF	1.43673	3.3863
GRK5	0.334362	3.38472
ADAMTS9	1.75211	3.37903
CDC5L	1.21262	3.37516
FEZ2	0.698583	3.37351
RXRB	0.561129	3.37232
FRAS1	1.58669	3.3711
PTBP3	0.925461	3.37081
WDR35	1.38716	3.36548
SUDS3	1.2591	3.35852
ZNF33B	1.23098	3.35455
GNG10	1.45187	3.35261
HDGFRP3	0.852795	3.34796
MAGED2	1.40945	3.34467
FLI1	0.497724	3.33989
METTL23	1.54195	3.33669
UBXN7	1.15282	3.3312
KANSL3	1.20092	3.32503
CBFB	1.87302	3.31642
UBE2A	0.759362	3.31378
SH3YL1	1.09334	3.31118
KIAA1958	1.64812	3.3059
CNOT6L	0.33656	3.2828
LIG3	1.16358	3.28167
GYG1	0.593655	3.27697
SLC6A1	1.71393	3.27669
PTPN18	0.847117	3.27533
GPC4	0.982434	3.26739
PIK3CA	1.25289	3.24909
ACKR3	0.591869	3.2429
ANXA7	1.36294	3.23493
TEAD1	1.27235	3.23223
RNF220	0.709811	3.22152
PIN1	1.79751	3.21794
LRP3	0.582384	3.20854
C21orf91	0.699698	3.20797
SLC2A14	1.35582	3.20638
NR2C1	1.14802	3.20593
PCBP4	1.52648	3.20174
SEPP1	0.423921	3.1873
RORA	1.4313	3.1812
VPS29	0.585123	3.17955
C18orf32	1.34377	3.17043
ZNF561	1.39102	3.12833
ASUN	1.57431	3.12819
ZNRF3	0.789238	3.12498
LOXL3	0.353192	3.12393
PALD1	0.146332	3.12385
INSL6	0.620371	3.12014
TET1	1.3923	3.11427
CEBPD	0.71596	3.11364
TSHZ2	1.52937	3.09719
ANXA5	1.43034	3.09002
TSPAN18	1.00061	3.08747
SULF2	0.275342	3.07963
B4GALT7	1.18619	3.07486
AZI2	1.22985	3.07377
SYNCRIP	1.33402	3.0709
A2M	0.194732	3.06753
STK4	0.455411	3.06606
SLC5A6	1.31631	3.06481
ZNF791	0.88855	3.06197
RAP1B	0.556687	3.0615
KDSR	1.00702	3.05339
TP53I13	1.38327	3.05334
SLC26A6	0.887855	3.05095
UBXN4	1.24796	3.04609
LIMD2	0.802342	3.04605
SCARF1	0.197259	3.04196
MOB3B	1.01616	3.03838
CPED1	0.178889	3.03165
MOB3C	0.517508	3.03136
ALPK1	0.543843	3.03081
SNAP23	1.11875	3.02519
ABCA8	0.211513	3.0192
SREBF2	1.25403	3.01911
USP40	1.59076	3.00889
KDM6A	1.56551	3.0043
PES1	0.689621	3.00128
HACD2	0.814801	2.99044
WBP4	1.28765	2.98944
NLRP1	0.230608	2.98851
OPTN	1.59405	2.98564
HMGN5	1.38104	2.98529
SLC8B1	0.847931	2.98142
TNFAIP8	0.0970907	2.98032
DMTF1	1.33401	2.97562
METTL9	0.263417	2.97491
LAMA5	1.34515	2.97083
PARP14	0.96487	2.9682
WWC2	0.93898	2.95691
PLA2G5	0.875533	2.95661
KLHL29	1.71468	2.95421
ESYT1	0.518961	2.94569
MAT2B	0.824215	2.94494
ASRGL1	0.637242	2.94288
POLR3A	0.46552	2.9394
SRP54	1.10381	2.93865
NPIPB4	1.16463	2.93759
TBC1D21	1.55917	2.93487
VAC14	1.42736	2.92301
YAP1	0.410887	2.92299
PDGFRB	0.947606	2.91893
UBE2N	0.734128	2.91815
LEPR	0.837327	2.91815
CLDND2	1.30793	2.91758
MAP3K3	0.393627	2.91627
ZKSCAN8	0.573354	2.91394
TM4SF18	0.0449879	2.91077
SH3BP5	1.63939	2.90898
ARHGAP12	0.560507	2.90763
RNGTT	1.19917	2.9057
FIP1L1	1.41371	2.89896
RNF41	0.686093	2.89894
CAST	0.819836	2.89419
AMOTL1	1.43811	2.89326
SDPR	0.645878	2.89224
MLLT10	1.24799	2.87696
UBE2D1	0.618622	2.87069
EVA1C	1.0544	2.86294
LCORL	1.28643	2.85963
PPM1H	0.928978	2.85591
CMTM6	0.804384	2.85238
MAPK1	0.5545	2.84921
VGLL4	1.31755	2.84422
FBLN5	0.392994	2.84374
TTC13	0.221554	2.84179
BTBD7	1.19717	2.8407
NPM1	1.31479	2.83791
SLC40A1	0.211918	2.83389
MYOF	0.311588	2.83266
USP6NL	0.344931	2.83259
C20orf196	1.14823	2.82946
ZNF507	0.638135	2.8257
TPK1	0.324682	2.82486
USP15	0.22063	2.81364
ETNK1	0.775373	2.81363
PNKD	1.03271	2.81141
MECP2	0.746851	2.81137
MPP6	1.58386	2.81125
CALCOCO1	0.830386	2.81058
GPD1L	0.632371	2.80408
TSC1	1.05147	2.80339
DSE	1.37415	2.80085
ZFX	1.29449	2.80021
SFRP4	0.610233	2.79959
AP2B1	0.921618	2.798
KHDRBS1	0.899178	2.79723
RNF43	0.492917	2.78801
KCNC3	0.16897	2.78738
KSR1	1.52577	2.78653
BTAF1	0.581138	2.78271
GPATCH2	0.984831	2.78254
FAM127A	1.33361	2.77988
UBAC2	0.416264	2.77521
CEPT1	0.487311	2.76285
GPCPD1	0.765231	2.75821
GSDMD	0.882705	2.7558
PPP1R12B	0.842517	2.74815
FAM189A2	0.346614	2.74183
CD2AP	0.74246	2.74053
MAP3K8	0.46624	2.71675
MEST	0.947041	2.71617
CAB39	0.629563	2.71274
HMCES	1.52302	2.71187
MAP3K14	0.895942	2.70369
CAPZA2	0.890331	2.70122
ZNF689	0.891347	2.69834
TACC1	1.36438	2.69434
ARFGAP3	0.810716	2.69235
M6PR	1.10782	2.68782
C17orf67	0.644596	2.6847
MAPKAP1	1.09204	2.68166
PDXK	0.988051	2.67779
MRVI1	0.368948	2.66544
PTPN14	0.768282	2.66427
SMAD9	1.21065	2.66097
RIN3	0.463874	2.65837
KPNB1	0.701232	2.65119
DYRK1A	1.32091	2.63845
ATRX	0.831515	2.63684
ZNF7	0.658722	2.63602
RC3H2	0.380703	2.62941
VPS37A	1.48944	2.62401
GAS6	0.400737	2.61982
CALCRL	0.972706	2.61795
NAT9	0.845793	2.61768
TEC	1.54517	2.6125
KLHL3	1.35183	2.61218
NR2F2	0.614583	2.60979
FAM118B	0.915154	2.60876
NGDN	0.980327	2.60514
TUBA8	1.59437	2.60256
AVL9	1.37672	2.58857
KDM7A	0.337229	2.58408
TOE1	1.46706	2.58327
PAGR1	0.932667	2.57993
GALNT11	1.28194	2.57489
EIF5B	1.17828	2.57213
DENND4C	1.283	2.5721
C1RL	0.950952	2.56795
GTF2F2	0.81576	2.56755
BTG2	1.11863	2.56476
LENG8	1.41218	2.55982
SPAG7	1.02762	2.55867
ARHGAP10	0.956379	2.55752
RCSD1	0.235147	2.55689
PCGF3	0.97947	2.55501
SETDB2	1.27001	2.54794
DYNLT3	0.853526	2.54677
ZNF552	0.0685881	2.54536
ZDHHC20	0.485268	2.54068
AIG1	0.670323	2.53958
ZCCHC14	0.697322	2.53522
MLXIP	0.528986	2.53271
TRIM56	0.717165	2.52884
2020-09-02	1.04592	2.52661
MTAP	0.53035	2.52381
DGAT1	1.20638	2.51304
ARL8B	1.05105	2.5096
TMSB10	1.55031	2.50695
KIAA1522	1.46441	2.50424
SEC23B	1.01723	2.50023
AP1S2	1.38272	2.49993
ADAM17	1.27637	2.4953
ZNF266	0.706498	2.49386
IER5L	0.924961	2.49311
PPARD	1.08626	2.49171
SERPINB6	0.417085	2.48819
GTF2H2	1.16095	2.48664
ZMIZ2	1.16776	2.4856
ACP1	0.329177	2.4833
LMO2	0.819406	2.48284
SEMA5A	0.32961	2.47842
EHMT2	0.579432	2.47197
DNAJC9	0.667654	2.47138
RANBP2	0.716818	2.46254
SNRPG	0.257907	2.45084
TBC1D4	0.187137	2.44964
FAM32A	0.767293	2.44951
HLA-C	0.348159	2.44889
OAF	0.558423	2.44888
HELZ	0.738084	2.43939
HUS1	0.354348	2.43878
THOC5	0.343037	2.43787
SETD2	0.934482	2.43666
BHLHE40	1.27554	2.43056
RPL36AL	0.773177	2.4282
RPL27	0.918859	2.41924
GORAB	0.440839	2.41561
GAS7	1.35119	2.41463
EGFR	1.33542	2.40537
TJP1	1.11278	2.40508
EXD3	0.413199	2.40295
ZNF76	1.35198	2.40154
GFPT1	0.443331	2.39941
GPR27	1.51822	2.39741
IQCG	0.700087	2.39361
BACH1	0.229036	2.38697
CCDC125	1.33044	2.38588
VPS36	1.03421	2.38261
IL6R	0.390724	2.38258
ELK3	0.148454	2.38243
SPATS2	1.22745	2.37929
STARD3	1.30532	2.37443
TAT	0.2743	2.37241
APOD	1.50585	2.3696
SH2B3	0.505133	2.36526
WDR89	0.823177	2.36471
UBE2W	0.384946	2.36214
NPEPPS	0.785636	2.36038
MED23	0.825539	2.35612
DENND3	0.348584	2.35256
DUS1L	0.797393	2.35069
CSAD	1.12526	2.34603
ITPRIPL2	0.327534	2.34121
RAB4A	0.859216	2.34109
ZNF75D	0.19323	2.33912
ZNF655	0.778856	2.33712
EXT2	0.700347	2.33245
GALNT7	0.840136	2.32918
NUP37	1.32584	2.32854
SNTB1	0.892198	2.32717
ENDOD1	0.739578	2.32394
CARD8	0.451864	2.32098
POLD2	0.379142	2.31787
SCARB2	1.11137	2.31736
ATP13A3	0.201982	2.31733
NONO	0.512863	2.312
DDX60	1.02609	2.31087
SP100	0.326373	2.30919
MORC3	0.991223	2.30743
NXPE3	0.44498	2.30706
CMPK1	1.3365	2.3048
TAX1BP1	0.344335	2.30306
SDCBP	0.485163	2.3013
CSNK1D	0.94145	2.29987
GOLGB1	1.28757	2.29862
SLC23A2	0.439657	2.29664
COL4A5	0.610688	2.295
TCF20	0.480364	2.29348
KDM4B	1.16929	2.29176
LSR	0.46296	2.29019
DHFR	0.150556	2.2858
XIAP	0.457743	2.28356
C18orf8	0.318633	2.28238
UNC5B	0.50646	2.26787
GTPBP8	0.399036	2.26785
NUP133	0.981335	2.26779
SPRTN	0.843019	2.25996
RBMS1	0.547854	2.25783
DYSF	0.551148	2.25747
FAM53B	1.26999	2.25731
TBC1D9B	0.524199	2.25712
GOLPH3L	1.03538	2.25514
EXOSC8	1.44034	2.24948
VAMP2	1.11625	2.24744
STAU2	0.863443	2.24381
CDC27	0.802793	2.24346
VAX2	0.847426	2.24135
ASB13	1.44365	2.2408
STT3A	0.971922	2.23906
THSD1	0.652261	2.23668
ARHGAP25	0.0602806	2.23498
GNB2L1	0.386853	2.23072
ANAPC10	0.615165	2.22382
GAB1	0.951482	2.22096
EFS	1.39998	2.21956
KCTD20	0.850868	2.21719
FMNL3	0.126013	2.20202
ZFAND3	0.530007	2.20156
PIKFYVE	0.416886	2.19974
PCBP2	1.14192	2.19339
MTMR2	0.997632	2.18977
NOD1	0.138254	2.18514
C1orf54	1.04059	2.18281
SGSM2	0.595923	2.17644
COPS2	1.27533	2.17488
PTN	1.57115	2.1731
SNRPB2	0.869831	2.17151
PIBF1	1.21922	2.17038
POT1	0.89149	2.16208
CRNKL1	0.826464	2.1616
MLF2	0.724292	2.15928
HLA-E	0.375546	2.1574
ZNF367	0.927605	2.15687
RHOJ	0.640979	2.15572
TBC1D23	0.228777	2.15557
DHX29	1.03639	2.15511
VASH1	0.260403	2.15404
ELOVL5	1.22461	2.15072
SLC38A2	1.16482	2.14589
PDGFB	0.101102	2.14192
PAG1	0.322226	2.14148
ERBB2	0.613288	2.14112
MICU3	0.54198	2.13717
PILRA	0.0708156	2.12874
TPD52L1	0.267333	2.12692
SIN3B	1.00698	2.12662
MCL1	1.12036	2.12624
TFDP2	0.893807	2.12388
SLC12A2	0.500249	2.12107
SLCO2B1	0.114653	2.1201
UBE2E1	0.841761	2.11841
XAF1	1.38129	2.11637
PAM	1.07374	2.11604
DIP2C	0.868091	2.11585
EBF4	1.12934	2.1157
IL4R	0.0536329	2.10989
ENOX2	1.41723	2.10926
HSPBAP1	0.120328	2.10786
ACTR1A	1.46957	2.106
RAPGEF1	0.353514	2.1047
TBL1X	1.46926	2.10403
U2AF2	0.696129	2.10326
TEX9	0.960757	2.10297
NFATC4	0.240062	2.09755
GLI3	0.18773	2.09728
ARHGAP18	1.33217	2.09635
MBD6	0.354764	2.09566
ST3GAL6	0.707366	2.09156
MAP2K4	1.09883	2.08911
SLFN11	0.0797996	2.08864
KLHDC2	0.714809	2.08786
TTC1	0.844356	2.0848
TBCA	1.09309	2.08389
SLC7A6	0.270664	2.07904
NFATC3	0.302934	2.06556
LPCAT2	0.138512	2.06546
TRIM29	0.405916	2.06334
ARID3A	0.208969	2.06119
PAFAH1B1	0.532752	2.05166
ZNF423	1.0401	2.05043
HABP4	0.344757	2.05018
DIRC2	0.96125	2.04876
SF3B4	1.0182	2.04412
ESAM	1.0646	2.03906
ZNF18	0.400074	2.03759
TRA2A	1.30491	2.03728
EPHA5	1.3987	2.03514
PHKA1	1.03094	2.03375
DCAF7	0.867158	2.03177
ESD	0.695786	2.0313
LDLRAD3	0.971844	2.02911
MYO1A	1.34927	2.02634
LLGL2	0.268912	2.02107
NEDD9	1.04252	2.01174
UST	0.684272	2.01102
ZDHHC9	0.165539	2.01045
DDRGK1	1.20308	2.00656
DIDO1	0.560656	2.00656
GNAI3	0.545068	1.99988
MINA	0.326864	1.9993
FOXP2	0.345942	1.99548
SLA	0.337391	1.9953
EVI5	0.968861	1.9946
IAH1	0.516923	1.99341
SAMD9L	0.208431	1.98858
KIAA0319L	0.664043	1.98812
RCHY1	0.616652	1.98686
FGFR1OP	1.31635	1.98566
BDH2	0.538104	1.98387
TBCE	0.980251	1.98259
DR1	0.205493	1.98086
DAAM1	1.23103	1.98023
BTN3A3	1.25164	1.97717
RUNX1	0.0794359	1.97304
CFLAR	0.705661	1.97273
MAP3K7	1.02044	1.96832
EXOC1	0.830896	1.96684
CFAP97	0.407278	1.9655
SPRYD7	1.18077	1.96494
SLC43A3	1.15267	1.95401
GPALPP1	0.931281	1.95277
PSMA3	1.00458	1.94988
SRGAP2	0.13234	1.93871
HS2ST1	0.581943	1.93738
MAP3K4	1.08476	1.93638
RPF2	0.810163	1.93537
GBP2	0.72021	1.93428
PDZD2	1.00903	1.93124
ZFYVE21	0.856596	1.92892
SERPING1	0.315731	1.9289
PKP4	0.609689	1.92868
SLC3A2	0.338209	1.92434
FCER2	0.514539	1.92143
SH3RF1	1.14098	1.91698
WARS	0.327089	1.91283
GALK2	0.549304	1.91121
SCFD2	1.18115	1.90952
TBC1D16	0.411791	1.90606
SAAL1	0.779263	1.90294
SNRNP40	0.50279	1.90255
PCBD1	1.28864	1.90126
METTL25	0.804194	1.89435
HID1	0.525347	1.88807
FAM118A	0.247425	1.88797
HAL	1.12827	1.8832
ZNF665	1.00444	1.88283
KIAA1143	0.501091	1.88201
PAPD4	0.641847	1.8816
ALDOA	0.843318	1.87429
DGCR8	0.670055	1.87234
NUB1	1.20899	1.86643
SLC46A3	1.14484	1.86494
PRPF40A	0.668474	1.86275
PIP4K2B	0.959642	1.86114
SAPCD2	0.444972	1.85968
CAD	0.879087	1.85858
CEP164	1.1335	1.84449
SBNO1	0.352816	1.84315
TLE4	1.19477	1.8423
LRCH1	0.187083	1.83888
KDM4C	1.11068	1.83538
STEAP1B	0.789891	1.83332
ROCK1	0.492446	1.83103
UBE2Z	1.09624	1.82258
TECPR2	0.884307	1.81723
MKNK2	0.921015	1.81435
CHD2	0.545118	1.81096
LSM2	1.14243	1.80951
PPA1	0.419359	1.80429
ZNF616	0.0884252	1.79205
ARPC3	0.255074	1.78936
RBBP4	0.868094	1.78708
NMD3	0.913215	1.78614
HDAC8	0.546075	1.78407
DCP2	0.332542	1.78311
CRIPT	0.872115	1.77963
GRK4	1.15295	1.77811
SMAD6	1.0385	1.77807
DNASE1	1.22493	1.77767
TMEM181	0.454302	1.77402
PIK3R3	1.00814	1.77072
SEC31A	0.35528	1.77017
TRPM6	0.377065	1.76861
LTBR	0.595115	1.76856
CREBBP	1.16407	1.76748
CAPN7	1.18235	1.76386
LPIN2	0.580087	1.76289
ARSE	0.846925	1.76215
HLA-G	0.486595	1.76125
ST7	1.06926	1.76101
NDRG1	0.41977	1.75854
GIT2	0.960606	1.75692
QRICH1	1.15004	1.7554
SETBP1	1.02999	1.75062
EML5	1.14912	1.74711
CCDC18	0.556938	1.74445
TXNIP	0.664207	1.74134
ZFAND6	0.756669	1.74036
RPP40	0.219064	1.73839
UBE2B	1.16688	1.73816
TMOD3	0.192637	1.73742
BCAS3	1.13941	1.73685
DPY19L1	1.31304	1.73301
ZCCHC6	0.811027	1.73126
MBD5	0.754937	1.73068
ZNF521	1.34888	1.724
ARPC5	0.717019	1.72317
PAN3	0.340222	1.72236
SNX14	0.560746	1.72216
FAM193B	1.11782	1.72186
CLIP4	0.953944	1.71815
ASAP3	0.852496	1.71002
LRP8	0.764638	1.70516
BCAR3	0.505041	1.69835
CMSS1	0.890673	1.69168
ANP32A	0.239857	1.69104
RPS6KA4	0.530014	1.68691
ZZZ3	0.582033	1.68433
RREB1	0.489248	1.68011
MBTD1	1.01855	1.67641
PGM5	0.101091	1.67149
SEMA3B	0.56552	1.66963
TRPM3	0.41787	1.66836
DCP1A	0.244207	1.66551
NUMA1	0.896736	1.66518
ILKAP	1.11937	1.66233
ATRN	0.206376	1.65719
IFI16	0.157775	1.65652
ITGB1	1.04534	1.6551
EPC2	0.788829	1.6521
PPAP2A	0.803343	1.64999
GNB1	0.316716	1.64978
USO1	0.392888	1.64888
SMAD5	0.513683	1.64721
UBA7	0.253881	1.64417
TNRC6B	0.818934	1.63694
PUS10	0.378915	1.63652
ABHD16A	0.898403	1.63614
PLAGL1	0.453753	1.63433
ZNF37A	1.1437	1.63424
WNT5B	0.201982	1.63107
ESCO1	0.326536	1.62998
AGPAT1	1.15229	1.62696
ITM2A	0.2938	1.62652
FBXW8	1.08079	1.62614
ARL15	0.210519	1.62461
COPB1	0.592023	1.62144
TTC32	0.632473	1.62114
SALL1	0.868203	1.61687
PUM1	0.653644	1.61448
NOVA1	0.320759	1.61106
ATP6V0E1	1.15263	1.60838
SOCS7	0.406688	1.60734
PSAT1	1.31235	1.60733
GRINA	1.1963	1.6032
IQSEC2	1.13473	1.60011
UPF2	0.489694	1.59669
TNFRSF10B	0.175647	1.59376
HMOX2	0.780573	1.59248
ELF2	1.22353	1.59134
PIAS1	0.246018	1.59124
STXBP1	1.25567	1.59069
ARL6IP6	0.751554	1.59022
PHLDB1	0.554402	1.58591
TOP2B	0.765875	1.5859
ESF1	0.715121	1.58331
ZCCHC10	0.264744	1.58038
NPRL3	1.16823	1.57701
VIM	0.16647	1.57404
PRKG1	1.01885	1.57002
SLC35E2B	1.02281	1.56631
SPIRE1	0.604101	1.56462
CYTH1	0.749825	1.56305
RNF170	0.849837	1.56008
SYNRG	0.509693	1.55921
ETS2	0.262711	1.55749
SLC15A3	0.318606	1.55747
CAMK2G	0.247883	1.55722
AGO4	0.336864	1.55709
PFDN1	1.05687	1.55393
SEPSECS	0.989041	1.55301
CDKAL1	0.618876	1.55168
CXXC5	0.613875	1.54982
FANCL	0.989038	1.54975
UBA3	1.18228	1.54958
ZMPSTE24	0.296874	1.5473
ASXL1	1.09276	1.54126
FAM228B	0.397204	1.53977
ATN1	0.617229	1.53565
UBQLN2	0.775226	1.53488
ANKZF1	0.623692	1.53053
SLC16A3	1.11171	1.52496
SHROOM1	0.738403	1.51978
CYBRD1	0.945056	1.51694
PRKD1	1.19025	1.51666
FGFR1OP2	0.768684	1.51556
EPB41L3	0.536405	1.51473
SERPINB10	0.509217	1.51392
EYA3	0.681105	1.51327
ZDHHC2	0.939185	1.50965
USP4	0.947512	1.50861
BRE	0.595881	1.50687
STAT5B	1.18163	1.50595
CYP4B1	0.740067	1.50474
RPRD1A	1.08427	1.49898
STAG1	0.745122	1.49827
LCP2	0.115217	1.49579
HM13	0.931183	1.49504
SH3D19	1.01588	1.49404
TRAPPC3	1.08423	1.49207
ASAP1	0.785951	1.48563
KIZ	1.1114	1.482
TM2D1	0.609929	1.48044
RPAP3	0.440469	1.47879
CENPC	0.912193	1.47765
GNB4	0.333567	1.47428
TBC1D8B	0.666139	1.47206
EXOC4	0.824568	1.47053
SLC22A23	0.577484	1.46729
SRA1	1.03912	1.46511
ATF2	0.582317	1.46382
ABCC4	0.0380083	1.46339
CDK4	0.320608	1.46266
HOOK3	1.20008	1.46214
GLCE	0.417851	1.46061
LRRC1	0.560446	1.45891
CYB5R4	0.945008	1.4569
PSMB1	0.339478	1.45484
FUBP1	0.522724	1.45468
ERGIC1	0.869352	1.45384
ZC3HAV1	0.696291	1.45301
ADIPOR2	0.433886	1.44894
PRSS36	0.365813	1.44502
NOTCH4	0.939798	1.43963
LCLAT1	1.02891	1.43119
SNX25	0.842169	1.4306
LAMP1	0.32066	1.42958
WHSC1L1	0.8399	1.41989
AKAP13	0.213422	1.41939
MAP2K5	0.877401	1.41808
ABLIM1	0.475063	1.41239
LRRC8C	0.194246	1.41193
ERICH1	0.301398	1.41187
CHMP4B	0.404039	1.40951
PLSCR4	0.450018	1.40869
CREB3L2	1.06779	1.40524
TTC17	0.602532	1.40316
PDE10A	1.19832	1.40242
LYZ	0.20567	1.40121
ZFYVE9	0.695251	1.40054
RNF138	0.845734	1.39934
CIAO1	0.198745	1.39746
TBC1D22A	0.188149	1.39731
EXTL2	0.973796	1.39724
RANBP17	1.20992	1.39634
ZC3H6	0.52581	1.39611
MCF2L	0.394745	1.39462
NRBP1	0.828434	1.39374
CUEDC1	0.598997	1.39027
AK7	0.767377	1.3899
FAM107A	0.124229	1.38644
NUCKS1	0.68675	1.384
RB1CC1	0.316815	1.38164
SETX	0.358179	1.37812
RAB2B	0.780712	1.37617
MAN1A1	0.389876	1.37572
EIF4EBP2	0.737864	1.37545
ZNF254	0.606529	1.37285
SPN	0.105634	1.37167
TSG101	0.859788	1.36864
WWC1	0.29643	1.36622
MARCKSL1	0.430831	1.36601
ZNF106	0.222888	1.36498
RIC1	0.388055	1.36391
TMEM123	0.812341	1.36251
CHFR	0.888009	1.36209
MAPK8	0.382532	1.3601
KCTD3	0.706044	1.35874
SEC24D	0.690115	1.35797
PTK2	0.669298	1.3526
PTPN12	0.787814	1.34747
RPS13	0.860077	1.34706
KLC1	0.722998	1.34623
NT5E	0.542707	1.34511
COL5A3	0.209279	1.34394
GBE1	0.510881	1.34285
MYO10	0.953734	1.33752
SF3B1	0.324701	1.33432
MYO18A	1.12539	1.33389
MEF2D	1.005	1.33355
NIPBL	0.347067	1.33324
PLXNC1	1.13146	1.32819
ELMO3	1.02004	1.32132
TANC2	0.659625	1.32065
ETS1	0.38928	1.31884
LRRFIP1	1.17306	1.31624
PHACTR4	1.01286	1.31182
FAM107B	0.234352	1.30945
FBXO18	0.471722	1.30696
SEC61A2	0.512623	1.30636
UPF3B	0.729941	1.29913
RAB7A	0.92495	1.29851
PHF14	0.552675	1.29426
GTF2I	0.900382	1.29363
ANKH	1.16986	1.29177
MTDH	0.356051	1.29115
IL6ST	0.100262	1.28493
ITSN2	0.207462	1.28466
IL13RA1	0.234284	1.28447
PSMB10	0.175072	1.28063
THOC1	1.05683	1.28029
C2	1.06398	1.27952
ZDBF2	1.2997	1.27343
DIXDC1	0.810086	1.27204
SIPA1	0.318716	1.2653
HNRNPA2B1	0.98884	1.25746
SYPL1	0.535671	1.25729
NR1H2	0.387133	1.25723
PRIM2	0.516169	1.2516
ZNF347	0.198094	1.25009
HS6ST1	0.410908	1.24793
SCAMP1	0.555065	1.24681
CRTC1	1.00612	1.24646
CGNL1	1.01648	1.24484
SNRK	1.13356	1.24253
REEP3	0.590295	1.23837
MPZL1	0.837538	1.23458
SCARA5	0.582085	1.23405
PTPRK	0.907824	1.23396
MAP2K1	0.136023	1.23073
KIF16B	0.194359	1.22976
VPS37B	0.178517	1.22783
APOLD1	0.299736	1.22747
MITD1	0.601778	1.22671
TAOK1	0.862864	1.22417
SENP5	0.635709	1.21984
PHF21A	0.598115	1.21888
DPM1	0.918097	1.21801
RNASE1	0.0855174	1.21664
FGL2	0.0578925	1.21587
RNF216	0.910853	1.21439
CTPS2	0.639209	1.21395
PLEKHG3	0.223423	1.2103
HLA-B	0.462118	1.20897
ZMYND10	0.238322	1.20888
EFR3B	0.464375	1.20655
SLC2A10	0.447119	1.20443
RPSA	0.520533	1.20303
ALX3	1.08189	1.20075
ETAA1	0.407822	1.20071
FAT1	0.738549	1.20002
ATAD2B	0.52149	1.19857
PPP6R3	1.01544	1.19856
HERC1	1.17056	1.19757
IGBP1	1.15449	1.19474
IRAK3	0.0240047	1.19473
COMMD1	0.698801	1.19454
ADPRHL2	0.52557	1.19181
RAB6A	0.7071	1.18327
RABGAP1L	0.82952	1.18273
GNRH1	0.731727	1.18107
PIGL	0.628811	1.18022
SORBS3	0.669893	1.17508
IQGAP1	0.234592	1.17468
CDK16	1.12403	1.17148
SRSF7	0.266477	1.16969
SPARCL1	0.419348	1.16634
KLF12	0.654997	1.16209
INTS10	0.89278	1.16082
ZNF558	0.486563	1.15736
KLF9	0.536554	1.15071
PRM1	0.650963	1.14867
LATS1	0.318797	1.14043
TOX	0.910776	1.13865
RPL4	0.50401	1.13668
TPCN1	0.759116	1.13627
MTMR12	0.294402	1.13506
ECE1	1.07161	1.13415
PTPN9	0.368736	1.13329
SFI1	0.639527	1.12966
EFTUD2	0.447407	1.12696
PLCH1	1.03717	1.11976
TAPBP	0.297615	1.11748
PTBP2	0.878911	1.11006
NOSIP	0.663316	1.10896
SLC35D1	1.12128	1.10886
HNMT	0.151236	1.10786
ZFP36L2	0.0830857	1.10728
MEGF9	0.884126	1.10723
ZNF618	0.248286	1.10607
FOXN3	0.112545	1.1029
ABI3BP	1.17464	1.10122
FANCC	0.616102	1.09668
UBR3	1.01052	1.09588
[truncated: 9,694 more rows]

## Sheet: GABAergic interneuron
Symbol	Specificity	Score
LHX6	9.89699	371.521
GAD2	9.26469	309.664
SST	10.0214	255.575
RELN	7.47128	112.505
FGF13	8.32029	111.37
PVALB	7.29074	101.462
ANO1	7.80956	80.1317
SV2C	6.94866	73.8547
NPR3	5.17314	71.4775
NDNF	6.72776	69.622
PNOC	5.78229	67.5276
KIT	6.15183	65.8679
VIP	4.24731	62.7628
BTBD11	6.16232	58.5265
CXCL14	6.59796	54.3211
NRIP3	5.76069	50.6043
AREG	5.57	49.5874
MEPE	4.24456	44.5085
ZNF385D	5.07139	32.8974
NXPH2	4.13257	31.5767
GRIP2	4.7966	31.1509
CHRNA6	3.49802	30.3006
TRPC6	3.54015	29.0622
SULF1	4.29286	28.9636
SPHKAP	4.39097	28.391
NMUR1	3.74348	28.2916
PKP2	4.32727	28.027
FLT3	3.64041	27.4211
NDST4	4.67254	26.3939
MYO5B	3.89862	26.3476
RAB3B	4.74551	24.4947
SCNN1G	2.83098	24.0859
ANK1	3.8969	22.5287
CDC42EP3	3.33	22.4773
OPN5	4.14702	22.4152
ST8SIA2	3.8202	21.8223
KCNJ12	3.48241	20.3735
WFDC8	3.65157	19.2975
GRIP1	3.79005	18.047
BSPRY	3.20137	17.4721
SNRPN	3.9539	17.0963
HTR7	3.17178	16.6247
NHS	3.19387	16.3275
SLC47A1	3.46561	15.9677
NPAS1	3.35201	15.8565
KCNC2	3.80833	15.3303
RGS16	3.35883	15.1026
SLIT2	3.34502	15.0917
MME	2.44999	14.3927
VWA5A	2.69684	14.3836
ANKRD55	3.57839	14.3654
CHRNA7	2.61921	13.6056
COL21A1	2.56859	13.4614
NMU	2.85887	13.3587
ASPM	3.58337	13.2779
BCL11B	2.62174	12.8794
KCNA3	3.34223	12.8683
F2R	2.8574	12.8649
NPAP1	2.89039	12.5462
RET	2.91835	12.4559
ZPBP	2.19114	12.2299
P4HA3	2.72896	11.5253
EYA4	2.39272	11.4872
RASD2	3.22504	11.4451
SCGN	2.16461	11.3768
PTTG1	2.5177	11.2118
IGFBP3	3.06284	10.9792
NSG1	3.2662	10.5895
PRKAG1	1.55327	10.3262
CALY	3.08346	9.72145
COCH	2.74586	9.51747
NEFH	2.66537	9.42445
CITED1	2.87955	9.31873
MYOZ3	2.30579	9.30805
CALB1	3.06926	9.27465
TOX2	1.84795	9.0195
ELAVL2	2.8924	8.9806
KCNK3	2.16837	8.94071
KCNAB3	1.79942	8.83485
HUNK	2.44879	8.80236
APOL5	2.48073	8.69544
CHRM2	2.68474	8.5309
VGF	2.46657	8.369
CNR1	2.24432	8.31536
TENM3	2.55944	8.15174
LAMP5	2.51565	7.90305
GDPD5	2.18128	7.72612
NR2F2	1.62712	7.63292
TLE6	1.77228	7.60783
UPP1	2.5172	7.55614
ECE2	2.14473	7.47653
CHRNB3	1.92006	7.42295
CNTNAP2	2.70833	7.38961
TACR1	2.29901	7.36956
ARL6IP1	2.00841	7.28999
TBXA2R	2.04866	7.24466
GAD1	1.7077	7.24007
SCN2B	2.5061	7.21986
CLMP	2.08034	7.10634
ZMAT4	2.5546	6.92091
NDN	2.20219	6.81566
HAPLN1	1.7536	6.77976
IGSF3	2.55317	6.77086
PRR29	1.90479	6.70017
AVPR1A	1.46817	6.65495
AMIGO1	2.27571	6.60099
ARHGAP28	2.01161	6.55735
RNASEK	1.3899	6.41545
SPINT2	2.41465	6.3376
KIAA1217	2.48106	6.32984
SEZ6L2	2.43406	6.28123
ADARB2	1.75641	6.27696
KCNQ4	2.13614	6.22512
ABCB5	2.07369	6.00001
EPHA6	2.34819	5.95448
RAB3C	2.00824	5.79067
GRIK1	1.61074	5.75463
NIPAL1	2.21099	5.72076
VSTM2L	2.08335	5.6909
ALDOA	1.18579	5.55278
NETO2	2.28864	5.53081
DERL3	1.50052	5.50755
NAP1L5	1.90695	5.47327
FXYD6	2.08582	5.46271
CNIH1	1.65303	5.45428
NAP1L3	2.43581	5.45132
ATP1A3	2.09353	5.40205
FBN2	1.53478	5.39686
CD24	2.23738	5.34434
2020-03-11	2.27124	5.08843
HCRTR2	2.19512	5.03711
SV2A	2.21379	5.03686
HSPA4L	2.02983	4.97967
NT5C3B	1.55246	4.90953
NTS	1.49818	4.87132
KIRREL	2.15976	4.85365
ATP6V0C	1.86621	4.81102
RPH3A	1.98692	4.75294
WFDC2	1.85452	4.74203
FAM65B	2.06082	4.71865
PIGX	1.55623	4.70356
CACNA2D2	1.77425	4.69933
NOP58	1.37429	4.6904
KCNC1	2.03714	4.68851
PNMAL1	1.82603	4.58315
PCSK1N	1.63903	4.50929
HSPA8	1.47971	4.45135
KITLG	2.11393	4.35428
PEG10	1.76894	4.34236
KCNS3	2.08149	4.30277
SLC27A2	1.78225	4.26796
SCARA5	1.71796	4.24968
GNAT3	2.03236	4.23119
INAFM1	1.75236	4.20401
ZMYM3	1.33571	4.20246
MXRA7	1.7047	4.18884
THSD7A	1.65472	4.18388
CCNE1	1.72636	4.17612
GPR12	2.00984	4.15656
GRIK2	1.63741	4.15041
MPPED1	1.99536	4.13786
LY6H	1.96508	4.11501
AFF2	2.01274	4.02125
SYNGR3	1.96689	3.96862
ERBB4	2.04634	3.87468
BEST4	1.49181	3.83233
AGPAT6	1.33194	3.8077
SCG5	2.08396	3.80366
CPLX1	1.82219	3.75767
KIAA1107	1.61464	3.73188
UBASH3B	1.38864	3.7113
DKK2	1.54497	3.69494
ADAMTS20	1.79302	3.68702
LRP8	1.30781	3.68619
C1QTNF4	1.72421	3.65373
CELF3	1.8434	3.61592
GRHL2	1.72377	3.54635
TAF9B	1.31209	3.52458
NRSN2	1.61753	3.50987
GABRA1	1.6268	3.48212
OPRK1	1.68296	3.4774
IL11	1.79115	3.46765
LRRC4	1.71633	3.43962
RSPO3	1.88048	3.42037
ATP1A1	1.39485	3.38172
TMEM25	1.45777	3.36652
KCNA6	1.82719	3.36533
CDH9	1.68096	3.33216
CNTN5	1.72411	3.32684
2020-03-04	1.75897	3.3203
SARAF	1.1171	3.31804
NMBR	1.85028	3.31133
PNMA2	1.63658	3.29648
LUM	0.269005	3.29269
KCNAB1	1.58204	3.29233
HAPLN4	1.45097	3.2895
ROBO2	1.77117	3.28841
F2RL1	0.636185	3.27974
FAM3C	1.56038	3.26837
TMEM198	1.68795	3.26096
KCNH2	1.74617	3.24077
KAZN	1.41818	3.21682
RND3	0.527978	3.21324
FBLN7	1.69379	3.17389
DUSP4	1.43859	3.1634
CHGB	1.63876	3.15665
INPP5F	1.26933	3.12836
SPATA6L	1.48945	3.1256
ANKRD36C	1.22183	3.11498
CRHBP	0.590338	3.10649
QRICH2	1.54268	3.08946
FAM134A	1.49993	3.06392
MYL6B	1.48975	3.05626
SPAG4	1.61526	3.04274
ATP2A2	1.19674	3.02149
LDHA	1.48598	2.9931
SLC29A1	1.71813	2.99295
DGKE	1.70134	2.96675
GABRB2	1.57677	2.95892
MYRIP	1.62334	2.94236
ITGBL1	1.35573	2.92493
PHF20L1	1.35432	2.92203
NXPH1	0.569524	2.86971
CCK	1.56487	2.86644
GPRASP1	1.61641	2.84942
GPLD1	1.51378	2.82942
TTC9	1.69077	2.80216
TRPM8	1.24445	2.79407
TBC1D30	1.63495	2.78549
DCX	1.30943	2.77278
GRPR	1.2306	2.77212
TMEM242	1.3845	2.76885
PDIA2	1.55888	2.76322
NEXN	1.24708	2.75695
RIMBP2	1.6091	2.75505
SPOCK2	1.5662	2.74349
FNDC8	1.48469	2.74122
CDIPT	1.29057	2.72356
COL4A2	1.5821	2.70782
CUTA	1.24383	2.69308
WISP3	1.58247	2.69085
DTD1	1.32599	2.69025
CCDC67	1.10292	2.69023
METTL6	1.28044	2.68872
CDR2	1.75349	2.68719
IGF1	0.980582	2.68666
ADAMTS5	0.429985	2.66369
PRNP	1.33619	2.64863
LBH	1.05737	2.64845
CDKN3	1.59299	2.64123
CDH7	1.48743	2.63073
AMHR2	0.442766	2.62648
CAMSAP3	1.52433	2.62394
CYYR1	1.5927	2.61216
PTPRM	1.41219	2.60615
RPS19BP1	1.43187	2.56857
ROBO1	1.44608	2.56395
RUSC1	1.64435	2.55879
EPHA7	1.52912	2.55525
SLC1A6	1.55233	2.55097
IL27RA	1.39398	2.54644
ADGRG6	0.129955	2.54612
AHI1	1.41237	2.5406
SLC9A2	1.05956	2.53368
SCAMP5	1.62311	2.5305
INA	1.41588	2.5303
MYO16	0.723227	2.52502
EXO1	1.34905	2.51508
AKIP1	1.38074	2.51424
RNF152	1.36547	2.4983
SEMA6D	1.08924	2.48509
WNT4	0.0282784	2.48384
UBE3A	1.53501	2.47982
GALNT14	1.56523	2.45307
CCNA1	1.23785	2.45245
ADRA1B	1.50407	2.44656
FRMD3	1.34064	2.4355
PEG3	1.65877	2.43076
ZNF536	0.331065	2.42689
PDCD5	1.29586	2.41539
PODN	0.579402	2.40402
ATP2B3	1.48859	2.3988
KCNIP2	1.65563	2.38683
CTRB1	0.458034	2.36693
PGAM1	1.48208	2.36016
ZNF239	1.34262	2.35451
GRIN2D	1.22123	2.34957
C17orf70	0.0819262	2.34304
SIRPB1	1.22282	2.33485
CHID1	1.26618	2.32717
RNF11	1.2351	2.31041
SYT3	1.53808	2.30701
ZNF804A	1.2399	2.30347
DLGAP1	1.55818	2.30265
MAN1A2	1.29042	2.30214
CACNG2	1.57487	2.30073
SPHK1	0.399636	2.29912
PODXL2	1.22578	2.2965
TMEM127	1.12459	2.29153
KLHL5	0.225061	2.26992
DDX24	1.25171	2.26953
TOR1A	1.26231	2.26755
KIAA1715	1.15067	2.26515
INPP4B	1.332	2.25222
TENM1	0.698954	2.25061
RTF1	1.21872	2.24922
TTC39A	1.50491	2.24674
MTUS2	1.38388	2.24303
KCNJ3	1.4134	2.23094
PLA2R1	1.46922	2.22998
GLRA2	1.14067	2.21633
MANEAL	1.29783	2.20893
SLC16A10	1.4368	2.20079
ALDOC	0.494134	2.18605
ATP13A2	1.36827	2.17201
HSP90AB1	1.27786	2.15866
ERLEC1	1.09647	2.15615
TRNAU1AP	1.05277	2.13707
SRRM4	1.44828	2.13518
MAP3K9	1.44258	2.13333
CD200	1.55944	2.13076
SEMA6C	1.15212	2.12922
TMEM106B	1.19026	2.11828
HGF	0.605161	2.11677
GLP1R	0.154168	2.11424
PGAP1	0.864979	2.08123
NSF	1.31823	2.07846
RNF175	1.55061	2.07617
KIAA1211	0.863872	2.07473
SLCO4A1	1.47563	2.07222
LYPD6	0.624313	2.06697
DCN	0.0889444	2.06592
PLD3	1.32716	2.05568
COL9A1	0.0364378	2.05513
RLN2	0.774539	2.05234
TMEM97	1.38359	2.04947
TRIM7	1.25526	2.04731
IRS1	1.09858	2.04385
KIAA1024	0.894043	2.04183
TMEM35	1.38331	2.03818
LSM11	1.19978	2.03603
ASIC4	0.190072	2.0262
SLITRK4	1.52438	2.02196
PTP4A3	0.202323	2.01179
SLC44A5	1.52233	2.00947
PPP2R1A	1.19279	2.00598
EMC9	0.110663	2.00316
ATP6V1A	1.18688	2.00022
HSBP1	1.24769	1.99568
BEND6	1.21134	1.98849
TSPYL2	1.25611	1.98665
KCNT1	1.35826	1.98634
KLK14	1.1044	1.98213
CCNG2	1.17866	1.96948
BLM	0.116537	1.96697
NTN4	0.736699	1.95833
SEC61G	0.848452	1.95022
FAM57B	1.31858	1.94685
GLB1L2	1.49928	1.94494
GRIA1	1.39151	1.94244
NGF	0.56783	1.9424
COLQ	1.25775	1.94164
PPIL1	1.24725	1.93454
RXRG	0.411116	1.93278
ANGPT1	0.745268	1.92949
PUS7L	1.01883	1.92157
CDH13	1.22241	1.91751
CES3	1.37898	1.90905
CNTN4	1.42048	1.90681
PHLDA1	0.0749633	1.89989
TRIM67	0.998244	1.89699
BMP6	0.0469829	1.88867
CEND1	1.18734	1.88657
FAM216A	1.31674	1.88362
TMEM130	1.33992	1.87053
NABP2	1.15915	1.86682
PAF1	1.30232	1.86176
INTS5	1.37764	1.8558
HMP19	1.21192	1.85223
EXT1	1.08007	1.85202
ISG20	0.350342	1.84993
LANCL1	0.226435	1.84572
SLC29A4	1.37282	1.84437
NHP2L1	1.28501	1.8419
ASS1	0.501123	1.84126
HAT1	1.2728	1.83711
DNAJB9	1.09216	1.83463
ZNF540	1.36056	1.82894
CBX1	1.26628	1.82748
SCUBE2	0.602084	1.82748
CNTNAP3	1.05779	1.82645
FLNC	0.28498	1.82325
L1CAM	1.24302	1.82125
LPPR3	1.30834	1.81936
SLC22A17	1.15399	1.81921
NMNAT2	1.45573	1.81543
IQGAP2	0.0391594	1.81339
ATP6AP2	1.33394	1.81185
TMTC1	1.34228	1.80996
HPSE	0.0765971	1.80354
ADAMTS6	0.36255	1.79467
RAB25	1.31811	1.7917
MCOLN3	1.06792	1.79163
PPP1R2	1.36287	1.78796
SHISA2	1.18288	1.78298
TMEM182	0.685282	1.77963
TNNI1	1.27794	1.7755
FGF17	1.2193	1.77451
LGMN	0.485596	1.77241
CEP295	1.10262	1.7698
AFAP1	0.601889	1.76522
CACNG4	0.119133	1.76471
CHRM1	1.32514	1.76186
SELM	0.539748	1.75805
SPAG5	1.47369	1.75479
PPAPDC1A	0.0898637	1.75417
CBWD5	1.22441	1.75128
AAK1	0.330267	1.75068
ASNS	1.25231	1.74833
CLU	0.303316	1.74641
SRM	1.00291	1.74454
VAT1L	0.405531	1.74378
CFD	1.24435	1.74214
RNF128	1.44856	1.73527
ALK	0.782176	1.73101
LUZP2	0.10598	1.73063
C4BPB	0.3836	1.72438
PITPNM3	1.23777	1.72407
ST8SIA4	0.0937964	1.72261
REEP1	1.37945	1.72248
MZT2A	1.25417	1.72169
SUPT3H	0.711979	1.7201
MGAT4C	1.13094	1.71996
S1PR3	0.645224	1.71159
QPCT	1.27871	1.71049
PAM	0.931323	1.71046
GCH1	0.289414	1.7049
SLC45A1	1.33333	1.70424
GLMN	1.10586	1.69808
FAT4	0.414613	1.69794
PIK3R3	0.991928	1.6975
SLC38A1	1.26422	1.69434
TOX3	1.28556	1.69238
GABRA4	1.1897	1.69233
ERC1	0.745801	1.69112
GABRG3	1.2493	1.69106
MOAP1	1.1957	1.68904
FAM110B	0.408504	1.687
LAPTM4B	0.810237	1.68685
RPS26	1.18361	1.68491
TUBB	1.14866	1.67831
CIB2	1.15756	1.67778
PHC1	1.33056	1.67616
C15orf59	1.19731	1.67543
PGK1	0.444294	1.67026
RELL2	1.37503	1.66791
IL15	0.0305413	1.66752
B3GALNT1	0.681553	1.66444
DKK4	0.746331	1.66372
SLC12A5	1.21978	1.65319
TMEM145	1.16037	1.6522
ACAN	0.217951	1.64948
KIAA0907	1.04136	1.64615
EPHB6	1.3647	1.64493
MTMR6	1.0364	1.64193
ERP29	0.0443869	1.64056
CNNM1	1.25567	1.63469
SMC3	0.715964	1.63447
C15orf39	1.18027	1.633
NTF3	0.15668	1.62965
GRIN2B	1.29601	1.62939
SDK2	1.20116	1.62838
SPCS1	0.679628	1.62479
C11orf63	1.26137	1.6212
PSMB2	1.15458	1.62114
ABCA5	1.29425	1.62064
ADRBK2	0.454114	1.61322
USP44	0.840931	1.6104
PPM1E	1.37764	1.60962
CKAP2	1.20014	1.60795
MAF	0.262597	1.60596
TMEM151B	1.27249	1.59215
TUBE1	1.20302	1.58995
PRR16	1.13133	1.58933
CDHR1	0.478927	1.58871
PTPRN	1.2097	1.58801
PROX1	0.367758	1.58633
NPDC1	1.15494	1.58567
TEX30	1.0003	1.58567
KIAA1456	1.25604	1.57834
RGS2	0.148786	1.5754
FOSL1	0.534522	1.57381
PRKG2	0.383472	1.5704
PANX1	1.2684	1.56769
SPOCK3	0.397907	1.56001
NGFRAP1	1.27955	1.55822
PDGFD	1.11234	1.5571
SERPINA5	0.62534	1.55611
CRTAC1	1.03432	1.55479
LHFPL3	0.0341015	1.54804
MFSD12	0.327325	1.54682
MCM2	0.500081	1.54326
COL12A1	1.38486	1.5419
ATG9B	0.211594	1.53983
RAB3A	1.33776	1.53694
MAGEE1	1.37335	1.53382
MTCL1	1.23097	1.53133
TCTEX1D2	1.32958	1.53121
OSBPL3	0.44986	1.52694
RPL21	1.21826	1.52306
MAP7D1	0.743566	1.52272
SATB1	1.22903	1.5213
EBP	1.06701	1.52028
POLR2E	1.25279	1.51966
HS3ST5	0.231038	1.51038
RIMS4	1.16225	1.50982
MDP1	1.21783	1.50906
MAPK9	1.11201	1.50677
CCDC85A	1.11364	1.50561
ABCC10	0.155445	1.50514
OPRM1	1.01401	1.49982
MEGF8	1.28775	1.49944
MIA3	0.251684	1.49862
CACNG8	1.28829	1.49849
RHOF	1.14417	1.49793
SLC27A6	0.268235	1.49495
KIAA1644	1.23245	1.49371
LAMC3	0.0256061	1.49338
SLC41A3	1.32993	1.49301
IGFBP5	0.255513	1.49279
DOCK11	0.1649	1.48956
TTLL12	1.34223	1.48867
TSPAN7	1.12583	1.48593
S100A8	1.11089	1.4827
KIAA1467	1.29493	1.47962
XKR4	0.960366	1.4763
PGAM2	0.441383	1.47557
CSF2RB	0.288038	1.47315
PNMA6A	0.110822	1.47297
MORF4L2	1.05429	1.47126
TRPC7	0.901868	1.46869
RASGRF1	1.20372	1.46719
PIK3CD	0.13886	1.46384
KMT2A	0.446492	1.46342
APLP2	0.591215	1.45851
VGLL3	1.0685	1.45833
CNTNAP4	0.271417	1.45748
CADPS	1.25731	1.45445
H1F0	0.265867	1.45313
DIRAS1	1.05123	1.449
EIF1B	0.815474	1.44797
GRIK3	0.809006	1.44755
REC8	1.23977	1.44643
PLS1	1.29755	1.44557
TLE2	1.25033	1.44446
RPL5	0.607967	1.44111
ADCYAP1R1	0.787654	1.43962
CYGB	0.277379	1.43013
FGF18	1.0138	1.42823
SH3RF3	0.12859	1.42788
STAC2	0.947678	1.42742
MYT1L	1.284	1.4265
ROR2	0.0330049	1.42623
KCNMB2	0.412268	1.42539
KLHL13	0.27815	1.42218
MYO3A	0.849941	1.41876
TRAF5	0.0898245	1.41743
HSBP1L1	0.511034	1.41657
DAB1	0.839325	1.41272
LRFN3	1.16039	1.41212
PPIP5K2	0.698505	1.41196
CALM3	0.998697	1.40975
TLL2	0.763189	1.40887
CDK8	0.199425	1.40767
KDR	1.01192	1.40468
ZDHHC13	1.32591	1.40306
STS	1.33399	1.40206
RND2	0.325379	1.40195
ATP1B1	1.03252	1.40023
LAMA3	0.753674	1.39741
CCDC136	0.832797	1.39661
CD320	1.14579	1.39625
LYSMD2	1.27175	1.39422
RFX5	0.125759	1.39374
SLC44A4	1.13613	1.38951
FAH	0.296188	1.3871
FBXL15	0.103453	1.38265
CARD10	0.988861	1.38143
FGD5	1.08938	1.38104
RPS8	0.643997	1.37993
HAS3	1.01762	1.37925
RGS7BP	1.34493	1.37439
PROM1	0.111843	1.37331
LCT	0.474263	1.37162
SCN9A	0.610739	1.36928
EDNRA	0.770216	1.36679
TCTN2	1.34118	1.366
LRRC45	0.0263593	1.36538
POSTN	0.564933	1.36124
HSPA13	1.15861	1.35948
RPS7	1.12825	1.35612
CCNJL	1.03491	1.35526
EGF	1.08125	1.35432
IL17B	0.244588	1.35292
HDAC5	0.540874	1.35211
CATSPER1	1.1386	1.35148
SLC7A1	0.110582	1.34952
GNG3	1.1377	1.34882
CA1	0.878603	1.3467
IRGC	0.525749	1.34645
BNC1	0.130468	1.34552
SERPINI1	1.30582	1.34507
SPIRE2	1.15456	1.34465
GPR176	1.06999	1.34376
UNC5D	1.11248	1.34213
SLCO4C1	0.620624	1.34212
NAAA	0.20109	1.34086
TMEM230	0.426863	1.34084
NRXN3	1.28524	1.33864
NDUFA4L2	0.908559	1.33674
CNTNAP1	1.13751	1.33487
SRRM3	1.07916	1.33386
MAP1LC3B	0.619431	1.33247
PCLO	1.11017	1.32961
ADRA1D	1.08596	1.32504
TPST1	1.17969	1.32202
IL32	0.0151371	1.32188
AIDA	0.0780048	1.32154
ABHD14A	0.366763	1.32115
CSDC2	0.791038	1.31961
ZNF696	0.882546	1.31751
LAMC2	0.289073	1.31501
PTPRN2	1.23456	1.31239
HSPA12B	0.433262	1.30983
C8B	0.659714	1.30978
KCNG1	0.931026	1.30931
KRT222	0.995457	1.30846
GRIN1	1.08421	1.30802
B4GALT6	0.955482	1.30606
GNAS	0.812411	1.30337
STAT4	0.947164	1.2983
LEO1	1.31906	1.29579
GPRIN1	1.03923	1.29386
NDFIP1	0.757477	1.29133
SLC6A2	0.58136	1.29106
COL7A1	0.378429	1.29066
ADAM33	1.1506	1.29063
PTPRO	1.31647	1.28928
BLCAP	1.10336	1.28616
KIF1A	1.25053	1.28593
GABBR2	1.09189	1.28443
HPX	1.20337	1.28006
EPHA10	1.13912	1.27963
CACNG5	0.0277895	1.27371
RAB23	1.17	1.27369
ZNF133	0.389304	1.27308
NOS1	0.341006	1.26971
C20orf27	0.110461	1.26807
UPK3A	0.569638	1.26701
GRWD1	0.601934	1.26552
AES	0.184896	1.26475
PRMT8	1.09694	1.26421
AMN1	0.626328	1.26416
CACNG7	0.970668	1.26343
PLA2G1B	0.502878	1.26091
AZU1	1.25018	1.25747
ZBTB6	1.25517	1.25525
SIX4	0.851175	1.25442
CCDC85B	0.921983	1.25371
RTN1	1.1582	1.24868
SHANK1	1.11464	1.24608
USP11	0.689305	1.244
BOLA2	0.148435	1.24318
ANXA2	1.10815	1.24255
PARM1	1.04465	1.24215
DNAJC12	1.26251	1.24131
CCNH	0.53844	1.23597
FAM69B	1.17682	1.23592
CTPS1	1.21331	1.23366
LMBR1	1.13749	1.23212
DMBT1	1.21195	1.23193
KCNJ2	0.13532	1.23108
ADAMTSL3	0.587539	1.22995
FAR2	0.114073	1.22918
FRMPD1	0.990996	1.22912
EREG	1.07934	1.22866
AKTIP	1.06498	1.22731
CMTM8	0.507176	1.22456
SVEP1	0.20529	1.22345
H2AFZ	1.08287	1.22321
TRANK1	0.849212	1.22292
TCP1	0.631744	1.22137
TRHR	0.905173	1.22125
CALCR	0.711239	1.21632
PDXP	1.15828	1.21541
RLIM	0.716969	1.21155
STMN2	0.848705	1.20955
RRS1	0.307324	1.20652
HK3	0.458664	1.20587
TACC2	0.438675	1.20547
PLS3	0.351799	1.20516
MAGI1	0.638413	1.20153
TM2D2	0.84506	1.19972
LPPR5	0.48054	1.19922
CARS	0.456527	1.19904
RBM18	1.08501	1.19902
PHOSPHO1	0.00875571	1.19787
CDC20B	0.84086	1.19606
CYTH3	0.419446	1.19544
GRIN2A	1.06552	1.19365
BAIAP3	1.07867	1.18887
LPCAT4	1.15204	1.18875
CHRDL1	0.148673	1.18805
CNGA1	0.411146	1.18474
ARID5B	0.534988	1.1844
TMEM14B	0.722841	1.18437
YPEL3	0.637247	1.18389
CLSTN1	1.01412	1.1807
ITGB3	0.649952	1.18031
DFNA5	1.17694	1.18012
SYT13	1.02406	1.17985
PPP4R1	0.838042	1.17914
VPS33B	1.07552	1.17853
PRKCE	0.78221	1.17573
SERINC1	0.891185	1.17558
TMEM138	0.984269	1.17225
LCLAT1	0.971901	1.1717
PHACTR2	0.160535	1.16969
RNF207	1.129	1.16836
CTSB	0.097457	1.16765
PRAMEF12	0.220364	1.16577
RCAN3	0.518432	1.16553
FRZB	1.07327	1.16518
EIF2B5	0.651424	1.16484
IGFLR1	0.44135	1.16306
CEP120	1.09571	1.16271
GOT1	1.10973	1.16262
SYP	1.15762	1.16256
DPYSL5	0.169794	1.16219
RAB5B	0.439252	1.16201
TMEM237	1.14069	1.16182
OPRD1	1.02518	1.16129
PCDH11X	0.888553	1.16096
FAM46B	0.748414	1.15939
EPX	1.03987	1.15899
ANAPC4	0.82242	1.15827
CHRNB4	0.385151	1.15818
ABI3	0.0073801	1.15746
FLOT1	1.06232	1.15576
TSPAN2	0.168023	1.15522
ZNF853	0.566386	1.15422
ASGR1	0.383369	1.15345
HS6ST2	0.437657	1.1529
PRPH2	0.910724	1.15037
CREB3	1.29641	1.15033
TUBB2A	1.07101	1.14988
PAWR	0.397137	1.14764
CAPN11	0.549237	1.14691
VAV2	1.11473	1.14627
KLC4	0.838459	1.14541
HMCN2	0.870936	1.13868
PAIP2	0.533297	1.13813
TCF4	0.588111	1.13704
MCC	0.281802	1.13394
EBPL	0.475895	1.13067
INSL3	0.960947	1.12939
CLIP3	1.26991	1.12689
GLIS2	0.738082	1.12416
TMEM59L	1.18331	1.1238
EID2	0.183345	1.12194
BEX1	1.01665	1.12022
LGI1	0.293613	1.1191
BRI3BP	1.04674	1.11825
NETO1	1.07731	1.1178
PFDN5	0.181144	1.11712
PAK3	1.08448	1.11423
RGS12	0.56822	1.11363
PLCE1	0.371174	1.11261
DFFA	1.07801	1.11239
WSCD2	1.04233	1.11081
CFL2	0.135065	1.10974
TMED2	1.09329	1.10883
NUF2	0.260898	1.10871
EIF1AX	1.18896	1.10808
PHLDB3	0.875758	1.10688
GNG4	0.361406	1.10494
CCDC148	0.232951	1.1046
MCF2	1.18712	1.10376
BORA	0.34481	1.10368
LIN7B	0.152886	1.09902
IFIT5	0.246611	1.09771
PRPF19	1.12028	1.09716
PDE8B	0.801846	1.09695
CREBRF	0.80774	1.09655
PDIK1L	0.221422	1.09643
SLCO5A1	0.694649	1.09577
WDR12	1.18036	1.09558
NOP16	0.0647753	1.09529
LRRC4C	0.149694	1.0951
MYH11	0.543079	1.09413
PRMT1	0.300775	1.09411
SLC17A5	0.219665	1.09363
PCDH19	0.635814	1.0929
RPL8	1.17071	1.09248
T	0.712406	1.09199
GUCY1B3	0.992662	1.09147
GABRG2	0.858839	1.09095
TMEM106C	1.13051	1.09066
NR2E1	0.301597	1.08877
XK	1.08077	1.088
DCHS1	0.964958	1.0869
CYP4X1	0.888752	1.08557
C1orf94	0.976479	1.08539
AMBP	1.03983	1.08507
BTN1A1	0.293095	1.08395
SMCO4	1.16679	1.08387
RPS5	0.210386	1.08326
CYP4A22	0.806104	1.08147
ANKRD26	1.08128	1.08004
C1QL1	0.106402	1.07795
GFOD2	0.964683	1.0772
KIAA1324L	0.328489	1.07566
WBSCR17	1.03812	1.0755
PCYOX1	0.394307	1.07481
RASA1	0.645926	1.07355
FRAS1	0.630241	1.07243
ATP8A2	1.0941	1.07194
SLC5A3	1.08244	1.07104
IQCC	0.941831	1.07079
NANOS3	1.12106	1.06966
ACTL6B	0.833198	1.06935
ATP6V0D1	0.205983	1.06629
RHBDD2	1.16126	1.06618
BRF2	1.08796	1.06472
RIMKLA	0.99976	1.06446
RERG	0.406324	1.0635
FKBP1B	0.742737	1.06347
CELF4	0.85643	1.0625
DIRAS3	0.146992	1.06161
MID2	1.24375	1.05941
LAMTOR1	0.396786	1.0594
ZFP3	0.865793	1.05826
PIEZO2	0.0746125	1.05797
ZBTB21	1.16222	1.0545
EIF3L	1.07829	1.05321
UGCG	1.14747	1.05238
CCNB1IP1	0.0895121	1.05209
EFEMP1	0.0641927	1.05164
AMOTL1	0.695359	1.04993
HCAR1	1.04655	1.0499
XKR7	0.571639	1.0498
LTF	0.446075	1.04764
ST6GALNAC5	0.717687	1.047
ZFR2	1.14101	1.04576
IQSEC3	0.952182	1.04332
GLIPR1	0.0525257	1.04289
HPCAL4	0.951504	1.04146
KCND2	0.373674	1.04099
TRERF1	1.13786	1.04024
PSMG2	0.582087	1.04017
CEACAM19	1.09293	1.03962
TFR2	0.960979	1.03858
HSPB8	0.277126	1.03846
MTMR8	0.584692	1.03696
OLFML2A	0.00645782	1.03643
KCNE1	0.345584	1.03618
EIF4A2	1.06218	1.03504
N4BP2	0.536091	1.03412
CADM3	1.18755	1.03364
ST6GALNAC4	1.00011	1.03289
MAST2	1.0566	1.03086
C18orf32	0.744174	1.03049
TRHDE	1.11387	1.0294
CEP57	0.648986	1.02906
ZBTB7B	0.100465	1.0279
TINCR	1.03328	1.02591
PACRG	1.10503	1.02516
C1orf43	0.490357	1.02497
FAM124B	0.45761	1.0236
TNFSF4	0.230658	1.02234
CDK5R1	1.04305	1.02209
SGSM3	0.962314	1.02185
TRAPPC2L	0.492071	1.02088
SLC36A4	1.13405	1.01845
NTF4	0.20075	1.01715
CXCR1	0.468765	1.01672
PHTF1	1.05086	1.01632
MOSPD1	0.676918	1.0155
CCT6A	0.468843	1.01529
MB21D2	0.55004	1.01522
WRB	0.48841	1.01463
CCDC186	0.854797	1.0129
PLCH1	0.964164	1.01232
SYN2	1.10705	1.01171
BEX4	0.73934	1.0113
STX1B	0.801029	1.01116
GPR4	0.0609351	1.01087
LRRC8B	0.713697	1.01046
ANXA6	1.0662	1.0104
GPR22	0.927831	1.01037
IMPACT	1.05234	1.01022
STK32A	0.0252179	1.00995
THY1	1.15283	1.00987
VASH2	0.5928	1.00772
CASD1	0.310928	1.00768
GUCA1A	0.567433	1.0068
SLC39A3	0.671176	1.00667
DDN	0.586274	1.00547
TTN	1.17392	1.00537
DGKD	0.933958	1.00449
RDH16	0.0655044	1.003
MXRA5	0.968152	1.00059
SPAG16	1.14016	0.999834
ATP6V1G2	0.742946	0.999689
SYN1	1.08457	0.999539
TXN	0.944745	0.998839
HOOK1	1.01248	0.998611
NUCB1	0.244341	0.997936
CHD5	0.952508	0.997546
MAST1	1.09267	0.99751
PMEPA1	0.0708683	0.997131
FAM21C	0.163762	0.996843
RPL18A	0.672728	0.996053
ANKRD36	1.09404	0.995158
CYP2F1	1.15964	0.995124
PAPPA	0.764905	0.994558
SLC24A3	0.473094	0.994177
BTN3A3	0.798952	0.99372
SLC7A2	0.325021	0.992182
PRSS12	0.952363	0.991022
KIAA1324	0.83279	0.98943
ZNF284	0.393816	0.989205
SLC8A3	0.680185	0.988899
SHD	0.407923	0.988396
KIFAP3	1.07851	0.987441
FAIM2	0.621125	0.9824
CCT8	0.297407	0.982009
SMOC2	1.11053	0.980197
NPNT	0.41042	0.978523
OR2H1	0.7229	0.978075
ABHD13	0.937776	0.977173
KCNJ4	0.923417	0.976332
PIP5K1B	0.252846	0.975433
TENM2	1.13104	0.975194
IER3IP1	0.15821	0.975158
SNAPC5	0.738607	0.975148
HTR1E	1.00243	0.974906
NPAT	0.20776	0.974196
GPR155	0.944827	0.973738
ENOX1	0.753004	0.973184
TEX15	0.275284	0.973086
RUNDC3B	1.01415	0.972775
KIF3B	0.658385	0.972095
HACD3	0.743549	0.971929
CIT	1.0999	0.971793
USP33	0.506459	0.97107
BCL11A	0.782522	0.969509
TP53I11	0.0324393	0.968851
LRP11	0.859137	0.96832
LRRC2	0.568096	0.968316
NEU1	1.09312	0.967895
FRMPD4	0.858651	0.96742
TRIM23	0.390716	0.966593
KRR1	0.196226	0.965205
PEBP1	0.637847	0.964373
POLR2H	0.50096	0.964052
NCBP2	0.356901	0.963557
EXOSC2	1.28215	0.960125
CGN	0.273964	0.959599
SLC26A10	0.984821	0.959156
CDCA8	0.64449	0.958593
ITGA3	1.13993	0.958175
NPR2	0.847405	0.957033
TK1	0.0607221	0.956426
ARL1	0.494211	0.955712
FNBP1L	0.546818	0.955517
PTPN5	0.986698	0.953744
DCST2	0.627941	0.953115
CCDC64	0.997116	0.95298
FAM135B	1.16526	0.951145
VDR	0.32608	0.95112
GNAL	0.519767	0.950667
HCN3	1.08951	0.950491
FBXO44	1.18748	0.950478
LONRF3	0.474071	0.948664
PLP2	0.786185	0.94664
COL14A1	0.841057	0.94623
NDST3	0.79059	0.945352
TXNDC16	0.591484	0.944659
PPFIA3	1.18712	0.944563
WDR19	0.49805	0.944344
TSPYL4	0.532778	0.944167
HTR3A	0.654207	0.943834
RPL23A	0.595626	0.942765
SLC4A10	1.04243	0.942567
EIF2AK4	0.685339	0.941821
PTGIS	0.756317	0.941746
AHNAK2	0.90599	0.941245
PRKAR1A	0.699436	0.941085
HOOK2	0.666317	0.940438
C14orf142	1.17749	0.940234
SRD5A3	0.401981	0.938632
TTPAL	1.07364	0.93647
COMMD7	0.29555	0.936443
SLC3A1	0.991829	0.93411
NFE2L1	0.310249	0.933429
MMP28	0.0883498	0.931286
EFNB3	0.999259	0.928698
HSPA1L	0.888037	0.927817
CHRM3	0.866459	0.927308
GCK	0.945183	0.927166
THAP2	1.07371	0.926938
RING1	1.05588	0.926758
TRPV2	0.621822	0.926672
CCNF	0.972207	0.926664
FGF14	0.813326	0.926488
ZNF331	0.763619	0.924267
DUSP5	0.875667	0.924231
AGAP2	0.736077	0.924166
SYT1	0.724235	0.923961
IRF2BP1	0.838733	0.923609
STRAP	0.418129	0.923165
RGPD6	0.908407	0.922631
PGM3	0.536585	0.922027
GPR135	0.949752	0.92146
DNER	0.818731	0.919706
KCNK12	1.13734	0.9195
GINS4	0.275848	0.919465
USP5	0.967138	0.918727
ORC3	0.279315	0.917115
ACTR6	0.9224	0.917101
EFNA2	0.125243	0.91635
RPL32	0.877316	0.915597
SLC18A2	0.357418	0.914433
CD247	1.11902	0.91357
PLCD3	0.259034	0.913173
MTL5	0.70057	0.91305
HIGD1B	0.692217	0.909987
ARHGAP18	0.750654	0.909244
CALM1	0.875108	0.908879
NAALADL1	0.386306	0.908855
COMMD6	0.0966829	0.908819
FAM8A1	0.615423	0.907875
FAM110A	0.651992	0.907834
SHANK2	0.974661	0.907373
RPS19	1.00336	0.906954
LAMB3	0.730711	0.905521
WNT10B	0.658252	0.905329
CENPF	0.619105	0.905214
OSBPL10	0.487352	0.904574
ABHD5	1.09052	0.90445
NPTXR	0.861684	0.904365
KCNB2	0.627851	0.902648
SFRP2	0.914153	0.902577
PTPRR	0.637155	0.901374
EEF1A2	0.29184	0.9008
GGA2	0.921443	0.900786
NEURL1	0.915552	0.900733
HAS1	0.955957	0.900373
KCNH7	0.595677	0.899969
DESI1	1.09555	0.899694
ORAI2	0.900588	0.898668
CES2	0.836657	0.89817
IL19	0.425912	0.898114
PSMD3	0.449353	0.89735
C19orf40	0.456422	0.896545
TNNT1	0.168538	0.89512
ARMCX3	0.959688	0.894831
GABRA5	0.81081	0.894273
NLE1	0.870257	0.893513
MANSC1	1.09029	0.893238
FGF12	0.733696	0.892983
SCIMP	0.367804	0.892382
RAN	0.469311	0.890947
TXLNG	0.256284	0.890909
KIAA0040	1.04962	0.89053
SLC27A4	1.00872	0.889837
PACSIN1	0.781023	0.889813
EIF3G	0.711291	0.888958
DAPK1	0.569194	0.888906
CACNA1B	0.936951	0.887831
DLGAP2	0.626331	0.885945
GGT7	1.02301	0.88518
CAMLG	0.751686	0.884523
OR1F1	0.327056	0.883403
UNC45A	0.926827	0.883019
RPS10	0.39475	0.882003
KIF5A	0.797127	0.881986
MFSD8	0.938876	0.881943
ATP6V1F	0.712008	0.881882
PCDH11Y	0.758057	0.881188
RPL9	0.329305	0.88093
PI4K2A	1.05001	0.88004
PSG3	0.637722	0.880023
ALS2CL	0.786837	0.87956
SCAI	0.834486	0.879215
RPS15	0.764975	0.878703
SLC5A2	0.633014	0.87769
DUSP3	0.88301	0.877556
AQP8	0.860798	0.877167
SLC10A3	0.263974	0.876379
VPS11	0.570983	0.876284
TMEM64	0.258376	0.876147
EXOC8	0.113052	0.875178
SNAPC3	0.938527	0.873992
PSENEN	0.0341854	0.873801
CENPW	0.850336	0.873765
CACNG3	0.722881	0.873617
CDS1	0.7602	0.873475
SCTR	0.397983	0.873328
PAFAH1B3	1.12977	0.872279
RBFOX3	0.641746	0.871463
ZNHIT3	0.537578	0.871451
SFRP1	0.526793	0.871063
LIPC	0.0144427	0.870472
CORO2A	1.04736	0.87034
TMEM14A	0.263092	0.868955
HS3ST3A1	0.137412	0.868691
LEPROTL1	0.614765	0.868065
SH3PXD2A	0.749594	0.867999
RBFOX1	0.910749	0.867475
CAMKV	0.759462	0.866954
COL4A1	0.081665	0.86525
BUB1	1.05895	0.864802
SPTAN1	1.19819	0.864694
EIF1	0.490259	0.864057
C2orf70	0.25692	0.863737
TRIM3	0.587458	0.862313
KLHL35	0.957541	0.861118
RASGEF1A	0.756704	0.860526
WASF3	0.406351	0.860117
RGS4	0.47767	0.859763
MRFAP1	0.56388	0.858898
PARD6B	1.04403	0.85888
DCLK1	0.690275	0.858034
PLG	0.835584	0.857728
PTH2R	0.491292	0.857567
GPHN	1.02751	0.857433
OSTM1	0.875698	0.856558
C3orf18	0.740519	0.85571
PCYOX1L	0.226139	0.855612
CACNA1I	0.613102	0.855136
CRACR2A	0.178124	0.855078
IMPDH1	0.898923	0.854799
TRIM37	0.432973	0.854222
HTR2C	1.00436	0.853607
EMC4	0.670528	0.852874
CCP110	0.0884008	0.851961
CABYR	0.262587	0.851587
DEXI	0.199865	0.851355
EXOSC7	0.0963764	0.850812
DLGAP3	0.744454	0.849408
ASIC2	0.724774	0.849335
ITGA10	0.017065	0.849333
LMAN1L	0.701577	0.849131
TM2D3	0.391248	0.848876
MAP1A	1.16952	0.848415
ARHGAP44	0.991631	0.848259
ANKRD36B	0.970651	0.848076
NOC3L	0.261278	0.848066
TMEM47	0.433432	0.847838
OSBPL2	0.592942	0.847176
H1FX	0.137616	0.845974
PRDM1	0.395972	0.845694
EGFL6	0.309917	0.845178
FLRT3	0.973229	0.844972
FZD9	0.0714703	0.844647
INTU	0.22484	0.843547
CCT2	0.994153	0.843433
KIF22	0.328946	0.842886
UNC13A	0.925781	0.842867
CDH12	0.577233	0.842839
GPC6	0.310981	0.842823
HTR4	0.7117	0.841797
DDX51	0.64141	0.841609
SLFN12	0.386505	0.8402
KANK4	0.127233	0.839382
OBSL1	0.969434	0.838781
DNM1	0.891504	0.838675
SPTB	0.731843	0.837781
TBX1	0.439955	0.836962
SLC6A15	1.06019	0.836873
CD36	0.636812	0.834777
MSH4	1.06867	0.833505
ADGRL2	0.79445	0.832418
CD8A	0.597912	0.831748
GNG10	0.625837	0.830498
SLC35A3	0.50966	0.830456
FLYWCH2	0.0913106	0.830267
PTPN2	0.207046	0.829587
TMEM178A	0.900475	0.828896
CCZ1B	0.621604	0.827834
RAB3IP	0.37986	0.827439
PDE6G	0.62068	0.826976
ACTR5	0.501	0.826031
SLC16A13	1.0921	0.82409
PRKCG	0.871132	0.822781
DOLPP1	0.228709	0.821679
ALOX12B	0.743531	0.821312
CDH3	0.743574	0.82001
CRYGA	0.618819	0.819684
PLCH2	0.237958	0.81936
METTL2A	0.898208	0.819134
FLT1	0.00607753	0.818643
ABCC1	0.135194	0.81772
DBN1	0.813911	0.81771
SNX10	0.422753	0.817436
MGEA5	0.952159	0.817171
C14orf1	0.89978	0.816906
RNF44	0.977867	0.815821
GYPA	0.594505	0.814877
FAXC	1.06946	0.814786
PCSK2	0.588801	0.81415
PRSS27	0.135533	0.813888
AJAP1	0.961108	0.813554
NMRK2	0.250636	0.813124
ADARB1	0.387435	0.813054
HOMER2	0.696272	0.812322
DMXL1	0.748752	0.811904
NAPB	0.909974	0.811378
PDCD6	1.05588	0.810952
ARSF	0.443869	0.810703
KLHDC3	0.849276	0.809348
RNF157	0.714923	0.809332
PPIG	0.252071	0.808072
PLOD1	0.776359	0.807265
C4orf48	0.214205	0.8072
ADRA1A	0.720336	0.806559
LONRF2	0.825525	0.80509
ISLR2	0.425327	0.805032
GRM8	0.862048	0.804393
PAK6	0.712764	0.803933
SMARCA2	0.396285	0.803429
RAD21	0.871026	0.802919
PLXNC1	0.88381	0.802651
DAO	0.930264	0.802495
KCNQ5	0.420851	0.802131
CHML	0.602788	0.80178
SSTR2	0.49997	0.801587
PCBD1	0.776011	0.801584
JPH3	0.838504	0.801445
GRIA4	0.987304	0.800523
SDC2	0.101415	0.800459
EPHA8	0.650593	0.798241
ZNF195	0.891051	0.798106
ZNF512B	1.10726	0.798093
RPL7A	0.152508	0.798091
PGM2L1	0.802967	0.797565
SEMA4B	0.391194	0.797332
COL4A3	0.204293	0.797183
NODAL	0.0194909	0.796994
RASGRP2	0.17881	0.796645
RPS16	0.112426	0.796559
ZDHHC16	0.279745	0.796049
PTPRT	0.636297	0.795814
TSPAN11	0.265601	0.795616
FAM76A	1.07996	0.795283
KIAA1549L	0.656041	0.794928
SOX6	0.155456	0.792746
EEF1E1	0.0992173	0.79147
GNAZ	1.10098	0.791226
TAF7L	0.646987	0.791025
DLK2	0.628991	0.790978
SLC19A2	0.747021	0.790923
ATP8B3	0.803735	0.790867
PSG9	0.578027	0.790757
SPA17	0.475805	0.79039
ZNF157	0.748105	0.790387
ZGLP1	0.721113	0.790332
VSNL1	0.62467	0.789007
ITGA8	0.0709198	0.788996
HMGCLL1	0.727599	0.788504
FNDC1	0.331495	0.788502
ORC6	0.4728	0.787492
HYOU1	0.730152	0.785181
C15orf27	1.11461	0.784528
SLC52A1	0.965776	0.783999
CD59	0.958014	0.78381
CDH16	0.541041	0.783555
IFNLR1	1.03903	0.783293
OSBPL8	0.963687	0.782773
PRPS1	0.982605	0.781875
NARS	1.07189	0.781527
BPIFA1	0.205664	0.7808
MCM6	0.209067	0.780581
ACVR1B	0.966914	0.779821
SLC26A4	0.398716	0.779373
OCA2	0.489252	0.779034
2020-03-09	0.814643	0.778582
DHPS	0.606628	0.777842
FAM81A	1.02246	0.777504
RASGRF2	1.0747	0.777259
CAMK2B	1.0539	0.774561
SLCO3A1	0.139765	0.773987
GNB5	0.894784	0.773906
CCDC34	0.6419	0.773821
PELP1	0.624451	0.773714
TYR	0.594667	0.77333
FAM89A	0.349724	0.773057
ZNF34	0.1037	0.771634
RPS6KA2	0.441039	0.771213
TSSC4	0.803091	0.770862
MEGF11	0.0467094	0.770771
RPL22	0.958446	0.769694
NOC4L	0.956735	0.7695
NEDD8	0.952903	0.76893
GDA	0.446344	0.768651
CGREF1	1.0854	0.768143
HACD1	0.175874	0.768097
RPL15	1.1099	0.768012
PRRT1	0.886571	0.767938
CYP2C8	0.782445	0.76724
POLQ	0.583198	0.766505
PIGT	0.239736	0.76648
INCENP	0.564689	0.766358
SOX7	0.638953	0.766235
TDP2	0.183469	0.766211
NIPA2	0.703405	0.76602
KIF3A	1.03504	0.765045
C11orf80	0.770679	0.764022
STEAP2	0.838772	0.763968
CYP4A11	0.509482	0.762991
SSC4D	0.586357	0.762816
PDE4A	1.11603	0.762798
YPEL4	0.937504	0.762712
GRAP2	0.405338	0.762587
PCNT	0.312484	0.761634
CRABP2	0.723166	0.761576
GALE	0.758175	0.76124
OAS2	0.129972	0.761117
PPARG	0.699953	0.759899
FBXO40	0.944743	0.759248
ADAT1	0.820332	0.758753
CAP2	0.808094	0.758528
ZBTB45	1.11214	0.758432
ZNF250	0.804042	0.75828
SFTPC	0.108652	0.758176
DNMT1	0.439383	0.757954
KANSL2	0.687652	0.757306
COL3A1	0.962095	0.757161
CDS2	0.609958	0.756715
C3orf14	0.91806	0.756234
RGS6	0.526426	0.755942
TRPA1	0.353242	0.755727
C5orf45	0.205883	0.755536
TMEM246	0.743146	0.754788
CUX2	0.574326	0.754713
FAM171A2	0.653948	0.754214
JAK2	0.23568	0.754074
PKNOX2	1.11785	0.753927
PECR	0.0797132	0.753265
GAMT	0.202311	0.753158
MTR	0.597953	0.751994
SEC24B	0.654746	0.751911
RBFOX2	0.57337	0.750966
MSMB	0.443177	0.750819
FBXO16	0.973344	0.750478
GGH	1.10621	0.7504
HSPA12A	1.01878	0.750296
ZFP90	0.933141	0.749984
REEP5	0.824377	0.749899
NBEA	1.08424	0.749496
SLC7A8	0.253655	0.748204
AGPAT1	0.867837	0.748067
GIPC3	0.148042	0.74784
DONSON	1.01861	0.747835
ADGRA1	0.564127	0.747725
FUOM	0.888554	0.747588
RPS4X	1.0946	0.747434
ZNF747	0.155954	0.747079
TMEM86A	0.638846	0.746783
PDE1B	0.737276	0.746434
ATCAY	0.841712	0.746236
NRXN2	0.728414	0.746024
ANKRD29	0.0759551	0.745943
C9orf114	0.364376	0.745839
OTOF	0.709722	0.744993
CC2D1A	1.10163	0.744734
RNF25	0.882465	0.744131
PTPRS	0.734488	0.74406
ABLIM2	0.581861	0.74395
ANKS6	0.381956	0.743721
STARD3NL	0.139893	0.743714
SNRPE	0.0598624	0.743669
CBFA2T3	0.436539	0.742599
KCTD12	0.021361	0.742391
KCND1	0.540479	0.74203
RNF187	0.988426	0.74155
IMPG2	0.057986	0.741415
FBLIM1	0.916231	0.741408
SPINT1	0.343432	0.741365
SPTBN4	0.984009	0.740728
CAND1	0.802456	0.740541
C9orf24	0.560598	0.740529
NRG1	0.413301	0.740435
CLGN	0.920285	0.740313
RHOA	0.28335	0.739705
NR2F1	0.544914	0.739376
PEX5	0.847704	0.739191
AARS	0.980843	0.73904
FAM19A5	0.474185	0.738984
SERINC3	0.55372	0.738693
ANLN	0.0130411	0.738339
TNFSF11	0.496541	0.737946
TOR1B	0.834622	0.737758
CCT4	0.306474	0.737437
FBXW9	0.85	0.737285
DGCR14	0.992033	0.73703
WISP2	0.259343	0.73687
NPY5R	0.712625	0.735413
KIAA2022	0.475916	0.734524
GULP1	0.850673	0.734
RPL6	0.230708	0.733847
DNAJA4	0.530908	0.733734
DOK4	0.8476	0.733334
LPPR4	0.890739	0.732802
NCLN	0.223039	0.73244
KCNJ6	1.07743	0.731632
SCN5A	0.308846	0.731527
TAF4B	0.496401	0.731338
SENP8	0.472454	0.731207
MAGEC3	0.985225	0.730531
THAP3	0.521116	0.73024
CALN1	0.850088	0.73013
CLSTN3	0.90512	0.729708
SLC45A2	0.842801	0.729683
ANKRD50	0.800379	0.729674
2020-09-06	0.254904	0.729239
STEAP3	0.39151	0.728484
MMP24	0.16179	0.728169
CMBL	0.770484	0.728042
KIAA1524	1.04681	0.72793
BCAP31	1.0081	0.727759
PPP1R14B	0.511195	0.727452
ITPR1	0.561387	0.72735
IKBKG	0.758746	0.726849
KCNH1	0.503966	0.726386
MNS1	0.859673	0.72618
TRO	0.525604	0.725733
MANBA	0.0551915	0.723673
ASTN2	0.513965	0.723196
SPOPL	0.247947	0.723156
PPARGC1A	0.783956	0.723098
NUAK2	0.141042	0.723063
ZNF385A	0.395501	0.72276
MYO1B	0.14649	0.72261
SNTG2	0.448079	0.722142
CIC	0.784905	0.721862
NEIL3	0.345903	0.721819
NRIP2	0.376814	0.721736
RGMB	0.893699	0.721426
TCERG1L	0.412987	0.721333
MSTO1	0.903571	0.721215
ANAPC13	0.515782	0.720974
TMEM132E	0.28334	0.720833
SELV	0.0921823	0.720597
SUSD4	0.748321	0.720225
NEU3	0.942302	0.719437
NPFFR1	0.212443	0.719321
CAPN5	0.374766	0.719179
MAPRE3	0.83738	0.718896
CLP1	1.00812	0.718435
DNAI1	0.613731	0.717949
CX3CL1	0.982574	0.717332
LAMTOR5	0.438368	0.717246
ST8SIA3	0.77355	0.717194
KLC2	0.115789	0.716849
MAST4	0.485314	0.71597
NPY1R	0.419844	0.71559
BRAT1	0.788351	0.714401
EPRS	0.666962	0.714377
CELSR1	0.45765	0.713488
B3GALT1	0.441516	0.713382
DUSP8	0.816858	0.713381
SLC5A6	0.7597	0.713186
DLGAP4	0.556233	0.713103
RPL26L1	0.105381	0.712925
CERS6	1.01908	0.712352
HECTD2	0.322505	0.712064
RUFY2	0.650303	0.710966
INSIG1	0.158324	0.71093
RNFT2	1.07361	0.710282
CDIP1	0.532186	0.710028
PPAPDC2	0.0542504	0.709893
SELP	0.586292	0.709656
SNCAIP	0.378272	0.708882
DPP6	0.348116	0.708728
OGFOD3	0.847508	0.708681
PSMG1	0.705353	0.707648
TMEM199	0.93678	0.707312
EPB41L1	0.53053	0.706895
RRN3	0.956652	0.706842
ELAVL3	0.558052	0.706182
CHPF	0.0464921	0.706017
DYNC1LI1	0.489806	0.70459
BUB1B	0.62301	0.704435
HIVEP2	0.755817	0.704243
NUDT22	0.976201	0.704029
MATK	0.612309	0.703688
CMPK1	0.748221	0.703562
AP3M2	0.332294	0.70354
EIF3J	1.08136	0.703143
ATP6AP1	0.877268	0.703033
SERGEF	0.906345	0.702973
ZBED4	0.602342	0.702672
POMC	0.631217	0.702633
RPL41	0.254167	0.702607
GCLM	1.03822	0.702093
UCHL1	0.865188	0.702043
BLOC1S2	0.530041	0.70201
C22orf29	0.84635	0.701232
RANBP17	0.826504	0.700723
PPME1	0.94134	0.700082
ASNSD1	1.13429	0.699252
LRIF1	0.616837	0.6992
MICAL2	0.578945	0.699129
IGFBP6	0.169502	0.699005
ITSN1	0.309097	0.698931
PDE10A	0.834505	0.698895
CNTN6	0.963802	0.698644
DSP	0.420987	0.698067
GPR162	1.0521	0.697538
MZT1	0.370228	0.697074
SESN2	0.853647	0.696814
MX1	0.0177805	0.696262
CCDC84	0.585871	0.696056
MYO15A	1.04094	0.696037
PGD	0.898691	0.695498
PANK1	0.52496	0.69458
ATP1B2	0.182152	0.694439
ZBTB32	0.717574	0.693772
NR1I2	0.758089	0.693732
HNRNPA0	0.824672	0.693345
PSG1	0.779493	0.693327
POLR1E	0.400362	0.693082
RPS6KA6	1.0011	0.692464
BFSP2	0.526228	0.692158
CTR9	0.735631	0.691708
ST13	1.09848	0.691265
PROS1	0.0580412	0.690886
SYCE1	0.634365	0.689723
LRRC36	0.840322	0.689536
DUSP13	0.504675	0.687286
TIAM1	0.312402	0.68708
SPC24	0.399466	0.687013
GLT8D2	1.05135	0.686863
KIAA0226	0.231411	0.68685
SLU7	0.61945	0.686516
BFAR	0.399248	0.68625
ZSWIM4	0.2213	0.684795
XXYLT1	0.0893175	0.684713
CCNI	0.959525	0.683764
ASAH1	0.862169	0.683571
APOB	0.225365	0.683459
NR1H4	1.0261	0.682478
TSPAN3	0.748338	0.682404
TRAPPC2B	0.724187	0.682186
CCBE1	0.374434	0.6816
C12orf29	1.02213	0.681415
F13A1	0.302886	0.680398
NUDCD1	0.585243	0.680361
PNMA1	0.772092	0.679771
FBXO41	0.834737	0.679259
ACBD4	0.386132	0.678915
WNT9B	0.433654	0.678197
CLDN12	0.996627	0.677261
JPH1	0.588914	0.67665
RSPH14	0.631696	0.675624
PLK2	0.426564	0.675587
BET1L	0.367	0.675577
ENO3	0.0340534	0.675393
LPCAT1	0.085529	0.674562
SSR3	0.165117	0.674347
NPTN	0.964095	0.674326
SCN3B	0.483729	0.673649
ATP1B3	0.284659	0.673441
PRDM12	0.656819	0.673171
PHLDB2	0.21332	0.673142
BTN2A2	0.383163	0.672711
STARD8	0.029747	0.672093
RPS21	0.442935	0.672071
C10orf32	0.591139	0.671858
HDAC9	0.13541	0.671142
EPYC	0.400617	0.67097
TSHZ3	1.01431	0.67095
ATOX1	0.279385	0.670832
CDKL2	1.00245	0.670769
TBL2	0.596508	0.670574
ALKBH8	0.228615	0.670205
TBC1D24	0.113267	0.670024
HERC6	0.624228	0.669841
SNRK	0.882175	0.669614
SFTPB	0.561829	0.669327
KHK	1.11143	0.669015
RIMS2	0.91833	0.668918
IL1RAPL2	0.442525	0.668634
GDF9	0.209402	0.667919
BEX2	1.05681	0.667825
FRMD5	0.154383	0.667687
ROPN1L	0.501728	0.667675
WDR75	0.733086	0.667387
METTL22	0.531477	0.667321
NPM1	0.731463	0.667247
CLDN1	0.092258	0.66709
CXCL13	0.800959	0.666116
CTNNAL1	0.533699	0.665814
ZNF566	0.866126	0.665781
LRRN4	0.372803	0.665257
NTNG1	0.161016	0.664845
GALK1	0.816958	0.663876
PITHD1	0.788915	0.66347
CRBN	0.555135	0.66316
MAP9	0.983248	0.662935
UPB1	0.743723	0.6625
MATR3	0.909084	0.661995
GZF1	0.374938	0.661447
CRELD1	0.640602	0.6614
SEMA4F	0.553317	0.661302
BTG1	0.057196	0.661257
PJA2	0.471874	0.661004
C19orf57	0.727642	0.660608
FKRP	0.120494	0.660033
NRK	0.348461	0.659581
APEH	0.897365	0.659465
LIPF	0.103212	0.65945
SPINK2	0.661265	0.659433
ZC3H15	1.07475	0.659288
KIFC1	0.104721	0.659231
ANXA7	0.733706	0.658545
FAM174A	0.465884	0.658317
DDT	0.515004	0.657769
PIM2	0.925812	0.657637
BSN	0.62546	0.657411
JKAMP	0.805016	0.656979
ZNF251	0.472397	0.65682
COPZ1	0.870837	0.65562
FBXO45	0.980207	0.655161
CACNA1G	0.760017	0.654916
ANKRD6	0.989364	0.65463
WDR18	0.927801	0.654009
RAPGEFL1	0.76505	0.653527
ACYP1	0.556098	0.653394
ARHGEF15	0.00343402	0.652714
ZCCHC9	0.918381	0.652692
MLANA	0.620375	0.652398
SSFA2	0.609701	0.652267
SLC22A3	0.235378	0.652129
KCNG2	0.586526	0.65183
TOX4	0.175115	0.651818
AIPL1	0.724405	0.650972
CELF5	0.829674	0.650822
SEC62	0.796102	0.650408
FAM64A	0.116934	0.650372
SURF2	0.992286	0.649461
CTSD	0.541602	0.648664
SCN8A	0.82474	0.647804
SGTB	0.258492	0.647503
IFT46	0.53869	0.647058
RAB26	0.547679	0.646554
EEF1A1	0.687966	0.646281
ERO1LB	0.407155	0.646125
SLC4A11	0.140352	0.64587
ZYG11B	0.245289	0.645846
PRMT9	0.73668	0.645345
RPL36	0.467434	0.645286
GLRA3	0.340994	0.644798
SNAP25	0.571124	0.644604
UHRF2	0.521303	0.644358
PM20D2	0.0581202	0.644261
KIAA1683	0.755789	0.644181
ZDHHC18	0.885753	0.6438
GRIA3	0.89194	0.643557
FKBP3	0.951364	0.643407
CCDC91	0.450153	0.643355
BACH2	0.703092	0.643077
FAAH	0.400815	0.642993
EML2	0.316176	0.642552
TSPAN9	0.190178	0.642489
NAT1	0.401063	0.641954
TBC1D7	0.132079	0.641867
MGST2	0.0746352	0.641014
NOMO3	0.89183	0.640974
CA2	0.0569143	0.640738
HIPK1	0.616778	0.640462
CLEC3B	0.0174777	0.640401
ACP2	0.910228	0.640279
LRFN1	0.723169	0.640109
ST8SIA5	0.99644	0.639903
MZT2B	1.05915	0.639342
TMEM173	0.423455	0.639078
KCNK9	0.603781	0.639021
BAAT	0.681643	0.638964
ARMC7	0.790948	0.63867
DRAXIN	0.970625	0.638553
MPP1	0.990137	0.637874
SCOC	0.800579	0.637237
ZDHHC6	0.154748	0.636486
RASSF5	0.118942	0.635972
P3H3	0.998032	0.635355
KSR2	0.898305	0.635247
TUSC3	0.99954	0.634772
ZKSCAN3	0.951413	0.634691
HTR1F	0.278342	0.634606
CEP250	0.171685	0.634152
CFAP46	0.688882	0.633798
SLC6A1	0.583456	0.633768
SPDEF	0.724534	0.633284
YRDC	0.530276	0.632066
SMYD3	0.22709	0.6314
RTN3	0.880112	0.631325
KCNH3	0.335877	0.631191
CABP5	0.154057	0.630496
GMPR	0.467052	0.630451
MYO3B	0.0280205	0.630151
ATP6V1G1	0.303196	0.630052
ZNF41	0.519344	0.629542
C1orf216	0.842641	0.628913
NR1I3	0.498649	0.628686
GRM1	0.525988	0.628352
RNF185	0.334859	0.628275
SNUPN	0.656245	0.627416
RPL37	0.890295	0.627259
MBTPS2	0.214408	0.627179
TP63	0.245742	0.62689
ANGPT4	0.838634	0.626724
CYP2C9	0.6329	0.625545
HIST1H4K	0.631341	0.625497
NAA20	0.16739	0.625412
SYBU	0.610375	0.6254
GCNT2	0.381076	0.62521
AGBL5	1.01445	0.624271
GAPVD1	0.374466	0.624124
TMPRSS6	0.363838	0.624073
MANBAL	0.790869	0.623458
ZNF91	0.977508	0.623127
SDF2	0.492101	0.622996
VPS9D1	0.882418	0.622576
CRK	1.00804	0.622516
PKM	0.640512	0.622393
TSPAN13	0.909228	0.622383
BTF3	0.711362	0.622238
CHMP2B	0.876729	0.622067
CCDC57	0.854795	0.62181
TMEM196	0.190857	0.621046
RUNDC3A	0.682611	0.62075
FAM101B	0.71136	0.620605
CANT1	0.556975	0.620485
USF1	0.593871	0.620454
AR	0.245924	0.620224
GSTA4	0.818129	0.620117
RAB29	0.0481695	0.6201
WLS	0.315465	0.620035
A1CF	0.65076	0.619985
SARM1	0.964216	0.61923
GTF2IRD1	0.60689	0.619202
OTUD3	0.882825	0.619181
SNAP91	0.972761	0.619005
MYH7	0.7939	0.618823
ASB9	0.517136	0.618791
RNPEP	0.0749145	0.618751
XRCC6	0.140982	0.618076
INADL	0.762418	0.617211
RRAGD	0.747913	0.617171
EPS8L2	0.735542	0.616851
SAMD13	0.491322	0.616628
TCEAL4	0.987984	0.61603
MAK16	0.640261	0.615493
AHR	0.741285	0.614639
RNASET2	0.0318182	0.613674
PCDH10	0.794132	0.613429
ZNF556	0.605863	0.613373
GABARAPL2	0.974388	0.613012
ZFP82	0.600678	0.612989
VSIG1	0.453963	0.61292
HSPBP1	0.173914	0.611885
MED28	0.330021	0.611191
ADAMTS1	0.116972	0.609898
IRAK3	0.0146282	0.609717
CLIC6	0.335252	0.609647
E2F6	0.466777	0.609497
CLCN4	0.369035	0.608782
GREB1L	0.143998	0.607598
SLC19A1	0.510972	0.607532
RGS11	0.61582	0.607463
GPR1	0.661879	0.607077
LSM7	0.803773	0.606948
RHNO1	0.377704	0.606944
TUSC2	0.939617	0.606691
C2orf44	0.851294	0.606648
DNTTIP1	0.680133	0.606359
LTBP4	0.836778	0.605345
CHMP3	0.735339	0.605016
CLNS1A	0.468836	0.604924
GAP43	0.342448	0.604807
GSE1	0.782424	0.604536
GRM4	0.245881	0.604112
DNAJA1	0.603822	0.60383
ANKRD2	0.565657	0.603807
CENPO	0.989891	0.603754
FABP6	0.823052	0.603652
ABCA7	0.777861	0.603623
WDR76	0.695969	0.602892
RBL1	0.204231	0.602761
GALNT9	0.395876	0.602718
NUP93	1.00715	0.602709
CYP17A1	0.173263	0.60256
RRH	0.883574	0.602556
ZNF385B	0.589255	0.602093
C9orf116	0.556895	0.60201
CTSK	0.0498745	0.601844
GPRC5A	0.135264	0.601539
DAXX	0.194759	0.601285
UPK1A	0.484837	0.601172
TTC21B	0.984144	0.600987
OSBP2	0.391079	0.59994
PPP1R15A	0.370224	0.599877
TICRR	0.313795	0.599775
FAM69A	0.322723	0.599434
SLC39A6	0.484302	0.599151
SUPT16H	0.644532	0.598714
LGI3	0.216425	0.598024
TMEM184C	0.579283	0.597899
CTSL	0.600468	0.597322
SACS	0.936678	0.597318
TUBGCP5	0.14337	0.597049
PHF5A	0.557549	0.596472
WIF1	0.100633	0.596112
PKD1	0.869561	0.596004
MYPOP	0.107565	0.595815
CAPRIN2	1.0057	0.595786
MYADM	0.353861	0.595648
ZNF711	0.857892	0.595604
RPL26	0.243754	0.595255
PLCXD3	0.218446	0.595081
CBWD1	0.0836464	0.59481
RPS29	0.500837	0.594741
RABEPK	0.494408	0.594693
GPR68	0.599131	0.594152
FBXL16	0.820202	0.593859
SMIM15	0.105958	0.593296
GLRA1	0.660895	0.593095
SRA1	0.812379	0.59303
ARIH1	0.52668	0.592706
SPTBN2	0.776748	0.592387
ATP6V1B2	0.3251	0.591944
ZNF575	0.529178	0.591729
RFPL2	0.20868	0.591727
CACNA1D	0.960279	0.591583
CLUAP1	0.926668	0.591105
IPO7	0.407095	0.590982
CDK20	0.813098	0.590835
HMGCR	0.836689	0.590663
THRA	0.419849	0.590645
ANKRD37	1.0808	0.590449
B3GNT3	0.474251	0.590162
PTPRH	0.0887476	0.589987
TMEM151A	0.098119	0.589972
ZNF77	0.702747	0.589969
CTSC	0.018386	0.589522
PSEN2	0.752784	0.589262
RNF34	0.461254	0.58897
ENPEP	0.649308	0.588779
RPL37A	0.122513	0.588627
DDX50	0.845098	0.58828
DDX56	0.892111	0.587637
TMPRSS11D	0.979181	0.587315
RPL24	0.444773	0.587148
HBEGF	0.330443	0.587005
RABAC1	0.416283	0.586775
TRPC5	0.699791	0.586305
RFX6	0.258502	0.585759
PRIM1	0.247308	0.585471
ARL6	0.533772	0.58532
GPR63	0.472202	0.585101
HAUS6	0.415709	0.58504
WDR87	0.199266	0.584389
C9orf9	0.835139	0.584279
SEMA6B	0.872526	0.584247
CACYBP	0.595946	0.584011
UNC5A	0.475424	0.584005
TRIB3	0.38635	0.583778
ZNF8	0.361172	0.583727
CUEDC2	0.242931	0.583651
ZFP30	1.01622	0.582978
CDH18	0.486471	0.582863
SLC4A7	0.0906369	0.58286
GABRR2	0.190681	0.582145
RPS6	0.960229	0.581971
CAMK2A	0.372111	0.581916
RIOK1	0.622247	0.581468
LIN37	0.0798324	0.581451
SUMO1	0.944144	0.581366
RFX1	0.435041	0.581091
EIF4EBP1	0.279193	0.580543
DPYSL4	0.532889	0.580542
SVIL	0.0890959	0.580522
OLFM1	0.459701	0.580329
FAM20B	0.305546	0.580035
PDZK1	0.569914	0.579743
SLC4A8	0.413214	0.579707
IFIT1	0.282463	0.579478
MAGEH1	0.363968	0.579242
CCDC167	0.548926	0.579213
FAM72D	0.546605	0.578744
WWP1	0.807538	0.578616
CEP164	0.695691	0.578548
SRD5A1	0.917613	0.578406
FAM65A	0.17667	0.577903
CCDC178	0.526367	0.577892
PJA1	0.861674	0.577834
RPL7	0.260984	0.577718
BIRC3	0.420326	0.577633
USP36	0.690953	0.577153
PELI3	0.954292	0.576984
FAM189B	0.916221	0.576677
BCL10	0.38562	0.576534
ZNF184	0.337982	0.576212
SLC6A16	0.345777	0.576129
PPIB	0.509554	0.574599
VSIG10L	0.360303	0.574596
GAST	0.257111	0.574234
PFKM	0.837897	0.573683
GINS2	0.228264	0.57355
TMX2	0.703718	0.573517
ABI3BP	0.851326	0.573456
PINLYP	0.304015	0.573234
NUDT7	0.267552	0.57322
LRPAP1	0.53129	0.5732
RNPEPL1	0.752001	0.573057
IMPAD1	0.885367	0.573026
ZNF185	0.764541	0.572505
CDKN2AIPNL	0.0968413	0.571492
UNC119	0.308791	0.571032
LMTK3	1.01854	0.570863
PRICKLE2	0.268953	0.570383
LPAR2	0.0244414	0.570365
LRRC6	0.749634	0.569773
MORC4	0.72799	0.569672
CENPB	0.251005	0.569354
SMIM14	0.540944	0.569326
HAUS8	0.462014	0.569304
EMC6	0.754114	0.569127
ZNF502	0.810208	0.569022
NRG2	0.695424	0.568987
AGPAT2	0.659306	0.5688
PGAP2	0.568758	0.568407
C6orf201	0.745819	0.567925
AGPAT9	0.399976	0.567647
TSPYL1	0.7019	0.56744
C22orf39	0.572332	0.566362
MAMDC4	0.559017	0.566284
CLIP1	0.616677	0.566216
TWF1	0.067213	0.565876
TRAIP	0.500277	0.565503
MTMR7	0.944138	0.565481
KIR2DL3	0.238774	0.565129
NOP56	0.915644	0.564706
HSP90AA1	0.485754	0.564467
AQP11	0.45571	0.564304
FARSA	0.183445	0.564046
ASH2L	0.59995	0.563708
SPEG	0.799482	0.563457
LMBRD1	0.841655	0.563109
DNAH14	0.832769	0.563027
BCAP29	0.922438	0.562798
ARFIP2	0.726903	0.562388
SOD3	0.418093	0.562157
C15orf57	0.818999	0.561881
FABP3	0.401243	0.561828
DAAM1	0.797932	0.561689
RPL13A	0.27517	0.561217
CASP5	0.330264	0.561031
CCDC47	0.668176	0.560729
GNL1	0.257915	0.560325
UNC119B	0.486817	0.560219
STARD10	0.604882	0.560152
GABBR1	0.265927	0.559673
PMS2	0.816724	0.559094
ENOPH1	0.418818	0.558985
RPL19	0.547311	0.558635
GBX1	0.326154	0.558292
PPFIA4	0.60346	0.558017
TFDP2	0.586493	0.557778
BPGM	0.274456	0.557705
HNF1B	0.82471	0.557552
MYDGF	0.0767898	0.556933
HCN2	0.176827	0.556234
HTATSF1	0.655131	0.555772
DCTN3	1.04762	0.555542
HTR2A	0.188583	0.555519
PPM1G	0.623602	0.555309
TMSB4X	0.112714	0.55524
SNTG1	0.456661	0.555035
ESRRA	0.0999803	0.554561
SBK1	0.414099	0.554548
SYT12	0.604253	0.554415
GLA	0.965087	0.554407
WBP5	0.657916	0.554362
EI24	0.260479	0.553816
[truncated: 9,694 more rows]

## Sheet: Glutamatergic neuron
Symbol	Specificity	Score
ROS1	3.25773	20.703
ONECUT2	2.3669	14.1991
STYK1	2.06421	11.0523
CNGB1	2.3331	10.2586
SLC17A6	1.59749	9.96684
PHLDB2	2.54162	9.80572
COL24A1	1.9664	9.6259
HK3	2.18025	9.1216
COL5A2	2.83019	8.67432
ADTRP	2.22114	8.2773
ABCC12	1.61414	7.89173
SV2B	1.74845	7.74948
NPY2R	1.59536	7.71527
ADAMTS3	1.71599	7.21252
SYNPO2	2.16778	7.0503
SLC17A7	1.8817	6.83361
PCSK1	2.4291	6.62886
TMEM212	1.46748	6.1678
ZDHHC23	1.52914	5.92523
HTR2A	1.65486	5.62426
KCTD1	1.44788	5.58014
DIRAS2	1.75542	5.27644
IL7R	1.58318	5.20372
SATB2	1.26468	5.19575
GYPB	2.01405	4.96357
NGEF	1.39503	4.8454
GAP43	1.90282	4.83673
ANKRD33B	1.45644	4.7661
LMO4	1.65788	4.7463
SLC30A3	1.31692	4.70024
ENC1	1.89934	4.66886
GRB7	1.60202	4.48094
ARPP19	1.75671	4.41251
CABP1	1.50984	4.38008
PTPN3	1.24426	4.36882
RGS4	2.0935	4.29397
PTER	1.28005	4.25225
TPBG	1.31643	4.22402
CIDEA	1.77932	4.20749
GLRA3	1.6985	4.15346
NEFL	1.8799	4.11622
SLC6A7	1.23716	3.94821
CHN1	1.62388	3.88953
OBP2B	1.73054	3.86068
NPTX2	1.35419	3.80104
NELL2	1.26841	3.77894
AHSG	1.20076	3.77721
ART3	1.17727	3.77322
SLC22A24	0.955326	3.71708
OPN3	1.54215	3.6992
LIN28B	1.3152	3.60759
TRPA1	1.5243	3.55195
SLCO4C1	1.61128	3.54349
TC2N	1.3369	3.47279
ZNF184	1.42287	3.46345
ANO3	1.4755	3.41406
RASA2	1.17244	3.40923
PTH2R	1.70883	3.38466
FSTL4	0.960698	3.37385
HTR3B	1.20815	3.34233
GJC1	1.55116	3.31549
C1orf115	1.07794	3.28905
RALYL	1.26554	3.27588
SH3GL2	1.19966	3.26398
IL1RL2	1.15952	3.25275
CCDC158	1.57457	3.19058
SLIT3	0.97756	3.18754
KLK7	0.668884	3.17957
SPA17	1.62411	3.15094
NPTX1	1.2612	3.10642
PKD2L1	1.29136	3.0824
GPX3	1.60174	3.01481
HTR1F	1.23383	3.00144
DDN	1.70569	2.97016
OLFM1	1.36552	2.9086
SH2D1B	1.43508	2.88509
CHML	1.6451	2.86378
ABO	1.66574	2.83572
RAPGEF2	1.33587	2.82551
FGF5	1.49524	2.81961
PPM1L	1.36641	2.7685
GYPA	1.68207	2.75061
GDA	1.38508	2.71952
CRYBB2	1.59331	2.71312
NEFM	1.42043	2.71298
FAM163A	1.22876	2.69111
ITPKA	0.880689	2.67616
HTR3A	1.52857	2.67449
WASF1	1.2067	2.66194
CACNA1F	0.763284	2.65426
HS3ST2	0.650478	2.64468
VWA7	0.70878	2.64116
PRSS3	1.0008	2.62211
EFCAB1	0.935326	2.60824
SCN3B	1.4689	2.60748
CD47	1.33358	2.59026
CNKSR2	1.2311	2.58942
KALRN	1.29425	2.57658
ANKRD62	1.00885	2.55991
LZTFL1	1.37605	2.55383
CPNE9	1.1263	2.55307
R3HDM1	1.313	2.54237
RHOBTB2	1.27404	2.51429
STXBP5L	1.36476	2.48169
GLP2R	0.511051	2.47741
NRGN	1.38329	2.45883
EPHA4	1.2082	2.44434
SNTB2	1.30579	2.44414
SLC22A8	1.10986	2.44084
ADAM29	0.962394	2.4294
LZTS1	1.57862	2.40589
FAM171A2	1.52917	2.40347
KCNQ5	1.23977	2.39824
PHACTR1	1.24249	2.39235
CAMK2A	1.18706	2.38242
VSIG1	1.28271	2.37397
TAF7L	1.54563	2.36204
PQLC2L	1.52827	2.33317
NRG1	1.21121	2.32828
SYCE1	1.57638	2.31963
GALNT9	1.21917	2.31828
SOX7	1.56506	2.25745
DGKB	1.42816	2.25586
SNAP25	1.40654	2.24963
SNTG2	1.20654	2.24804
NREP	1.34348	2.24703
RASGRP1	1.245	2.24637
TGFBI	0.548345	2.23508
ATP6V1G2	1.34599	2.23355
KCNB2	1.44767	2.22332
VSNL1	1.51504	2.21798
RGS14	1.00056	2.21794
OCA2	1.24144	2.21362
KIAA0753	0.696136	2.20814
LDB2	1.46158	2.20326
KCNH7	1.38116	2.16993
ST6GALNAC5	1.39336	2.16871
FKBP1B	1.34637	2.14317
B4GALNT3	0.691987	2.12684
ITPR1	1.29096	2.11786
CDH18	1.29439	2.11388
RHO	0.95333	2.09033
KCNH3	1.02974	2.08448
HIVEP2	1.32307	2.07753
HDC	0.547839	2.07473
RFPL2	0.694313	2.06733
CUX2	1.31347	2.06065
SBK1	1.09628	2.00908
CPNE8	1.16026	2.00869
MIXL1	1.27732	2.0047
IFT57	1.23079	2.00187
NNAT	1.3717	1.99988
GPR63	1.23832	1.99505
KCNH4	0.814895	1.98838
PAK1	1.21366	1.98716
KIAA1549L	1.36442	1.96896
RHEBL1	1.26985	1.96666
SH3BGRL2	1.03784	1.96328
GGT2	0.55351	1.96185
CD36	1.355	1.96106
CAMKK1	0.725409	1.95947
CASP1	0.00408091	1.94886
MNAT1	1.1355	1.93942
ITGA4	1.20098	1.9369
CD200R1	0.833141	1.91203
GMFB	1.33315	1.91048
HOMER1	1.40684	1.9074
GFRA2	0.978868	1.90525
ARPP21	1.42693	1.87652
FGF10	0.639952	1.87506
USP28	1.32473	1.87275
CDH22	1.04804	1.86336
ZNF385B	1.36715	1.8629
MFSD4	1.23738	1.86289
TMX3	1.12537	1.86239
RGS6	1.17352	1.85349
CYP1B1	0.00347742	1.85135
CCDC34	1.32939	1.851
F13A1	0.582984	1.85019
DUSP14	1.46076	1.84796
PPL	0.929654	1.84338
LIN7A	1.27332	1.83157
KRT34	0.248562	1.82399
SYNPO	1.06051	1.81607
RYR2	1.12165	1.80421
BRK1	0.85774	1.80017
ARNTL2	1.11214	1.79675
MEIS3	0.86414	1.79229
HMGCLL1	1.34234	1.78787
PDE4D	1.21712	1.78668
STMN2	1.17827	1.77457
ASGR2	1.16909	1.7745
CALM1	1.14272	1.77299
NEUROD2	1.04258	1.76618
HTR4	1.34277	1.76602
IL7	1.4496	1.76256
KHDRBS2	1.25235	1.76155
GSKIP	1.36218	1.76145
EFNA5	1.25567	1.75761
CYP4A22	1.24054	1.74967
TNP1	1.24688	1.74888
NPY1R	0.994952	1.73711
CDH12	1.13963	1.72201
NEGR1	1.34913	1.72066
PTPRR	1.19621	1.71827
PTGER3	0.876811	1.69928
FZD3	1.49805	1.69744
KCNH1	1.06733	1.68727
ADAM23	1.2797	1.6852
DLGAP2	1.16613	1.68314
HMGCR	1.19519	1.678
C9orf16	1.31789	1.67042
RUNDC3A	1.18852	1.65347
ENPEP	1.29889	1.646
MYO5C	0.817712	1.64212
POLQ	1.1244	1.63922
SYT1	1.24301	1.63871
MUM1L1	0.441598	1.63738
CTNNAL1	1.11917	1.63138
ANKRD32	1.23686	1.62786
SAMD3	0.6059	1.62494
BAAT	1.35651	1.62371
TCERG1L	0.870703	1.62077
A1CF	1.16288	1.61875
CLSTN2	0.752985	1.61641
NDST3	1.26488	1.60617
FAM212B	0.401602	1.60358
KIAA1462	1.07241	1.59897
TES	0.220825	1.5971
LRFN5	1.30586	1.58936
SLIT1	0.870168	1.58715
CCNA1	0.807855	1.58672
CCDC3	1.01666	1.58342
KCNIP4	1.18266	1.58235
GABRB3	1.12623	1.57657
AGAP2	1.21823	1.57487
ABCC3	0.190178	1.57045
CCDC85B	1.08462	1.56855
SNCA	1.1667	1.56798
SCAI	1.19834	1.56441
RAC2	0.595259	1.56313
ORC6	0.915021	1.5596
EPB41L4B	1.13908	1.55954
TMEM200A	0.941912	1.55213
TAF4B	0.905519	1.55175
TPX2	0.759756	1.54847
ASIC2	1.23621	1.54781
PEX5	1.17966	1.54561
KCNG1	1.07408	1.54213
PRB1	0.996832	1.54189
PDE1A	0.879236	1.53787
DUSP3	1.13249	1.53583
CD8A	1.06649	1.5331
STMN1	1.2996	1.53155
EMILIN3	0.131589	1.53091
BCL11A	1.22065	1.53075
DCLK1	1.17176	1.52953
PGM2L1	1.24538	1.52767
KLK14	0.905471	1.52639
SLC6A5	0.684304	1.52575
KCNJ12	0.287157	1.52224
PFN2	1.05806	1.50595
IL1RAPL2	0.886353	1.50435
AKAP5	1.27989	1.50325
FAM101B	1.09226	1.50029
RPGRIP1L	1.21239	1.49944
SMPX	1.01081	1.49895
LONRF2	1.21135	1.49781
JPH1	1.12236	1.49745
PDE5A	0.621992	1.48949
CFAP46	1.28667	1.48848
GABRG2	1.16436	1.4854
ALS2CL	1.25753	1.48512
PTTG1	0.397188	1.48506
CRYGA	1.07566	1.48296
ST8SIA3	1.29274	1.48224
SSX2IP	1.17687	1.48201
RAB3D	1.18483	1.47957
RBFOX3	1.06796	1.47549
STRBP	1.2203	1.47519
LDLRAD2	0.848908	1.47467
SYBU	1.17332	1.46883
CYP2C8	1.27804	1.46832
BSN	1.14074	1.46564
PRKAR2B	1.2898	1.46207
CCBE1	0.660221	1.46066
STAT4	1.05578	1.46039
CACNG3	1.16179	1.45844
MPO	1.29305	1.45789
PRR29	0.524991	1.4568
OPRM1	0.98618	1.45526
RTN4R	0.835591	1.45273
KIF3C	1.16114	1.44754
DMTN	1.24811	1.43835
SIPA1L1	1.11771	1.43618
C22orf29	1.18154	1.42975
DCBLD1	1.38227	1.42668
DLK2	1.06667	1.4241
NPY5R	1.21645	1.42046
GABRA5	1.23333	1.42044
NISCH	1.1576	1.41961
CALM3	1.0013	1.41722
CNGB3	1.09777	1.41652
LMO7	1.15773	1.40843
SSTR2	0.851312	1.40162
NIPAL2	1.11975	1.39811
CA4	0.926129	1.39508
VPS13A	1.14326	1.39216
RBM48	0.483697	1.38658
LSM11	0.833488	1.38629
CYP4X1	1.12517	1.3857
PTPRD	1.27567	1.38463
SGPP2	0.845624	1.38436
NOL10	0.571727	1.37471
TYR	0.97604	1.37435
MICAL2	1.01447	1.37193
RFX6	0.429952	1.37179
GRM1	0.978158	1.37158
NAPB	1.09893	1.37096
PCP4	0.84047	1.37074
PLG	1.19677	1.36055
SYTL2	1.2428	1.36029
SLCO2A1	0.327575	1.35783
PLK2	0.774793	1.35781
SPACA1	1.16473	1.35771
CAP2	1.23748	1.35739
FRMPD4	1.16462	1.3529
MPP7	0.938169	1.3507
AP3S1	1.20352	1.35065
RSPH3	1.04309	1.34968
DGKI	1.25422	1.34642
SEMA4F	0.987758	1.34561
PPP2R2C	1.15361	1.3404
DOC2A	0.642947	1.33694
KCNN1	0.911759	1.33255
MMD	0.0732864	1.32824
CAMK4	1.29513	1.32689
F12	0.858586	1.3251
MYLK2	0.36451	1.32415
KIF23	0.64686	1.32341
RAP1GAP2	0.891577	1.32308
SYN3	1.07985	1.32281
DACH1	0.219092	1.32245
NDFIP2	1.28174	1.32081
KRT222	1.00456	1.32051
C11orf80	1.10163	1.31626
CSTF3	1.02986	1.31099
HRH2	1.22404	1.31048
UNC5A	0.893905	1.30916
PIK3CG	0.0213756	1.30849
WDR46	1.2412	1.30379
MKX	0.99592	1.30137
DIRAS1	0.951265	1.29801
ZWILCH	1.37897	1.29672
FBXW8	0.925248	1.29384
SGK223	1.0707	1.2918
EML6	1.1935	1.29029
GABRA1	0.614704	1.28794
TXK	0.135418	1.28173
CHRM3	1.15412	1.27889
TMEM173	0.72262	1.27791
DLGAP3	1.06951	1.27629
TBPL1	1.26316	1.26533
GLRB	1.24433	1.26509
NAB1	1.01563	1.26447
ANXA11	0.81	1.26247
CYP26B1	0.717113	1.26148
ALOX12B	1.06093	1.26029
FGF23	0.890301	1.25924
BMPER	1.10824	1.25872
CA10	0.152784	1.25823
B3GNT2	0.927389	1.25523
LRRC6	1.17226	1.25427
LAMB1	0.307574	1.248
RAB40C	1.01623	1.24796
LPO	0.571939	1.24458
DCAF6	0.243244	1.24352
WNT10B	0.897717	1.2433
ABHD13	1.06635	1.24173
PRR16	0.883918	1.23762
ADAM11	1.02674	1.23744
CADPS2	0.625531	1.23652
ARMT1	1.09129	1.23516
KLK5	0.458111	1.23512
PDZD7	0.745571	1.23495
PALMD	0.0366924	1.23387
GRM8	1.16003	1.22132
TXN	1.05849	1.21595
FNDC8	0.67354	1.21101
GPR22	1.07778	1.20895
CRLF1	0.474428	1.20809
ISLR2	0.603191	1.20749
C14orf79	1.18785	1.20042
C5orf30	0.567	1.19935
AHNAK2	1.10376	1.19726
LCA5	1.18479	1.19596
NECAB1	0.621175	1.19526
RGS7	1.29497	1.19382
SELP	0.895	1.19248
RBP5	0.0387947	1.19012
PKDCC	0.225849	1.18875
CCDC85A	0.897955	1.18845
STX2	1.14445	1.18575
PDIA5	0.872819	1.18344
SLC8A2	1.19247	1.18322
FANCA	0.95391	1.18309
PRKAR1B	1.14279	1.18238
KCNJ4	1.08293	1.18188
PI15	1.15371	1.18017
SCN8A	1.2125	1.17914
CKAP2L	0.916218	1.17908
DNAL1	0.0652308	1.17786
HIST1H4K	1.01081	1.1775
ABLIM2	0.790762	1.1765
GULP1	1.17554	1.17486
ANKRD30A	0.887579	1.17446
CDH9	0.594898	1.17412
GABRA4	0.840546	1.17402
FGF16	0.116377	1.17383
CBFA2T3	0.637861	1.1719
HPCAL4	1.05097	1.16899
LDHA	0.672956	1.16694
INA	0.706277	1.16476
CENPF	0.779627	1.1608
RND1	1.33996	1.16058
NLRP3	0.529657	1.15858
ROCK2	0.426424	1.15414
TCN1	0.39979	1.15392
LMBRD2	1.16751	1.15379
SLC27A2	0.561088	1.15282
ERC2	0.978195	1.15123
SPHKAP	0.22774	1.14728
NEFH	0.375182	1.14409
CACNA1I	0.791257	1.14354
PSG3	0.811097	1.142
TNFRSF11B	0.261247	1.14141
NNMT	0.804849	1.14061
MORF4L2	0.948501	1.13791
STEAP2	1.1524	1.13682
CHRM2	0.372475	1.13526
YWHAH	0.844336	1.13415
CNIH1	0.604949	1.13363
GABRB2	0.634208	1.13308
IGFBP3	0.326494	1.13307
RET	0.34266	1.13165
PDE1B	1.02399	1.1313
EPYC	0.517159	1.13083
SCIMP	0.452143	1.12887
SLC38A6	0.882071	1.12569
E2F7	0.459704	1.12548
KIAA1211L	0.365626	1.1242
PPP3CA	0.576442	1.12189
GOLT1B	1.16044	1.12095
BATF3	0.0679041	1.11974
SYT13	0.976508	1.11902
KCNK9	0.916531	1.11854
NABP2	0.862699	1.11799
PSG1	1.09879	1.11579
HACE1	0.580616	1.11432
GUCY1B3	1.00739	1.1137
GPR135	1.05291	1.1133
PRSS12	1.05002	1.11197
NPAP1	0.345974	1.1028
SLC12A5	0.819819	1.10015
MATK	0.839884	1.09959
RAD18	0.95604	1.09851
BDNF	1.21174	1.09705
STARD4	1.06026	1.09567
MAFK	0.756438	1.09533
TMEM178A	1.11052	1.09467
OPRD1	0.975437	1.09462
TNFRSF11A	0.250072	1.09233
CDH6	0.465482	1.09031
RORB	0.492801	1.08875
SPAG4	0.619094	1.08531
OTUD3	1.13273	1.08364
KLHDC3	0.985731	1.08046
CAMKK2	0.337546	1.08041
RBFOX1	1.098	1.07865
PCSK2	0.747164	1.07758
SEC14L5	0.225143	1.07602
MET	0.583391	1.07602
ADCY1	1.17546	1.07563
C3orf14	1.08925	1.07371
RASGEF1A	0.922988	1.07302
CALM2	0.94753	1.07288
VPS41	0.978393	1.07257
HNRNPLL	1.03263	1.07181
SNN	0.324384	1.07039
BEX1	0.983619	1.07003
HS3ST4	0.0840347	1.07
GNB5	1.11759	1.06921
ADGRL2	0.986419	1.06822
EPHA7	0.653971	1.06815
CHGB	0.610217	1.06801
C9orf91	0.287195	1.06776
GABBR2	0.915843	1.06706
HLA-DQB1	0.105898	1.06633
RIMKLA	1.00024	1.06517
NRK	0.449777	1.06375
GSDMB	1.04813	1.06289
RPH3A	0.503291	1.06281
EGF	0.924856	1.06267
PTCHD1	0.599538	1.06267
EPX	0.961658	1.06226
ARNTL	0.755868	1.06046
UNC5D	0.898894	1.06008
MOAP1	0.83633	1.0594
IL12RB2	1.21692	1.05892
RFTN1	0.504848	1.05866
ATP2B1	0.919845	1.0575
GABRG3	0.800447	1.05733
RGPD6	1.02624	1.05711
PCLO	0.900762	1.05492
BCL10	0.473911	1.05488
SCHIP1	1.00866	1.05464
TMEM109	0.468949	1.05386
ABI2	1.04715	1.05017
SLC22A18	1.04874	1.04856
KCNJ3	0.707514	1.04793
TPT1	1.13967	1.04726
TARBP1	0.977941	1.04609
AACS	0.831025	1.04374
VIPR1	0.225966	1.04198
UNC13A	1.08017	1.04173
ROBO2	0.5646	1.03958
RIT2	0.500115	1.03813
CASQ1	0.776831	1.03744
CRIP2	0.970594	1.03635
FHL2	0.449254	1.03631
LPL	0.159996	1.03239
C12orf4	1.10055	1.02839
GRIN2A	0.93851	1.02817
INCENP	0.683987	1.02802
PAEP	0.515679	1.02521
KCNC2	0.262582	1.02312
GYPE	0.811453	1.023
GNG10	0.688768	1.02264
CCDC178	0.725394	1.02258
RTN4RL1	0.893135	1.0213
SERTAD4	0.153912	1.01988
RAB26	0.769747	1.01953
SLC44A4	0.88018	1.01825
LRRC2	0.595704	1.01772
SCPEP1	1.02483	1.01686
PNMA2	0.61103	1.01681
MAP6	0.947459	1.01652
2020-03-04	0.568514	1.01362
SYNJ2	0.112112	1.01309
EGR3	0.924725	1.01262
PACSIN1	0.874736	1.01164
PPFIA4	0.90677	1.00894
ZMAT4	0.39145	1.00719
NPHP4	0.848976	1.00469
MAP1B	1.1719	1.00306
DRP2	1.00516	1.0026
CCL28	0.703649	1.00075
RTF1	0.820533	0.998716
PRLR	0.856687	0.997904
BUB1B	0.799169	0.997653
ESRP1	0.323543	0.997454
RANBP9	0.397614	0.997273
THEG	0.77494	0.995997
PDE2A	0.787972	0.995208
SRRM4	0.690476	0.995115
PRKCB	0.491278	0.994213
DDX51	0.71027	0.993949
BFSP2	0.681969	0.993392
WBSCR17	0.963278	0.992115
CITED1	0.347277	0.99023
LAMB3	0.778052	0.989636
BAIAP3	0.927064	0.989092
QPCT	0.782041	0.985473
TMEM25	0.685982	0.982861
KATNAL1	1.08165	0.982812
UCHL1	1.10494	0.981549
ELAVL2	0.345733	0.981059
KIAA1377	0.236738	0.980581
LRP12	0.245456	0.978927
NRN1	0.120443	0.978829
GFOD1	1.00604	0.977621
PDE4C	1.08446	0.977054
YWHAB	0.885921	0.976226
ECT2	0.882807	0.975532
PPME1	1.06232	0.974273
LNX2	0.19	0.974241
SEMA3A	0.763588	0.973915
PTGIS	0.776197	0.973651
MAPK9	0.899269	0.971447
GALNT14	0.638883	0.970874
F5	0.928955	0.970318
PTK2B	0.265508	0.969899
HTR1E	0.997571	0.969844
PANK3	1.08987	0.969062
ARMC9	1.03841	0.968931
RIMS3	0.77946	0.968555
NEURL1	0.976417	0.968017
HECW1	0.968593	0.966701
HOOK1	0.987677	0.966061
ACTL6B	0.753653	0.965549
SEPW1	0.413837	0.963784
CRABP2	0.870473	0.963473
C8orf88	0.332385	0.96344
FXYD7	1.0028	0.96041
PAX2	0.576916	0.959057
TBC1D19	0.185411	0.958919
SPDEF	0.948337	0.958146
KCNT1	0.66236	0.957141
IL1A	0.000839767	0.957085
HAS1	1.00614	0.956718
ESR1	0.623847	0.954177
RIMBP2	0.621467	0.953212
KCNK1	1.01441	0.951871
ANKRD36B	1.03024	0.951522
RNF11	0.809649	0.950411
HAPLN3	0.449404	0.949585
CCL23	0.0173351	0.949528
CHRM1	0.731808	0.949245
CELF2	0.445212	0.948375
IL33	0.0333094	0.948063
CCDC68	0.0686167	0.947828
CNTNAP1	0.879114	0.947329
BASP1	0.526693	0.947255
HS6ST3	0.808625	0.946003
LNX1	0.898501	0.945173
PRDM12	0.801617	0.945069
PSG9	0.648707	0.944343
FUT1	0.856508	0.944072
ICAM2	0.116954	0.943619
PRKAG1	0.643805	0.942605
GNG3	0.878969	0.942209
LINGO1	0.852777	0.942031
AQP8	0.904068	0.940646
RUNDC3B	0.986051	0.940468
H2AFZ	0.923471	0.939813
CEND1	0.842222	0.939657
RPL22	1.04336	0.939644
FSHR	0.938844	0.938173
TBRG1	0.210194	0.938085
PRKCG	0.968831	0.934902
LYNX1	1.09007	0.934793
CHD5	0.893594	0.932025
MFI2	0.576192	0.931578
IGSF3	0.373416	0.931128
CDCA8	0.628041	0.930634
L1CAM	0.639096	0.930623
GNPNAT1	1.13733	0.930488
EFNB3	1.00074	0.930251
ACVR1B	1.03422	0.92952
BTBD10	0.810257	0.928962
ATP2B2	1.11302	0.928573
FAM104A	1.01748	0.926443
CALY	0.322863	0.925835
ATP2B3	0.605746	0.924761
TBX1	0.477212	0.924666
SH3RF2	0.043366	0.923692
HENMT1	0.144242	0.92358
PREP	0.131147	0.92336
STX1A	0.813015	0.923085
PKD1	1.06232	0.922998
ACTN1	0.398272	0.922204
MGAT5B	0.921935	0.922122
CHMP1B	0.419836	0.920302
CELF4	0.750805	0.920002
IQSEC3	0.845863	0.919488
ACTA2	0.906949	0.91799
RPL31	0.5444	0.917446
CLSTN3	1.07288	0.917008
RGPD5	1.03539	0.91514
TRPV2	0.614812	0.914408
CDCP1	0.819143	0.913136
POU6F2	0.929778	0.913008
GRIN1	0.767526	0.912118
PTPRN	0.718689	0.911477
KIF5A	0.818147	0.910687
SLC29A1	0.582027	0.909427
KLHL35	1.00311	0.909283
ATP6V1A	0.842542	0.90925
MTUS2	0.58184	0.909163
HSPH1	0.543779	0.908932
LRMP	0.035151	0.908652
PAK3	0.922099	0.905439
FBP2	0.467269	0.90384
SLC22A13	0.976195	0.903663
GINS1	0.26692	0.903335
MYH10	0.992101	0.903004
MAP3K9	0.691956	0.90233
HCRTR2	0.455556	0.900903
NETO1	0.928238	0.900573
CACNA1B	0.948068	0.899759
LRRTM4	0.715811	0.899105
SHANK2	0.967424	0.89868
RIC8B	0.915053	0.897601
CDK5R1	0.958729	0.89758
POPDC3	0.853926	0.897474
C3orf52	0.10286	0.896594
RAB27B	1.06646	0.896435
DZIP3	1.01452	0.896403
TMEM151B	0.767435	0.895764
SEMA5B	0.518354	0.895425
L3MBTL3	0.0849385	0.895219
RASAL1	0.304533	0.894084
DUSP5	0.849307	0.893217
XK	0.925269	0.891278
MED4	1.08407	0.890215
CYP2C18	1.07674	0.889301
SLC39A4	0.789741	0.888801
CCPG1	0.299784	0.888719
CCDC64	0.939483	0.888593
KBTBD11	0.551514	0.887681
ABCC9	0.262156	0.887614
LGALS12	0.591589	0.886592
PRPH2	0.764217	0.886406
RTN4RL2	0.55608	0.885634
NAGPA	0.774963	0.88474
PEX5L	0.301096	0.882708
C10orf35	1.19351	0.882428
PSG11	0.779536	0.881878
PJA2	0.505746	0.88184
STX1B	0.732084	0.881809
RAPGEF5	0.528896	0.879962
OPN5	0.173322	0.877656
CCDC57	0.94376	0.877333
ZNF623	0.449391	0.877159
RIMS2	1.08893	0.877131
NEU3	1.06123	0.875699
GUCY1A2	1.0023	0.875678
UBE2M	1.10665	0.875639
PTPN5	0.917627	0.874854
RNF207	0.885736	0.874643
ZNF214	0.899997	0.871931
BCAP29	1.08408	0.871584
PRPS2	1.04482	0.871075
USP43	0.241623	0.870155
GLMN	0.904273	0.867483
CDC6	0.311149	0.867116
SYT12	0.796943	0.866623
GRB14	0.434501	0.865088
KIAA1324	0.747706	0.86506
GRIN2B	0.771599	0.864504
PPP1R14C	0.456538	0.864439
POSTN	0.360643	0.86395
GGCT	0.135118	0.863618
NKAIN2	0.62248	0.863215
IQCC	0.775566	0.862331
BLOC1S2	0.571642	0.862027
DBH	0.414773	0.861706
FBXO34	0.121485	0.860855
BPI	0.351276	0.860769
UBE3A	0.651462	0.860181
GCK	0.889325	0.859715
LIN7C	1.01437	0.858717
DDRGK1	0.831199	0.858549
PRMT8	0.784899	0.858016
CPLX1	0.49945	0.857593
C1orf95	0.890663	0.857551
BRPF3	0.512334	0.856142
BDP1	1.0342	0.855315
CYP4A11	0.553822	0.853656
MTCL1	0.812367	0.852852
SV2C	0.143913	0.852574
CNNM1	0.703084	0.851435
OVOL2	0.556005	0.851147
CNGA1	0.308097	0.851085
TATDN2	1.07478	0.850209
CENPW	0.829852	0.848833
AHI1	0.708031	0.848521
KCNMB4	0.637485	0.846793
SLC4A10	0.959301	0.846441
CDH7	0.519602	0.846186
C4orf32	0.255778	0.845586
ZNF420	0.879391	0.845448
MMP16	0.187749	0.845116
KIFC2	1.02931	0.844206
HTR2C	0.995659	0.842348
FBXW7	1.06084	0.840286
NSF	0.758594	0.83961
LAGE3	1.08854	0.839534
SSTR1	0.156113	0.838384
AK5	0.367788	0.837993
GPR68	0.731248	0.837785
NELL1	0.748291	0.837731
RIMS1	1.11291	0.83722
CDON	0.961914	0.836282
TUBA1B	0.335864	0.835673
PDZRN4	0.219899	0.835183
SNX10	0.427255	0.834889
RAPGEFL1	0.894712	0.834322
SRRM3	0.709972	0.834224
RBM24	0.500205	0.833193
SNRPN	0.252915	0.832748
SHANK1	0.792514	0.831969
DNM1	0.885688	0.831656
STAC2	0.566827	0.830672
SLC6A13	0.848812	0.8306
KIAA1644	0.747277	0.830169
LGI4	0.221005	0.828973
TMEM242	0.719097	0.828552
SCN2A	1.14934	0.828543
PAK6	0.729422	0.827656
DPYD	0.280259	0.826913
R3HDM2	0.607907	0.825399
SYTL1	0.316341	0.824902
MPPED1	0.464174	0.8247
VGF	0.258786	0.824351
2020-03-11	0.432622	0.82368
AFF3	0.933745	0.823295
JAKMIP1	1.11228	0.823203
FOCAD	0.952948	0.823129
DNAH7	0.220537	0.823019
IL11	0.525963	0.821935
CD53	0.0149314	0.821322
NUDT4	0.841536	0.820927
ARHGAP44	0.966156	0.819914
KRR1	0.185097	0.817119
SGCG	0.75294	0.816819
ATP1A3	0.354653	0.816104
TENM3	0.329628	0.815315
LPCAT4	0.868023	0.814744
KLHL2	0.826565	0.814166
KDELR3	0.913387	0.81336
RASD2	0.274496	0.813031
ASXL3	1.15204	0.812491
MPL	0.0832325	0.812118
MYO1D	0.153744	0.811115
KCNH5	0.994644	0.809287
PGLYRP4	0.444287	0.808028
RPL7	0.287476	0.806973
TMEM245	0.998788	0.806907
RTN1	0.863412	0.806421
NTRK1	1.02601	0.806018
SPTBN2	0.947241	0.80557
CAMKV	0.715281	0.804808
TUSC2	1.06426	0.803884
TSPAN13	1.07044	0.803542
YPEL5	0.308727	0.803493
PLA2R1	0.680632	0.803026
NPTN	1.03724	0.802522
SPON2	0.835479	0.802308
KCNA3	0.268065	0.802298
GPRIN1	0.70667	0.801594
HR	0.734739	0.799831
NIN	0.861276	0.799374
PHTF1	0.892053	0.799068
DNAH14	1.02258	0.798832
LMO3	0.379763	0.798696
CAMK2N1	0.425812	0.797339
KCNC1	0.41314	0.796518
SHROOM3	0.104516	0.793644
SLC26A10	0.850132	0.793221
KIAA0319	0.572586	0.792921
AP1S3	1.02085	0.792255
EPHA10	0.773213	0.791961
CPNE5	0.721694	0.791591
JPH3	0.830606	0.791585
SUMO1	1.05916	0.790184
PROSER3	0.490006	0.789825
RPEL1	0.778408	0.789466
RSPH14	0.700982	0.789386
CFL1	0.404224	0.788628
ITGB1BP1	0.582721	0.788523
CHI3L1	0.0764463	0.787739
DENND6B	0.706696	0.787048
ADD2	1.04098	0.786594
NUDCD2	0.366654	0.785391
KCNQ4	0.316775	0.785099
UPP1	0.347499	0.784627
SYN1	0.922025	0.78458
INTS5	0.725879	0.783485
NEDD8	0.95941	0.781212
P4HA3	0.297087	0.781045
RPL26	0.272047	0.780866
CCDC28A	1.16293	0.779903
NIPAL1	0.452287	0.779694
FBXL16	0.934409	0.778861
SYN2	0.903303	0.778268
ACTR2	0.189744	0.778249
FSD1	1.05646	0.777448
KIAA1456	0.79615	0.77733
CATSPERB	0.368832	0.777036
PDGFD	0.611918	0.775807
ALDH3A1	0.624187	0.775682
TMSB10	0.645034	0.775633
PLEKHA5	0.584979	0.775396
XKR7	0.443905	0.775005
BZW2	0.885536	0.774858
TBC1D32	0.948361	0.773699
CADPS	0.795346	0.773613
ENPP5	1.08688	0.773124
ALDH1A1	0.104327	0.773068
ARPC5L	0.990659	0.77074
PASK	0.154113	0.770165
GML	0.455442	0.768138
MLLT11	0.951989	0.766923
SLCO4A1	0.664388	0.764783
GPRASP1	0.618655	0.764069
FGF17	0.583178	0.763455
RPL7A	0.149584	0.76342
GCNT1	0.107928	0.763176
GCA	0.301484	0.762502
AJAP1	0.921188	0.762452
NANOS3	0.892013	0.761572
CMAS	1.00439	0.760816
PNMAL1	0.547635	0.760735
PRTN3	0.599627	0.760502
CNTN4	0.703987	0.759279
UNC13B	0.175763	0.758878
FAP	0.0650829	0.758367
LMTK2	1.0688	0.758283
MKL2	0.976612	0.756987
M1AP	0.0506987	0.75577
TMEM130	0.625937	0.755661
CDH8	1.09222	0.755228
OPCML	0.430099	0.755131
RAMP3	0.0260845	0.754144
IQCA1	0.184165	0.754078
TRIM3	0.549719	0.754028
SRPK1	0.39939	0.753856
ANXA6	0.937909	0.753326
IL32	0.0102254	0.752961
ACTN2	0.28895	0.752493
SYP	0.863845	0.751015
ZNF354A	1.07523	0.750957
RPL37	0.914653	0.750897
FHL1	0.91174	0.749861
RASL10A	0.512329	0.748962
RAB3B	0.205477	0.748959
PLEKHA1	0.551717	0.748425
CYP4F2	0.605391	0.748343
KSR2	0.996434	0.747304
CELF5	0.908675	0.747296
ZNF519	0.280244	0.746359
HRK	0.725876	0.745225
AMIGO1	0.439424	0.744896
JAK3	0.138608	0.744512
ZNF540	0.734989	0.744337
EPHA5	0.714948	0.74395
RASIP1	0.235609	0.743727
PDCD5	0.771691	0.742881
TMEM106C	0.884554	0.742639
EDN1	1.02894	0.741708
ALDOB	0.816707	0.739805
YWHAZ	0.625542	0.739483
KCNIP3	0.518023	0.738289
MAST1	0.874388	0.738167
PLEKHG5	0.691464	0.737547
ZSCAN31	0.453077	0.737077
CFAP44	1.02289	0.736677
KLF8	0.170265	0.73598
GPR85	1.06103	0.733813
RAB15	0.195762	0.733168
PARD6B	0.957831	0.733142
NR4A1	1.03896	0.732988
OR3A1	0.0634094	0.732934
CACNG8	0.733392	0.732901
TPPP	0.311751	0.732631
CHAF1B	0.749522	0.731588
AGTR1	0.00388283	0.730995
SMYD2	0.963402	0.730731
PLEK2	0.317976	0.730589
DCHS2	0.263638	0.730203
PLCL2	0.127443	0.729944
RAD54B	1.05257	0.729665
FAM81A	0.978033	0.729102
TFR2	0.723024	0.728998
ZNF707	0.566429	0.728222
CSMD1	0.68962	0.728048
FBXO41	0.873746	0.727368
RAP2A	1.01311	0.727114
MAP9	1.01704	0.72655
PTMS	0.529497	0.725978
ADGRB3	1.09559	0.72594
TRPC7	0.489692	0.725175
PCOLCE2	0.0834101	0.725064
PPP4R4	1.15651	0.723663
NAP1L1	0.714534	0.723222
F11R	0.581875	0.723112
ATP6V1C1	0.621982	0.723065
ASNS	0.798524	0.723
FAM134B	0.305611	0.722866
IL15RA	0.638586	0.72216
GRIA3	0.961617	0.721968
ITGA11	0.0272188	0.720551
NXPH2	0.100485	0.71988
AXIN2	0.682442	0.718988
MMP17	0.670575	0.718781
FAM3C	0.640868	0.718582
HSD17B11	0.0617462	0.718354
SATB1	0.813648	0.717887
RPL32	0.814791	0.717872
L3HYPDH	0.249672	0.71732
CDIPT	0.646098	0.716939
FBXO40	0.907653	0.716853
C2orf70	0.225041	0.716719
DCC	0.343274	0.716434
PITPNM3	0.609127	0.716053
RNF182	0.0518623	0.715608
PHLPP2	0.936295	0.715582
CD101	0.591341	0.715495
LYST	0.14042	0.715105
EXPH5	0.41036	0.714733
POLN	0.905187	0.714692
GRHL1	0.83649	0.71328
MYL6B	0.671252	0.713118
SBSPON	1.13901	0.712486
NMT2	0.719097	0.711783
LZTS3	0.927963	0.71159
HTRA3	0.268774	0.71131
SFTPC	0.104045	0.709275
PSMB2	0.866113	0.708766
RPS6KC1	1.00622	0.707402
TUBB	0.870579	0.707123
ADGRF5	0.0340364	0.707122
SLC6A15	0.94323	0.706934
FAM178B	0.161671	0.706711
FBXO16	0.933935	0.705593
DGKH	0.981065	0.705372
EPHB6	0.732761	0.70463
GRIA1	0.608632	0.70461
REEP1	0.724925	0.704358
STXBP1	0.796388	0.70389
FAM155A	0.856721	0.701856
ASPM	0.279067	0.701718
DKK2	0.346406	0.701526
ORAI2	0.781652	0.700169
THRB	1.05574	0.698255
HS3ST3B1	0.907616	0.698164
SCN3A	0.637655	0.696974
GRASP	0.289131	0.696869
ZDHHC11	1.08756	0.696557
RIMS4	0.632759	0.696414
KNSTRN	1.03633	0.696352
CLP1	0.991948	0.694765
NME7	0.634252	0.694641
MLF1	0.68386	0.694572
BEST4	0.303807	0.69415
PTPN1	0.301489	0.693683
GRIA2	0.725457	0.693627
DBF4	0.221377	0.693617
CCNF	0.825191	0.693196
GAS2	1.09453	0.692157
TIE1	0.161362	0.691604
CPA4	0.0874311	0.691532
CLDN12	1.00338	0.690596
UGP2	0.549514	0.690049
RPS6KA6	0.998904	0.689893
RAB6B	1.02205	0.689786
SSTR3	0.220318	0.689393
CDYL2	0.889454	0.688965
INHBC	0.375967	0.687583
PUS7	0.988291	0.687444
RPL5	0.527603	0.686484
SKA3	0.239095	0.685669
LRFN3	0.679108	0.685284
TRIM36	0.189391	0.684603
CAPN11	0.402128	0.684038
GNLY	0.00238721	0.683773
FXYD5	0.0453135	0.683351
NXPH3	1.00162	0.683314
ASPHD2	0.94165	0.683062
ANXA1	0.17782	0.682673
CAPN12	0.64111	0.682595
MSS51	1.07335	0.682575
STAMBPL1	0.114247	0.68228
TRAIP	0.550488	0.682212
ZGLP1	0.662013	0.681995
SPTBN4	0.933221	0.681966
NAF1	0.79233	0.68188
COL6A2	0.101022	0.68176
TMEM159	0.524539	0.681385
EXD2	1.03907	0.681062
PTPRN2	0.786039	0.681034
KCNQ2	0.797723	0.680019
KCNN2	0.899447	0.679764
CIT	0.909173	0.67937
WSB2	1.0351	0.679363
TMA16	0.642066	0.679056
CATSPER2	0.931258	0.678873
FBLN7	0.479281	0.678873
PIP4K2C	0.49582	0.678623
PLS1	0.770683	0.676531
LRRC4	0.579033	0.676335
DYNC1I1	1.10851	0.676057
NOX5	0.864615	0.675998
MDGA2	0.493854	0.675948
PPP3R1	0.306362	0.675552
KIAA1715	0.86906	0.675456
TMEM150C	1.0768	0.675413
TRHDE	0.820144	0.67532
MYT1L	0.72968	0.675186
STK36	0.6697	0.674941
ABCB1	0.01519	0.674887
IQSEC2	0.792709	0.674696
SLC43A1	0.494833	0.67414
CX3CL1	0.941941	0.674044
COL13A1	0.0462685	0.673875
KCNA6	0.547289	0.67368
YWHAG	0.840948	0.673451
DSN1	0.431574	0.672339
CNTN3	1.02729	0.672255
DYNC2LI1	1.02212	0.671131
TCEAL1	0.90441	0.670338
RPL18A	0.544172	0.669142
EBNA1BP2	0.905139	0.668938
KITLG	0.473053	0.66832
LRIF1	0.604729	0.667821
CDKN2D	0.416668	0.66763
CD24	0.387102	0.667301
JPH4	0.99833	0.666671
SAMD15	0.548369	0.665911
RELL2	0.693044	0.66585
TBC1D30	0.597912	0.665421
NEXN	0.801872	0.66542
TTC9	0.549954	0.664906
ANKRD36	0.891666	0.664217
CCDC144A	1.07932	0.664158
HSPA12B	0.265307	0.663455
C1QTNF4	0.503424	0.662729
ATP8A2	0.779404	0.662633
SMPD3	0.826348	0.662356
CES3	0.672456	0.661877
ATP12A	0.222129	0.661051
YPEL1	0.941191	0.659585
ARHGAP9	0.0415961	0.659197
SNRPC	0.917115	0.658945
SLC23A3	0.735224	0.65818
FAM64A	0.117702	0.657783
CERS6	0.981275	0.657737
FGFR1OP	0.759674	0.657724
CNR1	0.206949	0.657663
BEX4	0.613963	0.655285
HSPA12A	0.951743	0.655194
AP2S1	1.06711	0.654862
NOS2	0.835603	0.654752
SOX30	0.0384757	0.654605
KCNK3	0.196535	0.654487
SNAP91	1.00274	0.654446
ODC1	1.03989	0.654121
NPTXR	0.709157	0.652717
SLC30A2	0.447706	0.652173
DKK4	0.357276	0.651621
CDKL5	1.01247	0.651457
C1R	0.708906	0.651156
TRHR	0.548338	0.651085
OPTN	0.627335	0.650493
IKBIP	0.0199224	0.650482
CAMSAP3	0.656028	0.649664
KCNB1	1.00249	0.649565
ZNF284	0.295802	0.648897
HECTD2	0.313977	0.648683
ATRNL1	1.15844	0.648023
GCC2	0.355326	0.647904
KCTD16	1.04296	0.647211
PDXP	0.738214	0.645485
TUBA8	0.627208	0.644991
FLRT2	0.116128	0.644958
RAN	0.429235	0.643596
PODXL	0.187588	0.643388
BCO1	0.308907	0.643307
DPP4	0.0661782	0.642954
FAM84A	0.401006	0.642731
ANKRD24	0.509147	0.642103
CHST1	0.349569	0.641844
MSH4	0.935739	0.641634
KIFAP3	0.927206	0.640959
PAQR3	0.823759	0.640901
GPR180	0.398099	0.640504
PDIA2	0.477237	0.640118
TSHZ2	0.422272	0.640113
ZFYVE28	0.938371	0.639752
SLC1A6	0.586993	0.639635
SGTB	0.257607	0.639463
HPRT1	0.562803	0.639146
PVRL3	0.52121	0.638594
CFAP45	0.461898	0.637008
TMEM241	0.501499	0.636289
COBLL1	0.0452058	0.635769
ARL6	0.548554	0.635295
ALKBH6	0.383901	0.634598
GPA33	0.828658	0.634258
SYNGR3	0.508416	0.634108
FAT3	0.995007	0.633957
ARL15	0.153963	0.633852
GALNT3	0.0747842	0.633602
PSTPIP1	0.0630992	0.633329
NHP2L1	0.778201	0.633096
RPS10	0.341903	0.632422
KIAA0020	0.497083	0.631511
CCDC25	0.298521	0.631473
FKBP3	0.945999	0.630152
OPRK1	0.404615	0.629768
CNTNAP2	0.352722	0.629465
SLITRK4	0.656003	0.628867
IKBKG	0.710972	0.628444
WSCD2	0.684731	0.628362
KIF3A	0.966151	0.628303
MNS1	0.80628	0.626948
PCDH7	0.755509	0.625281
SFTPD	0.579286	0.625058
PDC	0.222126	0.62475
KIAA1524	0.955285	0.623736
ABCA7	0.792888	0.623496
OXTR	0.792126	0.623484
HYDIN	0.978691	0.623128
ARL6IP1	0.497906	0.621276
PAPSS2	0.8122	0.620899
CELF3	0.482254	0.620833
CHRNB3	0.258081	0.620718
TSNAXIP1	0.674841	0.620268
TBC1D15	0.598614	0.619997
EPB41	0.190921	0.619951
RING1	0.885963	0.619701
DLGAP1	0.641776	0.618459
GABRA2	0.293139	0.618109
LYZL6	0.499603	0.617086
TMEM59L	0.84509	0.616026
TNFSF13B	0.249419	0.615629
CDKL2	0.957232	0.615347
DYNLL1	0.623238	0.615257
PEA15	0.378756	0.614948
TENM2	0.830038	0.613309
ARHGDIB	0.00287793	0.612306
ITGA3	0.877247	0.612302
INADL	0.760391	0.612244
RBM7	1.04883	0.612184
LTBP4	0.840819	0.610273
EPHA3	0.479933	0.609001
TUB	0.120739	0.608983
BARX2	0.161269	0.608008
GRM7	0.434842	0.607998
GPR12	0.430704	0.607393
CCK	0.461287	0.607257
CDK20	0.824992	0.607073
VWA3A	0.642515	0.606468
ELK4	0.734205	0.606027
FANCB	0.157113	0.605844
UBE2V2	0.197164	0.605734
SORCS3	0.291578	0.604856
TMEM132D	0.600448	0.604815
THY1	0.867431	0.60474
ACVR2A	0.676126	0.604091
CMTM2	0.707396	0.604004
HABP2	0.541261	0.603954
MYBBP1A	0.62298	0.603065
C11orf70	0.599051	0.603052
SLC5A4	0.45115	0.602977
HTR7	0.201777	0.602841
WISP3	0.631925	0.602839
CLIC2	0.164361	0.602257
CCNT2	0.490524	0.602183
NFXL1	1.06826	0.602137
MYSM1	0.899614	0.601946
CENPJ	0.125142	0.601855
ALS2	1.03053	0.600869
SKAP2	0.0583988	0.600629
TAF9B	0.747484	0.600494
NAP1L5	0.524398	0.600419
ZBTB21	0.860423	0.599863
CERKL	0.369114	0.598941
SNTG1	0.476637	0.598805
RPS8	0.494779	0.596659
GABRG1	0.202934	0.5966
PKIG	0.282802	0.596345
BHMT	0.441037	0.596269
RNF165	1.01771	0.595911
DRD2	0.626379	0.595382
IGSF9B	0.317616	0.594785
SMAGP	0.682901	0.594621
RPS26	0.844872	0.594603
DOPEY2	0.525956	0.594299
NEURL1B	0.547686	0.593919
MPHOSPH6	0.638076	0.593852
CORO1A	0.0555449	0.593799
GRM5	0.809886	0.593235
BBS12	0.0747326	0.592964
FAM46B	0.477773	0.591724
USP31	0.297306	0.591707
MCF2	0.791393	0.591634
PTK7	0.671899	0.591299
MANSC1	0.917188	0.591117
RIBC2	0.405979	0.591057
LRRC48	0.249296	0.590889
KIF17	0.0552367	0.590682
CACNA1G	0.714105	0.590189
SLU7	0.57743	0.590171
ST8SIA5	0.953613	0.589229
FKBP14	0.829665	0.588125
WNT6	0.15666	0.587969
PRPF19	0.775203	0.587589
MTTP	0.638271	0.587187
JAG2	0.341848	0.586406
EXOC6	1.03885	0.586306
HTR6	0.260634	0.585025
SLC4A11	0.132944	0.584745
ARSJ	0.14172	0.583924
RAB23	0.854699	0.58391
C1orf216	0.809983	0.583618
PKMYT1	0.804165	0.582867
TNFAIP1	0.949006	0.582863
FAXC	0.86924	0.582488
PARVG	0.0200281	0.582488
NMNAT2	0.654471	0.582459
GABARAPL1	0.72615	0.581972
PALM	0.265709	0.580836
MYLIP	0.203152	0.580474
UNC79	1.09661	0.580365
IGFBP6	0.151053	0.579862
CDX1	0.047206	0.579004
PXDN	0.101765	0.577303
TG	0.408608	0.57727
IFT22	1.00908	0.576047
TECTA	0.947968	0.575249
C11orf74	1.00441	0.574916
ABCC8	0.979412	0.574849
KPNA1	0.814057	0.574274
CHRNA1	0.291919	0.574249
PPP1R15A	0.360927	0.573974
MOBP	0.00592355	0.573578
FAM78A	0.0618261	0.573459
SOCS2	0.521661	0.572829
SORBS2	1.02412	0.572637
ANKRD49	0.25422	0.571913
MYO15A	0.960671	0.571786
TTC37	0.800207	0.570752
CPLX2	0.849989	0.570445
SCN2B	0.399027	0.569918
FAM131A	0.237102	0.569421
SERPINF1	0.206798	0.567155
EGR1	0.409478	0.567128
CRYGN	0.207842	0.566901
SURF2	0.918682	0.566847
KCTD17	0.707632	0.566294
TRPM2	0.366849	0.566212
SLC16A13	0.915663	0.565993
EFNB2	0.98708	0.565505
TERT	0.262584	0.565242
GIPC2	0.376568	0.565008
CAPRIN2	0.994334	0.564764
LINS	0.850262	0.56436
PHF20L1	0.738377	0.564213
ADRB1	0.0866984	0.564094
C12orf29	0.953824	0.563992
ARF3	1.0839	0.563983
EPHA6	0.39326	0.563896
ZYX	0.63026	0.56363
KBTBD8	0.435978	0.56304
FAM102B	0.160567	0.562401
CHMP3	0.715499	0.562121
C19orf40	0.349454	0.5618
KCNJ6	0.928135	0.561447
PSG5	0.749422	0.561302
CHSY3	0.878076	0.561229
LAMC2	0.16328	0.561042
TOM1L1	0.951141	0.560809
CD247	0.89364	0.559643
WDR36	0.793606	0.559422
CDC42EP3	0.2447	0.559323
RRH	0.855017	0.559242
EIF2S1	1.07298	0.558599
SLC10A3	0.202374	0.55813
SLC27A4	0.836729	0.557493
TMEM196	0.179523	0.555748
LPPR4	0.75226	0.555745
ARHGEF7	0.583842	0.555659
TSSC4	0.655652	0.55536
PDE6B	0.420231	0.554508
PPIP5K1	0.13046	0.553511
RPS6	0.951751	0.55311
NPHP1	0.704838	0.55298
CES4A	0.564365	0.552581
RABIF	0.0690011	0.552525
TRMT6	1.00161	0.552456
TOLLIP	0.790562	0.551422
MYRIP	0.563478	0.551239
P2RY6	0.0408063	0.550759
SLC36A1	0.835922	0.550622
AP5M1	0.357778	0.550544
IPCEF1	0.0195159	0.550162
CASC1	0.963449	0.548047
ACTR3B	0.798892	0.546687
ARL4A	0.515849	0.546546
ARHGAP26	0.154902	0.546351
TASP1	0.394557	0.545844
MYEOV2	0.643273	0.545174
ERCC5	0.0430659	0.544321
CACNA1H	0.622274	0.54404
FLRT3	0.738134	0.543302
IPO5	0.605474	0.543098
KRT86	0.201862	0.542911
POC1A	0.72326	0.542523
RYK	0.337504	0.542451
OPRL1	0.126415	0.542374
GEN1	0.764065	0.541775
MAP2	0.761876	0.541256
MKI67	0.350838	0.540542
MPHOSPH9	1.00619	0.54031
PPP1R7	0.991371	0.539877
MUC6	0.870847	0.539812
GPR162	0.950478	0.539421
FBXW9	0.732338	0.538649
RGS7BP	0.736625	0.538441
AGPAT9	0.39145	0.538036
NGB	0.567235	0.537778
DNAH1	0.732675	0.536614
MOCS2	0.919482	0.536599
CDKN3	0.511221	0.536391
APBA2	0.893133	0.534626
HHAT	0.773913	0.534625
MAGEE1	0.700879	0.533703
TMEM198	0.553251	0.53341
ADGRA1	0.472105	0.532371
NCR3	0.102604	0.532182
PTPN11	0.623724	0.531896
WFDC2	0.351096	0.531653
MYO9A	0.820165	0.531571
C9orf41	0.847195	0.531487
MED10	0.265353	0.530852
EFCAB7	1.03122	0.530704
PPIL1	0.669886	0.530676
CRYBB3	0.249861	0.530026
CLUL1	0.256661	0.529472
COG1	0.682735	0.529441
CHST9	0.601682	0.529362
RASGRF1	0.600887	0.528891
NCR2	0.401128	0.527989
CAV2	0.568786	0.527695
RNF175	0.644908	0.527422
MYO1B	0.121789	0.527276
ZNF440	0.731776	0.527027
COL11A1	0.130818	0.526978
FGF12	0.524408	0.526423
RPS19	0.810573	0.525144
SLC45A4	1.06611	0.525106
CAMK2B	0.852272	0.524792
ADCY9	0.727452	0.524737
EHD3	0.431873	0.52428
BEX2	0.937359	0.524175
NUDT14	0.0840184	0.52396
TRNAU1AP	0.838337	0.523646
TMEM14A	0.202384	0.523113
HS6ST2	0.266009	0.522994
DNAL4	0.844386	0.522848
SLC2A12	0.842184	0.522709
PAPSS1	0.31266	0.52238
CEP295	0.88775	0.521791
ROPN1L	0.442548	0.521058
BDKRB2	0.068612	0.521052
ELAVL4	0.596882	0.520272
XRCC2	0.283052	0.520139
UBQLN3	0.112432	0.520005
XYLT1	0.0704719	0.519397
ZFR2	0.750051	0.518698
CNTN5	0.433962	0.518444
GRHL2	0.580123	0.518433
PPM1E	0.725878	0.518216
NTNG1	0.143531	0.517839
ZNF239	0.652705	0.517753
KNDC1	0.582142	0.517681
TUBA4A	0.438725	0.517566
USP25	0.342227	0.517275
MOK	0.440959	0.516327
GGT7	0.884074	0.515571
HIST1H2BK	0.0609711	0.514684
DDX3Y	0.219483	0.514101
CLDN16	0.157305	0.513105
BMP5	0.356855	0.512714
NDUFA4L2	0.480914	0.512515
SNX16	0.785748	0.51213
CDKN2AIPNL	0.0938274	0.511669
C14orf142	0.849268	0.510466
CAMK1D	0.43488	0.510395
S1PR3	0.255879	0.510284
FGF18	0.509356	0.509316
YEATS2	0.780277	0.509229
CAV1	0.315022	0.508585
PROZ	0.117405	0.508553
NR4A3	0.697706	0.508516
FGF14	0.559817	0.50825
HTT	0.841568	0.507185
LSM4	0.348305	0.506566
ING2	0.793806	0.505136
OSBPL10	0.357035	0.504954
PLCB1	0.981928	0.504895
DPY19L1	0.719205	0.504715
SLC24A2	0.146526	0.504596
ARHGAP11A	0.249554	0.504476
POLR2E	0.798217	0.50445
MDFIC	0.0994672	0.504311
GFOD2	0.67984	0.504064
CLIC5	0.0250908	0.503832
NR2F1	0.459395	0.503694
MED8	0.500707	0.503487
ARHGEF3	0.531178	0.503309
NRIP3	0.0989373	0.503272
MAPK10	0.568024	0.502856
KIF9	0.820262	0.502572
PFKFB1	0.269711	0.50245
NRXN3	0.705756	0.501997
KIAA1045	0.969389	0.501963
GLIS3	0.0921378	0.501761
FANCM	0.23052	0.501622
PDE10A	0.732277	0.501211
HAPLN4	0.3479	0.50107
LRFN2	0.953467	0.500813
MCTS1	1.01363	0.500487
IGFBP2	0.750106	0.500327
CENPT	0.622895	0.49894
SERINC3	0.472168	0.498473
MVD	0.79072	0.498013
JMY	0.357227	0.497159
TMEM39B	0.0645255	0.496743
TWF1	0.0656663	0.496046
PPIL6	0.418051	0.495963
CACNA1C	0.906347	0.495942
KIAA1467	0.772243	0.494965
NDFIP1	0.571039	0.494757
BECN1	0.137934	0.494376
VRK1	0.975323	0.494352
KHDRBS3	0.373802	0.493627
IMPA1	0.718694	0.493372
HMGN4	0.975976	0.493039
FAM216A	0.712395	0.492949
MAN1C1	0.286347	0.4925
RARB	0.499756	0.492445
PAX3	0.732519	0.492058
DNAAF1	0.628054	0.491716
TSC22D1	0.883608	0.491547
CSRNP3	0.658853	0.491385
LPPR5	0.261324	0.49072
ODF2L	0.184098	0.490648
BDKRB1	0.273526	0.490534
SYNJ1	0.345744	0.490285
NANP	0.905836	0.490245
EIF1AX	0.841073	0.490029
CDRT1	0.287933	0.489979
SPIRE2	0.6681	0.489901
C1orf43	0.38524	0.489827
CDC40	0.525012	0.48832
CEP170B	0.94609	0.488221
RASSF5	0.105192	0.48821
CFAP36	0.435042	0.488046
PRPF39	0.849019	0.487793
COL12A1	0.722096	0.487684
C15orf27	0.897178	0.487576
ADAMTSL5	0.157995	0.487555
RPL21	0.820842	0.487538
NOX4	0.699212	0.487099
TMEM38A	0.917602	0.484886
ZNF460	0.901513	0.484876
CLMP	0.34529	0.484868
FAM110A	0.463066	0.484821
DSG3	0.294349	0.484809
APOL1	0.0382359	0.484411
GPLD1	0.660599	0.484396
TEX40	0.514266	0.484384
NUAK1	0.198454	0.484331
SLC35A1	1.03877	0.484308
STK26	0.320209	0.484035
ARMC7	0.75394	0.483922
NBN	0.74342	0.483644
ZFP3	0.556954	0.483164
NBEA	0.922303	0.483065
SHC3	0.256425	0.482914
SLC17A4	0.463329	0.482838
PTPRO	0.759608	0.482771
SFTPA1	0.0680515	0.482594
TMEM199	0.832785	0.482584
ATP9A	0.696088	0.482486
ATP6V1H	0.548318	0.48234
TRIM69	0.907883	0.482038
CFAP53	0.541487	0.481968
PMS2	0.771096	0.481904
NKAIN1	0.0556363	0.481691
LY6H	0.435402	0.481604
RPL9	0.275186	0.479787
EFHD2	0.238531	0.479431
NOXA1	0.617352	0.479398
ARHGEF28	0.883252	0.479309
YPEL4	0.752495	0.479119
ATL1	0.716169	0.47859
CSMD3	0.47192	0.478575
RFC5	0.322495	0.477506
BBS7	1.05165	0.477467
TSKU	0.260975	0.477158
ZC3HAV1L	0.924459	0.476608
GNAZ	0.877455	0.475932
NEK11	0.643693	0.47575
SPAG6	0.0557629	0.475622
PEG3	0.59625	0.474953
CACNG2	0.562833	0.474698
IGL	0.918565	0.473975
SNAPC5	0.54656	0.473972
ATP6V1B1	0.524436	0.473782
PRRT1	0.727772	0.473523
GTF3A	0.287932	0.473335
CADM3	0.756908	0.473308
CDCA5	0.266816	0.472946
DKKL1	0.235647	0.472779
MYLK3	0.365054	0.472775
HACD4	0.507981	0.471842
CEBPG	0.110922	0.471832
BBOX1	0.0273551	0.470633
TMEM63C	0.700243	0.470558
PIP5K1C	0.303266	0.469985
ZCCHC17	0.936858	0.469179
TSPYL1	0.656651	0.469177
TENM4	0.432261	0.467862
MZT1	0.320459	0.467757
PRICKLE1	0.310481	0.467415
HEATR3	0.0521651	0.467041
ZBTB45	0.899167	0.466417
RDH16	0.0450697	0.466327
NSG1	0.306166	0.465645
PELI3	0.856865	0.465044
SEZ6L	0.133957	0.464739
ZFPM2	0.310621	0.464291
RNF123	0.543283	0.46405
KIAA1257	0.158332	0.46332
EEF1A2	0.204446	0.46293
GOLGA8B	0.714497	0.462073
ANKRD46	0.305022	0.461926
KIAA1549	0.85226	0.461814
FUT3	0.43726	0.461765
GLT8D2	0.859126	0.461752
CTAGE5	0.0810595	0.461682
RPS4X	0.913575	0.461406
LONRF1	0.910503	0.460695
NGFRAP1	0.781528	0.460608
RRS1	0.177145	0.460268
FBXL2	0.444426	0.458888
PARM1	0.569875	0.458433
NPAS2	0.653122	0.458153
SH3D21	0.080555	0.458108
GNL1	0.243352	0.458025
RPS12	0.188206	0.457641
STXBP5	0.78908	0.457287
C4orf3	0.726462	0.456733
WDHD1	0.597356	0.456545
FABP3	0.368513	0.455896
ANO5	0.993198	0.455888
CPEB1	0.376981	0.455791
KIAA1107	0.619333	0.455519
PCMT1	0.567807	0.455431
ZNF449	0.922794	0.455387
MYO1A	0.638122	0.454858
COPG2	0.670606	0.454612
PCDH1	0.611014	0.45423
SLC44A5	0.589404	0.454149
LARGE	0.75117	0.453966
THBS1	0.0903763	0.453914
KCNN3	0.0991477	0.452329
SEMA4A	0.228921	0.452201
EFCAB6	0.717281	0.451896
AP1M2	0.151269	0.451428
PITHD1	0.666879	0.450526
ENO2	1.00115	0.450425
C12orf43	0.784409	0.450069
DNTTIP2	0.480527	0.449909
DCT	0.359573	0.449446
DTWD1	0.439418	0.449432
NPC1L1	0.321591	0.449069
CACNB2	0.295541	0.44837
TYW3	0.70145	0.447702
NDEL1	0.156412	0.447624
CCP110	0.0757195	0.447353
RTN4	0.384965	0.447327
UBE2T	0.137173	0.446871
NUMBL	0.164746	0.44619
TSPYL2	0.501393	0.445979
CAMK1	0.388297	0.445789
CAMLG	0.56748	0.445491
ZNF664	0.166124	0.445082
IL27RA	0.523882	0.444968
PIGC	0.948259	0.444891
TRPC6	0.0717971	0.444061
DGKE	0.587773	0.443853
CACNA1E	0.470068	0.443434
ATP6V0C	0.436244	0.443126
CLGN	0.69664	0.442908
RPL23	0.718327	0.442635
FAM122B	0.0281083	0.442046
SLC26A4	0.293118	0.441366
CFAP74	0.0926988	0.441289
KIAA1804	0.529912	0.441033
SLC17A5	0.202402	0.440759
ZNF57	0.586541	0.439586
GUCA1C	0.437816	0.43952
DSTN	0.950638	0.43862
DGKA	0.521645	0.437075
DUSP4	0.346499	0.436956
FSD1L	0.964005	0.436763
BTBD6	0.119123	0.436753
FMN2	0.346252	0.436726
ULK1	0.840304	0.436689
DNAH2	0.40395	0.435713
PRSS23	0.895483	0.435556
FAM105A	0.0198555	0.435216
CYYR1	0.477826	0.434988
RSPO3	0.444269	0.434962
ADRA1B	0.51014	0.434801
CHST5	0.0680321	0.434356
RUFY2	0.576587	0.43404
KCND2	0.219718	0.433862
PDIK1L	0.174828	0.433773
MTA3	0.434851	0.433518
RAB3A	0.660644	0.43343
PRKAR1A	0.556032	0.433248
CCSAP	0.553572	0.433198
POLE	0.693549	0.433169
RASAL2	0.950357	0.433042
CCNE1	0.329908	0.432554
LSM3	0.564759	0.432136
ACOT4	0.804155	0.431875
MEF2C	0.117539	0.431676
UNC45A	0.689282	0.431659
DCUN1D2	0.921975	0.431602
INAFM1	0.388801	0.431576
DCTN1	0.436813	0.431139
RUSC1	0.608143	0.430828
RTN2	0.530695	0.430262
KCNQ3	0.077546	0.430044
PGM3	0.428364	0.42974
ADAMTS16	0.453735	0.429585
ANKS1B	0.80413	0.429564
MSH2	1.00498	0.429386
PIM2	0.735807	0.429379
PACRG	0.787732	0.428681
ENSA	0.438853	0.428185
FRAS1	0.362043	0.427858
XDH	0.189842	0.427823
SNX3	0.649364	0.427422
SLC12A8	1.02011	0.427415
BAG4	0.509176	0.427327
NAA50	0.173097	0.427138
RCE1	0.917112	0.426466
MZT2B	0.944152	0.425882
SLIT2	0.254984	0.425026
DMXL2	0.517652	0.424829
ASPHD1	0.250781	0.424669
MEGF8	0.709769	0.424428
TMEM230	0.285172	0.424413
ZDBF2	0.769406	0.424358
AHR	0.606615	0.423796
RMDN2	0.065317	0.423632
CRHR2	0.624441	0.423372
RNF187	0.768061	0.423061
PEBP1	0.510987	0.422775
FAM200B	0.331656	0.422578
SNAPC3	0.80089	0.421341
NAV3	0.240305	0.420496
TMTC3	0.552518	0.420364
TBC1D1	0.126131	0.420201
TMEM2	0.882615	0.420179
GRIA4	0.771308	0.420055
ANKRD2	0.47211	0.419178
RAP1GAP	0.806645	0.418899
TWF2	0.85859	0.418629
HN1	0.374836	0.418286
OR1F1	0.220425	0.417964
ATP13A2	0.596268	0.417359
RPL6	0.212813	0.417245
HSPA4L	0.492652	0.416592
GPR21	0.897	0.415933
GGH	0.863065	0.415907
ORC5	0.0932958	0.41567
PSMG1	0.579554	0.415658
RPL38	0.715725	0.415306
NETO2	0.366336	0.41529
SLC16A10	0.622887	0.415189
C17orf51	0.349639	0.414674
RPS20	0.640968	0.414575
MAP3K7	0.58382	0.414178
ZNF711	0.737996	0.413418
ARRDC1	0.943901	0.413253
HRASLS	0.135989	0.412765
P3H3	0.817383	0.412609
TMEM183A	0.993525	0.412257
BLCAP	0.773721	0.412241
ICA1	1.01969	0.411474
AP1S1	0.0885949	0.4113
2020-09-11	0.836424	0.411079
MS4A2	0.0459241	0.410608
PRKAB1	0.753692	0.410212
ABHD8	0.0798831	0.409725
SEZ6L2	0.381794	0.409379
ATP8A1	0.210766	0.409209
DBNDD1	0.893726	0.408911
SEMA6B	0.75163	0.408804
TINCR	0.621114	0.408685
BTBD9	0.704974	0.408334
CD3EAP	0.116486	0.408319
GDF9	0.172445	0.408061
GPR1	0.601549	0.407643
PPP1R2	0.673865	0.407481
IL17B	0.140739	0.407281
STRAP	0.338797	0.407271
RPP14	0.370854	0.407125
FUT2	0.357879	0.406762
ACTR6	0.699282	0.406735
ST8SIA2	0.16094	0.406231
RBM25	0.780907	0.40603
TRIM23	0.324947	0.40585
SLC36A4	0.881794	0.40582
RPL36A	0.359778	0.405558
COCH	0.253184	0.405477
MRFAP1	0.436898	0.405427
C2CD5	0.871401	0.405199
SORCS1	0.743265	0.40517
BOC	0.123026	0.405054
TM7SF3	0.610326	0.404742
AUNIP	0.73552	0.404375
RAD51C	0.540083	0.404274
PSMD2	0.8814	0.404274
TTC9C	0.204648	0.404249
GLIPR1	0.0328228	0.403808
SYNM	0.165136	0.403716
MOSPD1	0.550902	0.40365
TMEM132A	0.452627	0.402751
INTS1	1.00593	0.401605
PPFIA3	0.842375	0.40068
NLK	0.235091	0.400294
PPFIA2	0.928411	0.400091
ARMCX2	0.60693	0.400038
CACNA2D3	0.917571	0.400015
LGALS1	0.436289	0.399616
RRP15	0.116839	0.398573
MRE11A	0.924136	0.398026
RPL7L1	0.104977	0.397375
SPAG1	0.713132	0.397349
FOSL2	0.0997913	0.396942
MAGEC3	0.729687	0.396601
ZNHIT3	0.421828	0.396572
PKNOX2	0.870903	0.396388
TSHZ1	0.303852	0.396106
CD200	0.641255	0.396039
CGREF1	0.795109	0.395922
ADPRHL1	0.645881	0.395853
PRKAG2	0.300681	0.395488
CLK4	0.427205	0.395313
CTPS1	0.719924	0.394746
ZNF557	0.711208	0.393972
CSRP2	0.42221	0.393862
FAR2	0.0697442	0.393791
DUSP8	0.636267	0.39326
HSPA14	0.741557	0.393079
PLEKHA6	0.671774	0.392961
PDE6A	0.496748	0.392944
PNMA6A	0.0589674	0.392557
CCM2L	0.173314	0.392309
FAM126B	0.529519	0.392075
FAM160A2	0.390524	0.392058
LRFN1	0.56813	0.39185
KIAA1522	0.600208	0.391554
E2F1	0.670247	0.391094
AQP1	0.572296	0.390165
TMEM151A	0.0814968	0.390164
SPRYD3	0.88929	0.390155
ERCC6	0.474145	0.38967
KIRREL2	0.332494	0.389315
ETV1	0.24949	0.389153
PFKP	0.207808	0.38902
LAS1L	0.861354	0.388968
COG6	0.93737	0.38869
NAB2	0.300945	0.387506
VPS9D1	0.757957	0.387484
ISG20L2	0.603715	0.387336
DERL3	0.135798	0.387221
TMEM237	0.728455	0.386855
RPL24	0.417356	0.386599
MDP1	0.821135	0.386442
NYAP1	0.542755	0.386413
GALNT6	0.0182195	0.386344
CLCA2	0.250253	0.386334
FAT2	0.664413	0.385782
VSTM2L	0.310813	0.384697
TCEB1	0.303214	0.384148
PGAM1	0.652944	0.383958
MYCBPAP	0.251479	0.383772
SLC5A2	0.432104	0.383725
PRKG2	0.145873	0.383646
RBM20	0.0405451	0.383262
ZFP69B	0.67884	0.383136
IKZF3	0.314484	0.382553
C17orf100	0.605471	0.382543
THUMPD2	0.203719	0.382148
TRPC5	0.560315	0.38171
PDCD6	0.947079	0.381657
RRAGD	0.626577	0.381368
T	0.431837	0.381328
MCOLN3	0.448007	0.381227
ZNF256	0.648763	0.380944
TRIM37	0.358072	0.380802
RAB6C	0.109624	0.380299
MAN1A2	0.774941	0.380186
PLXNA1	0.693561	0.379259
FBXL6	0.510254	0.378168
THYN1	0.508961	0.378167
DLG1	0.183343	0.378067
IGFBP5	0.123489	0.377387
LPPR3	0.530249	0.376078
TCAF1	0.623758	0.376034
ELF3	0.0991631	0.375975
CCDC148	0.156052	0.375835
MYOM2	0.188149	0.375552
TRAPPC13	0.641313	0.375493
SH3GL3	0.139774	0.374564
PRKAA2	0.854836	0.374421
CSMD2	0.296243	0.374092
ARHGAP28	0.299845	0.373832
CDH10	0.590652	0.373813
SNRNP27	0.163157	0.373738
HERC1	0.854076	0.373702
BRWD1	1.02415	0.373368
EIF1	0.426678	0.37291
MAP4K3	0.767468	0.372272
AP3B2	0.934817	0.37227
TNFRSF25	0.634961	0.372114
GLIS2	0.390764	0.371847
COMMD2	0.507674	0.371776
KDM5B	0.844695	0.371645
ZKSCAN3	0.751857	0.371376
PRDM2	0.879307	0.371144
ZNF106	0.177872	0.370721
TYRO3	0.461297	0.370713
RAB3GAP1	0.359118	0.370684
MAST3	0.174756	0.370445
ZNF502	0.659192	0.370444
CDR2	0.570291	0.37008
MORN2	0.844253	0.369924
EDN3	0.00975859	0.369869
ZRANB3	0.903201	0.36925
CAMK1G	0.727379	0.368966
USB1	0.127096	0.36895
B4GALT6	0.447218	0.368896
NHP2	0.339058	0.368803
GINS2	0.185677	0.368463
CACNA2D1	0.644127	0.368149
FKBP1A	0.294322	0.367231
LYSMD2	0.786321	0.367129
DNAJC12	0.79207	0.366773
TTC39A	0.664492	0.366057
PRUNE2	0.0883192	0.365996
EBI3	0.00427113	0.365949
FBXO22	0.936589	0.365847
LCLAT1	0.794799	0.365609
SKIL	0.238783	0.365395
MALT1	0.376011	0.365333
VWCE	0.172539	0.365015
SYNGR4	0.462514	0.364998
DAPK1	0.341331	0.364406
MEI1	0.202784	0.364346
CD209	0.477306	0.364338
ARMCX3	0.700423	0.36426
TSGA10	0.601556	0.363677
RNF128	0.628244	0.363288
LARP1B	0.895531	0.363207
DPP10	0.452719	0.362996
ARFIP2	0.594734	0.362862
CACNB1	0.20246	0.362817
BRINP3	0.20494	0.362099
SGMS2	0.0982735	0.361873
SYT3	0.573102	0.361721
SUSD4	0.546487	0.361186
TLK1	0.484549	0.360437
SCAMP5	0.563619	0.360332
ABCA5	0.77265	0.360071
YOD1	0.238221	0.359608
SPINT2	0.301332	0.359544
EXOC8	0.0838611	0.359528
MAT1A	0.790476	0.359404
IRF5	0.0200258	0.359159
SLC39A10	0.253101	0.359114
LRRN4	0.275148	0.359073
TRANK1	0.517572	0.358969
TCP1	0.498961	0.358553
FAM175B	0.622179	0.358162
WDR92	0.835556	0.356954
INSL3	0.49815	0.356815
CTSS	0.0341269	0.356555
FAM188A	0.654083	0.355862
TTLL12	0.745029	0.355682
PCDH11X	0.440996	0.355523
FAM134A	0.63971	0.355314
TTLL7	0.152755	0.355141
PPP1R11	0.803645	0.354934
FXYD6	0.302919	0.354234
SRD5A1	0.81586	0.354152
CADM2	0.533798	0.353793
CASQ2	0.253398	0.353415
MYBPC1	0.217804	0.353367
XKR6	0.639651	0.353139
SSBP4	0.701908	0.352854
SMPDL3B	0.190864	0.352619
IDS	0.431277	0.352436
ETV7	0.182348	0.35213
TNFSF4	0.125979	0.351478
DLG2	0.603523	0.351395
EXT1	0.670692	0.351329
DMD	0.700878	0.351276
[truncated: 9,694 more rows]

## Sheet: Microglial
Symbol	Specificity	Score
VENTX	4112.69	2.52261e+07
TREM2	2073.1	7.49435e+06
MS4A6A	1098.83	3.16962e+06
IL1A	1190.81	1.86195e+06
RGS1	688.387	1.15837e+06
C1QB	671.821	873080
SLC18A1	649.137	673453
CISH	669.261	467369
MS4A7	419.402	434295
COL8A2	452.205	388421
APOBEC3C	341.978	364479
TRIM38	387.316	343916
GNLY	418.899	219571
SRGN	344.869	180982
TSPAN32	309.229	155464
SERPINE1	300.471	140765
HLA-DMB	197.747	122690
CASP1	245.044	120477
TCP11	193.887	86452.9
HIST1H2BC	170.312	82183.7
IGSF6	247.687	68477.4
S100A11	213.842	65128.7
LAT2	159.669	65111.5
TRAF3IP3	180.868	62537.3
MMP20	188.53	61563.2
HLA-DQA1	175.679	54254.2
EBI3	166.636	44584.5
IL10RA	170.424	42849.6
SAMD9	169.116	42775.8
MEP1A	156.651	40753.7
CYTH4	117.83	38698.8
ABI3	135.499	38468.3
ADCY7	104.174	37823.5
TAL1	125.592	32890.8
HLX	103.75	31864.4
FCAR	122.157	30346.8
ARHGDIB	120.943	29089.4
AGTR1	133.762	28765.4
CCR1	91.9716	27705.6
ADAM28	131.224	26827.4
PLD4	109.784	26280.1
ITGAM	138.752	26206.2
SLC2A5	134.793	25691.6
PHOSPHO1	114.211	23452.6
TNFRSF10D	124.807	23339
OLFML3	144.977	22646.9
TFEC	105.047	21298.6
PIK3R5	86.0018	19716.9
TNFSF8	138.048	19624.7
FGD2	74.9223	19180.9
SASH3	116.705	18198.3
TNFAIP3	116.155	17740.3
HLA-DMA	113.718	17195.1
C3	105.243	16633
LTC4S	103.783	16343.7
RHBDF2	73.8771	14944.9
SIRPB2	61.5109	14642.9
CSF1R	63.5399	13636.8
MX1	52.8843	13293.1
SLC12A3	67.6451	12981
PSTPIP2	76.7654	12900.1
SELPLG	67.3877	11775.4
CD37	54.8904	11719.7
CD84	67.7673	11039.9
TLR6	61.9186	10820.5
HCK	62.0487	10673.2
EDARADD	83.1031	10200
FCGR3A	51.3146	9984.66
ITGB2	60.7306	9796.07
FAM129A	62.9941	9780.65
CASP10	76.9158	9402.38
HMHA1	87.135	9328.86
CDKN1A	63.4578	9064.15
CDC25A	49.9021	8729.6
ACPP	82.8881	8345.95
RNASE6	46.5704	8331.74
SIGLEC8	44.4709	7796.61
HLA-DRB5	52.8429	7517.35
LILRB4	58.669	7485.74
DOCK2	53.9171	6962.47
FCGR2A	47.0481	6952.84
FAM72A	72.2514	6833.61
PILRB	55.7937	6758.43
INPP5D	68.334	6709.99
FCER1G	69.6711	6608.05
STXBP2	62.5285	6493.8
HCLS1	56.1723	6325.04
FYB	56.0184	6191.94
PLCG2	72.6445	6154.75
CYBB	58.7926	6120.46
ARHGAP4	55.5426	6020.6
NFAM1	39.2602	5691.41
FAM105A	47.0205	5608.53
C5AR1	46.4171	5606.64
LAIR1	39.702	5457.52
CCL23	57.6864	5433.69
FCGBP	52.2428	5401.22
CD4	53.0966	5290.36
A4GNT	60.6326	5280.17
SYK	49.7611	5122
LILRB1	52.3817	4909.67
LILRA1	44.6006	4889.7
LIPC	59.6897	4878.09
BTK	40.0581	4847.28
RASSF1	46.0835	4691.57
FPR2	40.3591	4593.62
IL17RA	46.9838	4440.37
APBB1IP	48.9865	4316.64
MSL3	25.1923	4227.93
TMEM106A	38.3279	4209.88
SUSD3	46.235	3898.21
P2RY13	43.1749	3865.65
IKBIP	40.9398	3833.07
LRRC45	37.9372	3827.89
CCL2	51.6054	3690.66
TYROBP	40.4923	3657.41
ARHGAP30	53.3195	3638.09
TBXAS1	39.9773	3636.36
DHRS9	37.766	3607.71
NCF1	33.3614	3545.83
PTPRC	33.8416	3395.79
CD68	37.3469	3384.32
OLR1	33.0511	3364.57
FAM122B	31.762	3326.93
PIK3CG	46.7823	3296.25
CD53	51.6328	3288.2
B4GALT1	37.157	3196.65
MSR1	40.7018	3159.59
KCTD12	46.8143	3054.36
CEACAM21	31.6188	2926.64
C12orf75	36.6174	2913.53
PTGS1	42.0123	2872.69
TMCO6	29.0308	2869.76
LY86	41.6377	2866.48
CFH	33.1766	2820.91
TGFBR2	48.7806	2774.71
TLR1	30.8687	2705.38
SAMSN1	27.1674	2669.88
IRAK3	41.6584	2598.82
SLC27A3	32.4343	2586.91
CD74	47.0617	2568.12
RWDD2B	29.0642	2389.26
DUSP1	35.9842	2318.22
CLEC1A	29.0659	2310.2
P2RX4	27.6053	2291.67
IPCEF1	41.8969	2288.8
HMGA1	31.9355	2217.33
TMEM71	29.1819	2215.3
LRRC8E	31.6167	2215.27
LAIR2	32.7996	2166.82
PTPN6	34.3629	2162.04
PSENEN	29.2523	2081.7
MAGEF1	30.4152	2062.02
SOAT1	27.0698	2039.72
ABCC4	26.3101	1983.85
P2RX1	27.7107	1965.14
STAB1	23.571	1943.89
PARVG	38.4821	1928.1
FKBP6	34.7317	1923.2
ST6GAL1	37.141	1918.62
FOLR2	21.9716	1871.32
GIMAP2	35.5233	1862.1
RGS10	34.0647	1829.49
ADAP2	31.1967	1817.98
LHFPL2	31.1942	1814.6
ARRB2	27.5358	1786.36
SREK1IP1	15.9031	1755.98
CTSZ	28.2692	1755.86
EPN1	28.1362	1740.26
LPAR2	39.7915	1723.93
IER3	26.4768	1698.34
MAF1	18.8903	1653.19
ERP29	22.5292	1641.52
LYL1	34.2426	1605.98
PLA2G15	19.5594	1585.21
IKZF1	24.0286	1540.12
CAPZB	17.9512	1529.51
TPMT	19.2058	1517.22
TMPO	26.9509	1516.97
CX3CR1	24.4592	1500.87
DNAL1	15.3302	1488.6
ADRBK1	21.6328	1482.44
SYT6	25.5431	1461.28
CTSC	26.5119	1438.18
RNASET2	31.4285	1388.62
PAQR5	22.8377	1386.91
ITGB7	26.3968	1360.82
SRGAP2C	21.0237	1309.4
STIL	22.1168	1295.35
ZNRF2	17.2941	1290.94
HEATR3	16.8164	1284.06
TLR5	30.6124	1277.99
PTP4A1	25.3428	1274.35
TSPAN10	20.4044	1258.3
REL	17.4628	1257.38
C7orf31	25.1158	1254.74
IGSF10	19.0743	1247.2
TP53I11	30.8268	1239.64
HECA	19.7125	1236.69
SSH1	16.0305	1229.55
REEP4	22.6769	1229.12
BRD3	24.9045	1205.12
SIGLEC9	19.9387	1204.6
TMEM39B	14.4379	1203.16
IFNGR1	25.6992	1177.19
GCC1	22.7009	1169.14
SH3TC1	24.891	1157.11
HSD17B11	16.1425	1111.42
ZNF232	22.0436	1111.31
TNFRSF1A	22.129	1106.42
CYFIP1	20.5564	1099.53
RASGEF1C	26.3674	1081.88
RBP5	25.7767	1070.16
CARD11	19.9916	1069.14
GMFG	21.9382	1059.3
KIF20B	20.3572	1057.25
CDKN2AIP	21.4762	1051.63
IMP3	22.538	1048.73
RNF19B	19.9303	1040.88
DIEXF	16.1794	1030.54
CARD6	22.3593	1014.78
MYO1C	21.2603	982.112
STARD8	23.8471	965.004
PIK3AP1	22.7299	954.428
NUDT16	18.2396	951.294
CD99	18.595	950.667
MCOLN1	15.6348	948.537
LAPTM5	16.7532	938.229
HLA-DRA	17.4652	928.805
ITGAX	22.3818	922.204
DCK	23.8966	920.992
TMC8	21.4215	907.229
SPTY2D1	15.9124	906.053
SCYL3	17.0402	904.891
IL18	17.2837	903.548
CLCN5	22.3169	903.017
BLNK	16.9744	902.644
DCLRE1B	22.8064	898.421
SH3BP5L	17.6789	891.309
AIDA	12.8197	888.9
HOXC4	16.5637	867.005
IL4R	18.6453	865.921
PAX8	23.8131	851.174
ALG1	15.899	846.126
DTX3L	18.5358	845.913
PCNA	16.4747	843.21
IKBKE	21.043	831.111
ERCC5	23.2202	828.242
ALOX5	17.261	822.77
PPAPDC2	18.433	819.068
ABT1	18.3632	815.473
MAML3	22.2039	811.074
SNRPE	16.705	806.805
C17orf70	12.2061	805.518
ZNF552	14.5798	790.907
PILRA	14.1212	771.564
LRMP	26.2013	765.09
CTSS	22.8323	754.965
IRF5	20.014	747.532
PLCB2	18.3003	747.072
IRF3	18.2563	745.12
AIF1	14.9058	744.441
ZNF143	11.7428	743.426
LGALS9	18.8715	742.044
CTBS	15.1797	738.615
KCNQ1	18.1031	738.557
HIST1H2BD	18.2827	715.629
CCDC113	15.8827	712.696
PRRG4	21.2229	712.168
TRIM39	18.6052	710.676
SORL1	18.8802	701.295
THAP5	14.6933	701.077
GTF3C2	10.1168	698.015
ARHGAP25	16.5891	672.244
MANBA	15.8745	671.064
CDH15	18.3672	669.286
CEMP1	16.9892	667.529
SPPL2A	14.7355	665.244
ZNF219	22.1501	663.429
TMEM203	20.8372	658.446
USP53	16.4648	647.832
MGAT4A	15.3427	647.335
B4GALT4	17.8048	643.029
EHBP1L1	20.5414	632.249
DEF6	21.7685	631.943
SMYD4	13.2339	628.295
CD14	14.0731	622.406
AMBN	18.6318	619.038
GLIPR1	19.0383	616.863
NRP2	14.9215	612.551
PGM2	14.8536	612.345
FKBP15	10.6028	609.703
ARHGAP22	21.2771	608.264
GMIP	20.9376	601.727
TGFB1	20.6728	596.219
SOCS6	12.4457	595.009
LYVE1	16.9756	593.124
OLFML2B	16.6965	589.41
PLBD1	15.4933	586.314
TRIM5	13.8859	582.695
MEF2A	15.203	582.472
GPR160	14.2758	579.224
SP140	12.8048	578.605
TFPT	15.8483	572.656
SYNDIG1	16.3729	561.593
IRF2BPL	15.8813	556.734
FUT4	14.5918	547.063
ZNF335	13.4747	545.652
VAMP8	22.6525	542.305
QSER1	8.24537	541.688
HPCAL1	9.58411	540.074
NABP1	21.2248	537.946
FAM72B	13.6544	528.782
MKNK1	12.7561	526.282
ATG101	18.3368	525.245
RASA4	14.0733	522.464
GPR132	19.8985	516.368
CBWD1	11.9551	513.565
MRC1	15.7467	509.494
HDAC2	9.91543	508.708
SUSD6	12.1559	508.236
BBS12	13.381	507.822
CXorf40A	17.6172	497.377
POLB	14.0499	492.855
NCKAP1L	12.6947	485.322
NRIP1	11.5606	481.494
GPR161	16.6658	478.538
ITPRIP	20.3203	476.283
MYNN	11.8286	470.592
ZBTB24	10.0616	466.035
CTAGE5	9.90802	465.89
CHST5	14.6989	460.329
EVI2B	13.4252	458.731
NUFIP1	13.6435	457.738
BROX	11.931	457.684
TBC1D9	15.735	452.243
FGL2	17.2734	447.793
EMC9	9.03647	446.424
GSTCD	11.1718	445.696
MX2	17.501	442.304
SPTLC3	12.5165	438.879
MMD	13.6451	436.377
PRPF38B	9.9192	435.748
MYO1F	12.4388	430.884
RPS27L	15.0878	429.994
USP18	16.4668	429.81
RPS24	8.74052	428.451
RNPEP	13.3485	426.202
RNF135	14.3764	425.041
H2AFY	9.76721	422.163
FAM78A	16.1744	421.944
ALG11	14.1824	417.708
ORC5	10.7186	416.026
P3H2	12.7032	415.24
TMED9	15.6379	413.216
ARHGAP9	18.2758	411.42
PRKD2	11.3703	407.375
INSIG2	12.218	406.792
ABCC10	6.43316	403.304
RFC2	13.8138	402.522
ZNF330	11.858	400.565
CCNB1IP1	11.1717	399.851
RCCD1	13.8881	396.795
FGD3	12.9261	394.431
GNPDA1	9.42863	392.7
CCDC12	8.60666	391.888
PPP1R35	10.631	391.722
WAPAL	9.48011	390.665
CTSK	12.9732	389.477
DAGLB	12.6093	387.261
QTRTD1	10.4926	378.611
SRRD	7.99343	377.582
CRCP	10.9029	377.395
NKIRAS2	14.2573	376.165
NFATC2	14.4776	374.061
GOLGA5	8.18829	371.784
SMC1A	10.8304	367.302
SKAP2	17.1236	364.627
C6orf106	5.82875	364.09
CASP4	10.8292	362.958
CTSB	10.2609	362.925
DIAPH2	10.9949	362.615
ARPC1B	9.64768	362.467
TRMT12	11.7865	358.42
WRAP73	10.336	358.146
RSAD2	17.3099	354.535
BATF3	14.7267	352.806
OR3A1	15.7705	352.086
RABIF	14.4925	351.229
CERK	13.4727	349.48
SLFN11	12.5314	348.446
APOBEC1	12.8664	348.045
SULT2A1	15.7956	345.51
SHCBP1	13.1512	343.191
CORO1A	18.0035	342.519
HIST1H2AC	12.1042	341.676
L3MBTL3	11.7732	341.013
ECD	10.4737	340.842
TNFAIP8	10.2997	340.706
TNFAIP2	14.0741	340.115
ZFP36	10.1576	339.497
PLAG1	14.8109	339.362
GNA15	10.7038	338.874
RPE	8.41971	338.34
RUNX1	12.5888	336.425
RAB29	12.4666	334.79
CCDC69	17.7233	334.125
ELL	9.90519	333.345
ARL5A	12.4345	332.594
GP1BA	14.5296	332.524
RPH3AL	9.94612	332.232
COMMD6	10.3431	331.371
HPSE	13.0553	330.805
EPB41L2	12.0022	328.468
PLEK	14.9791	327.731
ALOX5AP	10.0672	326.24
LYST	6.84266	323.474
GABPB1	12.9355	320.857
CD86	12.8378	320.467
PMEPA1	14.1107	319.402
FLYWCH2	10.9516	317.177
CAMSAP1	9.10229	314.243
ANP32E	11.7313	311.886
KIAA0232	6.24147	311.409
POLD4	13.084	311.383
HLA-DRB1	9.40132	307.492
SH3BGRL	7.87867	306.749
C10orf54	9.80672	306.094
ALPK3	16.5389	305.692
FHDC1	10.7185	305.067
C2CD3	7.10881	305.017
ADORA3	8.82647	304.528
MFSD7	14.5453	303.818
IL6ST	9.97386	300.402
SLC12A7	13.7259	299.423
TEP1	13.2672	298.968
IPO9	5.63725	296.871
RIPPLY3	11.6663	295.463
KDM5D	9.04692	294.95
GALNT12	10.2639	294.141
ZNF616	11.309	294.024
ATP7A	14.2912	293.34
LOXL2	12.5495	289.713
EFNB1	10.4464	289.316
MED26	12.1681	288.931
KCNK6	13.5812	287.71
SRFBP1	9.70696	287.162
FLVCR1	10.0568	286.205
C19orf54	10.422	285.696
CTTNBP2NL	10.7341	284.76
PRDM11	9.10758	283.566
PIH1D1	7.13245	280.419
C20orf27	9.05294	280.259
RPL26L1	9.48938	279.904
RTCB	6.89678	279.762
TMEM37	9.6177	278.96
RFC4	7.43798	276.848
MGST2	13.2566	276.816
DPP4	15.1107	274.595
ZRSR2	9.57043	273.317
ZNF34	9.64325	273.272
SORD	10.7057	272.495
RPL7L1	8.54209	272.033
ZMAT5	11.6752	271.592
RNF125	9.89788	270.045
SMAP2	10.8741	269.9
UTP6	8.9786	268.922
XXYLT1	10.8173	268.841
FOXP4	9.50511	267.076
RACGAP1	8.42402	266.753
HLA-DPA1	8.68111	265.011
CLEC19A	11.8498	263.604
SLC12A4	12.3979	261.057
ARMCX6	10.3478	261.036
NUDT16L1	8.40697	258.628
HSPBAP1	8.31059	258.431
NUDT3	9.71644	257.332
FOS	11.4443	257.23
BTG1	11.3636	256.255
ZNF169	9.25379	255.935
IRS2	10.5589	254.717
TRIM68	13.2882	253.732
ZKSCAN4	9.18848	253.526
RPS16	8.89477	251.689
SEC16A	9.1028	250.879
UQCC3	12.0847	250.818
SMPD4	9.99325	249.203
FKBP5	13.6392	249.076
F8A1	10.1257	248.425
PCDH12	14.068	248.356
TCEANC	9.82038	246.742
RALB	11.1719	244.699
ZFP36L2	12.0358	242.058
RABGGTB	7.04458	240.738
ACER2	11.0609	240.641
TWISTNB	10.1486	239.97
ELOF1	6.92237	239.65
CYBA	10.5879	239.47
ARPC2	7.30499	238.04
M1AP	12.5939	237.6
MADD	7.47336	236.964
RPGR	8.09044	236.524
PDZK1IP1	9.06413	235.67
ST8SIA4	10.6614	235.108
PDGFB	9.89098	233.298
RBM15	7.40673	232.742
BIN3	9.23693	228.369
COPB2	7.56633	227.516
SLC11A1	12.6132	227.269
LPCAT1	10.9342	227.203
C6orf62	8.96579	226.007
LTB4R	9.50281	224.695
SH3RF3	7.77668	224.545
ZDHHC5	8.12717	224.346
FAM122A	11.6827	224.308
LPAR6	12.1876	223.707
RFX5	7.95173	223.219
DDB1	9.46544	222.28
CBL	8.34891	221.617
NT5C3A	5.68359	220.699
ABHD8	11.8755	217.976
CNOT1	6.93684	215.63
DYRK2	11.2959	213.48
AP1B1	8.23461	212.996
LPXN	10.8836	211.604
ACY3	10.7469	209.936
STK10	11.6045	209.631
WDR83	7.72345	209.332
EIF2AK1	7.43914	209.032
DDX20	8.05789	208.74
SNAPC4	9.58094	207.955
IFI30	7.49457	207.943
ARHGEF6	13.2776	207.348
FERMT3	8.80787	207.021
API5	6.65698	206.325
AVIL	7.051	205.603
TFE3	9.45702	205.28
NVL	5.30201	204.223
GLTSCR2	12.093	204.049
DDX6	7.7239	203.57
TBC1D19	5.39341	202.827
EVL	8.26385	202.422
SH3KBP1	9.932	202.072
PDCD11	5.93826	201.458
TSPAN14	7.06531	201.176
MAP4K1	10.9084	197.808
C12orf5	8.47375	197.708
USF2	7.24075	197.178
COMMD10	8.41549	196.298
TM9SF3	7.08181	195.348
BCORL1	9.38966	195.184
BTN2A1	9.64977	194.516
GPATCH11	6.42759	194.23
ZNF879	10.5335	192.696
TRIM6	11.8608	191.876
SERPINB9	10.1004	191.851
CEBPB	13.3637	191.806
YIPF1	8.41728	190.779
BTBD1	7.87674	190.607
SMCR8	7.71167	188.373
MED13L	8.70321	187.391
MTHFR	5.7373	187.195
DPM2	8.23168	186.966
KIAA1279	8.24553	186.491
RBBP8	11.166	186.294
CARD9	10.7227	186.233
SP3	8.22894	185.398
PGM5	9.8921	185.373
TLN2	4.4535	185.371
SNRPB	7.87429	184.824
B3GNT5	9.22854	184.615
CPN2	9.96449	182.747
FSCN2	8.48333	180.757
SLCO2B1	8.722	180.222
OGFR	8.23505	179.737
ESRRA	8.90675	178.596
EPHA2	9.84806	178.357
NAGK	7.39884	178.345
CHD8	5.51478	178.156
LCP1	7.56244	178.104
FAM120AOS	8.0221	177.824
FOXN3	8.88533	177.816
SEC24C	4.27793	177.597
PFKFB4	9.8936	177.549
FAM214B	7.06973	176.968
RRP15	8.55877	176.656
USP22	7.96211	175.814
RAB38	11.0547	175.804
ATP9B	5.93587	175.681
KCNQ3	10.6282	173.326
KIN	4.25138	172.727
GRN	7.92714	172.383
ZNF324	9.12537	171.848
HEXA	6.67828	171.307
FMNL3	7.93568	170.335
ATAD5	5.79369	169.334
SLC4A7	10.0563	168.661
VAV1	10.8965	168.236
C10orf88	7.71088	167.708
ATXN7L1	7.29606	167.645
PREP	7.62501	166.308
SEPHS1	6.19405	165.987
SDCCAG3	7.79571	165.831
SLC17A5	4.55239	164.954
FAR2	8.7663	164.282
DHRS3	8.75487	163.971
TOR3A	6.81325	163.677
ATRN	4.84553	162.657
RGS2	6.72108	162.646
TBC1D24	8.82869	162.058
FUCA1	7.86874	161.991
NCOA5	7.05275	161.729
NGLY1	6.98793	161.399
UNC93B1	9.61177	160.48
HS3ST4	11.8998	159.816
CMIP	6.28576	158.899
MYDGF	8.57401	158.584
PALD1	6.83379	157.663
STARD3NL	7.14832	157.315
BMP8A	7.17629	157.104
SMIM15	6.88755	156.805
ZNF830	9.60441	156.664
EXOC8	8.84547	155.13
PLXDC2	9.87142	155.067
RBM12B	8.36806	154.949
SRCAP	8.58933	154.383
TUBGCP5	6.97496	154.167
GORASP1	6.73348	153.005
ZFP36L1	11.7558	152.18
LDLRAD4	8.31367	151.069
YY1	5.63198	150.835
ABHD3	7.0875	150.198
PFDN5	5.52047	150.077
MAN2B1	8.32258	149.489
CSRNP1	8.49561	148.693
KLF16	9.51911	148.267
NUDT14	11.5583	147.679
CEACAM5	8.0621	147.519
EML1	5.50383	147.517
ZDHHC6	6.46211	146.888
CYB5D2	6.89555	146.55
HAUS5	8.67537	146.168
APOBEC3G	6.39889	146.167
PROZ	8.51755	146.035
NAT10	5.39255	146.021
PHC3	5.92657	145.863
BOD1	7.83664	145.853
MINPP1	6.13633	145.075
ZNF200	6.74583	144.872
ZNF526	6.18838	144.379
ZNF592	5.94779	144.356
ZNF311	10.1088	144.144
B3GALT6	8.2598	143.972
PRR3	6.10844	143.278
FAM60A	8.11967	143.249
ZNF318	5.68416	143.076
MCPH1	5.57163	141.874
LSMEM1	8.10893	141.46
WIBG	7.04532	141.445
NOD1	7.23308	140.962
CHD1	6.06747	140.315
RIPK1	5.03672	140.101
PRPF18	6.32707	139.77
DHFR	6.64206	139.669
TBC1D7	7.57122	139.222
PLCL2	7.84664	139.203
NFATC1	9.32416	138.933
LMNB1	7.52976	138.833
HIST2H2BE	9.23335	138.832
RWDD1	8.48149	138.408
CTBP1	6.61425	138.082
DNMT3L	7.64666	137.575
MVB12A	9.44429	137.371
XRCC6	6.64105	137.043
MAP2K1	7.3517	136.511
LRP12	4.07404	135.961
ATP13A3	4.95092	135.929
RAB22A	7.25304	135.853
CRKL	7.22933	135.41
RSU1	5.24811	134.936
SNX20	10.8669	134.669
FKBP4	7.6921	134.354
MAP2K7	6.62669	134.125
AES	5.40845	134.031
ABCC1	7.39679	133.931
SNRPD3	6.23239	132.963
ADRB1	10.4477	132.584
ATXN7	5.98408	132.443
NCF4	6.41045	131.344
NOM1	8.39495	131.203
LCP2	8.67925	131.003
DISC1	6.81983	130.838
RTTN	6.44137	130.751
ZSCAN25	6.56779	130.499
PIK3CD	7.20149	130.384
H1FX	7.26662	130.02
RNF145	8.14792	129.348
PAX9	8.46444	129.204
TACC3	9.07467	128.311
ARV1	7.43589	128.142
MYPOP	8.53312	127.798
FURIN	7.80862	127.795
CDK8	5.01443	127.568
SRGAP2	7.55628	127.509
RORC	7.43069	127.466
FBXO34	8.23144	127.21
SNX13	7.45187	126.661
P2RY6	7.82223	126.429
CTLA4	7.90409	126.425
PDAP1	7.55685	126.41
KIAA1586	6.18834	126.377
PBRM1	6.74918	126.346
DOCK4	9.40041	126.102
APBA1	5.32279	125.935
SPAG6	7.61061	125.418
TIAF1	9.33415	125.239
HDAC9	7.38497	124.944
GTF2E2	5.81138	124.657
UROD	4.67397	124.637
UBE2L6	9.07329	123.942
IFI44L	10.5724	123.655
TGIF2	8.74861	123.595
ELK3	6.73611	122.799
ARHGAP6	8.58976	122.65
DGAT2	9.59272	122.616
IER2	9.78818	122.423
XPR1	4.3454	121.833
UBQLN3	8.89429	121.571
EPSTI1	10.2872	121.496
FYTTD1	6.08175	120.889
ARFGEF1	5.72084	120.564
EIF4A3	7.25621	120.132
HENMT1	6.93279	120.095
STRIP1	5.92239	119.995
SHOC2	4.23294	119.953
SPRY1	8.0093	119.331
POLR3D	8.01348	119.133
SPATA5	6.69456	118.637
DRG1	8.00338	118.632
GEMIN6	7.07806	118.429
VPS26B	5.18912	118.307
POLR1C	7.25095	118.171
HLA-DQB1	9.44307	117.935
DDB2	8.11433	117.919
YY1AP1	5.5042	117.883
CNOT3	5.92156	117.882
TMEM243	7.31833	117.779
ACSL5	7.50366	117.571
BOLA2	6.73697	117.499
MED22	8.09331	117.297
LPCAT2	7.2196	117.003
PPARGC1B	10.3001	116.789
CARM1	7.06934	116.434
GMEB1	4.74609	116.38
TGFBRAP1	4.62972	115.897
KCNC3	5.9182	115.708
GLTSCR1L	5.28822	115.306
CFAP74	8.89038	115.131
ZNF567	5.6568	114.792
FBXO46	6.19897	114.557
PDIA4	7.6853	114.362
EID2	5.45419	114.355
STAMBPL1	8.75296	114.242
RNF181	7.27112	113.588
TRIM28	7.54457	113.237
CHRNA10	10.0184	113.037
ZNF609	5.81376	112.809
TOX4	5.04785	112.59
CLIC2	6.08417	112.582
NPAT	4.81324	111.985
MRTO4	5.82631	111.907
DNAJC2	5.69511	111.591
ZNF490	5.36188	111.41
NOP10	6.21756	111.386
COMMD4	7.4867	111.357
ZNFX1	6.68223	111.323
SIGMAR1	7.53974	111.161
ZMYND11	5.58081	110.377
TBC1D1	7.47399	110.257
TINF2	7.4694	109.007
GLI4	5.8561	108.657
ABCB11	8.26575	108.624
PKN1	5.63687	108.178
RMI1	6.82772	107.28
USB1	7.86808	106.971
DOK3	6.63488	106.781
SEC63	6.51332	105.792
BCCIP	5.35364	105.648
POU2F2	8.22671	105.271
TBX19	7.15199	104.976
TXK	7.38452	104.856
TAGLN	6.05467	104.784
TRIM15	7.6043	104.169
TMOD3	5.19112	104.033
MPPE1	6.51519	103.691
ZGPAT	4.99544	103.406
VPS37B	5.60172	103.173
TEX261	7.44737	103.169
SP4	4.85093	102.898
TDP2	5.4505	102.865
SCNM1	5.68027	102.82
ZNF322	7.71323	102.781
LYSMD1	5.45078	102.687
ASCC3	3.89244	102.439
CREBL2	6.75929	102.193
RUNX2	8.32431	102.042
ATP2C1	4.63656	101.978
FAM129B	8.40658	101.861
PARG	5.552	101.853
RNF213	7.87722	101.849
PROCR	6.62033	101.322
TMSB4X	8.87199	101.113
IFI35	8.48515	101.052
CEBPG	8.95955	101.039
KIF16B	5.14512	100.855
RABGAP1	3.93678	100.15
NCR3	6.26379	100.091
CASC4	5.30326	99.7632
PSMG4	5.39458	99.5819
WDR70	3.99902	99.5127
THUMPD1	6.51977	99.2871
NOL8	6.74415	99.2445
DNAJB1	6.66253	99.1662
CPED1	5.59005	99.1101
TRUB1	4.47953	98.9612
GNMT	6.26262	98.6334
ENTPD7	7.53349	98.5734
SSBP2	4.78539	98.1918
RCC2	8.0462	97.9209
GTF3C3	5.15861	97.8248
ZNF529	5.08932	97.8218
TTC7A	5.99424	97.5916
LEMD2	5.82311	97.3995
TMEM176B	9.82371	97.36
AAGAB	3.85936	97.2578
PEX10	5.39511	97.252
TBC1D23	4.37107	97.1929
NDEL1	6.39338	96.9868
MED21	6.09541	96.6071
CMTM7	5.26796	96.5878
TMEM255B	6.86024	96.2397
PRCP	6.31859	96.0189
ZNF106	4.48656	95.5354
C11orf58	4.16124	95.3593
DDX10	5.56678	95.1539
TFCP2L1	6.12904	95.0881
DFFB	6.31344	94.7853
ZMYM5	4.83906	94.6193
BNIP2	5.27535	94.3541
PSMA1	4.36667	94.0191
CIAO1	5.03157	93.9648
SNRNP27	6.06262	93.9571
FIBP	5.31552	93.8357
VPS13C	5.13861	93.682
SLC33A1	6.45734	93.5783
TTC13	4.51358	93.4981
OSBPL11	6.5951	92.7751
C10orf76	5.05439	92.6532
APRT	6.80857	91.88
CCL17	8.44602	91.7781
SAMHD1	5.78013	91.4786
MEF2C	8.50779	91.3584
USP15	4.53248	91.3383
POLR3K	7.80437	90.8956
WBP1L	4.93614	90.8924
NAA50	5.67682	90.8095
PPIG	3.96714	90.7824
TPR	5.72002	90.4627
TCEB3	5.66201	90.3263
FAM149A	4.75248	90.1419
STAT6	6.2793	90.0565
RPS5	4.75317	90.0455
YTHDF2	4.16381	90.0271
JDP2	5.63486	89.7353
RASSF5	8.40745	89.7056
DPM3	5.67463	89.5805
FAM175A	5.66686	89.5614
PRKCH	4.97094	89.2597
HGS	5.71995	89.1558
APAF1	7.38149	88.991
CSK	6.65565	88.7662
A2M	5.13527	88.71
SLC37A3	5.87175	88.7067
PTPN2	4.82984	88.509
WDFY4	5.5911	88.4311
KYNU	6.03608	88.3677
HPS1	7.35824	88.2297
TRAF1	8.22209	88.1606
IRF8	5.20128	88.023
SLC7A7	6.48961	87.9902
LINC01420	6.99361	87.4837
B3GNTL1	6.94602	87.1875
FMNL1	8.12691	87.159
LRCH1	5.34523	87.1562
MED1	5.80979	87.0857
ZNF710	7.56937	86.8163
ZNF75D	5.17517	86.8163
MBNL1	5.80741	86.6874
DCP1A	4.09488	86.6857
CCDC137	7.28145	86.6805
ATP11C	7.38867	86.5536
DCAF11	6.08766	86.3909
PSMB10	5.71195	86.3366
MIA3	3.97324	86.3152
IKBKAP	3.66794	86.3048
GGCT	7.40096	85.987
SCARF1	5.06948	85.8601
UBE2T	7.29006	85.3814
ZNF493	4.91717	85.1626
ZFHX3	8.60598	85.1607
KIAA1257	6.31583	84.8055
RASA3	5.4914	84.4065
POR	6.6305	84.4004
CD83	6.65352	84.3401
UBE2V2	5.07193	84.3204
KLHL5	4.44324	84.3092
C16orf54	6.26063	84.2008
FRMD4A	7.68568	83.8804
NUP107	5.61508	83.6355
POFUT1	6.43276	83.4976
IFI16	6.33813	83.4346
TBC1D4	5.34369	83.3319
TRIM65	7.22717	83.158
CTDNEP1	5.30279	83.0463
C19orf38	4.8129	82.836
GOSR1	4.72861	82.7688
FAM117B	5.08652	82.6034
ZNF337	4.01875	82.4875
CST8	5.64107	82.384
ZBTB11	6.35909	82.3322
GMPR2	5.65185	82.0712
NRN1	8.30267	81.9898
ZNF117	4.58837	81.9278
FGL1	5.29075	81.8654
DIP2A	6.77531	81.8095
MIS18BP1	7.47983	81.7366
FAM64A	8.49601	81.5043
COTL1	6.96831	81.4315
CLSPN	6.62958	81.2651
AKR1A1	7.00013	81.1893
ARL15	4.75016	81.1512
MYO9B	5.19445	80.7659
STX6	5.52467	80.7568
HYLS1	7.21734	80.7265
TBC1D31	5.18587	80.1676
GALNT1	4.71396	80.1436
DDX42	4.20867	80.1417
THUMPD2	4.90872	80.1365
UBE3C	4.3037	79.4605
TLN1	5.30916	79.2251
CCDC94	5.25034	78.9965
ZSWIM1	5.92066	78.9194
TAB2	6.71753	78.7898
ATP6V0D1	4.85477	78.7793
DERA	7.17002	78.6432
SOCS4	4.29363	78.593
SUV39H2	7.40005	78.0344
CSNK1G1	4.06223	77.7427
PRKCD	6.45961	77.7221
C7orf50	4.04577	77.6896
SLC30A7	4.18456	77.6292
FAM111A	7.11961	77.1324
RRAGC	5.69792	76.8741
DOCK11	6.0643	76.8636
RPL7A	6.55702	76.7277
PHACTR2	6.22917	76.6497
FMR1	4.67206	76.4307
2020-03-03	7.20877	76.3564
BTBD6	7.82334	75.7528
CMTM3	4.76944	75.672
HPS4	5.96061	75.6017
SUB1	4.61783	75.4946
PRPF40B	3.91558	75.4653
MAN2C1	5.34765	75.3944
KIAA0355	4.70781	75.2382
CDV3	6.28347	75.2237
CARD14	6.17732	75.051
AUP1	5.0545	74.6008
OTULIN	6.03046	74.5015
DIRAS3	6.8031	74.3497
USP9X	5.61372	74.2718
MMP24	6.18086	74.1681
CHMP4A	5.48366	74.1369
MORN1	7.82107	73.9629
SH3D21	6.72274	73.9511
RNF166	6.38189	73.604
SMYD3	4.40355	73.4128
CYB561	7.38414	73.3883
RPL6	4.33448	73.3366
THAP4	5.6856	73.2742
CD3E	4.34575	73.1208
MPG	5.32937	73.1028
RBM19	6.1159	72.964
DCAF5	3.75161	72.9631
NOMO2	5.93135	72.6695
CHSY1	5.24874	72.3999
FKRP	5.3151	72.1463
THEMIS2	4.79158	72.1293
ELP5	5.2973	72.12
GPRC5A	7.39295	71.8857
DPF2	4.24342	71.6916
RBM17	3.69161	71.3864
BRIP1	6.61962	71.111
FAM104B	6.36719	71.0862
HN1L	5.01287	71.073
TCEB3B	6.1768	70.9554
COLGALT1	6.09604	70.5351
C9orf142	4.37893	70.4419
LMAN2	4.57541	70.1253
DR1	4.86634	70.023
PEX14	3.83928	69.9139
POM121	2.96586	69.6054
CCND3	5.69653	69.4805
HNMT	6.61218	69.4248
C9orf72	4.42824	69.3895
DDX47	4.8631	69.385
KRTCAP3	5.40673	69.2788
BHLHE41	6.08606	69.0715
LIPG	4.33403	68.943
ZNF268	5.33588	68.8282
ARHGAP26	6.45568	68.8003
LRRC75A	5.4469	68.682
IQCB1	3.30287	68.6239
MAD2L1BP	4.54123	68.6236
SLC40A1	4.71881	68.4968
ATP1B3	3.51298	68.4796
SRP72	3.94364	67.9109
HDHD2	5.15373	67.9062
PPAPDC3	4.82928	67.9038
ZBTB33	5.4328	67.8752
SOS1	2.98485	67.7752
NFX1	5.00618	67.4359
AQP2	4.34224	67.3013
ATR	3.57539	67.2899
CCDC132	4.69817	67.2082
BRCC3	3.99367	67.1154
SRR	5.76646	67.0921
WNT2B	5.38984	67.0898
JAK3	7.2146	66.8773
TCEA1	5.13236	66.6456
PSMA4	3.96953	66.6226
AMMECR1	4.07521	66.518
TAF1A	5.70257	66.4927
ABR	4.72049	66.4257
LYN	7.18966	66.3725
POLE2	5.11197	66.2802
TMEM147	5.65293	66.2532
FARSA	5.25789	66.1977
KRR1	5.09615	66.163
SLX4	4.2726	66.0698
AP1G1	5.71586	66.0226
ARID3A	4.7854	65.8637
ALG3	4.65161	65.8227
RANBP3	5.04692	65.8183
SNX4	3.91838	65.672
CDK12	3.95741	65.5475
BOD1L1	4.49534	65.4616
SLC4A2	5.57505	65.3922
PIAS1	4.06474	65.3314
ARSB	5.5431	64.9969
RB1	3.95047	64.968
KXD1	5.39841	64.9431
HNRNPM	4.71833	64.9103
APMAP	5.0799	64.9056
SMPD1	4.71188	64.5011
PKD2L2	6.08056	64.4145
PGRMC2	4.46687	64.4082
PICALM	4.14014	64.3081
GPRC5C	4.17279	64.2353
ZNF662	5.19818	64.2051
DAP	6.25171	64.2038
TRAF3IP1	4.73035	64.1088
BAIAP2L1	4.94299	64.0176
DCAF12	4.83029	64.0007
CKS1B	5.40204	63.9856
SMARCC2	4.00902	63.8932
WNT5B	4.95094	63.8779
IREB2	4.47713	63.8523
TATDN3	4.48959	63.7916
C17orf58	5.63017	63.7893
L3HYPDH	3.74471	63.7168
RNASEL	5.87246	63.5343
DUSP12	4.65846	63.4845
CHMP1A	3.54633	63.4543
COPS7A	5.06881	63.1555
ATG5	4.70999	63.1065
AFF1	4.23403	63.074
MKRN2	5.40732	62.9954
SAP25	6.09755	62.9795
DUSP6	5.62443	62.6651
METTL9	3.79627	62.6118
HSPBP1	5.74997	62.3715
VARS	4.30904	62.03
SHKBP1	5.5022	61.9588
KIAA1033	5.99836	61.9585
EML4	4.34116	61.9162
MIB2	5.34861	61.6503
KIAA0226	4.32132	61.6204
PPIP5K1	6.34435	61.4698
ETV6	5.92459	61.2459
TTF1	3.2915	61.2202
USP1	4.81236	61.169
MED20	5.36899	61.0581
SNX18	5.30163	61.0547
CELF6	5.56318	61.0186
FAM198B	4.76257	60.8356
ADAMTSL4	5.27731	60.7344
KLHL36	4.36716	60.6286
KDM3B	4.84116	60.6161
ZNF154	5.07118	60.5357
TBC1D22A	5.31494	60.5221
RPL12	4.01528	60.5023
IKZF5	4.51147	60.4864
RABL2A	4.96775	60.4373
ABCD4	3.93349	60.387
POLR2A	4.38762	60.3386
RNF146	3.4712	60.2061
SF3B6	4.24769	60.0948
SRSF7	3.75267	60.0209
HEATR5B	4.43218	59.6775
CWF19L1	3.56587	59.6301
BACH1	4.36612	59.2848
SENP2	3.98382	59.2099
IRAK4	4.67137	59.0571
ZFC3H1	3.78252	58.9843
TTC31	5.12018	58.8356
ITSN2	4.82016	58.7753
ZBTB40	5.12296	58.6331
POLM	6.40951	58.4679
FAM65A	5.66028	58.3893
CSNK1G2	4.70603	58.3293
NUP50	4.43297	58.2367
SSB	3.71127	58.1139
OTUD4	3.34612	58.0775
NCOA3	5.55707	58.0607
NCAPH2	4.58145	57.8285
ITPR2	6.56348	57.7463
FAM135A	4.31617	57.7249
FBXL18	4.19691	57.7022
LEMD3	4.88739	57.6001
ENTPD1	6.26513	57.5379
ACTR2	5.27026	57.4862
TNFRSF10B	5.69324	57.2593
SIAH1	4.80009	57.2415
KTN1	4.1598	57.2158
ACBD6	3.32416	57.1616
FCHO2	4.9343	57.1596
GAB3	6.77752	57.1521
PEF1	4.83109	57.1475
RP9	5.90053	57.1373
FAM118A	4.04163	56.9207
ANKS1A	4.79147	56.8304
HMOX1	6.27172	56.7832
HUWE1	4.27018	56.7812
CCDC92	3.14485	56.7741
ATG10	5.07131	56.7687
RBL1	4.89643	56.6975
TGM4	4.6922	56.6666
NLRP1	4.33636	56.6529
OTUD5	4.26035	56.6463
YIF1B	3.52652	56.4917
WIPI2	3.48998	56.3827
TMEM19	5.73538	56.2224
RAB18	3.25085	56.181
UGGT1	4.56753	56.0168
ERCC1	4.75311	55.8263
SNX2	3.92474	55.6484
IRX4	4.03903	55.6372
HERC4	4.65742	55.543
ITFG2	3.96976	55.5304
ATXN3	4.31547	55.5202
H6PD	6.12281	55.4659
CXXC1	3.98418	55.2309
UFC1	4.47618	55.1731
FAM160B2	5.35013	54.9997
WDR91	4.75945	54.878
MCM7	4.31703	54.8318
PPP1R10	4.52929	54.6504
SNRPG	3.87736	54.5999
DISP1	4.45426	54.5789
CYLD	4.37121	54.5642
LNX2	5.26316	54.5634
TRAM2	5.67467	54.5444
KIAA2018	5.24193	54.0823
CAPN1	4.9879	53.7976
TMEM194A	5.24781	53.497
HNRNPUL1	4.77636	53.4665
FICD	4.90904	53.4458
RABEP1	3.46667	53.3916
ZNF43	5.29757	53.3524
LIMK2	5.64299	53.2471
ACTR8	5.71784	53.1863
ARPC3	3.92043	53.1618
SDCCAG8	4.33839	53.0753
SUSD1	5.791	52.97
PURA	3.34376	52.9003
CD3EAP	6.61108	52.8118
SAMD8	3.64996	52.7861
NFKB1	3.3356	52.7765
RPN2	3.63073	52.6642
RNF141	3.75424	52.5384
MYH9	6.29207	52.5163
NCLN	4.48353	52.4572
ARID5A	4.36064	52.3508
FAM102B	6.15204	52.261
ZNF140	3.06162	52.189
ATP6V1E1	3.72735	52.1051
GUCY1A3	6.63408	51.9707
CACUL1	3.42291	51.9441
ADSSL1	5.9071	51.7535
FCGRT	6.70484	51.708
ARL6IP4	4.0853	51.5101
UBE2D3	4.16119	51.3781
NTF4	4.98131	51.378
ZNF700	5.09419	51.3256
CYB561A3	5.53687	51.2664
NUMB	3.14858	51.2556
MCM6	4.78315	51.1238
CBX3	4.22327	51.0898
CEP250	5.82462	51.0422
ZNF562	5.20212	50.9566
METTL13	5.21551	50.8587
DAXX	4.5199	50.8574
ZXDC	5.89467	50.7832
HS1BP3	5.98087	50.6224
TRIP4	3.88757	50.6084
ANKRD44	5.8721	50.6069
SKP2	3.96779	50.5748
KRT34	4.02314	50.3789
KNTC1	4.32937	50.2935
RPS12	5.31334	50.201
RNF219	3.81824	50.1558
LAMTOR4	3.81736	50.1535
NCKAP5L	4.82515	50.1042
ORC3	3.58019	49.9725
ADAMTS10	4.26724	49.9075
WRN	4.15328	49.8683
ZNF341	3.82735	49.8657
ZNF410	4.62328	49.8513
SLC7A6	3.69461	49.8404
LRRC8C	5.14811	49.8394
RCSD1	4.25267	49.7151
GTF2E1	4.74178	49.6618
KCTD5	4.08865	49.6208
STK24	4.47111	49.5727
PPP1R8	3.47504	49.5374
GOLGA2	4.11956	49.4912
MAP7D3	5.66753	49.4676
NCOR1	3.96219	49.3202
ACTR3	3.84333	49.2678
RFXANK	4.82371	49.2321
TYMP	6.40288	49.1903
CEP170	3.99355	49.1657
FANCM	4.33802	49.0958
ARL16	3.74469	49.0403
ERP44	3.81814	48.9717
AKAP13	4.68555	48.5252
EIF2B3	3.65318	48.4384
RNFT1	5.19244	48.4339
ARRDC3	4.95276	48.3476
TET3	3.75776	48.3291
NEMF	3.27007	48.1537
CNTRL	4.11338	48.1118
NFYC	4.42663	48.0903
CD33	3.94481	47.8617
CRACR2A	5.61405	47.5955
PPP3R1	3.26412	47.59
RPL41	3.93442	47.5827
SLC15A4	3.8459	47.5074
VPS35	4.00694	47.4572
MYCBP2	3.09331	47.4163
MBTPS2	4.16915	47.4014
RPL17	3.88219	47.2556
SAMD9L	4.79775	47.2323
CKLF	5.79132	47.0687
WDR77	4.86267	47.0165
BTN3A1	4.74719	46.9324
FBXO24	4.65712	46.8484
NUCB1	4.09265	46.7667
KRBOX4	4.66079	46.7553
ANKRA2	5.58597	46.7222
YBX1	4.72008	46.6421
TBRG1	4.7575	46.6059
MAX	4.31004	46.516
CDYL	3.90112	46.5154
SP110	5.45254	46.515
ACAP2	3.06417	46.3908
PEX3	3.4647	46.3536
HSD3B7	4.65091	46.1633
HERC3	3.69383	46.1186
NFKBIA	4.98949	46.0962
TRAF3	3.65588	45.9803
NAAA	4.97289	45.9261
ITGAE	5.33929	45.9016
PELI1	5.90833	45.8807
COMMD3	4.89294	45.7542
JMJD1C	3.55569	45.7448
TRIP11	2.83627	45.6854
YTHDC2	3.53484	45.5493
APPBP2	3.94284	45.4501
KDM5A	3.98804	45.3031
DCAF6	4.1111	45.185
THAP1	4.30991	45.1535
ADAMTSL2	5.94631	45.1284
EIF2AK3	4.46228	45.0789
POMP	5.29811	45.011
ZHX1	4.57108	45.0066
RPP40	4.56489	44.7315
USE1	4.15015	44.7151
FNBP4	3.45435	44.7134
CDC123	3.76147	44.6625
KAT5	4.41274	44.6397
ZNF787	3.83604	44.6252
PCED1A	4.98429	44.5858
GALNT2	3.97697	44.5844
DDX59	5.59637	44.5189
SERTAD2	4.54486	44.3781
MOB1A	4.29876	44.3751
NOS1AP	4.28629	44.3275
RWDD4	2.73147	44.317
MAP3K5	4.04928	44.2588
GHDC	4.15784	44.2189
CCAR1	3.9393	44.0141
TRIM16	4.8638	43.9703
PRMT1	3.32474	43.9594
WASF2	5.07804	43.9362
NF2	3.69187	43.8828
PARP4	6.3458	43.878
TMEM51	4.41268	43.7108
RANGRF	4.74348	43.5703
ITGB3BP	4.02979	43.4762
COPG1	4.23687	43.3485
DNPH1	3.60653	43.185
UCKL1	4.70502	43.1602
C2CD2	3.67821	43.0513
TANGO6	3.55253	42.9863
GANAB	4.1145	42.9835
ZNF497	3.63068	42.9463
CD48	3.66497	42.9408
GPS2	3.73261	42.827
CCDC6	3.1009	42.8061
KLF3	5.10134	42.7504
SIRT6	3.80181	42.6923
NUMBL	5.43147	42.6218
PIGG	4.02671	42.5766
FLII	4.71436	42.5597
ZNF133	2.56868	42.4834
DHX57	3.73066	42.4539
STAT1	3.85656	42.2749
FCHSD2	5.1132	42.1512
PRCC	3.22478	42.1265
ARFIP1	4.54029	42.1244
ELAC1	4.33366	42.1241
MED12L	4.48455	42.08
CEP128	4.00082	42.0697
UPF1	4.07477	41.9935
GNL3L	3.7315	41.9307
RP1L1	5.16823	41.8869
ZNF3	4.5997	41.8688
RER1	3.64476	41.8025
ISY1	3.82927	41.5096
ATG9A	3.73391	41.478
AZIN2	3.38745	41.3651
PKDCC	4.42774	41.1414
RB1CC1	3.15642	41.0235
HMHB1	4.11579	40.9736
NUP35	4.83615	40.959
N6AMT2	3.45252	40.9527
TVP23B	3.81953	40.9283
TMEM33	4.54247	40.87
GPR137B	5.05173	40.8512
TOPBP1	3.753	40.8059
TUBG2	3.04418	40.7805
TAX1BP1	2.90415	40.7145
KDM2A	3.85279	40.7133
EPHB2	4.37684	40.6803
MAP2K6	3.90158	40.68
CYP4F3	3.95345	40.5261
SH3BP1	4.6493	40.5172
XRCC4	4.7529	40.492
RBM8A	4.0561	40.4366
HPS3	3.79489	40.3312
C7orf43	3.21338	40.2325
ANP32A	4.16916	40.1594
BMS1	2.3928	40.1242
ZCCHC10	3.77723	40.096
RAB11FIP1	5.23206	40.0288
NBAS	2.56125	39.9681
VASH1	3.8402	39.9101
RPL13A	3.63411	39.8718
ANKS3	2.29691	39.8271
CEP63	2.70634	39.8246
NAA20	3.7151	39.7393
GRAMD1A	5.27505	39.7353
DPH3	3.88054	39.6767
OARD1	4.59421	39.6615
C3AR1	3.62474	39.5828
C9orf91	3.48196	39.4942
NCK2	3.93498	39.4389
HEATR5A	4.70304	39.4274
CCDC112	3.5036	39.3991
AURKC	3.96683	39.3765
LARP4B	3.61256	39.2714
RAB28	2.76233	39.0963
OGFRL1	3.22236	38.9542
KLF7	4.59966	38.8556
FGD4	4.38553	38.8507
WBSCR22	3.48025	38.7866
COMMD7	3.38353	38.7243
RALGAPB	3.00158	38.6909
SWAP70	5.20769	38.5024
TRA2B	4.79053	38.3267
ZYG11B	3.56258	38.2761
MARS	2.95085	38.1687
RNF17	4.10536	38.0266
TET2	4.02353	37.9505
SMEK1	3.14936	37.8921
DDX3Y	3.75861	37.8445
IST1	3.55454	37.745
ZBTB34	4.14663	37.7141
STX7	4.00314	37.6882
ATG16L2	4.99382	37.6692
SBF2	3.43524	37.5941
ZMYND8	2.73281	37.5599
ZNF347	5.0481	37.315
VKORC1L1	3.54215	37.3088
ZNF775	5.06784	37.2692
CHURC1	4.13137	37.2506
CD300A	3.18697	37.0947
KIAA1551	4.46841	37.0826
R3HCC1	3.94077	37.0807
RIF1	2.61651	36.9421
LEPROT	5.36355	36.8857
TPK1	3.07994	36.8547
CAPZA1	3.91191	36.8342
AAK1	3.02785	36.7821
SPOPL	3.45183	36.7451
ZC3H13	3.63748	36.7094
SSR1	4.45102	36.6816
ERCC2	4.49096	36.5892
RNF31	3.30927	36.4208
UBE2E2	3.68877	36.4063
MED6	3.15214	36.3133
TFEB	3.51109	36.2908
CDC42SE2	3.12451	36.2889
CAPG	4.75051	36.2458
CNOT6L	2.97124	36.1801
UHRF1BP1	4.00888	36.0916
TMEM167B	3.77897	36.0581
GMCL1	2.93817	35.9424
ELMOD2	4.63375	35.9167
LTN1	4.00408	35.8666
VOPP1	3.68775	35.8472
SACM1L	3.13753	35.6389
UCHL3	3.0478	35.5631
YTHDF3	4.25401	35.4896
RUFY1	3.50947	35.4534
METTL7A	4.7267	35.4513
REST	5.00372	35.4352
TUBA1C	4.54503	35.2833
ATXN1L	3.66487	35.2819
ST6GALNAC6	4.10127	35.2782
WDR48	3.34221	35.2175
PHTF2	2.67264	35.1923
TXLNG	3.90192	35.1333
JAZF1	3.19112	35.1324
DENND1C	3.39745	35.0551
FBXO11	2.69873	35.0502
JAK2	4.24305	34.9665
ZNF362	3.43984	34.9464
LCOR	3.35021	34.9036
PPP6R1	3.61629	34.8913
ABL2	2.7868	34.8704
CUL1	2.71565	34.8678
EBAG9	3.05115	34.8143
NFATC3	3.30105	34.6894
CRYZL1	2.86516	34.6497
QSOX1	3.7087	34.6296
SPNS2	3.57483	34.6188
KIAA0754	4.45884	34.5866
ADPRM	3.75001	34.5106
GAK	4.24194	34.4549
PTAFR	3.03671	34.3209
HMG20A	3.63229	34.3078
CCT8	3.36239	34.3052
HARS	3.84736	34.252
HGD	4.8208	34.2308
LIMS3	4.2938	34.2255
APPL1	3.14469	34.1991
PMS1	2.87706	34.138
NOL7	3.15966	33.9981
DEPDC5	2.81979	33.9852
DEXI	4.92399	33.9232
STK25	3.0227	33.805
ZNF618	4.02761	33.7994
PCYOX1L	4.42206	33.6873
PCNXL2	3.15985	33.6845
UBAP2	4.25671	33.6772
NAV3	4.16138	33.6666
ALKBH8	4.37416	33.6571
MED10	3.11661	33.5946
CLTC	3.23331	33.5785
RRM2B	4.65796	33.5764
ZMYM4	3.32615	33.4597
NMT1	3.12596	33.4384
SET	3.8732	33.4068
RHOG	2.94878	33.3144
TRIM35	3.9524	33.2607
TAF15	3.18342	33.1331
IFIT1	3.06611	33.1309
H3F3A	3.52219	33.1103
EFEMP2	4.74582	33.1027
EIF3F	3.41234	33.089
GRK5	2.99077	33.0856
GLRX	3.54962	33.0179
SRSF2	3.41591	33.0044
MCM3AP	3.70481	32.9574
CAPNS1	3.50132	32.9236
TAF5L	4.31837	32.8002
PMM2	3.85038	32.664
KDM7A	2.96534	32.6045
ACP1	3.03787	32.5559
PRMT7	2.65384	32.5162
ZNF283	3.89129	32.473
SLC8A1	5.11503	32.3937
FAM131A	4.2176	32.334
ARHGAP24	3.10814	32.3271
ATM	3.23943	32.2067
SCFD1	2.53308	32.1016
SKIL	3.44221	32.0036
SEC31A	2.81468	31.9991
TTC14	3.04801	31.9594
MTMR12	3.39671	31.9371
MYL12A	4.76422	31.9145
AFTPH	2.84936	31.8739
APPL2	4.13001	31.8615
MBNL3	3.64186	31.8512
LRRC25	4.09569	31.7074
CXCL16	4.08915	31.6603
RANBP6	3.22757	31.6473
CCDC130	3.42432	31.5882
SEMA7A	3.95587	31.4841
SLC9A9	4.43924	31.4319
EPB41	5.08487	31.4204
ABHD12	4.53604	31.3762
ZNF207	3.91468	31.3299
CIRH1A	2.43821	31.3049
KCNK13	4.20403	31.2158
KLHL12	3.22734	31.2001
GPATCH8	2.45549	31.1855
ETS2	3.80646	31.1588
PHF3	3.68673	31.1495
MAF	3.80811	31.0906
FOXK1	3.17313	31.0721
PCNT	3.20016	31.0488
ZNF326	3.54154	31.01
STK38L	2.82413	31.0021
MYOF	3.20937	30.9997
KLHL18	3.05373	30.991
PKN2	3.37195	30.9735
RBM4B	3.20077	30.9488
CPNE1	2.78537	30.8764
ZKSCAN5	4.3269	30.8625
FOXO3	3.93266	30.7942
TMEM128	3.48289	30.7324
XRRA1	3.73756	30.5295
AGPS	3.6658	30.5154
SNRNP200	3.4871	30.5154
SRC	3.16679	30.5014
HECTD3	3.32221	30.4322
LINC00998	4.57846	30.3854
ZMPSTE24	3.36843	30.29
CFDP1	2.82423	30.2613
HEATR1	2.31814	30.2307
SIDT2	4.02065	30.159
TLR2	2.96853	30.0887
PTPN1	2.98237	30.0341
FAM20B	2.72076	30.008
TRIM36	5.28008	29.9353
BST2	5.41026	29.8698
MR1	4.24222	29.8351
ZNF131	3.31006	29.7364
TGOLN2	3.13753	29.6773
IBTK	2.3714	29.6679
PDC	4.50195	29.6556
ADIPOR1	2.89884	29.6015
MCM5	5.10689	29.5855
ZSWIM3	3.50695	29.5532
NECAP1	3.60337	29.5105
CCT4	3.26292	29.4491
DNAJC13	3.30855	29.4211
DDX11	3.2057	29.4091
MBD3	3.1237	29.4076
POLR3C	3.36436	29.3944
KIAA2026	3.32256	29.3897
ASH1L	2.88525	29.3596
ULK2	3.76792	29.3557
ADPGK	3.61538	29.3125
SERP1	2.37741	29.2504
NPC2	3.88087	29.217
RAPH1	3.3036	29.201
C8orf59	2.77856	29.1744
PAK1IP1	3.82654	29.1732
CIR1	3.73099	29.1618
SERPINF1	4.75156	29.1574
IMPA2	3.96131	29.0806
PRMT2	3.86991	29.0528
NAA40	2.85695	29.0411
CUL7	3.11499	28.9466
TMSB4Y	3.73461	28.9435
ESCO1	3.06245	28.942
ZNF701	3.11733	28.889
SAT1	4.59768	28.8823
FAM120B	3.26842	28.8781
FAM46D	4.12466	28.8264
FAM98A	3.0003	28.7891
N4BP1	2.59685	28.778
ANKRD10	3.5139	28.7646
KANK2	5.00093	28.6773
WDR34	3.05249	28.6104
UBA7	3.93885	28.5966
NOL4L	2.99366	28.5928
ARFRP1	3.43604	28.5878
BAZ1A	3.89795	28.5871
WARS	3.05727	28.5747
ZDHHC7	3.90442	28.5546
ERICH1	3.31787	28.5449
TNFSF13	2.73924	28.5229
RAB3GAP1	2.49668	28.5172
EHD4	3.00259	28.4501
DNAJC10	2.52209	28.4488
RPL7	3.47855	28.422
FHOD1	4.24742	28.3779
MPLKIP	3.98325	28.3125
PSMD12	4.05045	28.2092
JAGN1	2.65494	28.1997
ERAP1	3.48355	28.1792
TAPBP	3.36005	28.175
C18orf8	3.13841	28.1491
MFSD1	2.6325	28.1246
DENND1A	2.99396	28.0584
NCBP2	2.8019	27.9769
BEND3	3.25051	27.9531
ZNF292	2.60707	27.9288
EI24	3.83908	27.915
HIST1H4C	3.40992	27.847
EEF1B2	2.68628	27.8067
C19orf43	3.4343	27.7779
TRRAP	2.26698	27.7249
EXOSC1	2.67286	27.7243
THOC5	2.91513	27.7209
ZFAND1	3.66949	27.7075
ST3GAL1	2.98725	27.623
OAZ2	2.89285	27.6177
NECAP2	3.45484	27.6006
UCHL5	2.6755	27.5441
SBNO1	2.83434	27.516
ZNF641	3.8145	27.4716
RNF7	3.81424	27.4142
GPSM3	3.36073	27.398
C8orf58	3.2492	27.382
DCTN5	2.82463	27.3235
PPP2CB	3.83202	27.2849
MAN1C1	3.25092	27.2761
UBXN8	3.40484	27.26
USP6	2.7369	27.2537
ACIN1	3.24283	27.2497
PARP8	5.08006	27.2359
C1orf123	2.99978	27.2283
PSMC4	2.7831	27.1854
PRPF4B	3.42696	27.1033
ALG5	2.81261	27.0284
CWC27	1.84347	27.0145
UBE2R2	2.29089	26.9492
STK17A	4.06812	26.9304
HABP4	2.9006	26.8457
GCH1	3.45525	26.7766
SNAP47	3.6707	26.7676
GKAP1	4.20968	26.7511
EXOC3	3.52922	26.7159
MANF	3.59195	26.6359
GINS1	3.74644	26.5533
FAM49B	3.76936	26.532
PLCXD3	4.5778	26.4705
LOXL3	2.83132	26.4678
FAM208B	2.80977	26.461
VPS13D	2.64962	26.4421
CCM2	3.05518	26.4226
KPNA6	2.18303	26.3743
ST3GAL3	2.64247	26.3474
MCF2L2	3.98036	26.3027
GNB2L1	2.58496	26.2564
HLA-DPB1	3.04189	26.1918
AGO3	3.08981	26.1877
ZSWIM4	3.22566	26.1078
USP6NL	2.89913	26.0391
PLEKHA2	3.90009	25.9521
SPNS1	3.53136	25.9142
UBE2E3	2.25818	25.874
CTDP1	3.14897	25.8334
RAC1	2.69132	25.8202
KMT2A	2.23968	25.8094
AGO4	2.96856	25.7996
EBF2	3.93588	25.7969
MINA	3.05937	25.7968
PIK3R1	3.43268	25.7941
GPR107	3.59843	25.75
MGAT2	3.41509	25.7324
POP7	2.74931	25.7154
SLC12A6	2.60385	25.7094
CRLF3	2.13815	25.6509
ZBTB4	1.89965	25.6285
KAT6A	3.1601	25.5728
NFIC	3.60486	25.5663
NHLRC2	2.32783	25.5584
GNA12	3.58154	25.5467
TMEM120A	3.35984	25.5393
UBE2J2	4.24175	25.4912
MESDC2	2.6468	25.4414
G3BP1	3.64964	25.4401
HPS5	2.951	25.4111
GRM6	3.26063	25.4033
UBE2W	2.59777	25.3292
SMAD2	4.19673	25.2995
POC1B	4.04447	25.256
TP63	4.00359	25.1857
MIEN1	3.15985	25.1437
SESN3	3.10861	25.1098
SF3B3	2.93837	25.1002
CWC15	3.13364	25.0735
SNX27	2.66528	25.009
PPP2R5B	3.06044	24.9409
TTBK2	2.59918	24.8756
IL13RA1	4.26833	24.868
ATG7	3.24148	24.8616
FBXL3	3.38271	24.8525
SH3BP2	2.74117	24.7671
DNM2	2.98841	24.765
USP37	2.71033	24.7185
GNB1	3.1574	24.712
HUS1	2.82208	24.6603
CASD1	3.21618	24.6479
NUAK1	4.44396	24.6287
ACBD5	3.52215	24.6216
FNDC3A	2.92285	24.6043
ANKRD49	2.96766	24.5916
ETV5	4.15399	24.5911
APOBEC2	3.946	24.5747
TBC1D5	3.75946	24.5733
XPNPEP1	3.46433	24.5575
ITPRIPL2	3.05311	24.5043
LIMS1	4.06856	24.4617
DEFB1	3.73588	24.3858
RPP38	2.92021	24.3579
RC3H2	2.62672	24.334
PAN3	2.93925	24.3293
PPP1R3E	3.85631	24.3082
RYK	2.64389	24.3069
SERPING1	3.16725	24.298
ANKRD46	3.27845	24.2667
SDAD1	2.49226	24.2166
KIF21B	2.83039	24.2056
PRKX	3.51076	24.1983
FCRL2	3.48476	24.192
TMC6	2.97709	24.1915
ADAT2	2.51069	24.1846
PAG1	3.10341	24.17
MYO19	2.75385	24.1403
ATP6V0A2	2.77615	24.1346
PLEKHO1	3.3258	24.0518
RAPGEF1	2.82874	24.0108
RAD54L2	3.03429	24.0041
LASP1	2.53381	23.9687
PPP6R2	2.98119	23.9416
DSC2	2.76504	23.9408
GNPTAB	3.40844	23.9282
CNPPD1	3.67296	23.8795
NMRK1	2.63082	23.8398
RNF214	2.60952	23.8015
TSPAN31	3.94554	23.7756
CSF2RB	3.47176	23.7516
CPVL	4.55293	23.7429
TMEM179B	3.08882	23.7056
GAL3ST4	2.64499	23.6515
NOC3L	3.62877	23.6064
SIPA1L2	3.68928	23.5288
USP38	2.57027	23.5077
SF3A3	2.68269	23.4605
UBE2NL	3.48373	23.4266
FBXL17	2.33376	23.4221
TYK2	2.78739	23.4074
ZNF519	3.56832	23.3788
ZNF783	3.21841	23.3083
HS3ST1	4.12143	23.2761
COPS5	2.64023	23.2621
PTPRE	3.58402	23.2412
TBC1D14	3.76914	23.1339
RPL26	3.67584	23.111
RHOQ	3.90235	23.0865
BMP2K	4.35801	23.0808
RPS6KB2	2.47931	23.0432
CCNT2	2.03864	23.0128
CDC16	3.53634	23.007
MLH3	2.34754	22.9972
U2SURP	3.38351	22.9684
FAM89B	2.38099	22.9154
ZNF652	2.81095	22.8897
PLEKHA3	2.74963	22.8892
CYGB	3.60517	22.7997
RIPK2	3.88577	22.7904
UBAC2	2.40232	22.7342
PABPC4	3.0545	22.6293
PREX1	3.26409	22.5301
PGK1	2.25076	22.5277
GCC2	2.81431	22.5188
PIGW	3.43335	22.4415
TAP1	3.70704	22.4145
LARP7	3.28488	22.3926
RBM33	2.53229	22.3712
PDZD8	2.66426	22.3551
ZSCAN16	3.13486	22.3316
ITK	4.27978	22.3182
DENND3	2.86875	22.2838
SPATA2L	3.47799	22.266
CDC7	3.835	22.2243
C11orf68	2.69998	22.15
GAS6	2.4954	22.0868
GTPBP8	2.50604	22.0038
DEPDC1B	4.03397	22.0024
CSTF1	3.44579	21.9925
SP100	3.06398	21.9802
CSDE1	2.54522	21.9678
HLA-C	2.87225	21.9673
POLR3A	2.14814	21.8863
SPRED1	3.38646	21.8845
MZF1	3.39303	21.8788
ORMDL1	3.01657	21.8323
PRIM1	3.10023	21.8239
ACSL3	2.78552	21.7681
FAM134C	2.6675	21.7574
INO80	2.54223	21.7411
SCAMP2	3.75519	21.727
C11orf31	3.20686	21.7049
KIF22	3.04002	21.6478
VIPR1	4.42544	21.645
PTK2B	3.76636	21.5675
MAP3K3	2.54048	21.5409
TRIM25	3.03303	21.5391
EPOR	3.07395	21.5257
ZDHHC21	2.5642	21.486
ALG8	2.6713	21.4854
OGT	2.21235	21.4203
USP46	3.40333	21.4128
RAB11A	3.45706	21.399
RAB1A	2.81844	21.3969
HECTD2	3.10072	21.3579
TNFRSF1B	2.48649	21.3498
PSMB1	2.9457	21.3195
SETX	2.7919	21.253
PIP5K1B	3.95497	21.2247
NR2C2	2.79097	21.1901
MAPK8	2.61416	21.1843
PHKA2	3.63993	21.164
CELF1	2.11357	21.0946
SF3B1	3.07976	21.0802
RBM38	2.79654	21.0764
SLC7A8	3.94237	21.0442
ZFY	2.74331	21.041
GRB2	3.20834	21.0392
SLC26A2	3.10845	21.0362
EXD3	2.42014	21.0264
MLX	3.20194	20.9993
ATP6V0B	3.04089	20.9583
ZNF644	2.91175	20.9374
ZNF398	2.57457	20.9358
SCAF11	3.4509	20.9306
DAZ4	3.47924	20.8553
FGGY	2.58701	20.8445
ZNF770	2.78668	20.8242
ITM2B	2.94789	20.8176
TNS3	3.93362	20.7865
NFE2L1	3.22322	20.7614
C4orf19	3.85996	20.7466
PAPSS1	2.92141	20.6995
ORC2	2.35475	20.6965
SNN	3.08277	20.6809
HDLBP	2.80892	20.6736
SETD3	3.29779	20.671
RAB2A	3.10126	20.6479
FBXO28	2.90834	20.6468
DNPEP	2.85038	20.609
UBXN1	2.28271	20.6041
BPIFA1	4.00928	20.572
RAPGEF6	2.32499	20.5689
ALG12	3.52532	20.5221
MGRN1	2.70649	20.4949
CDK4	3.11908	20.4804
MPHOSPH8	2.27804	20.442
DDX3X	2.85597	20.4348
COPS6	2.48778	20.3964
ELK1	2.76724	20.3958
AHDC1	3.36437	20.3694
CPSF1	2.30174	20.3509
FBLN5	2.54457	20.3473
TNFRSF11A	3.99885	20.2223
XYLT2	3.35075	20.2205
AP2A1	2.21344	20.2072
MAST3	3.76693	20.1548
NIPBL	2.88129	20.1462
CCDC23	3.52503	20.0722
RALGAPA2	2.93251	20.0454
BRD1	2.48776	20.0298
KLHDC10	2.17635	19.9886
DCP2	3.00714	19.9226
RNF185	2.50311	19.9207
CEP131	3.08722	19.9144
SLA	2.96392	19.8803
SCAND1	3.01636	19.8648
ALKBH6	2.60484	19.8541
CCR10	2.85503	19.8123
PLD2	2.4593	19.8071
XRN1	2.73172	19.7994
PUS10	2.63911	19.7986
2020-09-06	3.92305	19.7733
UTY	3.02025	19.761
BRAP	2.53386	19.7438
GNPAT	2.81629	19.7389
ZNF160	2.60833	19.7074
NBPF15	2.07322	19.6907
CHST15	4.27909	19.6874
GIMAP4	2.23295	19.6692
FLYWCH1	2.96028	19.6561
FKBP2	3.11582	19.5813
KIF5B	2.76876	19.5758
RFXAP	2.89997	19.5635
RPRD2	1.97141	19.5489
GNB4	2.9979	19.5134
RTCA	2.48519	19.5004
MBD6	2.81878	19.4764
BPNT1	2.71404	19.458
NAA30	2.63577	19.4179
ALG13	2.03062	19.3657
ARSJ	3.46855	19.3625
LRRC41	2.59828	19.3179
TESK1	2.45915	19.2824
LATS1	3.13679	19.2755
ZNF518B	3.19581	19.2348
TRIP12	2.12321	19.164
C20orf194	2.3749	19.1573
ARID1A	3.43287	19.1531
TAF1	2.09699	19.0921
FOXP2	2.89066	19.052
TRIOBP	3.75152	19.0496
PABPC1	2.2732	19.0444
TAF5	2.7604	18.9398
URM1	2.38835	18.9367
FBXO18	2.11989	18.9161
ASB1	2.52567	18.8659
DNAJC3	2.73349	18.865
RPTOR	2.46452	18.8643
KIAA0922	3.15072	18.8616
UTP14A	2.34406	18.8582
PAPD7	2.14964	18.8279
PSMD3	2.22542	18.8225
GBGT1	2.77649	18.7889
OFD1	3.40703	18.7459
ATP6V1B2	3.07597	18.7123
PLA2G4A	2.26867	18.6987
FAM172A	2.14055	18.6757
PTPRJ	3.34925	18.6738
GORAB	2.2684	18.6458
RANBP9	2.51501	18.6458
SQSTM1	2.38778	18.625
N4BP2L2	2.36407	18.624
CAMK2D	2.98956	18.5938
TAPBPL	3.6455	18.5677
FAM228B	2.5176	18.4982
RSRC2	2.72638	18.4689
FAM133B	3.00505	18.4449
ASB4	3.795	18.4206
RNF10	2.07848	18.3588
RPS6KA3	2.76157	18.3517
TFAP2B	3.19009	18.324
PDS5A	1.91984	18.2886
CORO7	3.02666	18.2739
REPIN1	2.82879	18.2146
SEC22A	2.39381	18.2144
FBXL20	2.14562	18.193
MFAP3	2.32132	18.1857
RABEPK	2.02262	18.1247
SMARCA1	3.34474	18.0941
MAP3K10	2.1363	18.0937
RAP1A	2.70198	18.0788
LRRC37A	2.74741	17.9993
AKAP9	2.38874	17.9744
RBBP7	2.64279	17.9044
NCF2	2.41644	17.8888
GNAQ	3.06693	17.8611
GFPT1	2.25565	17.859
[truncated: 9,694 more rows]

## Sheet: Oligodendrocyte
Symbol	Specificity	Score
CARNS1	80.8146	17053.9
GJB1	80.8983	15445.7
HSD11B1	67.968	12849.7
MAG	98.2003	11476
MOG	87.5361	11418.2
MOBP	74.0175	11192.8
ST18	75.8475	10977.6
CLDN11	72.1907	8266.03
ANLN	76.6804	7478.61
KLK6	61.0139	6034.03
CD22	62.6389	5616.43
MYRF	60.4236	5009.31
PLP1	68.1796	4888.81
PRIMA1	43.0826	4641.97
FOLH1	60.3846	4443.51
CERCAM	59.3699	4084.95
SH3TC2	44.7058	3866.28
AMPD1	32.4948	3374.09
ADAMTS14	31.0151	3215.93
GALNT6	41.583	3158.96
LDB3	36.3523	2951.97
ITGA2	37.0506	2923.34
TMEM125	34.9569	2852.16
CDH1	33.9363	2528.14
TRIM59	42.3067	2478.09
ENPP2	45.5691	2375.2
TMEM98	45.619	2307.51
SLC31A2	32.3521	2120.61
CDH19	36.4177	1844.41
CNTN2	36.4955	1748.29
DBNDD2	25.4736	1627.4
TM4SF18	22.2282	1507.95
LRP2	32.7716	1478.66
TF	28.4232	1422.36
CPB1	23.1318	1419.53
SLC45A3	27.3563	1332.8
AMN	21.2593	1129.69
RBP7	23.0812	921.788
HSPA2	22.0065	893.812
SCD	23.1835	876.48
TRPV5	27.2116	815.456
ABCA2	19.1779	802.244
HAPLN2	25.7498	757.617
MAL	17.5209	643.862
CAPN3	17.7201	642.468
TK1	16.4685	589.598
PCSK6	14.9236	536.737
MS4A2	17.155	513.354
SOX30	17.238	507.536
CLMN	15.7501	502.376
PLEKHH1	13.3301	459.852
CA14	19.715	459.437
CNP	14.2686	432.755
SLCO1A2	15.2485	425.485
GPR4	16.4109	415.673
SLC44A1	12.7031	414.478
CR1	13.1287	406.383
DMRT2	14.0047	387.199
CCP110	11.3121	358.954
TRPM1	15.7938	357.955
CDC42EP1	11.6276	344.342
CDK18	13.4598	334.288
SFTPA1	13.7518	330.242
TSPAN8	12.4723	314.772
CA2	17.1952	306.345
2020-09-12	10.7568	298.747
PAIP2B	12.9342	298.619
PIEZO2	13.4026	290.227
TMEM165	9.39762	285.511
GIPR	13.1432	280.181
HSD17B3	10.7499	279.146
MBP	13.9369	277.781
ICOSLG	10.2162	260.359
BOK	13.1799	251.823
SEMA3C	13.8942	250.003
KIAA0101	10.9183	240.262
LDLRAP1	12.5581	238.29
TMCC2	11.9305	221.278
ASPA	9.67053	218.371
APLP1	13.8062	215.11
PXK	9.59514	210.141
RNASE1	11.6935	207.67
CRYAB	8.92398	205.085
SIX3	9.67067	201.569
NKAIN1	10.2644	199.592
TUBA1A	6.74231	198.595
FA2H	8.05836	195.614
PMEL	8.03985	193.514
POLD1	8.0227	185.836
MND1	9.9583	183.641
HHIP	10.0709	175.546
CCDC150	10.8647	174.588
KIFC1	9.54915	174.223
LPGAT1	5.26684	171.941
CCNE2	9.36539	166.699
KANK4	7.85961	156.553
GHRH	8.74786	153.918
AATK	8.12054	153.585
CDR2L	9.11993	153.555
PRUNE2	10.6283	152.968
ARHGEF16	7.26897	150.204
BORA	2.90015	144.876
HPN	7.76877	143.474
PRR5L	9.41739	142.824
PTPRH	8.23645	141.476
PALM2	11.4863	141.194
DNAJC22	6.26606	140.905
CLDND1	7.00247	140.792
TRIM2	6.27035	139.89
AP1M2	6.61076	138.163
HDAC11	8.76649	137.747
SLC22A15	5.21666	135.273
C6orf132	7.98993	133.153
LARP6	10.3409	133.007
UNC5C	5.98771	132.589
KCNE3	6.468	127.826
C3orf52	9.72198	126.088
NINJ2	9.0978	121.999
TMEM151A	10.1917	121.921
KCNJ2	7.38991	121.613
NME8	7.02159	121.551
JOSD2	6.97631	118.309
TTYH2	6.79645	115.773
HAO1	9.52068	115.529
CFL2	7.40382	115.407
YPEL2	6.24924	115.101
UTP20	5.59733	114.324
UGT8	5.99032	114.137
TMTC4	5.93782	113.861
PLCL1	6.80826	108.74
ARHGEF37	6.75886	108.428
TLR9	7.42554	107.887
LITAF	8.54487	106.491
NENF	7.20201	105.717
CLCA1	6.50394	103.885
SIM1	6.13923	100.447
NDE1	5.76772	100.413
ZDHHC9	6.04087	99.6358
TREH	9.63499	98.593
RHOU	9.07292	97.7624
TUBB4A	9.37984	97.3456
SFTPC	9.20372	97.3129
CPA4	7.72035	96.7643
MPL	8.08476	96.6515
MUSK	5.99517	94.9661
SUN2	5.6766	94.3236
LZIC	5.60871	92.9065
PDE8A	5.44347	92.7798
SYNJ2	8.91963	89.8051
SLAMF6	6.03672	85.6952
SF3B5	6.83527	85.1504
SGMS2	8.2172	82.6279
DLG1	5.16822	81.5301
VCPKMT	6.19904	80.2099
MOGAT2	4.66032	79.8309
ANKRD65	7.64243	79.1417
PTK6	6.89716	79.1169
CD9	7.10145	78.5632
GREB1L	6.94454	76.6059
PRRG1	5.84666	76.5643
PDE1C	6.33853	76.1387
TMTC2	6.85054	75.8364
GPN2	6.61597	75.74
KLK3	7.51428	75.7383
TBX6	4.92548	74.9727
MAP7	7.70814	74.8038
FEZ1	5.91724	73.8576
SRCIN1	7.77632	73.5235
ZNF664	5.54747	73.2238
ZNF747	6.41214	72.7674
IFT80	5.514	72.6395
LZTS2	5.92572	72.3299
CNN1	5.68926	72.1725
SLCO3A1	7.15486	72.0911
FRMD5	6.47738	71.3886
ELSPBP1	5.09441	71.3279
DPYSL5	5.88951	70.3106
PEX11G	5.00078	69.703
ABCA8	4.72784	68.7222
EMC10	6.93142	68.6577
SH3GLB2	5.66803	66.8641
MYL10	4.83306	66.7243
STARD9	3.93519	65.3167
GXYLT2	6.34819	65.28
CSTA	5.56727	65.2438
HBS1L	3.18923	65.1883
DNAJC6	6.21815	65.0783
FUT8	4.69629	64.5223
CABP5	6.4911	63.1381
LANCL1	4.41628	63.0659
DOCK5	6.33739	59.9612
FAM84B	4.6136	59.953
SDE2	4.61434	59.9522
CTNNA3	4.57583	59.8157
FCHO1	5.64655	59.7461
NFKBIZ	4.01123	59.6369
BTBD3	3.07675	59.1336
FAIM	3.87732	59.0211
CNKSR3	4.51987	58.8757
SLAIN1	4.5231	58.8584
GFI1B	5.47468	58.711
BDKRB2	5.08359	58.1699
ADAMTS1	6.40575	57.8737
PNLIP	4.394	57.189
BLOC1S3	5.66974	57.157
BTG4	6.02138	56.7564
CABYR	3.80826	56.7184
SLC24A2	6.82471	56.7109
DAPK2	4.88385	55.251
ACTG2	4.78516	55.1117
COMMD5	4.94669	55.0187
RNH1	4.45898	54.7387
FANCB	6.36484	54.2972
TBCB	5.07562	54.0645
RALBP1	2.39779	52.6408
DOLPP1	4.37237	52.5358
C4orf48	4.66844	52.3454
LYZ	4.86215	52.317
TCFL5	4.32194	52.2591
KIF19	4.75922	51.7983
HACD1	5.68588	51.4746
LGR5	5.02574	50.9359
AZGP1	3.58862	50.3514
DAZAP2	3.46223	50.2184
TP53INP2	5.27789	48.7895
TTLL7	6.54644	48.7174
TPRN	4.70547	48.6666
ALDH16A1	4.34902	48.0918
PIP4K2A	4.49845	47.7531
FAM13C	5.06848	47.2388
TNS4	6.13218	47.2193
MYO1D	6.50433	47.2143
CBR1	5.90201	47.1498
MAP3K11	4.62105	47.1473
SVIP	5.2056	47.115
LUM	3.7174	46.1207
TULP4	3.40171	45.4509
LIPF	5.22094	45.373
TSEN15	3.97507	45.164
AOX1	3.83101	44.9754
ATP8A1	4.7446	44.8668
INSIG1	5.66466	44.7715
ANKRD18A	6.51837	44.5417
HCN2	5.65525	43.2372
IQGAP1	4.26272	43.1568
TACR3	4.61944	42.9072
YWHAQ	3.59225	42.7246
TSR3	4.21771	42.2554
BIRC5	3.79212	42.2223
ERBB3	3.71956	41.5951
KBTBD7	4.83926	41.0964
TES	4.52848	41.0478
HS3ST5	4.32829	41.0055
H2AFX	4.27426	40.691
RAB6C	5.25148	40.426
STRN	3.51975	40.1484
INSR	3.34637	39.8743
UGT2B15	4.67916	39.8461
PIK3C2B	4.67908	39.5712
CCNG1	4.1872	39.1005
2020-09-07	4.312	39.0411
RHOA	3.5292	38.9735
BARX2	5.95061	38.556
DOHH	4.89351	37.8812
TCP11L2	5.02156	37.7741
RAD51	3.52886	37.6733
ANKIB1	2.88664	37.3108
MFSD12	3.05507	36.8625
DFNB31	5.26671	36.632
SVEP1	4.87115	36.4819
ZDHHC16	3.57469	36.4719
GTSE1	4.0099	36.1676
PRKCSH	3.26923	35.9708
TTLL11	3.20462	35.8284
NUAK2	5.05928	35.7218
PSME4	3.17066	35.5036
SCN10A	3.84172	35.3009
G6PD	4.40387	35.201
FAM222A	3.72939	35.1816
GOLGA7	3.84981	35.1805
MOSPD2	3.09975	35.1294
PLLP	3.30211	35.0454
PRDM14	3.69543	35.0453
CHMP7	3.84029	34.8564
AVP	4.54162	34.7801
FAM102A	5.42589	34.7798
NFASC	5.38733	34.5358
ATG13	3.36826	34.4877
SH3GL3	5.34495	34.2304
GAMT	4.94289	34.1156
FBL	3.61138	33.8996
PI16	3.86764	33.8748
PIGT	4.17125	33.7974
RBSN	3.92136	33.5321
TMUB2	2.82553	33.3817
ZNF146	3.53525	32.954
SLC6A9	4.1757	31.9043
ST3GAL4	4.91726	31.8442
NAA25	2.52551	31.8053
GNAI1	5.46736	31.7075
GAPVD1	2.49847	31.6336
MASTL	3.79789	31.6277
KLHL4	5.18848	31.5758
ZNF436	5.53561	31.5215
ACTR10	2.47415	31.4002
PIGM	2.63997	31.3473
AGPAT4	5.26561	31.3089
GINM1	3.74023	31.2705
C9orf3	3.48169	31.085
LLGL2	3.71869	31.0706
PLEKHG3	4.47582	31.0669
AMER2	3.45689	30.8063
CYP17A1	4.82244	30.3685
ADO	5.35373	30.159
COLGALT2	3.2245	30.1315
FN3KRP	3.58356	30.1312
H1F0	3.76128	30.059
MBOAT1	4.27454	30.0513
TYMS	4.0123	29.9189
TRMT61A	5.11059	29.7524
IFIT5	4.05496	29.7072
SIK3	3.94278	29.6848
TBC1D2	3.34136	29.5528
TBCCD1	3.68779	29.4803
MAN2A1	3.14874	29.4681
ETV7	3.5897	28.5116
ATOX1	3.57929	28.369
ACSS2	3.2477	28.2842
LGI3	4.62054	28.1236
DDX4	3.90551	27.9263
PPP1R16B	3.96933	27.7536
PRKAB2	2.39818	27.6962
FLNC	3.50902	27.4589
GIPC1	3.61638	27.2521
PLCH2	4.20241	26.81
FAM107B	4.26708	26.7242
USP50	2.92016	26.6783
ZFP41	2.71925	26.6187
HIPK2	3.78492	26.6085
PSMB9	5.00995	26.4621
HMGA2	3.55789	26.3615
NACAD	4.50586	26.3498
C15orf52	4.56712	26.3464
PEPD	2.50168	26.3144
FAM178B	4.3402	26.2737
MPP5	3.49156	26.0595
ADAP1	4.06849	25.6468
CDKN1C	2.79949	25.6398
C1GALT1	2.64855	25.5843
PTRF	3.88844	25.4774
DNAJB2	3.27293	25.4
TRAPPC10	3.05318	25.3938
MAPRE2	2.16373	25.3069
TEX10	3.19189	25.2977
ADAM15	2.95711	25.2295
KCNH8	2.69348	25.1639
FAXDC2	4.10686	25.142
TMEM64	3.87032	25.0572
FAM200B	2.52534	25.045
HDHD1	2.59568	25.0195
CPPED1	3.52171	24.9744
TPM4	4.15244	24.9064
CNTNAP4	3.68437	24.8449
SKA3	4.18244	24.6538
APOB	4.43725	24.4602
GAPDHS	3.02224	24.4102
LOH12CR1	3.1511	24.2636
CACTIN	3.3788	24.1343
ZNF536	3.02056	24.1114
PLAC8	4.23581	24.0862
MPP2	3.6127	24.0781
TJAP1	3.367	23.988
RAB5B	2.2766	23.9533
ITM2A	3.40367	23.943
EFCAB11	3.47995	23.9187
CBLC	3.58462	23.7239
MYLIP	4.00751	23.6935
SSX1	4.50471	23.5185
GABRR1	2.74809	23.4952
APOLD1	3.33627	23.443
ADA	2.73703	23.2931
AIM1L	3.18233	23.1392
EDIL3	3.38545	23.0428
MFAP1	2.86828	23.018
MYH13	2.43777	22.8919
SEC14L5	4.44163	22.7752
PSRC1	3.44589	22.6435
TMEM42	3.64621	22.589
ARHGEF2	3.40566	22.5554
AGTPBP1	3.31459	22.5023
NEK3	3.1916	22.471
PTCRA	3.11687	22.3869
SLC27A6	3.72808	22.3815
PLA2G4C	3.30493	22.3628
PHRF1	3.23448	22.3236
BPGM	3.64357	22.2499
TROAP	3.89163	22.1766
APBB1	2.94639	22.1039
ZFP91	2.61588	21.6857
MYH7B	2.91055	21.5442
MYOM3	2.60517	21.324
WISP2	3.8559	21.3001
SPTSSA	2.93111	21.267
BCDIN3D	3.52504	21.1598
NUDCD2	2.72737	21.1406
OR10J1	2.70502	21.0354
POGK	2.92757	20.8799
AHCY	3.57736	20.749
DERL1	2.83034	20.6957
ADIPOQ	3.80173	20.6585
KIAA0196	2.50946	20.5319
LCK	2.92073	20.5107
THAP8	3.00316	20.4682
DHCR7	3.23822	20.4637
LAMP1	3.11857	20.2717
GPRC5B	4.15436	20.1457
GATA4	3.90181	20.1378
EIF2S2	2.93388	20.0469
TMEFF2	4.42808	19.9705
SLC48A1	3.86334	19.9639
ACTN2	3.46081	19.8754
POLD2	2.63754	19.8425
EN1	3.86063	19.8155
SH2D2A	3.10513	19.8061
SGK2	3.18869	19.716
AREL1	2.39114	19.6682
SMARCA5	2.89457	19.643
STK39	2.82695	19.6293
CGN	3.65011	19.4594
DENND6A	2.57748	19.4433
ABHD17A	2.46353	19.4237
SSH3	3.15919	19.374
SNX19	2.86636	19.3066
PLOD3	3.15591	19.2471
SLC10A3	3.78825	19.0839
AURKA	3.603	19.0572
SEPP1	2.35893	18.9895
KLF13	2.89851	18.9688
PSMA2	3.04098	18.8906
ISG20	2.85435	18.8896
DICER1	2.49203	18.8002
C4orf32	3.90964	18.7611
SNX30	3.24459	18.6151
POLR2F	3.26862	18.5865
HBEGF	3.02624	18.5207
CELSR2	3.02104	18.4588
SSTR3	4.0189	18.3695
C1orf122	2.76526	18.3421
FAM50A	2.28298	18.3133
PTP4A2	2.57679	18.2565
NIPAL3	3.10677	18.2307
USP31	3.36354	18.1483
CDC42EP2	2.66085	18.1445
TMEM187	3.51709	18.102
GINS3	3.11852	17.9993
KIAA1324L	3.04424	17.995
NSDHL	2.83064	17.9671
C21orf2	2.6295	17.9451
MAGI2	2.62397	17.9105
CCDC88A	2.42014	17.804
ZNF668	2.99997	17.734
ANKS6	2.49725	17.709
BACE1	2.9557	17.7036
PEX5L	3.3212	17.6396
CTTN	2.14823	17.6153
MTRR	2.56387	17.4551
ATG14	2.39804	17.3684
CLUL1	3.89619	17.2762
ABHD4	3.49257	17.2636
GTPBP1	2.8974	17.2275
SLC18A2	2.79784	17.1668
CARS	2.19045	17.126
TRIM26	2.90456	16.9811
ARHGAP1	3.11829	16.925
PAPOLG	2.58026	16.9087
SH3BP4	3.2007	16.9001
APOH	3.11684	16.8953
CDK5RAP2	2.12726	16.8832
ASPHD1	3.866	16.8441
DDHD1	2.38898	16.7887
FAM45A	1.96762	16.7332
MASP2	2.47403	16.7309
RBM48	2.06741	16.7044
PPA1	2.38459	16.668
CCDC27	3.01395	16.6142
SNW1	2.67368	16.4526
BET1L	2.44071	16.3725
ARHGAP11A	3.90446	16.3114
DTX4	3.03982	16.3044
C17orf85	2.73169	16.2956
ZNHIT1	3.09847	16.1787
LIMCH1	2.70517	16.1379
TXNL4A	2.51182	16.1311
JAKMIP3	2.79255	16.0963
CEP85	2.96843	16.0723
SAR1B	2.83762	15.9909
CTRB1	2.18324	15.9048
CPSF3L	2.42374	15.8639
TRIM13	2.07593	15.7424
FAM69C	2.55326	15.5881
IRAK2	2.75552	15.535
ZFYVE16	2.71752	15.5047
TBC1D15	1.67053	15.3738
GINS4	3.62519	15.3645
ARHGEF18	2.83852	15.349
ATP2A3	2.20537	15.3123
SRSF11	1.77452	15.2809
WDR45	3.39918	15.2726
LRRC8D	2.10468	15.2435
TARDBP	2.57762	15.2209
ESRP1	3.09078	15.1654
TMEM144	2.29489	15.1106
NR1H2	2.58309	15.1012
PDGFRL	3.60302	15.0849
MYADM	2.82597	15.07
FAAH	2.49492	15.07
RABGGTA	2.03435	14.9185
DLGAP5	2.82595	14.8937
TBC1D22B	2.71924	14.8716
TRPM6	2.65207	14.8691
VDR	3.06673	14.8042
RFX1	2.29863	14.7906
KRT86	3.359	14.7839
SECISBP2L	2.11365	14.7561
ZDHHC20	2.06072	14.7232
PRSS36	2.73364	14.7059
DPYD	3.56813	14.6891
JMJD6	2.59711	14.664
CRTC3	2.21874	14.5196
NIPA1	2.64762	14.513
SHROOM4	2.77909	14.5002
PDIA3	2.60626	14.4786
GCA	3.31693	14.4665
ENPP4	2.23884	14.4155
DEDD	2.8484	14.4132
ALDH3B1	3.25325	14.399
CPEB2	2.57816	14.3726
PEX1	2.09266	14.3173
HAUS6	2.40553	14.305
LY6G5B	2.78919	14.2618
PLS3	2.84253	14.2584
PDCL3	3.62603	14.2531
ARRDC2	3.1322	14.2049
CCDC126	2.45856	14.1823
ART1	2.168	14.1677
SEPW1	2.41641	14.1591
TMC7	2.35363	14.1529
TPPP	3.20769	14.1326
SORT1	1.89262	14.12
CD2BP2	3.32956	14.0755
ASPSCR1	2.68109	14.0578
CDCA5	3.17618	14.0558
INTS7	2.29697	14.0448
PRKDC	1.94748	14.016
SEMA6A	3.06454	13.8994
C12orf76	3.02163	13.8399
TTLL1	2.87401	13.8382
PDE11A	2.76518	13.8122
FLT4	2.78769	13.812
FRMD4B	2.28714	13.7764
CREB5	2.66639	13.747
TMEM230	2.34267	13.7318
JRKL	2.35981	13.7225
PEA15	2.43485	13.7187
WDR5B	2.78001	13.6983
LSG1	2.79919	13.68
UNC13D	2.91745	13.6588
FAM134B	3.27213	13.6512
WNT6	2.63659	13.6465
SPP1	1.88874	13.5194
ABHD6	2.85981	13.4902
NFIX	2.38306	13.4454
NCOA7	2.45681	13.3962
FAM69A	2.44299	13.3938
FBXL19	2.36185	13.3278
NXPE3	2.24729	13.3135
C1QTNF3	2.17799	13.312
SPATA13	3.45295	13.2535
LSR	2.16001	13.1995
KCTD7	2.56331	13.1772
FRYL	2.39338	13.1579
ZBTB44	1.80766	13.0635
VPS25	2.61675	13.0524
EIF4B	2.08509	13.0489
DOCK9	2.42592	13.0424
DIS3L2	2.19454	12.9969
ANKRD13C	1.85756	12.9781
ZNF771	2.71573	12.9699
CPXM2	2.30951	12.9523
SMIM7	1.8304	12.901
SBF1	2.39817	12.8979
PLA2G6	2.25872	12.885
TM4SF4	2.67942	12.8777
MMS19	1.88392	12.8755
ALG14	1.79759	12.859
ARID5B	1.8692	12.8551
ZFAND2A	1.78031	12.842
EIF1	2.03974	12.8335
PROX1	2.71918	12.8329
CADM4	2.53019	12.8064
ZNF565	2.48812	12.7474
ARHGAP23	2.66902	12.7051
TTC27	2.22555	12.6992
PDE4B	2.13685	12.634
LAMTOR1	2.52025	12.6101
GALNT8	2.47319	12.5953
FUK	2.05806	12.5844
GET4	2.25137	12.5583
RTKN	2.06541	12.5481
TMEM63A	2.20161	12.5268
C21orf58	2.2429	12.5055
GID4	2.63428	12.4766
NEIL3	2.89098	12.4034
AURKB	2.71433	12.3836
VRTN	2.90474	12.3633
FTCD	3.21257	12.3613
NHP2	2.86456	12.3129
IL1RAPL1	3.39848	12.3033
TAF4	2.27607	12.2909
ARFGEF3	2.90762	12.2751
FGFR2	1.92207	12.2682
CETP	2.41414	12.2528
CCDC155	3.05348	12.2397
SLC4A8	2.39765	12.2288
HP	1.79132	12.2093
FAM177A1	2.19232	12.1891
KCTD13	2.62795	12.1835
SERINC2	2.33682	12.1533
C1orf198	2.16159	12.1386
PSMC6	2.18913	12.0907
BRD7	1.98085	12.0477
LLPH	2.4023	12.0198
FBXO27	2.45414	11.997
CD55	2.17171	11.9937
CRBN	1.80136	11.9751
KLHL24	2.55768	11.9686
ITPK1	2.38025	11.9571
FAT4	2.41189	11.9287
TIMELESS	2.22492	11.9252
C11orf71	2.32401	11.9066
MAP2K3	2.09596	11.9065
PPP2R2B	2.47904	11.8976
NDRG1	2.38226	11.8654
C12orf66	2.66581	11.8432
WDR25	2.03295	11.7776
DAAM2	1.93553	11.7596
TTF2	2.59524	11.7586
ZNF44	2.56809	11.7295
TNK1	2.80434	11.723
FBXO4	2.21287	11.7149
ARL8A	2.9058	11.7118
C8orf88	3.00856	11.6684
HNF4A	2.71708	11.6264
FAM13B	1.85038	11.5908
RNF34	2.168	11.5491
PHLPP1	3.13102	11.5417
TADA1	2.6608	11.5114
ANAPC5	1.89587	11.402
MAPT	2.17313	11.3752
CFL1	2.47388	11.3444
ASCC1	1.90426	11.3297
TMEM258	2.46281	11.3069
SPOCK3	2.51315	11.2994
ABL1	2.60281	11.2912
PNPLA3	2.09391	11.273
CDK19	2.51383	11.2466
SLC30A8	2.13496	11.2438
RTN4	2.59764	11.2265
RPL5	1.64483	11.1774
DENND4A	1.54054	11.1705
TCOF1	1.96035	11.146
ZNF212	2.00892	11.1306
IRF4	2.56131	11.0938
FTO	1.76361	11.0673
UNC5B	1.97449	11.052
DTWD1	2.27574	11.0353
TXNDC9	1.81164	10.9866
THRA	2.38181	10.9716
CSRP1	1.81038	10.9594
SLC35B2	2.80624	10.9377
FADD	3.22773	10.9074
ERCC3	1.6095	10.9056
FAM192A	2.03888	10.9052
PIGA	1.86809	10.9031
FNIP1	1.84057	10.8973
RHNO1	2.64758	10.8747
FANCI	2.06112	10.854
AGA	1.85144	10.8448
ANK3	3.38355	10.8406
MAGEH1	2.69632	10.7882
CLCN4	2.70977	10.7773
CENPB	2.48407	10.7258
THNSL2	2.04712	10.7124
PIGR	2.6666	10.6958
GPRC5D	2.33678	10.6779
BRI3	2.51672	10.6756
MEX3C	2.5646	10.6532
CCZ1B	1.60874	10.6519
ARHGEF7	1.71279	10.6376
GK5	2.19759	10.5932
SMUG1	2.14889	10.5854
AKAP6	2.8504	10.5417
PSMB5	1.89932	10.5348
SKAP1	2.13105	10.5307
PSMG2	1.71796	10.5059
AK5	2.71896	10.5039
SPOCK1	2.57323	10.496
PDGFA	2.12845	10.4915
RAB21	2.37281	10.4863
DYNC1LI2	2.11601	10.4833
ARMC1	2.04329	10.4544
OSBP2	2.55702	10.4481
LSM4	2.87105	10.427
ZNF208	2.89144	10.3864
DYNLRB1	2.34646	10.3732
NUDCD3	2.03975	10.3306
PMP22	2.96259	10.3216
ADGRE5	2.66142	10.3004
FBXO5	2.37852	10.2945
EPT1	1.8106	10.288
PAX7	1.96367	10.2805
SGTA	2.24187	10.2673
ZBTB16	1.71454	10.2582
TBX5	1.92836	10.2566
SLC12A2	1.99901	10.2513
HSF2BP	2.52719	10.2433
ADIPOR2	2.30475	10.2252
NUDT15	3.02853	10.2208
ACER3	2.49574	10.1966
PLA2G2F	2.74683	10.1879
CHMP1B	2.38188	10.1815
ANPEP	2.13606	10.0993
PLA2G16	1.73647	9.99444
LAMTOR5	2.28119	9.9909
ZNF614	2.52021	9.96402
RHOD	2.44123	9.96129
CDC6	3.07824	9.89403
CPEB1	2.65265	9.8695
TCN1	2.50131	9.85731
TRAPPC2L	2.03223	9.8509
EVI5L	1.9068	9.8018
MICALL1	2.50014	9.76646
ZC3H6	1.90183	9.76384
TICRR	2.80597	9.72953
GLE1	2.16612	9.7
FADS1	2.49577	9.69772
SRD5A3	2.48768	9.69003
PPP2R3A	2.27458	9.6817
ADCY5	3.03802	9.66366
ERBB2IP	2.25145	9.65682
VIMP	2.59902	9.62999
SEC24B	1.52731	9.58453
SBDS	2.41007	9.58018
RPP14	2.41229	9.57697
TSR1	1.73333	9.57572
GIPC2	2.65556	9.50733
SLC9A3	2.19659	9.48013
PPM1D	2.23295	9.46948
BBIP1	1.43607	9.43158
LRRFIP2	2.06045	9.37449
LSS	2.72766	9.36721
PUF60	1.90075	9.35606
SLC35D2	2.14126	9.34832
YY2	2.13295	9.34783
SEC11A	1.76584	9.32502
PIWIL2	2.41113	9.31458
LAMP2	1.68049	9.283
STMN4	3.02419	9.27812
VLDLR	2.92946	9.26861
SRPR	1.51067	9.23849
TTL	2.01106	9.23318
PIGU	2.22094	9.22503
NTNG2	2.71692	9.22355
SAV1	1.87928	9.21068
ANKLE2	1.94465	9.20545
TMED5	2.56881	9.17886
JPH2	2.03429	9.17533
SCEL	1.90622	9.16921
ERRFI1	2.19415	9.14733
ASB7	1.95131	9.14531
JADE1	2.0811	9.07934
VKORC1	2.38725	9.0714
MXD3	2.53224	9.05245
MUM1L1	2.2645	9.04686
MORF4L1	2.24323	9.03066
TDP1	1.89514	9.02165
TMEM185A	2.00169	9.01464
2020-09-15	2.20232	9.01066
COL11A2	2.54002	8.99318
CRHBP	1.69394	8.98483
FBN1	2.64955	8.98332
TMBIM1	2.55624	8.95119
PCYT2	2.09898	8.94681
PFDN2	1.83322	8.94037
C1orf43	2.03933	8.91062
CEP290	1.72418	8.89337
PTGDS	2.76226	8.89299
RASAL1	2.8042	8.86016
GNAO1	1.92809	8.85852
ACTR5	1.99601	8.82958
NYX	2.29091	8.80684
MYLK3	2.4885	8.79735
SSNA1	1.70569	8.78799
IPO7	1.90384	8.7779
VPS11	1.75136	8.7761
B3GAT1	2.30365	8.77048
ARHGDIA	2.04998	8.76895
TM7SF2	2.37714	8.76399
PLD6	2.67341	8.7471
PAIP2	1.87513	8.74561
CAP1	1.88287	8.74294
HMGXB4	1.69103	8.70532
ZNF623	2.22523	8.68164
HDAC5	1.84886	8.67546
PLIN3	1.95045	8.67238
HID1	1.9035	8.58135
RAB11B	2.31008	8.54625
RAB11FIP4	2.76471	8.54599
CCDC159	2.12817	8.53346
DHX37	1.87541	8.52411
TMA16	1.55747	8.45785
LRRC4B	2.0658	8.446
ATG3	1.86628	8.4443
ZNF284	2.53925	8.43824
GPM6B	2.25989	8.41987
UFD1L	1.9164	8.40794
GAA	2.06994	8.40519
FDFT1	2.28834	8.40406
ADPRHL2	1.90269	8.35886
MYOCD	2.02844	8.33503
MARCKSL1	2.3211	8.32397
RPA3	1.96081	8.27624
PRSS53	1.96633	8.26922
IFIH1	1.74584	8.2399
AGRN	2.36405	8.23986
SERPINB10	1.9638	8.22258
BAHCC1	2.23337	8.20961
SHISA5	2.16546	8.20349
CEP135	1.86891	8.19988
RPSA	1.92111	8.1865
DYSF	1.81439	8.17475
DIS3	1.64896	8.15125
JAM3	1.81149	8.14711
ERGIC3	2.10117	8.14101
ZAP70	2.44504	8.14052
PSME1	2.26661	8.11849
SH3GLB1	1.53101	8.11758
SYVN1	1.89511	8.10284
CLIC6	2.4987	8.10212
FANCC	1.62311	8.10067
PIGH	1.96668	8.08575
SLC35B3	1.98295	8.07881
KIF18A	2.62283	8.05302
TERF2	2.01872	8.02524
RGS3	1.65056	8.01673
C6orf89	1.45318	8.0153
SPSB1	2.54263	8.01428
PSMD11	1.99246	8.00809
NALCN	1.57945	7.99607
ZNF175	2.07808	7.98598
KBTBD8	2.29369	7.98387
KHSRP	1.96255	7.97144
NUDT21	2.20902	7.97113
NOLC1	1.82498	7.96061
HILPDA	1.83074	7.94781
OTUD7B	2.51654	7.93955
FAM53A	1.95043	7.93684
EDA	2.25122	7.93171
CAV1	2.63657	7.90805
WDR62	1.83449	7.90057
CPM	2.38981	7.88006
ALAD	1.37797	7.87686
PDRG1	2.00222	7.87214
LIPA	1.5817	7.86375
ZMYM2	1.57332	7.86111
CD46	1.53484	7.84982
UHRF2	1.91827	7.83216
NKAP	1.53809	7.83133
SFT2D1	2.03677	7.81775
KIF13B	1.9369	7.81444
UNC45B	1.93282	7.80658
NFYB	2.66607	7.78316
METTL22	1.88155	7.77192
SMC3	1.39672	7.75114
NUP153	2.13319	7.72682
IL1RN	1.72071	7.71436
BRD9	2.10866	7.69721
SNRPD1	1.95036	7.69472
HYAL4	1.96753	7.68802
PRR15L	2.17678	7.68629
GJA3	2.21945	7.67392
FAM208A	1.39703	7.67228
SAGE1	2.47016	7.6448
PVRL1	2.82826	7.64032
CAPRIN1	1.7128	7.59246
PKP4	1.64018	7.57942
RBPJ	2.12549	7.57584
MEIS1	2.66233	7.57509
CAMK2N1	2.34846	7.57485
SGCB	2.2269	7.56273
GNG11	2.09481	7.54643
CRELD2	2.24304	7.52465
AQP11	1.65752	7.52144
E2F6	2.14235	7.50958
RPS6KB1	1.48993	7.49508
CNOT8	1.82508	7.48413
PES1	1.45007	7.48241
WRB	2.04746	7.44547
RAB40B	1.87613	7.43659
HHATL	1.54562	7.42963
TCP1	1.58292	7.40204
ARAP2	1.88168	7.40065
PHF12	2.15965	7.38536
WNT9B	1.99832	7.37723
ZBED5	1.86075	7.37209
ADSS	1.48404	7.36251
FABP3	2.49226	7.32947
FAM65C	2.12828	7.31884
NRIP2	2.2991	7.31562
MTHFSD	2.03401	7.26768
HARBI1	1.81039	7.26615
SLC13A3	2.26049	7.24864
ZZZ3	1.71812	7.22833
DYNC1LI1	2.04163	7.22191
PSMD9	1.89416	7.21848
SLC35A3	1.96209	7.2055
DPEP1	1.84867	7.19054
VPS51	1.88091	7.18688
INPP1	1.66244	7.17231
ZNF589	2.06464	7.16563
DIMT1	1.67426	7.14299
SPATA5L1	1.79387	7.11852
CLASP2	1.89963	7.11646
DSN1	2.3171	7.09806
EML2	1.70897	7.04841
DDX49	2.33052	7.04609
PPM1B	1.82858	7.02182
LHPP	1.56395	7.01214
AMN1	1.59661	7.01173
YPEL3	1.56925	7.01118
CHRNB1	1.95282	7.00464
ANAPC11	1.96378	7.00158
BCAS1	1.37375	6.99479
SCTR	2.51267	6.99235
ZNF24	1.70584	6.96347
B3GAT3	2.1858	6.92427
EGFLAM	2.23441	6.92109
C2orf68	1.6956	6.90838
ALKBH5	1.80404	6.90518
RRAGA	1.71938	6.8982
UBALD2	2.37006	6.89815
PLXNB3	2.14851	6.89763
RHCE	1.9771	6.86801
CPSF2	1.81899	6.86289
ARF1	1.51317	6.84631
C4orf27	2.17294	6.84122
UPK1A	2.06255	6.83316
TSPAN5	2.09859	6.82376
USP16	1.82593	6.81756
SF3B2	1.81065	6.79686
NMRAL1	1.87307	6.76293
C21orf91	1.42919	6.7535
DDX19B	1.39907	6.71245
SGK1	2.39492	6.7098
SMC4	1.71162	6.70013
GLTP	1.82167	6.68463
PHF13	1.88729	6.67455
BIRC2	1.8926	6.65756
DEGS1	2.23899	6.63659
TTLL9	2.38223	6.61267
SMAD4	1.84605	6.61185
MAU2	2.27046	6.60947
SERPINB7	1.80364	6.59123
INO80C	2.02934	6.57648
HEXDC	2.06654	6.57161
URB2	1.75621	6.57154
ZBED4	1.66019	6.56678
FAM124B	2.18527	6.5592
IPO4	2.02964	6.55872
RNF220	1.40882	6.5536
MAP4K5	1.87253	6.53426
AMBRA1	1.74342	6.52554
SYAP1	1.82383	6.51857
RDH8	2.08191	6.51664
PRKRIR	1.69823	6.51511
OSBPL9	1.65044	6.49185
BCL7B	1.71914	6.47188
CORO2B	2.25628	6.46734
SCAF1	1.97175	6.44588
BST1	1.8873	6.40947
FNBP1	1.60889	6.39457
ABCG1	1.71028	6.38024
CDK2AP1	1.69603	6.34091
BVES	1.54278	6.32108
RLIM	1.39476	6.31597
DDT	1.94173	6.30776
RAB8A	1.73485	6.29922
ZNHIT3	1.8602	6.29767
EIF4E2	1.93165	6.2897
SCYL1	2.25993	6.27027
NUP155	1.99317	6.26233
RCAN1	1.8654	6.26219
COL4A5	1.6375	6.24791
NEK4	1.72231	6.24101
PCDH9	2.25844	6.23776
ZFP1	1.38506	6.23706
YOD1	1.87402	6.22961
HEY2	1.60807	6.21467
POLR3B	1.70684	6.19179
GRID1	1.78633	6.18825
UBL5	1.86066	6.18658
ARID4B	1.58915	6.18461
CASR	1.9742	6.16682
PTPDC1	1.82432	6.15799
ASH2L	1.66681	6.15238
PDE6B	2.37964	6.14091
TMC5	1.61402	6.14046
ALDH8A1	2.29338	6.1392
IGSF11	1.68083	6.11864
DNM3	2.00836	6.10779
FMNL2	1.96451	6.08805
NOL9	1.78905	6.07833
TMEM50A	1.69371	6.07251
CDKN2D	2.39999	6.07141
NAA10	1.71483	6.05798
POLA1	2.00078	6.05122
SAMD12	2.39563	6.03552
SLC35A5	1.65092	6.03195
ADNP2	1.9223	6.03167
SLC22A23	1.73165	6.01376
TFAP2D	1.59793	6.01219
SDF2	2.0321	6.0081
SPC24	1.77872	5.99839
ZBED3	1.87897	5.98841
OMG	1.53925	5.98322
PA2G4	1.76793	5.98321
MDM1	1.48081	5.96963
DNAI2	2.01643	5.96855
TMEM41B	1.36718	5.955
NINJ1	1.90394	5.9537
NSUN2	1.75555	5.95335
CD164	1.60017	5.94801
AKIRIN1	1.27145	5.93079
2020-09-08	1.90792	5.89808
KIAA2013	1.57905	5.8909
SYPL1	1.86682	5.83974
SSU72	1.58967	5.83213
FAM8A1	1.6249	5.83057
MKRN3	2.17988	5.81302
AMMECR1L	1.78782	5.81152
CXXC5	1.629	5.79798
ZNF14	1.89272	5.78079
DNAJA4	1.88356	5.77959
TTC23L	1.8741	5.77429
PPP1CA	1.6965	5.75153
PAQR8	2.2414	5.7403
SCUBE1	1.67955	5.73715
BRMS1	2.05054	5.7315
FNTA	1.29505	5.72598
PTBP1	1.74155	5.7169
PHLDB1	1.80374	5.70336
TSPYL4	1.87695	5.69283
UTP14C	1.35895	5.68427
BACE2	2.24759	5.68149
DCTN1	2.11109	5.67033
GPAA1	1.46166	5.65393
CRISP1	1.67008	5.6396
FAM91A1	1.62411	5.63766
TRAPPC6A	1.51852	5.63032
SLC5A5	1.77144	5.62568
FYCO1	2.00095	5.61301
TPD52	1.87533	5.60449
ICK	1.64869	5.59668
LRRC1	1.78429	5.58791
CASZ1	1.99288	5.58573
SMIM14	1.84862	5.57049
RENBP	1.35137	5.56871
ZFP37	1.68561	5.54368
EPB41L1	1.88491	5.53808
C1orf35	1.50013	5.52054
RGCC	2.17287	5.51908
C5orf30	1.76367	5.49841
MELK	1.84217	5.49095
NDOR1	1.4978	5.48949
ELAVL3	1.79195	5.48669
CAST	1.21976	5.48356
AP4E1	1.58833	5.48037
NUP54	1.21101	5.47692
C8orf33	1.31749	5.46846
EGLN3	1.3021	5.46674
SEC11C	1.69241	5.46524
ZNF415	1.98703	5.46479
SEMA4D	1.31956	5.45499
EVI2A	1.18668	5.42176
TMEM185B	1.8889	5.41727
AMD1	1.41079	5.41377
KNOP1	2.06454	5.40656
DDX19A	2.10052	5.39712
ZNF416	1.7196	5.38656
CELSR1	1.69233	5.37931
USH1C	1.26376	5.37622
GRM3	1.57375	5.36803
SEMA3B	1.76828	5.36721
TESK2	1.78258	5.35989
C6	1.79634	5.3562
CLDN14	1.59846	5.34512
TRAPPC8	1.21036	5.33808
TMTC3	1.8099	5.31129
SZT2	1.73191	5.31108
NCAPD3	1.50097	5.31012
RDX	1.76758	5.30905
JADE2	1.73564	5.30764
MED16	1.73701	5.30569
RBM27	1.30959	5.30416
LBP	1.43547	5.30271
MAPKAPK5	2.00679	5.29815
LTA	1.7638	5.29081
PTK2	1.4941	5.28957
GUCA1B	1.57236	5.2887
SMIM19	1.85579	5.27084
TATDN1	1.27588	5.26029
USP30	1.49623	5.25227
RAB8B	1.64645	5.24391
FAM175B	1.60726	5.24227
FANCD2	2.0049	5.23781
KCTD21	2.17782	5.23723
RRNAD1	1.59028	5.23508
SIRT2	1.35924	5.23397
TTC1	1.18433	5.22487
SQLE	1.70078	5.22454
CYTH2	1.85764	5.22002
TBC1D10B	1.21862	5.21512
MYH11	1.84135	5.21504
METTL4	1.96039	5.20751
DRAP1	1.34202	5.20427
IGSF8	2.07541	5.19894
FAM173A	1.33569	5.18219
MRFAP1	1.77343	5.1784
ANO7	1.36929	5.16187
CLIP2	1.88644	5.15892
ITGB1BP1	1.71609	5.15646
U2AF1	1.58226	5.14401
TMEM219	1.42606	5.14337
RECK	1.34537	5.14261
MICAL3	1.75795	5.13783
SPCS1	1.47139	5.12555
MAPKBP1	1.78431	5.11766
APP	1.75129	5.11321
GATS	1.37426	5.07602
CTSD	1.62747	5.07178
RASA1	1.54816	5.06942
IGHMBP2	1.70912	5.04934
CACNA2D4	1.71419	5.0456
NBN	1.34076	5.0432
OGFOD2	2.01968	5.03992
CREBZF	1.68352	5.02756
BSDC1	1.4624	5.02272
FOXN2	1.52423	5.0164
PLEKHB1	1.98031	4.99869
IGSF9	1.42402	4.99563
WDR7	1.32006	4.99489
MYLPF	1.35497	4.99342
ENDOD1	1.35212	4.99115
ANKMY1	1.58254	4.98613
NCAPH	1.63724	4.97978
MVK	2.10478	4.97039
ZBTB47	1.39656	4.96762
REEP3	1.69407	4.95473
RPL29	1.74278	4.9534
KIDINS220	1.74935	4.95297
VAMP1	1.38979	4.95089
PHF2	1.97452	4.94946
PEBP1	1.56777	4.93449
GTPBP4	1.37404	4.93176
KIAA1614	1.42577	4.9259
NFYA	1.56133	4.92339
KEAP1	1.61018	4.91611
CDS2	1.58129	4.91585
CERS2	1.41457	4.91391
RRP36	1.54908	4.90661
ACYP1	1.75407	4.9061
NRL	1.47394	4.9036
CCSAP	1.80645	4.89525
PHYHIPL	1.72957	4.89467
CNTROB	1.55449	4.89442
FBXO7	1.89888	4.87745
CEP104	1.44915	4.86709
STXBP3	1.5152	4.85723
SNRNP35	1.887	4.85207
CUEDC1	1.66946	4.84035
NT5DC1	1.50439	4.83318
PLEKHF1	1.42393	4.8289
WDR44	1.27857	4.82882
GRWD1	1.66131	4.82043
SPATA7	1.82308	4.79245
PTPRF	1.6866	4.79169
PAK4	1.69664	4.784
RAPGEF5	1.89073	4.76678
ANP32B	1.73263	4.76648
EIF1AD	1.73611	4.76476
YRDC	1.88581	4.75898
WDR89	1.21481	4.75534
HIP1	1.26061	4.74867
C11orf30	1.25234	4.74404
MSANTD3	1.77998	4.73489
ARF4	1.76767	4.72984
CTNNA1	1.57468	4.72721
ZNF92	1.3543	4.71927
HSPG2	1.79813	4.70758
DMXL1	1.33555	4.68821
LGALS3BP	1.76712	4.6872
GTDC1	1.63589	4.67513
ARHGAP33	1.48047	4.67249
PELP1	1.60141	4.6716
INTS9	1.48616	4.65582
VASH2	1.68691	4.65501
NELFB	1.52266	4.6411
RCAN3	1.92889	4.63322
ETV3	1.41828	4.63141
ZNF343	1.58954	4.61606
FGR	1.89922	4.61157
DEPDC7	1.88295	4.6052
SLC6A4	1.80832	4.60116
TPD52L2	1.74512	4.59866
VMP1	1.18059	4.59778
KCTD3	1.41634	4.59319
APOM	1.33062	4.59109
NHEJ1	1.28399	4.59094
GRB10	2.10122	4.59021
DHPS	1.64846	4.58894
LRRC58	1.454	4.57471
ADAMTSL3	1.70201	4.56083
TTBK1	1.55596	4.55826
TREML2	1.33345	4.55251
MDN1	1.56381	4.54961
CHST3	2.00874	4.53716
CDC73	1.31751	4.53507
PSMD8	2.02795	4.52274
ARR3	1.29745	4.50726
KRIT1	1.65017	4.50663
SAP130	1.68017	4.50588
SLX4IP	1.59527	4.50094
ARPC5	1.39466	4.4904
PRDM10	1.19641	4.48857
TOP2B	1.3057	4.48821
PTDSS1	1.72413	4.48668
COBL	1.36156	4.47552
PAEP	1.93919	4.4698
VEZF1	1.61643	4.46741
PRPSAP2	1.57874	4.46653
C1orf52	1.42839	4.45567
PPP1R12B	1.18692	4.44801
ENDOV	1.55382	4.44502
C19orf68	1.51526	4.44484
ERMP1	1.30706	4.44329
SERINC3	1.80597	4.42732
DPYSL4	1.87656	4.41245
ACTR1B	1.53108	4.40912
RHBG	1.33681	4.40755
RCC1	1.8458	4.40052
DPY19L4	1.58662	4.39822
IPO11	1.34273	4.37884
RIOK3	1.21611	4.36248
DPYSL2	1.45215	4.35284
CD82	1.92172	4.34886
TRIM63	1.50623	4.3475
NSFL1C	1.58322	4.33893
SMIM11	1.69808	4.33889
TEX33	2.00596	4.33759
C22orf39	1.74724	4.33359
KIF2A	1.12607	4.33154
SNX6	1.30797	4.33113
UFM1	1.27892	4.31899
CDC42BPA	1.35523	4.31623
LRRTM3	1.68771	4.31062
GCLC	1.8752	4.30597
USP41	1.64363	4.29728
GRAMD2	1.63624	4.29434
MXI1	1.75609	4.29281
ACOT8	1.41622	4.28395
PBLD	1.31616	4.27207
DDX1	1.75322	4.26987
PHF7	1.76453	4.2555
EIF2B1	1.47779	4.24969
C1orf112	1.35924	4.2238
NUP98	1.4044	4.21776
PLEKHA1	1.81252	4.2132
EPCAM	1.80652	4.21053
FGFR1OP2	1.30092	4.20743
ITPR3	1.60668	4.20458
ZFYVE1	1.34178	4.20269
REPS2	1.89889	4.19923
EID1	1.30317	4.19137
CT62	2.06977	4.18574
PGLS	1.56462	4.17698
DLG2	1.57754	4.17351
KRT8	1.62833	4.16214
UBA1	1.73701	4.16175
PSMC1	1.37978	4.15978
AGAP4	1.47505	4.1571
ACTL8	1.30001	4.15497
VPS16	1.61244	4.14504
FAIM2	1.60998	4.14106
ZNF468	1.51638	4.1358
NAT1	1.83187	4.13154
SAMD4B	1.41412	4.12986
GTF2IRD2	1.61709	4.12266
MAN2A2	1.27027	4.1206
BAIAP2	1.8382	4.11596
SSFA2	1.64015	4.11561
RFT1	1.61823	4.11181
PQLC1	1.46243	4.10742
ZNF721	1.46498	4.10583
ENOPH1	1.69401	4.10195
NEO1	1.48459	4.10148
EP300	1.35201	4.09458
GTF2A1	1.55548	4.09235
HMGCS1	1.69258	4.09154
RANGAP1	1.95538	4.0809
DSCAML1	1.50957	4.07992
POLDIP3	1.72088	4.07352
EIF3E	1.51444	4.07066
SNX17	1.48659	4.06702
CCR3	1.06698	4.06133
RUFY2	1.53774	4.04477
POU2F3	1.46366	4.03736
C19orf48	1.55316	4.03473
VPS26A	1.5439	4.00926
USP47	1.37274	4.00842
ATG4C	1.14615	4.00748
MYLK	1.4731	4.0061
MITF	1.59014	3.99429
RECQL5	1.76405	3.99363
DYNLT1	1.39822	3.9843
ZFP69	1.52587	3.98156
NPC1L1	1.26958	3.97802
CINP	1.65675	3.97656
COL4A3BP	1.46015	3.9707
ARSA	1.26762	3.96928
NOSIP	1.50758	3.96562
TRMT10A	1.47323	3.96456
PPM1G	1.60359	3.96372
TMEM131	1.27899	3.96281
PCGF5	1.43835	3.94868
DACT3	1.78182	3.93892
RPRD1B	1.32914	3.93851
C17orf99	1.12323	3.92834
TYRO3	2.00845	3.91739
EIF2D	1.46366	3.91673
KIAA1755	1.84	3.90651
AP2B1	1.08505	3.90162
PRMT9	1.35744	3.89732
C3orf38	1.83937	3.89685
ADORA3	0.113296	3.89241
MYH3	1.32802	3.88173
HAX1	1.6598	3.88039
TRPV3	1.18061	3.87936
WAS	0.692153	3.872
NRBP2	1.08538	3.86168
FZR1	1.77055	3.86108
VPS39	1.06038	3.85965
PAXBP1	1.36568	3.858
MEA1	1.46367	3.85339
FAM126A	1.16819	3.8471
MON2	1.20896	3.8378
SLC35B1	1.4315	3.8359
PTPN11	1.60327	3.82665
NOL11	1.43556	3.82124
TBC1D8B	1.50119	3.81825
C16orf70	1.10202	3.81705
DNAJA1	1.65612	3.80485
STOX2	1.4577	3.80418
PIGP	1.461	3.78866
ZNF263	1.42093	3.78793
SAAL1	1.28326	3.7857
TOR4A	1.68249	3.78277
CEACAM6	1.47289	3.78207
TMEM189	0.456963	3.77567
SLC39A3	1.48992	3.7744
CTR9	1.35938	3.76809
WRAP53	1.51777	3.7606
CYTH1	1.33364	3.75831
RHOG	0.339123	3.75544
SNRPB2	1.14965	3.75334
PHF19	1.78955	3.74451
SZRD1	1.49385	3.74136
TMED10	1.58914	3.73857
CALCR	1.406	3.73647
NDC1	1.4811	3.73164
GATA6	1.13622	3.72633
HTATSF1	1.52641	3.71569
ALS2CR11	1.30041	3.71206
EIF3CL	1.65355	3.70725
P3H1	1.35569	3.70622
CADM2	1.46341	3.70208
PAAF1	1.61355	3.67767
HSD17B7	1.55966	3.67737
TMEM30A	1.87926	3.66072
BUD13	1.27723	3.66062
IFI30	0.13343	3.65008
CD300A	0.313778	3.64015
DNAJC7	1.29339	3.63619
LIPG	0.230732	3.63172
TBC1D12	0.63285	3.6314
FOXJ3	1.13861	3.63089
STARD10	1.65322	3.62154
YEATS4	1.5771	3.62124
ZNF564	1.57215	3.61935
PTAFR	0.329304	3.61885
CNDP2	1.23503	3.61436
PYROXD1	1.18808	3.59848
HMG20B	0.974367	3.59816
HMOX2	1.28111	3.59698
PCSK7	1.46543	3.59143
PTMA	1.25368	3.58032
ARL2BP	1.21059	3.57315
GLDN	0.872264	3.57249
SAG	1.76836	3.56999
SAMSN1	0.0368088	3.56656
TERF1	1.39981	3.56634
GAL3ST1	1.00607	3.55958
ATP9A	1.4366	3.55052
SLC38A9	1.37287	3.54816
SYNE4	1.61082	3.54066
C19orf12	1.06258	3.53722
EXOC7	1.57835	3.53644
ORMDL2	1.37539	3.5336
CIZ1	1.04693	3.52801
PRKAR1A	1.42972	3.52724
UBE2R2	0.436512	3.52358
UBL7	1.84049	3.51983
IL10RB	1.06493	3.51164
WDR83OS	1.58043	3.51113
PCBP1	0.695872	3.5075
DMWD	1.0972	3.50392
ZFP82	1.28062	3.50253
NIPA2	1.42166	3.50166
CLDN15	1.78324	3.49255
RMND5B	1.11249	3.48633
CDC45	1.10895	3.48583
WIPI2	0.286534	3.48531
PCMT1	1.76116	3.48096
SLC10A7	1.24636	3.47895
DBF4B	1.48163	3.47861
IFT88	1.39513	3.46924
MB21D1	1.7239	3.46501
PSEN1	0.998385	3.46376
CEP95	1.18917	3.46231
PTGIR	1.62079	3.46187
HECW2	1.94532	3.45311
DIP2C	1.15195	3.45062
KCNJ10	1.52611	3.43968
NPR2	1.18007	3.43792
ZNF275	1.53558	3.43474
TMCO4	1.39456	3.43383
HLA-DPA1	0.115193	3.42949
BTF3	1.40575	3.42062
NECAB1	1.60985	3.41726
RILPL1	1.63077	3.41503
GPR1	1.51085	3.41353
TMEM69	1.58938	3.41243
CBX4	1.42812	3.41221
SYT11	1.46878	3.40872
PPM1H	1.07645	3.4065
STRADA	1.28833	3.40644
ZNF217	1.60424	3.40473
SFRP1	1.85715	3.40429
SRSF3	1.3712	3.40307
CREBRF	1.23802	3.40282
ZNF71	1.43702	3.39672
CUTC	1.57409	3.38928
SNX22	0.363572	3.38838
PPP1R21	1.30297	3.38737
TTI2	1.25005	3.38577
RC3H1	1.33927	3.3822
ILVBL	1.44343	3.38214
THBS2	1.04512	3.382
RAD17	1.07669	3.37753
ATF3	0.667743	3.3744
NQO2	1.82683	3.36253
EIF5A2	0.785866	3.35853
DHFRL1	1.5008	3.35759
DOK2	0.993907	3.35533
C18orf54	0.847012	3.35491
CMTM7	0.189827	3.3512
TSC22D3	1.15838	3.34241
HLA-DRB1	0.106368	3.33693
CCDC102A	0.669024	3.33649
BLOC1S6	1.16945	3.33518
SHQ1	1.50239	3.33466
POT1	1.12172	3.32698
PGAP2	1.46436	3.32638
DSP	1.60436	3.32443
FBXO32	1.32414	3.32436
INTS8	1.24292	3.32105
CXorf36	0.5564	3.31737
UBOX5	1.77944	3.31553
TAF6	1.33714	3.31254
MET	1.71412	3.31177
FAM76B	1.20203	3.31077
PAX2	1.73336	3.30772
PADI2	1.47031	3.3064
PLIN2	1.45625	3.30529
OVOL3	1.41284	3.30008
SOCS6	0.0803492	3.29833
LALBA	1.2547	3.29662
S100B	1.52652	3.29646
FGF3	1.46114	3.29377
ERGIC2	1.27873	3.29274
TECR	1.56301	3.29274
IRF2BP2	1.66103	3.2919
AIF1	0.0670881	3.28691
RYBP	1.26922	3.28197
MMAA	0.274978	3.27907
C19orf38	0.207775	3.27863
CIRBP	1.47767	3.27534
HNRNPAB	1.21143	3.27446
JAGN1	0.376656	3.26874
KAT8	1.362	3.26696
MAP7D1	1.34487	3.25959
RPF1	1.52824	3.25941
FAM89B	0.419993	3.2573
TMEM43	1.05428	3.25709
ZNF189	0.86874	3.2535
C9orf40	1.52405	3.25319
CGRRF1	1.18507	3.25123
BRK1	1.16585	3.24684
BEST1	1.4491	3.23511
ISOC1	1.79643	3.23024
IRF8	0.192261	3.22327
CALD1	1.57518	3.21979
ITCH	0.898737	3.21924
TMEM260	0.75884	3.21738
RGN	1.38047	3.21729
CWF19L1	0.280437	3.21618
GORASP2	1.23914	3.21297
TAPT1	1.20593	3.21129
EXOC6B	0.932668	3.20901
ZNF345	1.42136	3.20708
AMPD3	0.943728	3.20408
ALOX5AP	0.0993327	3.20296
ZNF30	1.19796	3.20257
POLR2G	1.53684	3.1953
COL9A3	1.07985	3.19306
NCF4	0.155995	3.18643
TJP2	1.14258	3.1773
MTUS1	1.45126	3.16924
PPP2R3C	1.37426	3.16727
LAPTM4B	1.23421	3.16721
KCNMB4	1.56866	3.16466
HYAL2	0.114612	3.15432
GTF3C5	1.18071	3.14771
CEP72	1.76185	3.14695
SCN1B	1.70006	3.14464
EAPP	0.770515	3.14373
COG8	1.62571	3.13955
NUP210	1.42353	3.13721
TMEM53	1.17191	3.13689
MATN2	1.31413	3.1314
LAPTM5	0.0596902	3.12995
CYP51A1	1.33551	3.12797
ELP6	1.50828	3.12746
RBX1	1.24353	3.12697
ITGAD	1.30142	3.12503
SHROOM1	1.35427	3.12032
ZNF674	1.50171	3.11989
CNN2	0.0693805	3.11823
TLR2	0.336868	3.11807
HEPH	0.680934	3.117
YIF1B	0.283566	3.11521
COPA	0.924849	3.11375
ZFPL1	1.48138	3.11347
HMGXB3	0.537146	3.11135
GNPTG	1.16356	3.1112
STKLD1	1.2981	3.10308
EMC4	1.49136	3.10221
STEAP1B	1.266	3.0984
ZNF320	1.53412	3.09812
MRFAP1L1	1.4612	3.09648
NUBP1	1.57493	3.08927
UBE2I	1.49631	3.08898
UROS	0.6842	3.08868
LILRA5	1.24129	3.08828
BCL2L12	0.349295	3.0824
CERS4	1.37176	3.07646
MISP	1.33376	3.067
RPL18A	1.48649	3.06539
STX16	1.26532	3.06502
ZNF708	0.575645	3.05686
TGFA	0.661444	3.05385
PHGDH	1.30234	3.05306
NHLRC3	1.05068	3.0488
TBC1D13	1.04717	3.04651
DYNC1I2	1.64045	3.04365
DDO	1.52008	3.04069
CD33	0.253497	3.03339
CASC3	1.51573	3.03102
SSH2	0.69719	3.02916
HLA-DRA	0.0572567	3.02909
2020-03-01	1.71217	3.02779
TFAP4	0.951174	3.02482
PICALM	0.241537	3.02423
RPS20	1.56014	3.01269
ARPC1B	0.103652	3.00442
ZNF573	1.48424	3.00262
KDSR	0.993028	3.00051
RNF141	0.266365	2.99971
FAR1	1.05352	2.99894
DBNL	1.16459	2.99871
H2AFJ	1.0972	2.9956
RNF144A	1.51463	2.99556
CASP4	0.0923428	2.99479
CD48	0.272854	2.99405
USP6	0.365377	2.99358
BRSK1	1.2459	2.99347
NEURL1B	1.82587	2.99112
TCEAL7	1.78421	2.98858
EIF5A	1.20912	2.98528
ZNF75A	1.30963	2.9848
HOXC4	0.0603728	2.97837
DOCK1	1.50489	2.97684
SLU7	1.61433	2.96763
NCKAP1L	0.0787733	2.96752
ANAPC4	1.21592	2.96474
TMEM37	0.103975	2.96136
FBXO25	1.1909	2.95888
FAM114A2	1.40918	2.95667
DYNLL1	1.45833	2.95259
THEMIS2	0.2087	2.94997
FMO4	0.531532	2.94343
LYSMD1	0.18346	2.94325
SAE1	1.16331	2.93998
FNIP2	0.763241	2.93866
USP20	1.44003	2.93859
NCF2	0.413832	2.93814
SRSF10	0.689096	2.93713
OLR1	0.0302562	2.93234
MOB3B	0.9841	2.9316
KANSL2	1.45422	2.91924
ZNF350	1.36975	2.91825
SIVA1	1.0489	2.91535
MGAT5	1.03039	2.91395
C3AR1	0.275882	2.91134
CCR1	0.0108729	2.90968
SLC6A18	1.3054	2.90895
IBTK	0.421692	2.90731
SIGLEC9	0.0501538	2.90693
ENTPD6	1.31797	2.90394
CRLF3	0.467695	2.90354
EEPD1	1.2316	2.9023
USP54	1.54122	2.89996
DNAJC18	1.62642	2.89564
ENTHD2	1.23626	2.89216
TRMT13	1.21282	2.88931
SMURF1	0.578594	2.8845
GUCD1	1.07585	2.88165
GDNF	0.304012	2.88066
EEF1A1	1.26987	2.87975
PLA2G12A	1.44973	2.87708
DCTN5	0.354028	2.87221
PPP2CA	1.22474	2.87117
CNOT11	1.1456	2.87102
CD14	0.0710574	2.86987
STX5	1.21422	2.86836
VRK2	0.587601	2.86166
DYNC1H1	1.23748	2.85974
ARHGAP40	1.33475	2.85947
GM2A	0.6792	2.85944
AGAP1	0.62338	2.85607
RAPGEF6	0.430109	2.84979
ZBTB8A	1.53495	2.84643
NPLOC4	0.221739	2.84621
MAP2K5	1.13973	2.8457
CASP6	1.37162	2.8445
GNRH1	1.36663	2.84184
KCNG4	0.342779	2.84074
MFSD1	0.379868	2.84011
HYOU1	1.36958	2.83997
KIAA1147	0.586166	2.83703
LCP1	0.132233	2.8292
LECT1	1.09505	2.82292
PEX16	0.521079	2.82289
PTPRS	1.36149	2.8224
MOB2	1.44771	2.8204
WDR20	1.0478	2.81332
KLHDC4	1.42897	2.81202
ZCCHC24	0.843496	2.80982
ITFG2	0.251905	2.80777
ATG2A	1.10341	2.80741
PHOX2A	1.30498	2.80696
BLNK	0.0589124	2.80466
PARP11	1.3675	2.80192
RFC4	0.134445	2.80165
DBR1	1.57807	2.79857
CACNA1H	1.60701	2.79742
PPRC1	1.37232	2.79471
COIL	1.44526	2.79372
FAM220A	1.55107	2.79368
QKI	1.30999	2.79159
ITFG3	1.26824	2.78666
ZNF765	0.590679	2.78389
SLBP	1.25019	2.78132
DIP2B	0.649067	2.78018
ZNF688	1.42838	2.77711
CXorf40B	1.47689	2.7764
RINT1	1.70482	2.77489
FSCN1	0.753194	2.77293
C2orf42	1.43603	2.77123
SRSF4	1.49393	2.77084
SEPN1	1.06065	2.76925
C11orf24	1.22568	2.76837
GPR35	1.43949	2.76739
FBXO9	1.06579	2.76434
TFEB	0.284812	2.7629
ZNF41	1.30946	2.76178
STAM	0.460509	2.76059
DUSP16	0.549995	2.75995
IL18	0.0578579	2.75711
CDH5	0.389079	2.75574
PSMG3	0.509208	2.75567
BEX4	1.35256	2.75256
ZNF365	1.22801	2.75203
AZIN2	0.295208	2.75069
KDELR1	1.49393	2.74773
CYP20A1	1.39238	2.74637
TRIM5	0.0720156	2.74484
SRP14	1.31469	2.74402
MYO1E	0.590422	2.73742
NSMCE2	1.16499	2.73722
DERL2	1.57958	2.73519
TMEM201	1.35825	2.73202
VAMP3	0.652805	2.73082
BIN1	0.653713	2.72834
WDFY4	0.178856	2.72806
PSMC4	0.359311	2.72509
TCTA	0.494536	2.72439
RRP1B	0.590756	2.72358
ABHD17B	1.18621	2.72179
CUL1	0.368236	2.71931
CSGALNACT2	0.97834	2.71476
PRR14L	1.30338	2.70921
DENND5A	1.21746	2.70784
ARPC2	0.136893	2.70772
C16orf62	1.27935	2.70266
PSMC2	0.528423	2.70257
EBLN2	0.113991	2.70084
ELMO1	0.631587	2.69971
RPS17	0.466504	2.69785
XPOT	1.15507	2.6967
ARIH2	0.536318	2.69616
TAF10	0.247179	2.6953
DAZ1	0.588517	2.6929
CDC25B	1.39729	2.69006
COPZ2	0.93984	2.68885
TUBD1	1.29344	2.68789
CDK5RAP1	1.31407	2.68471
SLC12A6	0.384047	2.6833
DCLRE1A	1.34772	2.68215
PSMD1	1.17073	2.68197
TNRC6C	1.14256	2.67521
TALDO1	0.91752	2.67319
TMEM106A	0.0260906	2.67041
CD3E	0.23011	2.66937
CFDP1	0.354078	2.6663
ATE1	0.542807	2.66098
CASP3	1.22365	2.66076
RNASEH2C	1.07935	2.65634
OS9	1.34149	2.65492
CYP2B6	0.975437	2.65466
G2E3	1.19291	2.6534
RBM25	1.07114	2.65298
POLD3	1.2888	2.65233
ARHGEF10	1.53166	2.6509
KLHL20	1.19302	2.65031
CLASRP	0.68579	2.64892
IKZF1	0.041617	2.64775
KIAA1598	0.753514	2.64767
RBM17	0.270884	2.6455
NKAIN2	1.60648	2.64478
TYW3	1.42562	2.64443
PAIP1	1.46547	2.64367
LRRC8B	1.40115	2.64293
F9	1.5815	2.64098
CCBL1	1.53138	2.63718
PHPT1	1.31734	2.63599
TMEM87A	1.02894	2.63042
GNPDA2	1.4173	2.62983
LMX1B	0.588687	2.6292
FAM3A	1.3602	2.62585
DHX32	1.25723	2.62154
HCK	0.0161164	2.6165
KIAA0368	0.891126	2.60878
FBXO31	1.42333	2.60658
URM1	0.418699	2.60412
TMC6	0.335898	2.60367
UBE2Q1	0.89828	2.60207
POLE4	1.54789	2.6017
TTLL5	0.569996	2.60036
PIGF	1.52348	2.60026
ANXA9	0.861871	2.59636
FAM53C	1.3214	2.59571
RNF10	0.481121	2.58803
PPP4C	0.653965	2.58514
MAN2B2	1.20509	2.58475
UBA2	1.2868	2.58392
LARP4	1.14371	2.58349
SNAPC5	1.3539	2.58086
KLHL11	1.62517	2.58061
RAB5C	1.44132	2.58058
TLL2	1.31029	2.57992
CACYBP	1.26821	2.57666
CCDC47	1.18543	2.57325
ZNF704	0.981572	2.56872
GTF2A2	1.51675	2.56772
FAM72B	0.0732366	2.56647
DDIAS	0.263378	2.56364
MYBL2	1.01753	2.56353
GLUL	0.417879	2.5612
AAED1	1.23169	2.56071
SNAPC1	0.920212	2.55802
NEMF	0.305804	2.55603
USP42	1.13832	2.55597
TPRKB	1.34633	2.55532
PFN1	0.417668	2.55439
KIF14	1.41806	2.55221
RAC1	0.371565	2.55079
CAPZB	0.0557064	2.55055
PDCD7	1.53022	2.54984
G0S2	1.32678	2.5467
FAM179B	0.842288	2.54625
CES4A	1.69063	2.5442
MANEA	1.02979	2.54297
HIRA	1.2248	2.54037
TMEM214	1.18982	2.54017
DENND4B	0.768779	2.53913
SEC14L3	0.150013	2.5379
IRAK4	0.21407	2.53756
ZEB2	0.835258	2.53434
LMBR1L	1.12403	2.53397
DIO1	1.10446	2.53322
PAFAH1B2	0.492125	2.53242
LIMA1	0.675011	2.5306
FIBCD1	0.716176	2.52859
PLXNB1	0.9827	2.52571
NPC1	0.463242	2.52226
RAP1GDS1	0.55481	2.52139
CGGBP1	0.568784	2.52071
HYAL1	0.0558349	2.52044
RNPS1	1.39367	2.51997
RNF170	1.1767	2.51854
TECPR2	1.13083	2.51705
XPO6	0.794452	2.51487
SMOC1	0.166655	2.51421
DSTYK	0.636944	2.51398
SPTLC3	0.0798948	2.51199
CHMP5	0.209486	2.51189
CDA	0.864288	2.50987
ZNF567	0.176778	2.50872
RPA2	0.770239	2.50854
CHD1	0.164813	2.50845
SEMA4C	0.790333	2.50426
CEP97	1.3712	2.50157
IVNS1ABP	0.769666	2.50146
TSG101	1.16308	2.499
SETD8	1.19789	2.49626
MAPK1IP1L	1.16569	2.4942
SLC35E3	1.00815	2.49381
VAMP5	0.523625	2.49366
FKTN	1.08385	2.49332
RMND5A	1.48111	2.49244
SLC17A2	0.77925	2.49191
CCDC101	0.557665	2.48584
CX3CR1	0.0408844	2.48524
HR	1.36103	2.48501
GAB1	1.05099	2.48462
EVA1C	0.948407	2.48326
ANAPC1	0.816136	2.48268
ALOX5	0.057934	2.4799
GOLGA5	0.122126	2.4773
INPP5A	0.342656	2.47728
CCNL1	0.865742	2.47689
CDKL3	0.998343	2.47533
SELPLG	0.0148395	2.47518
DHRS9	0.0264788	2.47463
MBD2	1.15399	2.47181
DIXDC1	1.23444	2.47088
TULP2	1.2279	2.46905
CDC42SE2	0.32005	2.46827
ENOX1	1.32801	2.46653
FIZ1	1.48299	2.46543
NBPF15	0.48234	2.46404
EFNA4	0.268083	2.4615
PEX19	0.723213	2.46142
TRIP12	0.470985	2.46074
HTT	1.10087	2.46015
WDFY1	0.674009	2.45851
MEAF6	1.30811	2.45851
TMEM140	0.775081	2.45823
RNF130	1.08976	2.45511
ZNF511	1.38736	2.4547
MYO9B	0.192513	2.45371
UBE2H	1.05852	2.45352
VAPB	0.665508	2.4472
CLN3	1.10688	2.44427
PAN2	1.09468	2.44375
BICD2	1.16124	2.44233
BMP1	1.13623	2.44195
PNKD	0.968322	2.43851
WBSCR22	0.287336	2.43626
MESDC2	0.377814	2.43329
PAH	1.28633	2.43327
KIN	0.235218	2.43202
CRYBG3	1.13806	2.42922
FBXW11	1.16018	2.42885
CLEC11A	1.34428	2.42555
VPS4B	0.901073	2.42275
ICE2	1.15502	2.42158
CKM	1.09496	2.42112
UFSP2	1.41382	2.421
TRIM4	1.17306	2.42061
SETD1B	1.36265	2.42031
EVI2B	0.0744866	2.41936
PDE7A	1.29509	2.41845
FOXP4	0.105207	2.41757
KPNA6	0.45808	2.41383
NCAPG2	1.1544	2.41272
ATP10B	1.10162	2.40743
TMEM55B	0.168507	2.40653
E2F5	0.753757	2.40582
RUNX3	1.57603	2.39728
TOB2	1.25448	2.3971
LAMA2	0.253152	2.39686
SUGT1	0.61475	2.39641
AP2M1	1.20739	2.3958
TGM4	0.21312	2.3957
ZNF286A	1.17994	2.39345
TESK1	0.406645	2.39114
SEC23B	0.983063	2.38829
ZNF318	0.175927	2.38537
C4orf46	1.32693	2.3853
SWI5	1.25526	2.38417
ABHD16A	1.11309	2.38383
RPLP0	1.33645	2.38314
DDR1	1.49984	2.37817
HSF1	1.28369	2.37475
CCDC112	0.285421	2.37468
DDX50	1.18329	2.37369
STX11	0.577531	2.37361
ZCCHC4	0.464689	2.37211
DNAJC14	0.836534	2.36915
DOT1L	1.19336	2.36883
NFKB2	0.921598	2.36817
RIF1	0.382188	2.36739
CARD11	0.0500211	2.36674
CCL26	0.918568	2.36601
TGOLN2	0.318722	2.36269
ELL2	0.541328	2.36189
MED7	1.21973	2.36114
CDC14B	1.54206	2.36074
P2RX1	0.0360871	2.35955
ANKRD39	0.358292	2.35803
2020-03-02	1.35683	2.35617
PTTG1IP	0.957078	2.35521
CCDC167	1.34871	2.35512
ZNF267	0.67228	2.35471
KRT10	0.45881	2.35457
GALNT1	0.212136	2.35398
RNF138	1.1824	2.35287
IGF2BP3	1.43851	2.34906
USP48	0.914869	2.34767
SPTB	1.36641	2.34552
MMP7	0.635791	2.34457
ZNF492	0.67965	2.34327
CCDC15	1.42712	2.34215
PSMA7	0.813621	2.34152
UVRAG	0.64562	2.3391
MPHOSPH10	0.920356	2.33849
LSM14A	1.2364	2.33631
HLA-DPB1	0.328744	2.33559
GMEB1	0.2107	2.33535
TM2D2	1.18335	2.33481
CNOT6	1.28662	2.33273
DCTN4	1.11417	2.33271
CASKIN2	1.36621	2.33163
SRSF8	0.674236	2.33002
CD8B	1.02866	2.32923
ZNF652	0.355752	2.32747
MBD3	0.320133	2.32736
BRCA2	1.31305	2.32616
OSTF1	0.525675	2.32573
SH3BGRL3	0.638589	2.32552
WSB1	1.25898	2.32327
CDC42BPB	0.839605	2.3224
MFSD6	1.09925	2.32177
RAI14	1.20923	2.32057
NAGK	0.135156	2.32021
AQP7	1.21194	2.3186
CLCN6	1.42757	2.31848
RAB33A	1.22465	2.31746
[truncated: 9,694 more rows]

## Sheet: Oligodendrocyte precursor cell
Symbol	Specificity	Score
GPR17	401.311	188577
GPNMB	179.503	46820.3
B3GNT7	163.331	37918.3
FERMT1	53.063	6348.21
CSPG4	48.5033	4946.98
FMO3	50.7971	4259.34
COL20A1	46.2244	3320.72
LIMS2	47.9147	2617.56
CACNG5	35.9848	2413.55
STK32A	39.6544	2212.16
COL9A1	27.4441	2144.19
HAS2	38.7347	1777.6
LHFPL3	29.3243	1682.09
VCAN	22.8745	1020.31
MEGF11	21.409	795.271
KIF18B	13.9727	653.432
PDGFRA	20.6903	581.716
MYT1	21.1761	543.733
TNR	12.9825	531.058
PHLDA1	13.3399	530.019
RDH16	15.2662	400.212
TTC16	13.2435	375.266
PSTPIP1	15.2046	358.956
PPAPDC1A	11.128	314.885
XYLT1	13.0172	305.836
PCOLCE2	11.989	261.392
NTN1	11.0977	240.977
SOX4	13.0445	221.273
EPS8L1	10.8606	199.115
LUZP2	9.43574	193.81
BLM	8.581	180.992
GFRA1	8.94651	172.338
FZD9	10.8445	169.754
GPC2	10.8639	157.022
TSKS	9.08198	148.695
CACNG4	8.39397	146.832
SELV	9.23284	137.252
GALNT3	8.90502	128.232
LRRC4C	6.68029	123.751
PROM1	8.94109	120.486
PRRX1	10.2735	119.704
C1QL1	9.39833	118.078
CCDC146	4.39893	117.496
CLDN1	9.90453	115.637
BNC1	7.6647	113.671
ATP2C2	8.26679	111.426
PXDN	9.82655	110.145
SMOC1	6.00041	97.4747
EMILIN3	7.59944	93.8267
EFNA2	7.98446	90.309
WEE1	6.48143	87.543
NTF3	6.38245	85.6168
RPL13	5.47295	83.5084
LRRN1	6.78268	79.8079
ELF3	7.76508	77.5709
PRF1	6.47489	76.9551
SEZ6L	7.1658	74.3135
SLC22A2	6.71998	70.3751
COL11A1	7.54297	66.1552
HRASLS	7.35354	64.3299
CRISPLD1	7.37897	63.1274
DDX60L	5.62661	62.8903
BYSL	2.83545	62.208
CA10	6.54519	57.6978
ASIC4	5.26117	57.0064
OAS2	6.64481	56.5093
RHCG	5.46713	55.8743
LPL	6.25015	55.188
NTNG1	6.21058	51.5273
SSTR1	6.4056	51.2516
BCHE	5.20372	51.0073
ACAN	4.5882	48.3117
NUPL2	3.85123	48.0449
KCNJ16	4.23116	47.4109
SULF2	3.63185	46.4801
HERC5	5.65373	44.4785
SPTBN5	4.9414	44.4741
PLEKHG2	4.83212	43.3876
PTPRZ1	3.66163	42.9493
ABHD2	4.15369	40.9821
KIF11	3.44658	40.81
MAP3K1	4.38307	39.4001
LILRB3	3.55474	39.1335
IL17B	4.0885	36.3553
DDC	4.65902	35.9871
SOX6	5.47602	35.3533
TMPRSS11E	3.9753	33.9548
CLDN16	5.38738	33.9111
GDNF	3.28935	33.066
MMP16	5.32626	32.4854
CHST8	4.05724	32.3977
ADGRD2	3.56233	32.2779
RP2	3.3626	31.3126
SDC3	3.63403	30.9132
ATP6V0A4	4.39434	30.214
COL4A3	4.89492	30.1573
TMEM196	5.23953	29.7076
DNAH11	4.03412	28.2988
TSPAN11	3.76504	28.1358
NOVA1	3.11761	28.1327
KCNG4	2.91734	27.1246
SNX22	2.75049	26.853
NUF2	3.83292	25.9634
WSCD1	4.04393	25.7272
KLHL13	3.59518	25.3502
ALPL	3.70373	25.2567
CREB3L1	3.0812	25.1336
SLC52A3	3.64215	24.8986
SEMA5A	3.03389	24.8969
TNFSF13B	4.00932	24.8798
OAS1	4.08954	24.695
NEDD4	4.1046	24.6442
FBP1	3.24481	23.2912
CDRT1	3.47303	22.0628
PDZRN4	4.54755	21.9278
SCAF4	1.88055	21.6539
CPTP	4.14153	21.5389
LIMD1	3.7852	21.365
MICB	2.6704	21.3649
EPN2	3.16848	21.2688
STAB2	2.93862	20.1527
UMOD	3.8119	19.9218
TMEM229B	3.26845	19.8136
BRINP3	4.20128	19.803
CREM	2.49729	19.6872
BTN1A1	3.41186	19.6665
EIF4EBP1	3.58175	19.5617
DSC3	3.07112	19.451
BCAN	2.52961	19.4016
KCNE1	2.89365	18.8226
TUSC5	1.87614	18.622
PRRX2	2.65228	18.3007
DSCAM	3.23677	18.1579
TMPRSS2	2.46594	18.1211
POLR1B	2.27956	18.0209
ZNF679	2.59359	17.8418
ZNF235	2.76807	17.4289
TSHZ1	2.7466	17.2851
RND2	3.07334	17.2127
AFAP1L1	3.12771	17.0606
WFDC1	2.47344	17.0032
PCMTD2	2.26323	16.9421
THBS4	2.67541	16.7493
SHC3	3.70868	16.6475
RTP4	2.43897	16.5995
ANXA10	2.71457	16.5753
C4BPB	2.60688	16.4913
ADAMTS6	2.75824	16.31
ADAMTS5	2.32566	15.8158
CHRNB4	2.59638	15.5731
GABRR2	2.8008	15.1914
TMEM132E	3.52933	14.909
FANCE	3.22843	14.8927
UBE2Q2	1.8956	14.868
MPPED2	3.21552	14.8021
DCP1B	2.52815	14.7599
SLC35F1	3.3916	14.5132
USP43	3.47283	14.5078
FGFR1	2.53223	14.4934
PDPN	2.39043	14.485
GPC6	3.21563	14.2092
ONECUT1	2.81878	14.0777
BAMBI	2.59727	13.8119
VAT1L	2.4659	13.7604
AMZ1	2.95166	13.4528
MUC5AC	2.57212	13.3239
DPP6	2.8726	13.1647
CASK	1.82623	12.9181
CTHRC1	2.47603	12.7992
CSMD2	2.94807	12.7982
FAM110B	2.44796	12.7717
PRKG2	2.60776	12.6802
NOS1	2.9325	12.6151
SORCS3	3.42961	12.3805
RCHY1	1.62166	12.2758
SMPDL3B	2.38021	12.1418
GPR156	2.63941	12.0975
MAMLD1	2.45566	11.9387
DLL3	3.01591	11.9054
ZNF510	2.10858	11.86
ZNF79	2.62108	11.7969
SURF4	2.39624	11.577
GPR157	1.89289	11.4331
CAPN5	2.66833	11.3259
LRCH2	2.19774	11.1859
FAM212B	2.49003	11.0499
TACC2	2.27959	10.8715
ORC1	1.82445	10.8674
ZNF469	2.14991	10.7565
ADGRL3	2.10354	10.5512
STK32B	2.07683	10.4368
KCNMB2	2.4256	10.3859
SAPCD2	2.24733	10.3168
PRRC1	2.31078	10.1812
SHD	2.45144	10.1381
KCND2	2.67613	10.1208
NATD1	3.01686	9.94463
PRRG2	2.45945	9.841
GTF2H1	1.38892	9.78259
KLHL7	2.36486	9.72866
VPS37C	2.22066	9.65131
ASIC1	2.62247	9.60472
ADGRG3	2.66151	9.5891
NLGN4Y	1.66284	9.54322
SMIM3	2.86507	9.50969
AKR1C3	2.26353	9.50146
KIF4A	2.0734	9.4763
ZNF462	2.69981	9.46191
CHL1	3.12431	9.44622
MTFR2	2.14576	9.11249
SCUBE3	2.20821	9.1092
ATRIP	2.59603	9.04777
PLCE1	2.69415	9.02402
CDHR1	2.088	8.97191
DCC	2.91312	8.95843
PARD6G	1.82043	8.91775
NXPH1	1.75585	8.86883
MB21D2	1.81805	8.83382
NLGN1	2.82554	8.8119
BTBD17	1.52533	8.78573
EDA2R	2.5962	8.50353
PCMTD1	1.29582	8.4898
NEDD1	1.72453	8.44751
GLCCI1	1.68404	8.44527
AR	2.24396	8.43629
SIM2	1.96874	8.41179
HAUS8	2.16444	8.33138
AGAP1	1.60416	8.28345
TNK2	1.69575	8.17296
POLR1E	2.41922	8.10012
IFT46	1.85635	7.98955
MCM2	1.99967	7.98807
SCRG1	1.9019	7.95036
HS6ST2	2.2849	7.93179
VIPR2	2.84208	7.90751
LRRN4	2.68238	7.90667
BTG3	1.70579	7.89793
ZNF428	1.99996	7.89008
SALL3	1.46287	7.8167
STX11	1.73151	7.74559
DPY19L3	1.84752	7.71458
TP53INP1	2.1598	7.68556
IL17RD	1.96288	7.67987
DRD3	2.45753	7.64222
UNC119B	2.05416	7.60479
TNFSF14	1.89383	7.60221
SFRP4	1.63872	7.58671
RNF2	1.71387	7.569
GNE	1.80963	7.49627
LPPR1	1.81491	7.45871
PODN	1.72592	7.34999
NKAIN4	1.4152	7.27178
TGFA	1.51184	7.22559
MAFF	2.05648	7.21682
ZNF823	2.2022	7.20977
UGDH	2.19164	7.19833
SRD5A2	1.47944	7.18711
ZKSCAN7	1.72476	7.14839
EHD3	2.31549	7.12078
TANC2	1.51601	7.11518
SEL1L3	2.17617	7.04137
PGM3	1.86364	6.95867
ST8SIA1	2.21329	6.91499
MFSD5	2.07039	6.91015
NR6A1	1.77348	6.89249
ZFPM2	2.07757	6.88667
COL4A4	1.91928	6.85629
KAT2B	2.49781	6.80118
PKN3	2.47285	6.77771
SLC2A10	2.23654	6.74909
TTLL6	1.62457	6.7073
PYGL	1.58991	6.69336
MPDU1	1.78026	6.69202
NGF	1.76109	6.66683
NLGN3	2.17001	6.65851
THOP1	1.67626	6.6494
TEAD4	2.08949	6.61391
LRRC29	2.57053	6.60949
ETV1	2.00195	6.5917
LIMA1	1.48146	6.54635
LMNA	2.24383	6.53993
ITM2C	1.98514	6.50189
PADI3	1.79468	6.48194
PODNL1	2.25366	6.47745
MPHOSPH6	1.56721	6.46075
PCDH17	1.84401	6.43522
DGKG	1.74172	6.40215
LPPR5	2.08099	6.37188
TMEM54	2.40569	6.2457
IPP	1.66836	6.23947
GTPBP2	1.64243	6.23427
CHRNA3	2.05903	6.22162
FAM84A	2.49373	6.21058
POLR2C	1.92297	6.15284
CDH6	2.14831	6.13318
KBTBD4	2.34796	6.13256
TEX2	1.53021	6.09725
MDK	1.86523	6.04154
RAB5A	1.93035	6.01633
FKBP7	1.8778	5.97593
IFFO2	1.64497	5.9738
REV3L	1.77632	5.89874
COMMD1	1.43102	5.88789
SCUBE2	1.6609	5.87291
SLC2A9	1.93989	5.83998
GRM7	2.29969	5.81928
OPCML	2.32505	5.75234
SNX7	1.95426	5.69039
FABP7	1.44562	5.63687
PDCD2	1.54348	5.60498
GALNT13	2.00763	5.6003
PVRL3	1.91861	5.59769
DLGAP4	1.79781	5.59477
NOL4	2.39158	5.58976
KIF13A	1.85707	5.49393
AFAP1	1.66144	5.45874
PPP1R14C	2.1904	5.41462
EIF6	2.00675	5.40853
IGSF9B	1.9191	5.37537
ZNF606	1.62693	5.35369
WDR11	1.55157	5.32679
LOC81691	2.33475	5.32139
LRRK2	1.56716	5.3153
MTA2	2.12219	5.30201
MIB1	1.25857	5.22479
TMEM263	1.63498	5.17861
GIN1	1.43603	5.17089
RAB3IP	2.01567	5.15864
OVOL2	1.79854	5.09558
MYO16	1.38269	5.07707
ARMC8	1.62409	5.07353
SLC24A3	2.11374	5.03108
PLEKHH2	1.93061	5.02047
ZNF230	1.36384	5.01579
LGALSL	1.98496	5.01492
SAMD4A	1.52284	5.01042
UST	1.46141	4.99862
AAR2	1.55736	4.98245
SGCE	1.64012	4.97601
ASTN2	1.94566	4.93059
NT5E	1.84262	4.90991
MOSPD1	1.47728	4.90157
SFPQ	1.629	4.89227
CPSF3	2.02488	4.8834
SOX13	2.03106	4.85905
TMEM68	1.72202	4.85314
TENM1	1.43071	4.84866
C18orf54	1.18062	4.82951
IARS	1.37888	4.80961
RIT2	1.99954	4.79267
TPCN2	1.46558	4.77639
GUCA1A	1.76232	4.77449
SCAMP4	1.75089	4.74701
SYT15	2.16073	4.73885
NLGN2	1.57257	4.73799
CETN3	1.60182	4.71704
COMMD2	1.50804	4.71589
WT1	1.3054	4.71457
DNAH2	1.72908	4.65477
MTMR8	1.7103	4.64173
MAP4K3	1.29818	4.57609
GRIK4	1.64506	4.57466
DPYSL3	1.34717	4.55776
LYPD1	1.86387	4.55645
CERKL	1.80857	4.5456
MAK16	1.56186	4.54547
SCYL2	1.27154	4.54354
UPF3A	1.39135	4.54101
CCDC42	1.4254	4.53208
CNTN1	2.2018	4.52002
CRISPLD2	1.17231	4.47396
GOLM1	1.82018	4.46631
CWH43	1.56554	4.43479
GATA2	1.7038	4.43295
C1orf21	1.70017	4.42375
TGFB3	1.47752	4.40622
NTRK3	1.45782	4.40418
DHX33	1.66052	4.38637
HAP1	1.76226	4.35312
MDGA2	2.02489	4.33639
KCNJ13	1.70632	4.33239
ANTXR1	1.47966	4.3323
MIDN	1.83153	4.33006
NAV1	1.61635	4.28639
SCN9A	1.63736	4.2437
BTRC	1.24755	4.20873
SEMA5B	1.92918	4.17684
APH1B	1.37646	4.16704
SNTG1	2.09803	4.15146
WDR53	1.65379	4.12808
ZNF550	1.89434	4.12806
CSMD3	2.119	4.1225
IL1RAP	1.22117	4.08803
KLF12	1.52673	4.08235
ZCCHC24	1.18554	4.07888
STRIP2	1.47974	4.0768
NBPF3	1.13952	4.07449
ELFN2	1.81692	4.04649
PGAP1	1.1561	4.02779
CCRN4L	1.45609	4.02634
CYP2R1	1.6521	4.02254
LEPROTL1	1.62664	3.995
IL20RA	1.2014	3.99355
PIGO	1.46079	3.97392
TM4SF1	0.0111906	3.94685
SOX21	0.970304	3.9303
ERH	1.61956	3.91341
CHRNA1	1.48197	3.91036
APBA3	1.44798	3.90982
ORAI1	1.66556	3.90163
SCD5	1.46041	3.901
CYP27C1	1.41915	3.89545
NTN4	1.35741	3.88709
NCAPG	1.78423	3.8777
ZNF512	1.3318	3.87301
AZGP1	0.278659	3.87087
LILRA2	1.24196	3.82939
SSSCA1	1.8034	3.81154
ATAT1	1.60094	3.80256
EPB41L4A	1.37567	3.79608
ZNF35	1.53587	3.75254
GML	1.68711	3.74654
ACVR2B	1.33338	3.73377
ASB3	1.43779	3.69575
BCAS1	0.727935	3.68437
KLRG1	1.65109	3.67456
PCDH19	1.57279	3.66679
REN	0.974896	3.66219
KCNIP3	1.93042	3.65336
CXorf57	1.43798	3.64707
CENPI	1.54519	3.63822
MYO9A	1.21927	3.63743
ARAF	1.48433	3.6291
ATP2B4	1.26235	3.61185
TMEM159	1.90643	3.60025
ADGRA1	1.77265	3.57593
CPEB4	1.40668	3.57197
ARMC4	1.7414	3.56924
KLK12	1.33515	3.55393
MASP1	0.869133	3.5458
GAL3ST1	0.993968	3.51469
USP49	1.40201	3.47405
KCND1	1.85021	3.46413
TMED3	1.41585	3.46004
ZC3H8	1.42637	3.45331
VEGFA	1.31705	3.44515
ARMCX2	1.5464	3.44202
HABP2	1.84754	3.41159
KCNH8	0.371268	3.40985
FAM188A	1.52886	3.40698
VAX2	1.18004	3.39956
FITM2	1.51418	3.39299
ZNF248	1.11932	3.3907
BEND7	1.38604	3.37797
SYNGR1	1.2358	3.36461
PBK	1.31083	3.34878
TRO	1.45634	3.34291
DDX31	1.48044	3.33396
TCN2	1.74212	3.31497
SETD7	1.33914	3.31063
EDNRB	0.379582	3.30232
SERPINE2	1.0961	3.27336
GAL3ST4	0.378073	3.2712
RRM1	1.30644	3.26948
ARL4A	1.75456	3.24432
BGN	0.0478504	3.24139
AQP5	1.22555	3.20181
SPRY4	0.315018	3.20034
SEC24A	1.31451	3.19049
PLLP	0.302836	3.18979
BTBD3	0.325019	3.18908
ACAP3	1.57568	3.18808
CMTR1	1.35275	3.18519
CDCA7L	1.31208	3.18051
CDKN2A	1.18706	3.17696
TMEM184C	1.28896	3.17284
TMEM86A	1.56532	3.16405
RBM23	1.60243	3.16311
CLEC2B	0.0676358	3.16244
ICAM3	1.76421	3.14033
UGT8	0.166936	3.13911
CMTM3	0.209668	3.13309
NEK8	1.54929	3.12869
RNF157	1.39875	3.12521
NRAS	1.59559	3.11091
MYEF2	1.74474	3.09957
KDELC1	1.46544	3.09835
SLC7A10	0.434221	3.09656
ITPA	1.40277	3.09654
CLDN10	0.372683	3.09247
ZNF140	0.326624	3.08341
THBS2	0.95683	3.08128
PON3	0.667892	3.07825
TRIO	1.23805	3.06654
ALK	1.27848	3.06407
C1orf61	0.58581	3.05086
KPNA1	1.15889	3.03986
KIAA1211	1.15758	3.031
ZSCAN21	1.42223	3.02968
MMD2	0.661169	3.02644
ASAP1	1.27234	3.02592
SLC24A1	1.43658	3.0245
DCBLD2	1.42968	3.02031
C17orf99	0.890286	3.00161
SLCO5A1	1.43958	2.99902
ELMSAN1	1.3182	2.99685
TRIM33	1.35277	2.99288
TRIM46	1.46506	2.99081
MTSS1L	0.754805	2.98071
ZBTB10	1.4568	2.98043
FA2H	0.124095	2.98005
TBL2	1.67642	2.97475
KIF2A	0.888044	2.97363
ELP3	1.1753	2.95734
ERBB3	0.268849	2.94327
DCTN6	1.32788	2.94236
RRAS2	1.69634	2.93644
RBBP9	1.48291	2.93423
EHD4	0.333046	2.9238
NSUN7	0.703546	2.91949
CSGALNACT2	1.02214	2.91922
ESRRG	1.17502	2.90769
PTGER4	1.31322	2.90521
ZNF174	1.40966	2.90176
MARCKS	0.447676	2.89912
EIF2AK2	1.34341	2.89509
GOLGA8B	1.39959	2.88701
CCL26	1.08865	2.88405
GSPT1	1.12004	2.88365
FAM110A	1.53376	2.88215
TIMP1	0.633139	2.88122
ZNF653	1.51755	2.86619
HIP1	0.793266	2.85831
RTKN	0.484166	2.84908
ARHGAP10	1.04561	2.84717
WDR4	1.10298	2.84663
SP4	0.206146	2.84499
DSG2	1.49329	2.83599
WBP5	1.51995	2.83519
SGOL1	1.43676	2.83105
MYBL1	1.19101	2.82453
LRRC8D	0.475131	2.81443
CHPF2	1.33858	2.79245
GABPA	1.23786	2.7823
SLC8A3	1.47019	2.7792
CALCRL	1.02806	2.77671
ZNF394	1.35598	2.77647
IL17RB	0.546601	2.77446
ETV4	1.49077	2.77335
CAV2	1.75813	2.76668
PPP4R1	1.19326	2.76648
GPR37L1	1.64024	2.76489
TUT1	1.30662	2.75812
PPP1R8	0.287766	2.74665
PCNXL4	1.34525	2.74118
FMO2	0.00777348	2.73439
PSMB7	1.2087	2.73271
ALG10	1.18817	2.72983
RSBN1L	1.06523	2.72858
PSMB8	1.61007	2.72694
COL9A3	0.926056	2.72572
EYA2	0.425655	2.72521
SOBP	1.09835	2.72268
CHD7	1.60859	2.72135
PARP12	0.408181	2.72078
IFI44	0.353246	2.71894
AP3M1	1.21945	2.71794
TNXB	1.18048	2.71531
ATRAID	1.30811	2.70758
LMOD1	1.08825	2.70187
LRRC49	1.46816	2.70163
MBTPS1	1.14304	2.69708
ZNF704	1.01877	2.69705
DNMT3B	1.67423	2.68873
KIAA1024	1.11851	2.68608
COL15A1	0.0427981	2.68098
DISC1	0.146631	2.67702
DZIP1	1.38399	2.67693
TEAD3	0.63088	2.6759
HACL1	1.15743	2.67365
SMG8	1.31163	2.65667
S100A16	0.354475	2.65593
HLX	0.00963859	2.6554
SEC31B	0.556469	2.65469
FBLN2	0.276745	2.651
RALGPS2	1.55303	2.64396
SLC30A7	0.238974	2.64201
CHST11	0.849377	2.64121
CEP85L	0.505266	2.63685
MOV10	0.830149	2.63061
EMID1	0.648077	2.62977
GCKR	1.62641	2.61687
ANGPT2	0.922913	2.6102
TMEM255A	0.507639	2.60755
ABLIM3	0.282428	2.60422
TMEM163	0.841988	2.60293
RAD17	0.928771	2.59469
DCAF13	1.40124	2.59405
TEK	0.376551	2.59377
HMMR	1.08069	2.58944
AOX1	0.261028	2.5893
NRCAM	1.67217	2.58484
HIGD1B	1.44463	2.58257
PEX10	0.185353	2.57683
FAM208A	0.715805	2.57205
C6orf106	0.171563	2.56939
DVL2	1.20255	2.56505
TRIB2	1.01463	2.55998
PTPRT	1.57159	2.54798
SH2D4A	0.898376	2.54712
PMEL	0.12438	2.54242
NOSTRIN	0.0490621	2.54066
JAG1	0.115659	2.54044
ZDHHC3	0.546648	2.53604
EDNRA	1.29834	2.53524
MT3	0.231181	2.52804
COMMD9	0.30629	2.52507
GRTP1	0.482843	2.51956
IL15RA	1.56596	2.51751
C9orf117	1.04775	2.51571
FAM84B	0.21675	2.51565
TSPAN6	0.864669	2.51457
CYP26B1	1.39448	2.51129
C5orf15	1.36203	2.50887
MAP3K10	0.468099	2.50876
TIFA	0.735074	2.50794
HNF4G	0.96995	2.50211
NRXN2	1.37285	2.49442
NAA15	1.01213	2.49422
FGF2	0.410364	2.4856
CAMSAP2	1.01281	2.48265
CNKSR3	0.221246	2.47101
SIRT2	0.735706	2.46416
TMEM132D	1.66542	2.46259
GALNT10	0.409608	2.45476
CHST7	0.795689	2.4481
SP140	0.0780956	2.44758
RFX4	0.220466	2.43702
GAD1	0.585584	2.43669
ITGB8	1.45447	2.42616
LRP4	1.06365	2.42211
IFNAR2	0.192119	2.42171
CEP78	0.547919	2.42073
NFIB	0.853372	2.41781
TRIM13	0.481712	2.41753
KCNAB3	0.555733	2.41516
WNT5A	0.0632175	2.41334
GRIK3	1.23608	2.41094
ANO7	0.730305	2.41003
USP44	1.18916	2.40781
ZNF827	1.37189	2.40468
CDH10	1.69304	2.40286
TLR1	0.0323953	2.40092
LIN9	1.20481	2.39915
SCN3A	1.56825	2.38809
TNC	0.335644	2.37466
C6orf89	0.688147	2.37375
CD46	0.651535	2.37342
CNN3	0.646237	2.36746
UBN1	1.2647	2.36581
MANEA	0.971073	2.36221
PSMG1	1.41773	2.36113
CENPV	1.37044	2.35862
IRF9	1.18927	2.35481
C3orf70	1.18014	2.35468
ASTN1	1.61965	2.35314
RBMX2	1.06558	2.34742
SALL2	1.302	2.34089
AEBP1	0.110201	2.33797
JKAMP	1.24221	2.33637
HEY1	0.450512	2.33497
GCNT2	1.19267	2.32968
LBH	0.945747	2.32754
PELI2	1.04861	2.32617
LAMA4	0.27478	2.32237
S100PBP	1.30456	2.32172
GRIA2	1.37844	2.32106
RIC3	1.1891	2.31478
OPHN1	1.16223	2.3128
CDC42EP1	0.086002	2.31003
ZMAT3	0.488875	2.30827
TTPA	0.492919	2.30155
ADAM18	1.5984	2.30022
TAS2R10	0.409535	2.29462
GPT	0.602754	2.29353
TGFBRAP1	0.215996	2.28626
CTSO	0.853647	2.28477
IGF2R	1.12036	2.2825
SLC7A6OS	1.48359	2.28212
RTCB	0.144995	2.27885
LRRCC1	1.46231	2.2766
SEPN1	0.942821	2.27311
DTNA	0.32995	2.27179
EFTUD1	1.30387	2.27092
ADCY10	1.385	2.27048
CBX6	1.4142	2.26802
MARVELD3	0.869315	2.26764
IRGQ	1.1484	2.26693
GLIPR2	0.999001	2.26677
KLHL28	1.3569	2.26547
LECT1	0.913197	2.26434
GRIN3B	1.16222	2.2612
PXDC1	0.115576	2.26111
PDE4B	0.467978	2.26027
TSC22D3	0.863273	2.25718
FBN2	0.651561	2.25508
RBM45	1.20097	2.25075
FAM222A	0.268141	2.24851
KLRD1	1.02859	2.24796
BEND3	0.307644	2.24793
TAOK3	0.795344	2.2479
SCN11A	0.908748	2.24359
ARL2BP	0.826043	2.24185
GAS2L3	1.57479	2.23438
XKR6	1.47266	2.23383
GGCX	1.15023	2.22938
ADAM12	1.19145	2.22711
TBC1D2	0.299279	2.22526
KCTD10	1.06728	2.22438
RPH3AL	0.100542	2.22141
ZNF544	1.18391	2.22099
ADGRB1	1.34808	2.22044
FIGN	1.32083	2.21893
DAB1	1.19143	2.21853
SLC38A3	0.618634	2.2159
PINX1	0.784118	2.21577
WWP2	1.13902	2.2152
PID1	0.799552	2.21306
DISP1	0.224504	2.2078
EVI5L	0.524438	2.19715
ACSM2B	1.14085	2.19661
ACVR2A	1.47902	2.19523
NRG2	1.41349	2.19219
LDLRAD3	1.02897	2.18867
GSTCD	0.089511	2.18797
DDX60	0.974573	2.18744
TCP11L1	1.1012	2.18742
PNO1	0.640805	2.18092
CPSF6	1.21874	2.17338
TRIM62	0.783939	2.16857
CD8B	0.972136	2.16347
CSRNP3	1.51779	2.16334
SUCO	1.31124	2.16181
C1QTNF3	0.459138	2.15562
TRMT5	1.26782	2.15342
PBLD	0.759787	2.15151
SCFD1	0.394776	2.15054
MN1	1.3512	2.14825
USP38	0.389064	2.14481
LRRTM4	1.39702	2.14465
APCDD1L	0.872802	2.14329
CA1	1.13817	2.14058
GRIK1	0.620833	2.13449
R3HDML	0.505121	2.13189
SOD3	1.17471	2.12899
COBL	0.734453	2.12543
C1GALT1	0.377566	2.11422
SLAIN1	0.221087	2.11214
NAV2	0.637578	2.11146
BARD1	1.04159	2.11093
TRDMT1	0.909763	2.1093
CCDC115	0.649846	2.10861
SLC44A2	0.84498	2.10676
SMAP1	1.08137	2.10041
PDE8B	1.24712	2.09739
IKBKAP	0.272633	2.09678
RBM3	1.07446	2.0942
PRTG	0.227218	2.09349
NME8	0.142418	2.09156
LINGO3	0.602624	2.09029
COLGALT2	0.310126	2.08985
PREX2	0.43621	2.08687
ZNF92	0.738388	2.08582
KNG1	0.818178	2.07932
RPS6KB2	0.403337	2.07827
PEPD	0.399731	2.07367
MAGOH	1.13067	2.07138
TOX2	0.541141	2.06983
GPATCH4	0.838983	2.06625
SAMD13	1.10334	2.06595
TNFRSF21	1.09468	2.06543
PMP2	1.35748	2.06479
CSMD1	1.45007	2.06394
OMG	0.649669	2.06298
CEACAM3	0.425438	2.06214
FAM160B1	0.309087	2.05966
BBS2	0.623698	2.05905
TMEM167A	0.500299	2.05152
TMEM165	0.10641	2.05053
C16orf45	1.39526	2.04815
DTX2	0.687214	2.04641
SGCD	0.654276	2.04556
LMBRD1	1.18814	2.04046
MT1X	0.242156	2.03986
KCNK5	1.23222	2.03968
PAPPA	1.30735	2.03813
NBPF11	1.20881	2.03545
GRID2	0.766491	2.03327
WDHD1	1.24621	2.03076
DAG1	1.06726	2.02958
KIAA1191	0.478989	2.02846
KIF19	0.210118	2.02707
FBXO10	1.25102	2.02584
SLC15A4	0.260017	2.01772
PTCRA	0.320835	2.01755
RAB27A	1.23951	2.01576
FOXN2	0.656068	2.01521
SNX16	1.27267	2.0143
APBB2	0.997243	2.01295
RALA	1.22752	2.01113
ZNF485	0.0818429	2.01109
USP24	0.430316	2.00807
FAM83D	1.46889	2.00652
CYP7B1	1.42095	2.00597
ICOSLG	0.0978833	2.00544
BMP7	0.990754	2.00357
UBTD2	0.323218	2.00102
HAPLN1	0.570254	2.00058
CPXM2	0.432992	1.99876
RPN2	0.275427	1.99857
SYT6	0.0391495	1.99815
LRBA	1.08687	1.99795
ZNF497	0.275431	1.99785
KCTD15	0.492493	1.99776
FGF12	1.36296	1.99512
PDLIM3	0.209204	1.99182
SIX4	1.17485	1.98815
FLT3LG	0.887853	1.9845
UBE2H	0.944717	1.98423
ENPP4	0.446661	1.98381
VAT1	1.3044	1.98341
SREK1	1.15003	1.98016
CWC27	0.542455	1.97534
PEX1	0.47786	1.97166
TRAPPC13	0.974882	1.97113
KCTD19	1.35556	1.97052
SPON1	0.253883	1.96902
EXOSC10	1.03343	1.96866
NCALD	1.56317	1.96842
ATP10B	0.907755	1.96837
GOLGA8A	0.85575	1.96711
ZNF384	1.20079	1.96359
PYGO2	0.649351	1.95326
SMTN	0.414488	1.95015
EGLN1	1.19351	1.94899
PLCD1	0.911535	1.94814
ZNF77	1.42299	1.94007
THYN1	0.772267	1.93909
ESRRB	1.28435	1.93893
ZNF134	1.20939	1.93387
EPHB1	0.367097	1.92922
ANGEL1	1.32618	1.92647
GPSM2	1.01549	1.92614
SNX33	0.3012	1.92311
LCK	0.34238	1.92216
RGR	0.109342	1.92071
ABCG1	0.584701	1.91824
TM7SF3	1.13744	1.91788
SERINC5	1.08625	1.91716
SLC10A7	0.802336	1.91663
HAUS1	1.28754	1.91642
NAF1	1.2621	1.91266
EMG1	1.181	1.91264
IGSF21	0.439965	1.90735
TRIM67	1.00176	1.90529
OLFM2	0.71032	1.90281
SPTY2D1	0.0628439	1.89914
PTGR1	1.134	1.89696
ALG5	0.355542	1.89561
CD68	0.0267759	1.89365
MCM7	0.231641	1.89219
CFAP20	1.25981	1.88932
TULP4	0.29397	1.88718
PDZD2	0.991055	1.88427
PPP1R15B	1.03844	1.88287
SMAD1	1.07861	1.88235
CDH4	0.777259	1.88118
PHF8	1.06173	1.87594
CNOT11	0.872903	1.87454
PGBD2	1.16985	1.87252
HIP1R	1.33327	1.87149
PSD2	0.270723	1.86968
CLINT1	0.680926	1.86529
ZNF440	1.36654	1.86286
HMGN1	0.848766	1.86237
C5orf28	0.32107	1.86155
ZCCHC7	1.03725	1.86126
PLEKHH1	0.0750184	1.86116
UBE2E3	0.442835	1.86094
MBIP	1.41494	1.85373
TRIM9	1.4122	1.84816
CCDC14	0.592035	1.84356
CHIC2	0.424965	1.83692
ABL2	0.358834	1.83445
ZNF138	1.24275	1.834
ADARB2	0.569343	1.83331
ACBD3	1.08367	1.83046
PTPRG	0.282006	1.83006
SLC1A1	0.763293	1.82922
SHROOM4	0.35983	1.82835
PSMD14	1.18819	1.82815
ZNF777	1.2598	1.82637
TMOD1	0.835253	1.82576
FGD3	0.0773629	1.8238
FKTN	0.922634	1.82249
CACNA1S	0.838793	1.81105
TRMT12	0.0848429	1.81094
MOB1B	0.243861	1.81046
ZNF385C	0.606508	1.80767
TXNRD3	1.21022	1.80368
PCDH11Y	1.31916	1.80143
TTI2	0.799969	1.80104
DMD	1.42678	1.80076
GPR39	0.706931	1.79953
C2orf72	0.404811	1.79375
ITGAV	1.38085	1.79268
FHDC1	0.0932963	1.79055
PHLDB3	1.14187	1.78947
PMS1	0.347577	1.78919
MAP3K7CL	0.167795	1.78917
CCND2	0.810238	1.78785
WDSUB1	0.4982	1.78525
SGK2	0.313609	1.78504
MAP3K15	0.599127	1.78465
QSER1	0.12128	1.78281
CCL25	1.18153	1.77814
FAF2	1.16248	1.77768
TAPT1	0.829233	1.7771
ENHO	0.388509	1.77648
NCAM2	0.949192	1.77598
LGR5	0.198975	1.77142
MGLL	0.48518	1.77132
ZEB1	0.396689	1.77031
GPATCH1	1.13804	1.76972
ASF1B	0.824789	1.76913
SUSD4	1.33632	1.76622
TOR1B	1.14158	1.76343
CHAC2	0.588809	1.76254
WNT6	0.379278	1.7602
ZDHHC14	0.718334	1.75482
ZNF559	1.1648	1.75183
OXTR	1.26243	1.75176
MCOLN2	1.22767	1.75144
CXCL16	0.24455	1.74915
ZNF200	0.14824	1.74685
MFSD6	0.90971	1.74217
RBBP7	0.378388	1.74061
COL8A1	0.119482	1.73932
TMEM115	1.07846	1.73796
IRF2BP1	1.19227	1.7373
ZNF662	0.192375	1.73312
NELL1	1.33638	1.73269
ENPP1	0.831803	1.7326
ZCRB1	1.33657	1.73177
TMEM71	0.0342678	1.73045
NAA40	0.350024	1.73019
ZNF195	1.12227	1.72961
MORC4	1.34194	1.726
ADH1B	1.10018	1.72495
FGFR3	0.106359	1.7232
MATN2	0.760959	1.72243
ZNF678	1.17404	1.72045
DDX41	1.25693	1.71547
PHF21B	0.263729	1.71374
LSM7	1.24413	1.71185
GYPE	1.23236	1.71117
FRMD6	0.477191	1.70972
TRIB1	0.204001	1.70725
SAV1	0.53212	1.70455
GAREML	0.204857	1.69964
SRC	0.315777	1.69866
SLC44A3	0.623865	1.6982
LRFN1	1.3828	1.69636
HRK	1.36224	1.69508
FHOD3	1.3925	1.69388
NRBF2	1.43988	1.69254
ZNF608	1.22682	1.69149
CREB5	0.375039	1.68506
CAB39L	1.17548	1.68209
CASQ2	0.521556	1.68162
TYMS	0.249234	1.68113
ANTXR2	1.18696	1.67886
SOX5	0.718026	1.67843
FAM177A1	0.456138	1.67781
UPRT	1.4518	1.67693
ANKIB1	0.346424	1.67675
GSTM5	0.176284	1.67653
STAT1	0.259299	1.67541
GALNT8	0.404337	1.67455
HS6ST3	1.23667	1.67383
DNAJB5	1.1899	1.67348
GPATCH2L	0.516958	1.6722
C3orf17	0.396505	1.67199
VRK3	1.17876	1.67157
PYGO1	1.23738	1.67051
SMC6	1.15251	1.6688
VBP1	0.9456	1.66807
PRDM14	0.270604	1.66789
ANKRD28	1.22941	1.66689
ZNF627	0.19236	1.66437
SEC23IP	1.07609	1.66065
ZDHHC21	0.389985	1.65442
HAUS7	0.649451	1.65442
ZNF365	0.814324	1.65241
ALG14	0.556299	1.65153
DDX20	0.124102	1.65058
HIATL1	1.06788	1.64976
SH2B2	1.23337	1.64534
FYN	0.610927	1.64473
PIGH	0.508471	1.6412
DIMT1	0.59728	1.63867
CTSC	0.0377189	1.63857
H2AFV	1.0464	1.63818
PPARGC1A	1.27558	1.63643
RHBDL3	0.490577	1.63318
MDC1	1.1272	1.63195
TNS2	1.12849	1.63134
INTS7	0.435355	1.6292
PTPRU	1.2506	1.62869
XKR4	1.04127	1.62814
TMEM80	0.620271	1.62791
DENND2A	0.886325	1.62337
CEP70	1.1113	1.62312
USP10	0.297293	1.62232
PERP	0.091618	1.62063
BTN3A1	0.210651	1.61773
ACTR3	0.260191	1.61691
CHST6	0.916003	1.61673
CETP	0.414226	1.614
DDX26B	0.609194	1.61378
CRB1	0.600991	1.6134
CPE	0.400343	1.61325
FGF14	1.22952	1.61312
PCDH7	1.32361	1.61109
SLC44A1	0.078721	1.60891
EXTL2	1.02691	1.59951
BATF2	1.13045	1.5992
ICK	0.606542	1.59707
ARHGEF4	0.370187	1.5962
OAS3	1.0171	1.59502
HELLS	1.2535	1.5922
CDC42EP2	0.37582	1.59212
THAP1	0.232024	1.59052
EIF3I	0.474284	1.58853
PGR	0.0327004	1.58831
ZNF426	1.09681	1.58773
PCDH11X	1.12542	1.58724
TOP1	1.12015	1.58639
TNRC6C	0.875227	1.58631
SLC26A2	0.321704	1.58515
GHR	0.623183	1.58365
MSI1	0.334618	1.58302
RXRA	0.84986	1.5827
ZNF675	1.13938	1.5784
CPNE3	0.217443	1.57801
FAM13B	0.54043	1.57772
CADM4	0.395228	1.5772
NALCN	0.633134	1.57486
CTU2	0.499434	1.57163
EZH2	1.1192	1.57117
LRRC20	0.907667	1.56871
MYOZ1	0.583092	1.56841
RPRD2	0.507252	1.5656
MINPP1	0.162964	1.55915
IFI6	0.589522	1.55707
ZNF416	0.581532	1.5554
TSN	1.06117	1.55362
FTO	0.567019	1.55211
CNTD2	1.15586	1.55193
UBE3D	1.0996	1.55082
KBTBD3	1.0951	1.5508
WTIP	0.0532646	1.54989
XPO4	1.00369	1.54865
EDIL3	0.295381	1.54803
ZFY	0.364523	1.54727
TMEM41A	0.493085	1.54468
LSAMP	0.614641	1.54402
RHBDF1	0.551322	1.54292
ZNF26	0.147488	1.54234
PCSK6	0.067008	1.54024
ADIPOR1	0.344965	1.5394
PPP1R14D	0.916761	1.53898
ASAH1	1.14832	1.53618
OGFOD3	1.17993	1.53607
VSIG10	1.03663	1.53252
SAYSD1	1.13748	1.53158
ZNRD1	1.02084	1.53072
TOR1AIP2	0.176488	1.53051
CCNDBP1	0.704966	1.52856
EIF4E	0.703488	1.52783
PAXBP1	0.732237	1.52561
PLCB4	0.248164	1.52539
HKDC1	0.144899	1.52487
FAM155A	1.16724	1.52213
IRS1	0.910265	1.52075
AKAP12	1.22155	1.52026
DSCAML1	0.66244	1.5196
DIAPH2	0.0909514	1.51788
SUDS3	0.794219	1.51733
SH3BP1	0.215086	1.51502
FUS	0.435649	1.51482
GTF3C2	0.0988451	1.51412
TIGD1	0.76288	1.5132
RHOBTB3	0.386457	1.51294
NUDT4P1	0.782442	1.50884
C11orf68	0.370373	1.50683
DRAM1	0.99939	1.50659
ADAMTS7	0.453825	1.50393
TTC33	0.674657	1.50199
GOLIM4	1.02518	1.50162
SNX2	0.254794	1.50049
SMIM15	0.14519	1.49698
SRF	0.370125	1.4951
GTF2H2	0.861366	1.49481
GSTA4	1.2223	1.49471
ZMYM4	0.300648	1.49315
HRNR	1.33934	1.49281
CDC23	1.19216	1.49248
XPO5	0.969906	1.49095
PSMC1	0.724753	1.4906
SCML2	1.06273	1.49011
TOX	1.09797	1.48956
ZNF362	0.290711	1.48885
ZNF304	1.23203	1.48865
C11orf24	0.815876	1.48846
SMOX	0.155771	1.48807
VEZF1	0.618649	1.48738
DPH7	1.04473	1.48733
CROCC	0.452063	1.48555
FAM222B	0.758985	1.48403
CNOT4	1.06453	1.48401
RPL17	0.257587	1.48215
LMCD1	0.199841	1.48034
EBF4	0.88547	1.4756
PLEKHA4	0.553703	1.47555
RAI2	1.3694	1.47407
B4GALT6	1.04659	1.47405
ESPN	1.06087	1.4732
CD9	0.140816	1.47166
RPS4Y1	0.908507	1.4714
TAB3	1.17648	1.47095
QPRT	0.791451	1.47079
DNER	1.2214	1.47054
DAZL	0.964383	1.4693
IFFO1	1.08329	1.46627
SGIP1	0.988543	1.46549
PPID	1.20324	1.46475
OCRL	0.580108	1.46389
TMEM127	0.889211	1.46204
GRAMD1C	0.318771	1.46012
ARHGAP33	0.675463	1.45989
PPP1R12A	0.962061	1.45888
VANGL1	0.330889	1.45635
JAZF1	0.31337	1.45544
BEST1	0.690082	1.45514
DGCR2	1.05103	1.45498
ZNF277	0.816687	1.45473
SEC61B	1.15228	1.45404
SLC39A6	0.846488	1.45375
PDGFC	0.351299	1.45219
GABBR1	0.408882	1.45065
LRRC58	0.687756	1.44994
PPIB	0.920344	1.44915
HMGXB4	0.591356	1.44791
DSEL	0.502821	1.44521
GPR19	1.13815	1.44486
TMEM161B	0.612909	1.44283
FBXO25	0.839702	1.44113
GRM6	0.306689	1.44061
KCNQ1	0.055239	1.44031
C7orf43	0.311199	1.4399
STRN	0.284111	1.43843
EXOC2	0.441688	1.43686
ZSWIM4	0.310014	1.4355
CRTAC1	0.966818	1.43391
MAZ	0.884439	1.4336
KCNQ2	1.25357	1.43232
SLC22A15	0.191693	1.43203
BRSK2	1.10748	1.43163
2020-09-08	0.52413	1.42855
VAV3	0.257405	1.42692
WDR41	0.687605	1.42676
CEP162	1.128	1.4262
RCN1	0.25005	1.42192
MIS12	1.00514	1.42117
CLK2	0.988111	1.42109
CTSK	0.0770822	1.42055
CACNG7	1.03022	1.42052
DHRS12	1.19496	1.4199
APBB1	0.339398	1.41972
TMEM170A	0.696672	1.41894
MBD2	0.866559	1.41872
C11orf73	0.909336	1.41577
ARHGEF26	0.167929	1.41452
STRIP1	0.168851	1.4131
RAB31	0.705898	1.41279
C19orf18	0.431493	1.41249
URB2	0.569407	1.41214
SCRN3	1.24148	1.40928
ZNF671	0.991582	1.4067
SERPINB5	1.1161	1.40654
INTS9	0.672874	1.40636
LPAR4	0.308863	1.40453
MYH14	1.20343	1.40443
MT1E	0.30957	1.40366
NACC2	0.881231	1.40325
CHMP2B	1.1406	1.40176
DNAJC21	1.09297	1.4011
FBXO4	0.451902	1.4002
GRIN2D	0.818843	1.39916
SLC43A3	0.867549	1.39907
MPND	1.06592	1.39894
PPP1R9A	1.03246	1.39757
YIPF3	0.973039	1.39437
GPC5	0.145751	1.39261
ZNF804A	0.806519	1.39086
SLC6A9	0.239481	1.39023
TMEM79	1.09323	1.38729
PODXL2	0.815808	1.38652
DCAF16	0.605585	1.38613
MICALL2	0.272418	1.38609
RAMP1	1.03429	1.38411
YTHDF2	0.240165	1.38337
GGT5	0.0585409	1.38265
ZNF613	1.052	1.38261
ZMYM2	0.635597	1.38159
MEX3D	1.02063	1.37928
ZFP82	0.780872	1.37876
FGF18	0.986389	1.3783
MED18	0.610346	1.37829
LARS	0.586575	1.37812
SHC2	0.559927	1.37783
SH3BGRL	0.126925	1.37715
SRSF6	1.1641	1.3763
SYTL4	0.401267	1.37545
ERO1LB	0.554945	1.37539
GNL3	1.16617	1.37532
SLC1A2	0.0846549	1.37529
RARRES2	0.185766	1.3751
SOS1	0.335025	1.37497
CENPT	0.855377	1.37476
NSUN6	0.931823	1.3735
PEX12	0.13824	1.37205
PLOD2	0.68131	1.37128
SSRP1	0.289533	1.36761
CRAMP1L	1.14672	1.36435
HAPLN4	0.689192	1.36381
CALR	1.14298	1.36374
MFSD8	1.0651	1.36304
RNF146	0.288085	1.36099
NCAPG2	0.86625	1.35978
MGA	0.464317	1.35905
SPATA6	1.26742	1.35848
BTG1	0.0880001	1.35762
NTMT1	1.0484	1.35742
GSAP	0.37221	1.35575
CTTNBP2	0.848229	1.35558
PRKAA1	0.475585	1.35407
SMARCAD1	0.64478	1.3537
TBC1D32	1.05445	1.35268
BTN2A2	0.633404	1.35266
OMD	0.128027	1.35255
EFCAB11	0.28736	1.35118
HES1	0.321674	1.34939
ZPBP	0.456384	1.34671
PRR5L	0.106186	1.3449
C7orf26	1.15735	1.34422
RNASEL	0.170286	1.34412
SLC22A3	0.429174	1.34351
RAB33A	0.816557	1.34318
AURKC	0.252091	1.34243
TTC27	0.449327	1.34035
HTRA1	1.24287	1.33715
DEDD2	1.03738	1.33704
HNRNPA1L2	0.520319	1.33699
TSPAN3	1.01445	1.33545
FAM20B	0.367544	1.33545
SLC6A11	0.55865	1.33262
LMO1	0.9315	1.32974
MOG	0.0114239	1.32747
P3H4	1.34004	1.32678
NELFB	0.656746	1.32642
RELA	1.02204	1.32469
HMX1	0.616839	1.32368
HSPA14	0.825957	1.32354
CAPN2	0.345045	1.32152
FBXO3	0.796573	1.32101
IRAK2	0.362908	1.32088
NRIP1	0.0865006	1.32012
SHISA4	1.10557	1.31983
ADORA1	0.909529	1.31886
STK17A	0.245813	1.3163
CCL24	0.200886	1.31547
SAMHD1	0.173007	1.3135
ZSCAN29	0.0615422	1.31301
CHUK	1.11487	1.31111
USP41	0.608408	1.31014
IFT52	0.954744	1.30956
SLC36A1	1.19628	1.3088
C7orf60	0.624659	1.30762
DUSP4	0.695124	1.30731
BRD7	0.504834	1.30704
PDE7B	0.75729	1.30631
HRH4	0.721353	1.30582
PTAR1	0.593439	1.30556
PRR4	1.00201	1.30456
FOXJ2	1.0783	1.30425
GRAMD3	0.371977	1.30407
ASB8	1.07739	1.30287
TMEM131	0.781866	1.30273
NUP107	0.178092	1.30206
ZNF227	1.05137	1.30148
SERGEF	1.10333	1.2994
SNCAIP	0.588738	1.2985
TSPAN12	0.213	1.29807
WDR75	0.922482	1.29693
DESI2	0.588919	1.2965
SLC45A3	0.0365546	1.29619
RNASEH2A	1.02931	1.29598
SORCS1	1.34541	1.29556
GNA12	0.279209	1.29554
TAF12	1.00161	1.29456
NR5A2	0.3865	1.29342
DROSHA	0.533526	1.29338
KLHL9	0.368973	1.29274
WFS1	0.318718	1.29232
COPS4	0.965418	1.29206
PRKACA	0.453191	1.29193
SNAPC3	1.0655	1.29157
B3GALT6	0.121068	1.29023
G6PC3	0.52858	1.28992
FAM73B	0.775386	1.2896
UNC5C	0.167009	1.2892
SH3BP4	0.312432	1.28918
ZNF41	0.763672	1.28889
ARHGAP19	1.02361	1.28845
TNKS	0.795091	1.2878
SPG21	1.01777	1.28663
NXPE4	0.410987	1.28653
MAP3K4	0.92186	1.28586
TACR3	0.216476	1.28524
ITGA8	0.106326	1.28521
SFT2D1	0.490973	1.28482
CPNE5	1.07355	1.28384
SPCS2	1.10709	1.28381
C7orf49	0.46636	1.28253
RBM15	0.135012	1.28137
UBR7	0.215643	1.27961
C1orf112	0.735706	1.2795
MAP2	1.31255	1.27837
RBM27	0.763599	1.27834
ZNF556	0.857986	1.27801
ZNF211	0.330932	1.27796
TYW5	1.00353	1.27779
SLC19A1	0.770443	1.27731
KLHL42	0.920359	1.27664
EPM2AIP1	0.863765	1.27646
KPNA5	0.26171	1.27574
XRCC4	0.210398	1.26938
ZNF311	0.0989235	1.26844
WRNIP1	0.941465	1.268
KAZN	0.705128	1.266
PXK	0.104219	1.26577
PEX2	1.11589	1.26572
FKBP6	0.0287922	1.26528
RSPRY1	1.14587	1.26527
BOD1	0.127606	1.26463
CXXC4	1.07948	1.26388
ANAPC7	1.08945	1.26346
DOCK1	0.6645	1.26327
AFTPH	0.350956	1.25954
EN1	0.259025	1.25774
SMR3B	0.120488	1.25712
CCDC50	1.08577	1.25674
ATCAY	1.18805	1.25652
SESN2	1.17144	1.25534
BRSK1	0.802636	1.25401
G0S2	0.753703	1.25263
GCC1	0.0440512	1.25225
RBPMS2	0.581603	1.25099
LPPR2	0.988035	1.24982
MOGS	1.16358	1.24818
PPAP2B	0.530683	1.24746
GPRC5D	0.427939	1.24654
ZFP69	0.655364	1.24515
COTL1	0.143507	1.2435
CCDC47	0.843579	1.24319
SEMA6C	0.867966	1.24263
PAPSS2	1.23122	1.24261
DAP	0.159956	1.24257
DCTN4	0.897527	1.24161
ASCC1	0.525137	1.24122
SMEK1	0.317524	1.24067
ZNF587	0.82466	1.24045
DYNC1LI2	0.472587	1.23931
LNX1	1.11297	1.23804
ZNF862	0.90977	1.23738
PTGES	0.457283	1.23704
SYNE2	0.104095	1.23695
RUSC2	0.978938	1.23574
GRID1	0.559808	1.23538
C8orf46	1.17178	1.23468
PSMD6	0.898441	1.23304
SMARCD3	0.970369	1.23232
PROS1	0.076366	1.23192
SETD4	1.00883	1.23179
LGALS3BP	0.565892	1.23124
TOR4A	0.594357	1.23066
TRIM59	0.0236369	1.23016
LRRC14	1.223	1.22762
HSD17B7	0.641166	1.22737
CDH19	0.0274592	1.22735
MAP3K13	0.721835	1.22504
CCDC88A	0.413199	1.22451
GRIK2	0.610721	1.22432
CCDC134	0.496097	1.223
SS18	0.409888	1.22161
PPIE	0.935284	1.22088
PURG	0.982633	1.22
TTBK1	0.642692	1.21918
VPS41	1.02208	1.21909
GPR155	1.05839	1.21854
NSDHL	0.353278	1.21814
MT2A	0.124066	1.21803
CLDN14	0.625602	1.21686
AKR1C2	0.0418755	1.21612
ZNF334	0.844316	1.2155
SARNP	0.974265	1.21424
TRIM45	1.08275	1.21354
CADM1	0.54387	1.2132
ORMDL2	0.727068	1.21222
KLHDC10	0.459486	1.21111
NAA16	0.438446	1.21108
ATG13	0.29689	1.209
CLASP2	0.526419	1.20792
KLF17	0.648912	1.20779
HEBP2	0.714409	1.20662
GTF3C4	1.11524	1.20639
NFYA	0.640481	1.20612
TNS3	0.254219	1.20597
GRAMD2	0.611156	1.20587
CPEB2	0.387873	1.20527
DGAT1	0.828923	1.205
GALK1	1.22405	1.20463
ARCN1	0.91632	1.20439
ZFP37	0.593259	1.202
YAF2	0.701694	1.20152
CTTNBP2NL	0.0931613	1.20146
NIFK	0.598763	1.19992
TTC38	0.80917	1.19962
UPB1	1.0717	1.19903
EPAS1	0.191346	1.19677
USP25	0.473582	1.1964
ATP7B	1.21539	1.19551
SACM1L	0.318722	1.19533
FANCI	0.485174	1.1951
RBPJ	0.470479	1.19403
GPR180	0.500916	1.19359
CBLC	0.278969	1.19313
SPOPL	0.289702	1.19261
SDAD1	0.401242	1.19241
P3H2	0.0787201	1.19199
EPT1	0.552302	1.19186
ASPH	0.330974	1.19151
CDK19	0.397799	1.19095
BRWD3	0.595668	1.1909
ZMIZ1	0.484134	1.1899
EDA	0.444204	1.1896
CACNA2D2	0.563618	1.18929
NAB1	0.984614	1.18903
HECTD3	0.301005	1.18578
LHFP	0.500356	1.18498
ZNF585B	0.688885	1.18462
SZRD1	0.669413	1.18391
PARP16	0.257758	1.18316
SDCCAG3	0.128276	1.18227
FADS2	0.514897	1.18138
ATP1B2	0.281722	1.18078
ELP4	0.809451	1.17986
FBXO30	0.711358	1.17915
VGLL3	0.935892	1.17908
EXO1	0.741262	1.17865
ZNF283	0.256984	1.17831
ARSD	0.811337	1.17762
TRAPPC6B	0.687924	1.17619
PLAT	0.566908	1.17604
RPL36A	0.450004	1.17591
COL5A1	0.278522	1.17591
MAP4K5	0.534038	1.17553
MED10	0.320862	1.17454
H2AFY2	0.446274	1.17428
SART3	0.94999	1.17312
LPCAT3	0.868686	1.17179
BAG6	0.991837	1.17146
SRA1	0.962349	1.16983
ZNF260	0.544169	1.16908
C4orf46	0.753619	1.16555
SEC14L2	0.518623	1.16544
NIPAL3	0.321878	1.16518
PSMD13	0.952734	1.16394
NCAM1	0.892586	1.16352
GRM5	1.23474	1.16255
PSMD9	0.527939	1.16166
PRADC1	0.84102	1.16066
C19orf25	0.484731	1.15907
SETD5	0.756748	1.15845
CEP68	0.537657	1.15751
HIPK1	0.752178	1.15695
GAB3	0.147546	1.15579
BACE1	0.338329	1.15377
MAP3K2	0.779474	1.15204
DAB2IP	0.766852	1.15193
PDIA3	0.383692	1.15173
TPM1	0.163598	1.15142
CBX4	0.700221	1.15085
SPIN4	1.21729	1.15052
CNIH4	0.702163	1.14963
GMPR	0.697159	1.14935
ANKS1B	1.24358	1.1489
PLEKHA3	0.363685	1.14866
TBCK	0.784315	1.14853
EBP	0.9372	1.14625
IP6K2	1.15153	1.14548
DOCK9	0.412215	1.14277
TUFT1	1.27006	1.14176
ZNF529	0.19649	1.14145
TNFAIP3	0.00860918	1.14086
F8	0.577107	1.14005
ADRA1A	0.976552	1.1374
S100A11	0.00467634	1.1361
SMNDC1	0.44318	1.1355
WDR93	0.939633	1.13549
PPM1B	0.546871	1.13444
C11orf71	0.43029	1.13343
C17orf100	1.098	1.12969
PTPRJ	0.298574	1.12962
ABCC2	0.751256	1.12934
DCX	0.763692	1.12792
HAUS4	0.665425	1.12746
EIF3F	0.293054	1.12708
UCHL5	0.373761	1.12677
CDH11	0.127864	1.12581
TADA2B	0.150209	1.12539
TWSG1	0.993637	1.12529
PLEKHA2	0.256404	1.12375
ZNF275	0.651219	1.12294
AAMP	1.07576	1.12287
SLC22A17	0.866556	1.12263
FAM69A	0.409334	1.12207
ARL5B	1.08332	1.12106
SHISA6	0.18269	1.12104
DPM2	0.121482	1.12104
ZFAND4	1.12933	1.12047
GPR176	0.934587	1.12007
PLA2G10	0.791533	1.11921
CD82	0.520367	1.11859
GPM6A	0.335015	1.11832
ORMDL1	0.331502	1.11677
CYP51A1	0.74878	1.11557
AP1AR	0.885291	1.11529
POLR2F	0.30594	1.1146
ECE2	0.466259	1.11459
PEAK1	0.832986	1.11375
BCCIP	0.186789	1.11346
KDELR2	0.666695	1.11312
THSD7A	0.604331	1.11271
DDX59	0.178687	1.11269
AHCYL2	0.187989	1.11242
ZNF154	0.197193	1.11096
MKRN3	0.45874	1.11089
KIZ	0.899764	1.11006
CTNND2	0.535887	1.10956
MYRF	0.0165498	1.10837
MLLT3	1.04899	1.10772
FICD	0.203706	1.10656
FAM135A	0.231687	1.10492
AGO3	0.323644	1.1044
POU6F2	1.07553	1.10416
DUSP12	0.214663	1.10375
MFAP3	0.430789	1.10205
SNRPC	1.09038	1.10152
CMTM2	1.05441	1.10076
SLC9A7	0.304749	1.10015
TCTE3	0.85698	1.09913
ADSSL1	0.169288	1.09834
SPRED2	0.77918	1.09817
HIPK2	0.264206	1.09696
CLSTN1	0.986072	1.09649
TLN2	0.224543	1.09583
CHAMP1	0.852009	1.09469
HMP19	0.825137	1.09344
FLT4	0.35872	1.09236
NCKAP1	1.12089	1.09173
DDX6	0.129468	1.09111
ARHGAP35	0.809237	1.09084
PCTP	0.707682	1.09066
TRIP11	0.352576	1.08977
KDM5C	1.06652	1.08976
NOMO3	1.12129	1.08915
TBCCD1	0.271165	1.08901
RCAN1	0.536079	1.08896
ZFHX4	0.700124	1.08806
CAMTA2	0.962889	1.08718
ERCC6L2	0.709921	1.08689
DPY19L4	0.630271	1.08686
ARHGAP28	0.497113	1.08644
DNALI1	0.866771	1.08634
UHRF1BP1	0.249446	1.08553
IGF2BP2	0.0792181	1.08475
TPRN	0.212519	1.08464
CD27	0.500471	1.08461
SSX1	0.22199	1.08445
CHST3	0.497824	1.08413
BCL11B	0.381426	1.08352
DUSP6	0.177796	1.08286
ZNF575	0.739124	1.08253
MGRN1	0.369482	1.0822
GTF2IRD2	0.618394	1.08214
RAB3C	0.497947	1.08072
DERL1	0.353315	1.08056
LRRC27	0.838643	1.07919
WDR55	0.986941	1.07642
ACBD6	0.300828	1.0763
LUC7L	0.528746	1.07619
MSANTD2	0.635462	1.07594
MITF	0.628876	1.0754
POMGNT1	1.06736	1.07536
RAB9A	0.340112	1.07534
PTCH1	0.579904	1.07522
HMOX1	0.159446	1.07489
DIO2	0.0975392	1.07478
NGB	0.909048	1.07439
STX8	1.03707	1.07406
ADGRG1	0.355517	1.07268
ZNF131	0.30211	1.07092
ASAP2	0.298337	1.07001
TNIK	0.271373	1.06873
RAB8B	0.607366	1.06805
PPP3CB	0.192126	1.06785
UBA6	0.68216	1.06741
CREBZF	0.593995	1.06654
ARMCX3	1.04201	1.06329
ZNF711	1.16565	1.06325
TG	0.548695	1.06249
NAALAD2	1.19946	1.06194
ARSB	0.180404	1.06158
EEA1	0.687855	1.06151
PZP	1.0401	1.0554
IK	1.10048	1.05408
TVP23B	0.261813	1.05268
CHST12	0.0799477	1.05254
PLXNA1	1.15363	1.05205
ZC2HC1A	0.764677	1.05129
ETV5	0.240732	1.05105
COG7	1.00927	1.04918
DIS3	0.606444	1.04902
B3GALNT2	0.936593	1.04879
WNT7B	0.312256	1.04763
POLR2D	0.355904	1.04749
ZNF669	1.05653	1.04743
ALOX12	0.482943	1.04671
ZNF438	1.02632	1.04596
HECW1	1.03243	1.04488
FSHR	1.03239	1.04445
C8orf59	0.359898	1.04385
WNT7A	0.5523	1.04383
SMAD3	0.767992	1.0433
ZNRF1	0.614032	1.04158
DHCR7	0.308812	1.04055
EBNA1BP2	1.1048	1.03959
ACOT11	0.213347	1.03919
ATF1	0.844666	1.03779
ZSCAN26	1.15228	1.03724
RPAP1	0.29402	1.03719
CIB2	0.863886	1.03637
ENOPH1	0.590315	1.03547
LOXL4	0.193335	1.03531
SF3B3	0.340325	1.03493
TRIM2	0.159481	1.03489
MTSS1	1.1645	1.03333
ARHGEF9	1.18072	1.03322
ALG13	0.49246	1.03319
TRMT1L	0.857428	1.03273
KRI1	0.816685	1.03272
ZC3H7B	0.887904	1.0326
KIT	0.162553	1.0314
SUPT20H	1.00584	1.03004
IPO4	0.492699	1.02993
LPPR4	1.12266	1.02934
LHFPL2	0.0320573	1.02825
HERC6	0.733525	1.02768
PABPC4	0.327385	1.027
ARFIP1	0.22025	1.02694
UXS1	0.741408	1.02463
MGAT2	0.292818	1.02373
CAND1	0.885122	1.02367
OSGEP	0.613333	1.02343
SAFB	0.918875	1.02229
POLK	0.946102	1.0221
SPG20	0.865276	1.02159
SMPD4	0.100068	1.02115
ST7L	0.900138	1.01938
MARK1	1.24913	1.01924
2020-09-15	0.454067	1.0173
CEACAM6	0.678939	1.01722
UBE2V1	0.865089	1.01645
ZNF25	0.640379	1.01638
MAML2	0.460834	1.01473
PPP3CC	0.911172	1.01472
ERLIN2	0.847079	1.0147
CTDSP1	0.376884	1.01383
BCL9	1.00872	1.01319
MYNN	0.084541	1.01297
RPN1	0.923694	1.01272
POGK	0.34158	1.01271
NSMCE1	0.11924	1.01216
WDR36	0.970952	1.01191
PHLPP1	0.319385	1.01177
CDAN1	1.1341	1.01124
SMC1A	0.0923328	1.01089
BAHD1	0.783804	1.00938
IRF2BPL	0.0629673	1.00932
RAB9B	0.678097	1.00908
SEC22A	0.417745	1.009
DAPK3	0.0411103	1.00858
EIF3E	0.660311	1.00849
WDR48	0.299203	1.00695
PI4K2B	0.847237	1.00671
SUZ12	0.885636	1.00643
EREG	0.926491	1.00634
FTSJ1	1.1375	1.00612
POMGNT2	1.24095	1.00608
XRN1	0.36607	1.0056
PHF19	0.558799	1.00559
TUBD1	0.773135	1.00523
PATL1	0.47134	1.0029
NPAS3	0.529478	1.00202
DAO	1.07496	1.00186
RAB2A	0.32245	1.0009
RTN4RL2	0.620501	0.999797
SRPRB	0.437073	0.999753
BET1L	0.409718	0.998926
TOR2A	0.889715	0.995348
ARF4	0.565716	0.994833
ZSCAN2	0.970042	0.994622
PPP2R2D	0.485796	0.994284
RPRD1B	0.752365	0.994251
GLT8D1	0.955097	0.993926
CDC42BPA	0.737884	0.992702
RNF152	0.732347	0.992691
PHF1	0.364195	0.992031
MKL1	0.544264	0.991228
NUP210	0.70248	0.991117
HEXA	0.149739	0.991001
NCAN	0.16383	0.990743
KHDC1	0.508558	0.990603
DDR1	0.66674	0.990302
TMEM199	1.06749	0.989763
TMEM9B	0.825081	0.987899
SLC18B1	0.581391	0.986612
BRINP1	1.26013	0.98653
SLC39A9	0.695991	0.985878
DPF3	0.993234	0.985705
MAPK6	0.528057	0.984729
SRP68	0.0933331	0.98337
LDLRAD4	0.120284	0.983193
EPB41L5	1.07164	0.982234
TMEM45A	0.931019	0.981677
SF3A3	0.37276	0.981461
TMEM63C	1.0535	0.981432
SYCP2	0.84771	0.981054
TMEM185B	0.529409	0.980918
GRK4	0.867339	0.979685
CD59	1.04383	0.979603
ACP2	1.09863	0.97844
ZNF219	0.0451464	0.978379
FIP1L1	0.707361	0.977994
NRXN1	0.966931	0.977813
KCNN2	1.11179	0.976969
TMEM201	0.736239	0.976239
TCEA2	1.06216	0.975743
HPS5	0.338868	0.975369
NSUN5	0.388043	0.975355
KCTD2	0.816885	0.974311
DNMT1	0.476044	0.97406
ZNF16	0.827997	0.973502
CCNC	0.338765	0.973431
PMM2	0.259714	0.972721
ZNF30	0.83475	0.972502
SIPA1L3	0.580879	0.970502
TREH	0.103788	0.970251
APOD	0.622993	0.969754
PRDM5	0.965055	0.968911
APP	0.571008	0.968737
RBBP5	0.55041	0.968684
SGCB	0.449055	0.968646
TM9SF3	0.141207	0.968364
TSPAN9	0.232201	0.968331
PHYHIPL	0.578179	0.967679
CSNK1G3	0.785228	0.967604
GOPC	0.757936	0.96674
ADAMTS1	0.15611	0.966277
YWHAQ	0.278377	0.964458
DGCR6	0.632663	0.964418
ATP7A	0.0699731	0.964359
LMF1	0.978067	0.962885
FERMT2	0.497189	0.962641
WDR77	0.205648	0.962399
CHTOP	1.04602	0.962226
PGAP3	0.894181	0.961855
CLGN	1.08662	0.961509
GNG12	0.320613	0.961363
CDH13	0.818057	0.960592
SNUPN	0.712354	0.959832
MXI1	0.569448	0.959569
MKLN1	0.807569	0.959565
COL16A1	0.804583	0.959104
YEATS4	0.634077	0.958208
LRP2	0.0305142	0.956677
TAF2	0.358198	0.956273
FPR2	0.0247776	0.955863
PRKD1	0.83963	0.954323
SIK3	0.253628	0.953986
RPP30	0.735394	0.953969
MAP2K6	0.256306	0.953456
RIPK2	0.25735	0.953375
TNN	1.09218	0.953337
MXD4	0.310239	0.953015
TRIM7	0.796649	0.952926
HLCS	1.04107	0.951132
HNRNPUL1	0.209365	0.950973
POLD3	0.775916	0.950431
UBQLN4	0.409978	0.950407
SEC24C	0.233758	0.950347
NFRKB	0.602024	0.950043
CSTF3	0.971007	0.949984
SPAST	0.464416	0.949611
POMT2	0.757662	0.948375
EID3	0.0534098	0.948064
PLP1	0.0145104	0.947379
DNAJA2	1.12033	0.945661
FAM193B	0.894596	0.944694
NOC3L	0.275576	0.944691
MAGT1	0.97754	0.944429
ZNF746	0.490039	0.944383
PON2	0.402854	0.943166
DNASE1L3	0.153262	0.941321
CA8	0.430977	0.94096
FRZB	0.931728	0.940946
HIF3A	0.200097	0.939525
ZNF404	0.565208	0.936963
USP19	0.614129	0.936642
ACTR8	0.167257	0.936611
CENPU	0.321798	0.936349
CPPED1	0.283953	0.935642
SMYD4	0.0755638	0.93553
TIA1	0.507471	0.935039
SYT11	0.680839	0.934992
PNCK	0.869528	0.934535
ST3GAL2	0.836847	0.934482
TANC1	0.327855	0.93407
CYP3A4	0.618737	0.93248
STOX1	0.101186	0.932308
LTBP3	0.770825	0.931557
SPC25	0.758027	0.930686
CNOT6	0.777229	0.929969
SEMA6A	0.326313	0.92993
XDH	0.256511	0.929817
SNX20	0.0781031	0.929737
GPR173	0.714413	0.929079
MEOX1	0.531165	0.928394
FAM199X	0.781511	0.927813
IGL	1.00279	0.927786
PLAC1	0.893203	0.927548
API5	0.150218	0.927108
TTC8	0.231885	0.926538
MB21D1	0.580081	0.922949
IGFBP2	0.990167	0.9217
2020-03-02	0.737013	0.921404
BCAT1	0.627754	0.920946
SLC22A18	0.953526	0.920353
TANK	0.25447	0.920076
EPS8	0.316335	0.918753
HNMT	0.133334	0.918565
ERMARD	0.515435	0.918545
ATG16L2	0.200248	0.91852
TMEM176B	0.101795	0.915138
PTPRE	0.279016	0.914978
FLRT3	1.02751	0.914621
SENP3	0.543844	0.91381
TM9SF1	0.0837556	0.913638
ZNF264	0.598889	0.91299
GAR1	1.02955	0.91102
ARID4B	0.607452	0.909725
ZFP69B	1.06431	0.909685
CAPRIN1	0.583838	0.908853
KIF18A	0.381268	0.908605
MICALL1	0.399977	0.907653
TMPRSS15	0.935748	0.907544
MED26	0.0821824	0.907175
CEP63	0.369503	0.906988
POLR2B	1.09472	0.906705
TTLL9	0.419774	0.906266
UHRF1BP1L	0.545954	0.90601
WBP1L	0.202587	0.905878
GSK3A	0.173511	0.9054
RFC3	0.360324	0.903389
ANKRD52	0.378226	0.903216
TSPAN7	0.888236	0.902923
L3MBTL1	0.985804	0.902756
FBXL20	0.466066	0.902504
FUCA1	0.127085	0.902362
RIT1	0.530885	0.902258
MAD2L2	0.841072	0.900698
SPSB1	0.393294	0.90048
NECAP1	0.277518	0.900108
DPPA4	1.12166	0.899733
RDH10	0.968813	0.899555
FBXW2	0.949988	0.899146
KCNAB1	0.632097	0.898848
CYP2J2	0.662093	0.89871
TADA1	0.375827	0.898526
ZNF93	0.914757	0.897608
PPP1CA	0.589449	0.896295
KANK1	0.907309	0.895989
FOLH1	0.0140929	0.895423
SUB1	0.216552	0.894479
SLC33A1	0.153288	0.894294
SQLE	0.587965	0.893576
ZNF624	0.263679	0.893485
SFRP1	0.538458	0.893276
PITPNC1	0.257069	0.892557
CADM2	0.683337	0.892406
SCNM1	0.176048	0.892135
2020-09-10	0.993761	0.891425
KLF11	1.18282	0.890814
ARRDC3	0.201908	0.890511
ARHGEF6	0.074532	0.890462
FER	0.396378	0.890098
CLEC4A	0.717767	0.889468
SIPA1L2	0.271055	0.889309
LHX4	0.344435	0.889265
GCLC	0.533277	0.889204
KLHL25	0.100862	0.888693
KIAA1549	1.16037	0.888476
DCLRE1A	0.741994	0.887817
DYNLT1	0.715195	0.887767
C14orf37	0.463006	0.887469
COG6	1.06681	0.886725
PSMB9	0.188657	0.886693
FBXL19	0.423397	0.886395
YTHDF3	0.212236	0.88632
SNX13	0.134195	0.885977
PBX1	0.695304	0.885903
VPS54	0.829735	0.885354
ITGA9	0.499836	0.884366
RBM12	0.0797238	0.884335
PALLD	0.685538	0.882272
HLA-B	0.35381	0.882003
IL11RA	0.52383	0.881469
ZNF721	0.682605	0.880971
EMC10	0.144271	0.8807
CD320	0.872757	0.880031
SPRED1	0.295293	0.880013
LBR	0.559337	0.879504
HNRNPLL	0.968399	0.87908
PPFIBP2	0.422378	0.879057
C21orf62	1.00948	0.878415
TOX3	0.701278	0.878265
TET2	0.248538	0.877494
BCL6	0.630779	0.877444
TRIM24	0.990012	0.877243
BORA	0.34078	0.876909
LRRC47	0.807331	0.876723
SNRPD1	0.512725	0.87645
MED28	0.380596	0.87594
TMEM168	0.658127	0.875875
NUP155	0.501712	0.875822
AKIRIN2	0.406041	0.87534
CDKN2AIP	0.0465631	0.875285
BOK	0.075873	0.875239
OTUD1	0.364792	0.875125
CERCAM	0.0168436	0.875097
MYO3B	0.0327924	0.874696
EIF3B	0.762155	0.873482
ELK1	0.361371	0.873462
GTF2IRD1	0.71453	0.872696
EXOC5	1.0105	0.8723
LZIC	0.178294	0.872123
RACGAP1	0.118708	0.871825
RCBTB1	0.262551	0.871565
ASCC3	0.256908	0.871266
ARRB2	0.0363163	0.870404
GUCY1A2	0.997701	0.870254
RNF150	0.329745	0.869458
RICTOR	0.349481	0.86938
FARP2	0.598478	0.868824
SLC11A1	0.0641035	0.868527
SLMAP	0.978897	0.868232
[truncated: 9,694 more rows]
