# Supplementary material for: An analytical method for the identification of cell type-specific disease gene modules
Source: J Transl Med. 2021 Jan 6;19:20. doi: 10.1186/s12967-020-02690-5 (PMC7788893; doi:10.1186/s12967-020-02690-5)
Supplement: Supplementary file 2 — Additional file 2. The enriched GO terms for cell type-specific gene networks obtained using cell type score threshold of zero. [file 12967_2020_2690_MOESM2_ESM.xlsx]

## Sheet: Astrocyte
ONTOLOGY	ID	Description	GeneRatio	BgRatio	pvalue	p.adjust	qvalue	geneID	Count
BP	GO:0016569	covalent chromatin modification	256/5905	474/18670	1.61e-24	8.73e-21	6.66e-21	ACTL6A/AKAP8/AKAP8L/APOBEC1/ARID4A/ARID4B/ARRB1/ASH1L/ASH2L/ATF7IP/ATM/ATXN7/ATXN7L3/AURKC/BAZ1A/BAZ1B/BAZ2A/BCL6/BEND3/BRCA1/BRCA2/BRCC3/BRD1/BRD4/BRD7/BRD8/BRPF1/CARM1/CDC73/CDK9/CHTOP/COPRS/CREBBP/CTNNB1/CTR9/CUL4B/CXXC1/DDB1/DDB2/DMAP1/DNMT1/DNMT3A/DNMT3B/DOT1L/DPF3/DTX3L/EHMT1/EID1/ELK4/EP300/EPC1/EYA1/EYA2/EYA4/EZH1/TASOR/FBL/FMR1/GATA3/HAT1/HCFC1/HDAC1/HDAC11/HDAC3/HDAC4/HDAC5/HDAC6/HDAC7/…	256
BP	GO:0016570	histone modification	247/5905	454/18670	2.72e-24	8.73e-21	6.66e-21	ACTL6A/AKAP8/AKAP8L/ARID4A/ARID4B/ARRB1/ASH1L/ASH2L/ATM/ATXN7/ATXN7L3/AURKC/BAZ1A/BAZ1B/BAZ2A/BCL6/BEND3/BRCA1/BRCA2/BRCC3/BRD1/BRD4/BRD7/BRD8/BRPF1/CARM1/CDC73/CDK9/CHTOP/COPRS/CREBBP/CTNNB1/CTR9/CUL4B/CXXC1/DDB1/DDB2/DMAP1/DNMT1/DNMT3B/DOT1L/DPF3/DTX3L/EHMT1/EID1/ELK4/EP300/EPC1/EYA1/EYA2/EYA4/EZH1/FBL/FMR1/GATA3/HAT1/HCFC1/HDAC1/HDAC11/HDAC3/HDAC4/HDAC5/HDAC6/HDAC7/H1-2/HMGA2/HSF4/HUWE1/ING2/I…	247
CC	GO:0016607	nuclear speck	202/6104	397/19717	5.76e-17	4.36e-14	2.8e-14	AAGAB/ACIN1/AKAP8L/ALKBH5/API5/AR/ARL6IP4/ASCC1/ASCC2/ATOH8/ATXN2L/BARD1/BAZ2A/BMP2K/BRD1/BRD2/C12orf57/NCBP3/CACTIN/CASC3/CBY1/CCNL1/CCNL2/CDC34/CDK12/CDK13/CHTOP/CIR1/CLK2/CLK3/CNOT7/COPS4/CRY2/CSNK1A1/CTR9/CWC15/CWC25/CXXC1/DDX17/DDX39A/DDX3X/DDX42/DDX46/DGKQ/DGKZ/DHX15/DHX36/DOCK1/DPP3/DYRK1A/E2F7/EIF4ENIF1/ELL/TEPSIN/EPAS1/ERBIN/FAM107A/FAM76B/FTO/FYTTD1/GADD45A/GATAD2A/GLI2/GLI3/GLIS2/GLYR1…	202
BP	GO:1903311	regulation of mRNA metabolic process	174/5905	324/18670	9.47e-17	2.03e-13	1.55e-13	AGO2/AKT1/ALKBH5/ANP32A/APOBEC1/AXIN2/BARD1/BTG2/CARHSP1/CCNT1/CDC73/CDK11A/CDK11B/CDK9/CELF1/CELF2/CELF6/CIRBP/CNOT1/CNOT7/CNOT8/CPEB3/CPSF7/CSDC2/CTR9/DAZ1/DAZ4/DAZAP1/DDX17/DHX36/DHX9/DYRK1A/EIF4G1/EXOSC1/EXOSC2/EXOSC4/EXOSC7/EXOSC8/EXOSC9/FMR1/FTO/FXR1/GIGYF2/GTPBP1/HNRNPA0/HNRNPA1/HNRNPC/HNRNPL/HNRNPM/HNRNPU/HSF1/HSPA1A/HSPA8/HSPB1/IGF2BP2/IGF2BP3/IWS1/JMJD6/KHSRP/VIRMA/LARP1/MAGOH/MAPKAPK2/…	174
CC	GO:0005925	focal adhesion	199/6104	405/19717	9.77e-15	3.7e-12	2.38e-12	ABCB4/ACTG1/ACTN4/ADD1/ADGRB1/AHNAK/AIF1L/AKAP12/ALCAM/ANXA1/ANXA6/APBB1IP/ARHGAP24/ARHGAP26/ARHGAP31/ARMC5/ARPC1B/ARPC5L/ASAP3/ATAT1/BSG/CALR/CAPN1/CAPN2/CAV1/CBL/CD151/CD44/CD59/CD81/CD9/CD99/CDC42EP1/CDH2/CHP1/CLASP1/CNN2/CNN3/CORO2B/CSPG4/CSRP1/CSRP2/CTNNB1/CTTN/CYBA/DAG1/DCAF6/DCTN4/DDR2/DIXDC1/DLC1/DNM2/DOCK7/DST/EFNB2/EGFR/ENG/EPB41L5/EPHA2/EZR/FAM107A/FAP/FAT1/FERMT2/FES/FGFR3/FHL3/FLII/F…	199
CC	GO:0005924	cell-substrate adherens junction	199/6104	408/19717	2.48e-14	6.26e-12	4.02e-12	ABCB4/ACTG1/ACTN4/ADD1/ADGRB1/AHNAK/AIF1L/AKAP12/ALCAM/ANXA1/ANXA6/APBB1IP/ARHGAP24/ARHGAP26/ARHGAP31/ARMC5/ARPC1B/ARPC5L/ASAP3/ATAT1/BSG/CALR/CAPN1/CAPN2/CAV1/CBL/CD151/CD44/CD59/CD81/CD9/CD99/CDC42EP1/CDH2/CHP1/CLASP1/CNN2/CNN3/CORO2B/CSPG4/CSRP1/CSRP2/CTNNB1/CTTN/CYBA/DAG1/DCAF6/DCTN4/DDR2/DIXDC1/DLC1/DNM2/DOCK7/DST/EFNB2/EGFR/ENG/EPB41L5/EPHA2/EZR/FAM107A/FAP/FAT1/FERMT2/FES/FGFR3/FHL3/FLII/F…	199
CC	GO:0030055	cell-substrate junction	200/6104	412/19717	3.86e-14	7.32e-12	4.7e-12	ABCB4/ACTG1/ACTN4/ADD1/ADGRB1/AHNAK/AIF1L/AKAP12/ALCAM/ANXA1/ANXA6/APBB1IP/ARHGAP24/ARHGAP26/ARHGAP31/ARMC5/ARPC1B/ARPC5L/ASAP3/ATAT1/BSG/CALR/CAPN1/CAPN2/CAV1/CBL/CD151/CD44/CD59/CD81/CD9/CD99/CDC42EP1/CDH2/CHP1/CLASP1/CNN2/CNN3/CORO2B/CSPG4/CSRP1/CSRP2/CTNNB1/CTTN/CYBA/DAG1/DCAF6/DCTN4/DDR2/DIXDC1/DLC1/DNM2/DOCK7/DST/EFNB2/EGFR/ENG/EPB41L5/EPHA2/ERBIN/EZR/FAM107A/FAP/FAT1/FERMT2/FES/FGFR3/FHL3/…	200
BP	GO:0008380	RNA splicing	227/5905	469/18670	1.41e-14	2.27e-11	1.73e-11	AAR2/ACIN1/AHNAK/AHNAK2/AKAP8L/AQR/ARL6IP4/BUD31/C2orf49/CACTIN/CASC3/CCAR1/CCAR2/CDK12/CDK13/CELF1/CELF2/CELF6/CHERP/CIR1/CIRBP/CLK1/CLK2/CLK3/CLP1/COIL/CPSF1/CPSF3/CPSF7/CTNNBL1/CWC15/CWC25/DAZAP1/DBR1/DCPS/DDX17/DDX20/DDX23/DDX39A/DDX42/DDX46/DDX47/ESS2/DHX15/DHX16/DHX35/DHX38/DHX40/DHX8/DHX9/DYRK1A/ECD/ERN1/ESRP1/FMR1/FUS/GCFC2/GEMIN2/GEMIN7/GEMIN8/GPATCH1/GPKOW/GTF2F1/HABP4/HNRNPA0/HNRNPA1/H…	227
CC	GO:0005938	cell cortex	156/6104	308/19717	3.31e-13	5.02e-11	3.22e-11	ACTL8/ACTN4/ACTR1A/ADD3/AGTRAP/AKAP12/AKAP13/AKT2/ANLN/ANXA2/AQP7/ARFIP2/ARHGAP32/ASPH/ASTN2/C2CD5/TMEM250/CALB1/CAPN2/CAPZA1/CAPZA2/CAV1/CD302/CDH2/CLASP1/CNKSR1/COTL1/CRIP2/CTBP2/CTNNA2/CTNNB1/CTNND1/CTSZ/CTTN/DBNL/DCTN4/DLC1/DLG4/DST/DYNC1H1/ENO1/EPS8/EXOC3/EXOC3L2/EXOC7/EZR/FER/FERMT2/FGF1/FGFR2/FLNA/FLOT2/FMN2/FNBP1/FRMPD1/GAD1/GIPC1/GLRX3/GMFG/GPSM1/GPSM2/GSN/GYS2/HAX1/HFE/HIP1/HIP1R/HMCN2/…	156
CC	GO:0005681	spliceosomal complex	103/6104	185/19717	2.39e-12	3.01e-10	1.93e-10	AAR2/API5/AQR/BUD31/CACTIN/CASC3/CCDC12/CIRBP/CTNNBL1/CWC15/CWC25/DDX23/ESS2/DHX15/DHX16/DHX35/DHX38/DHX8/GCFC2/GEMIN2/GPATCH1/GPKOW/HNRNPA1/HNRNPA1L2/HNRNPA3/HNRNPC/HNRNPF/HNRNPH1/HNRNPM/HNRNPU/HSPA8/HTATSF1/IK/LGALS3/LSM2/LSM3/LSM5/LSM6/LSM7/LSM8/LUC7L/LUC7L3/MAGOH/PHF5A/PLRG1/PNN/PPIL1/PPIL3/PRPF3/PRPF31/PRPF4/PRPF4B/PRPF6/RALY/RBM17/RBM22/RBM28/RBM3/RBM41/RBM5/RBMX/RHEB/RNPC3/SART1/SF1/SF3A1/…	103
BP	GO:0010498	proteasomal protein catabolic process	225/5905	477/18670	5.42e-13	6.97e-10	5.32e-10	AKT1/ALAD/AMFR/ANAPC1/ANAPC11/ANAPC16/ANAPC2/ANAPC4/ANKZF1/APOE/ARAF/AREL1/ARIH2/ARMC8/ARNTL/ARRB1/ATE1/ATXN3/BFAR/BIRC2/BRSK2/CAV1/CCAR2/CCDC47/CDC16/CDC23/CDC34/CLEC16A/CLU/COMMD1/CSNK1A1/CSNK1D/CTNNB1/CUL2/CUL4A/CUL4B/CUL5/DAB2IP/DCAF11/DDA1/DDB1/DDIT3/DDRGK1/DERL2/DET1/DNAJB2/DVL1/EDEM3/ERLEC1/ERLIN1/ERLIN2/FAF2/FAM122A/FBXL12/FBXL18/FBXL19/FBXL3/FBXL5/FBXL6/FBXL7/FBXO17/FBXO31/FBXO5/FBXO6/FB…	225
CC	GO:0010008	endosome membrane	218/6104	479/19717	9.62e-12	9.42e-10	6.04e-10	ABCA2/ABCA7/ABHD17A/ABHD17B/ABHD17C/ACAP1/ACAP2/ANKFY1/ANTXR1/ANTXR2/ANXA1/ANXA2/ANXA6/AP2A1/AP2M1/AP3D1/APH1B/APPL2/AQP4/ARHGAP32/ARL8A/ATP6V0A4/ATP6V0E1/BAIAP3/RMC1/CAV1/CD14/CD164/CD320/CDIP1/CHMP1A/CHMP1B/CHMP2A/CHMP4A/CHMP4B/CLCN5/CLCN6/CLEC16A/COMMD1/CTSD/CYB561A3/DNAJC13/DTNBP1/DTX3L/ECE1/EEA1/EGFR/EHD2/EHD4/EPHA4/EPHB1/EPS15/ERBB2/WASHC2A/WASHC2C/FGD2/GGA1/GGA2/GOLIM4/GOSR2/GPR135/HGS/HLA…	218
CC	GO:0034708	methyltransferase complex	70/6104	113/19717	9.94e-12	9.42e-10	6.04e-10	AEBP2/ASH2L/CBX5/CHD8/CXXC1/DNMT3L/EZH1/HCFC1/INO80C/JARID2/KAT8/KDM4A/KDM4B/KDM5A/KDM5B/KDM5C/KDM5D/KDM6B/VIRMA/KMT2B/KMT2C/KMT2D/LAS1L/MAX/MCRS1/MEN1/METTL14/METTL3/MGA/NCOA6/PAGR1/PAXIP1/PELP1/PHF1/PHF19/PHF20/POGZ/PRDM10/PRDM4/PRMT1/PRPF31/RBM15/REST/RIOK1/RNF2/RUVBL1/SENP3/SETD1B/SNRPB/SNRPD2/SNRPD3/SNRPG/SUZ12/TAF1/TAF4/TAF6/TAF7/TEX10/TRMT6/TRMT61A/UTY/WDR4/WDR77/WDR82/WTAP/ZNF451/ZNF462/Z…	70
CC	GO:0044798	nuclear transcription factor complex	108/6104	201/19717	1.42e-11	1.2e-09	7.69e-10	ARNT/ATF6B/BCL9/BCL9L/BRF1/BRF2/CARM1/CDK7/CEBPB/CREB1/CTNNB1/DDIT3/E2F3/E2F7/ERCC2/ERCC3/FOS/GTF2A2/GTF2E1/GTF2E2/GTF2F1/GTF2H2/GTF2H3/GTF3C1/GTF3C3/GTF3C5/GTF3C6/HIF1A/HIPK2/HNRNPAB/HNRNPU/ING2/JUN/JUNB/JUND/KAT2A/LDB1/MAX/MED14/MED18/MED25/MED26/MED4/MED6/MED8/MMS19/MXD3/MXI1/NFAT5/NFATC1/NFATC2/NFATC3/NFATC4/NFYA/NFYB/NFYC/NR1D1/NR1D2/NR1H3/NR1I3/NR5A2/PBX1/POU2F1/PPARA/PTOV1/PYGO2/RARG/RUNX3…	108
MF	GO:0045296	cadherin binding	174/5983	331/17697	1.14e-12	1.34e-09	1.1e-09	ABCF3/ABI1/ACVR1/ADD1/AHNAK/AHSA1/ALDOA/ANLN/ANXA1/ANXA2/ARFIP2/ARGLU1/ARHGEF16/ARVCF/ASAP1/ATXN2L/BAG3/BSG/CAPG/CAPZA1/CAPZB/CBL/CCS/CDC42EP1/CDH10/CDH11/CDH2/CDH4/CDHR3/CGN/CHMP4B/CLIC1/CLINT1/CNN2/CNN3/CRKL/CSNK1D/CTNNA2/CTNNAL1/CTNNB1/CTNND1/CTNND2/CTTN/DAB2IP/DBNL/DCHS2/DDX3X/DHX29/DIAPH3/DNAJB1/EEF1D/EEF1G/EGFR/EHD4/EIF2A/EIF2S3/EIF3E/EIF5/ENO1/EPCAM/EPHA2/EPN2/EPS15/EPS15L1/EPS8L2/EVPL/EXO…	174
BP	GO:0018205	peptidyl-lysine modification	192/5905	397/18670	1.69e-12	1.82e-09	1.38e-09	AAAS/ACTL6A/ARID4A/ARID4B/ARNT/ARRB1/ASH1L/ASH2L/ATAT1/ATP7A/BAZ1A/BEND3/BRCA1/BRCA2/BRD1/BRD4/BRD7/BRD8/BRPF1/CAMKMT/CAPN3/CREBBP/CTNNB1/CTR9/CXXC1/DMAP1/DNMT1/DNMT3B/DOHH/DOT1L/DPF3/EHMT1/EID1/EP300/EPC1/EYA1/EZH1/ANTKMT/GATA3/GNL3L/HAT1/HCFC1/HDAC4/HDAC6/H1-2/HMG20A/HMG20B/IFIH1/ING3/ING5/IWS1/JADE1/JARID2/JMJD6/KANSL1L/KANSL3/KAT2A/KAT2B/KAT5/KAT6A/KAT6B/KAT8/KDM1A/KDM3A/KIAA1586/KMT2B/KMT2C/…	192
BP	GO:0030111	regulation of Wnt signaling pathway	178/5905	363/18670	2.46e-12	2.26e-09	1.72e-09	ABL1/AMER2/ANKRD6/APC/APC2/APCDD1/APOE/ARNTL/ATP6V1C2/AXIN1/AXIN2/BAMBI/C12orf43/CAPRIN2/CAV1/CBY1/CCAR2/CDC73/CDH2/CHD8/CSNK1A1/CSNK1D/CSNK1G2/CTDNEP1/CTHRC1/CTNNB1/CTNNBIP1/CTNND1/CTNND2/DAAM2/DAB2IP/DACT3/DDIT3/DDX3X/DIXDC1/DKK3/DKK4/DRAXIN/DVL1/DVL2/DVL3/EDA/EGF/EGFR/FGFR2/FOXO1/FOXO3/FUZ/FZD6/G3BP1/GLI3/GNAQ/RACK1/GPC5/GPRC5B/HDAC1/HMGXB4/ILK/INVS/JADE1/JUP/KANK1/KLHL12/KREMEN1/LATS2/LGR4/LG…	178
BP	GO:0030522	intracellular receptor signaling pathway	144/5905	280/18670	3.52e-12	2.83e-09	2.16e-09	ACTN4/AKR1C3/ALPK1/AR/ARID1A/ARNT/ARNTL/ASXL2/AXIN1/BIRC2/BIRC3/BRCA1/BRD8/BUD31/CALR/CARM1/CCNE1/CDK7/CNOT1/CNOT2/CREM/CRKL/CRY2/CTBP2/CTNNB1/CYP7B1/TKFC/DDRGK1/DDX17/DDX54/DDX58/DDX60/DHRS3/EP300/ERBIN/ESRRA/ESRRB/ESRRG/FAM120B/GPER1/GPS2/HDAC1/HDAC6/HEYL/HSPA1A/HSPA1B/IFIH1/IKBKG/IRAK1/IRF3/IRF7/ITCH/KANK2/KAT5/KCTD6/KDM3A/KDM5D/KMT2D/LMO3/LSM14A/MAP2K6/MED1/NCOA1/NCOA3/NCOA6/NCOR1/NCOR2/NEDD4…	144
BP	GO:0006367	transcription initiation from RNA polymerase II promoter	105/5905	188/18670	4.82e-12	3.45e-09	2.63e-09	AR/ATF7IP/CDK4/CDK7/CDK9/CDKN1A/CREB1/CREBBP/CTNNBIP1/DHX36/E2F3/ERCC2/ERCC3/ESRRA/ESRRB/ESRRG/GTF2A2/GTF2E1/GTF2E2/GTF2F1/GTF2H2/GTF2H3/GTF2I/HEY2/HMGB1/HNF4A/HNF4G/KAT2B/MAML1/MAML2/MAZ/MED1/MED10/MED13/MED14/MED15/MED16/MED20/MED24/MED25/MED26/MED4/MED6/MED7/MED8/NOTCH1/NOTCH2/NOTCH3/NOTCH4/NR1D1/NR1D2/NR1H3/NR1I3/NR2C2/NR2E1/NR2F1/NR2F6/NR3C2/NR4A3/NR5A2/NR6A1/PAXIP1/POLR2A/POLR2B/POLR2C/POLR…	105
BP	GO:0043161	proteasome-mediated ubiquitin-dependent protein catabolic process	199/5905	419/18670	5.52e-12	3.55e-09	2.71e-09	AKT1/AMFR/ANAPC1/ANAPC11/ANAPC16/ANAPC2/ANAPC4/ANKZF1/ARAF/AREL1/ARIH2/ARMC8/ARNTL/ARRB1/ATXN3/BFAR/BIRC2/CAV1/CCAR2/CCDC47/CDC16/CDC23/CDC34/CLEC16A/CLU/COMMD1/CSNK1A1/CSNK1D/CTNNB1/CUL2/CUL4A/CUL4B/CUL5/DCAF11/DDA1/DDB1/DDIT3/DDRGK1/DERL2/DET1/DNAJB2/DVL1/EDEM3/ERLEC1/ERLIN1/ERLIN2/FAF2/FAM122A/FBXL12/FBXL18/FBXL19/FBXL3/FBXL5/FBXL6/FBXL7/FBXO17/FBXO31/FBXO5/FBXO6/FBXW11/FBXW4/FBXW5/FZR1/GCLC/G…	199
BP	GO:0006402	mRNA catabolic process	177/5905	364/18670	7.01e-12	4.1e-09	3.12e-09	AGO2/AKT1/ALKBH5/ANP32A/APOBEC1/ATM/AXIN2/BTG2/CARHSP1/CASC3/CIRBP/CNOT1/CNOT2/CNOT3/CNOT4/CNOT7/CNOT8/CPEB3/CSDC2/CTIF/DAZ1/DAZ4/DCP1B/DCPS/DHX36/DHX9/DIS3L2/DXO/EDC3/EIF3E/EIF4G1/ERN1/ETF1/EXOSC1/EXOSC10/EXOSC2/EXOSC4/EXOSC7/EXOSC8/EXOSC9/FMR1/FTO/FXR1/GIGYF2/GSPT1/GTPBP1/HNRNPA0/HNRNPC/HNRNPM/HNRNPU/HSPA1A/HSPA1B/HSPA8/HSPB1/IGF2BP2/IGF2BP3/KHSRP/LARP1/NBDY/LSM1/LSM2/LSM3/LSM5/LSM6/LSM7/MAGOH/…	177
BP	GO:1901990	regulation of mitotic cell cycle phase transition	208/5905	444/18670	9.17e-12	4.91e-09	3.75e-09	ACTR1A/AIF1/AKAP9/AKT1/ANAPC1/ANAPC11/ANAPC16/ANAPC2/ANAPC4/ANLN/ANXA1/APC/ATM/BRCA1/BRD4/BRD7/BTG2/BTN2A2/CARM1/CCL2/CCND3/CCNE1/CDC14A/CDC14B/CDC16/CDC23/CDC25A/CDC73/CDK10/CDK2AP2/CDK4/CDK5RAP2/CDK5RAP3/CDKN1A/CENPE/CEP131/CEP135/CEP152/CEP164/CEP192/CEP41/CEP63/CEP70/CETN2/CHEK2/CLASP1/CLSPN/CNOT1/CNOT2/CNOT3/CNOT4/CNOT7/CNOT8/CNTRL/CRADD/CSNK1D/CTDSP1/CTDSP2/CTDSPL/CUL4A/CUL4B/DBF4B/DCTN2/DC…	208
BP	GO:0060828	regulation of canonical Wnt signaling pathway	145/5905	286/18670	1.19e-11	5.88e-09	4.48e-09	AMER2/ANKRD6/APC/APC2/APOE/ARNTL/AXIN1/AXIN2/BAMBI/CAPRIN2/CAV1/CCAR2/CDH2/CHD8/CSNK1A1/CSNK1D/CSNK1G2/CTDNEP1/CTHRC1/CTNNB1/CTNND1/CTNND2/DAAM2/DAB2IP/DACT3/DDIT3/DDX3X/DKK3/DKK4/DRAXIN/DVL1/DVL2/DVL3/EDA/EGF/EGFR/FGFR2/FOXO1/FOXO3/FUZ/FZD6/G3BP1/GLI3/GNAQ/GPC5/GPRC5B/HDAC1/ILK/INVS/JADE1/JUP/KANK1/KLHL12/KREMEN1/LATS2/LGR4/LGR6/LIMD1/LRP4/LRP6/LYPD6/LZTS2/MAD2L2/MCC/MDK/MKS1/NLE1/NOTCH1/NPHP4/N…	145
BP	GO:0007265	Ras protein signal transduction	209/5905	448/18670	1.32e-11	6.08e-09	4.64e-09	ABCA1/ABL1/ABR/ADGRG1/ADRA1A/AIF1/AKAP13/APOE/ARFGAP1/ARHGAP29/ARHGAP35/ARHGAP4/ARHGAP5/ARHGEF1/ARHGEF10/ARHGEF10L/ARHGEF11/ARHGEF12/ARHGEF16/ARHGEF17/ARHGEF18/ARHGEF26/ARHGEF37/ARHGEF39/ARHGEF4/ARHGEF40/ARHGEF6/ARRB1/BCL6/BCR/BRAP/CADM4/CBL/CCDC125/CDC42EP1/CDC42EP4/CDKN1A/CELSR1/CHUK/CNKSR1/COL1A2/CRK/CRKL/CSF1/CTNNAL1/CYTH1/CYTH2/DAB2IP/DBNL/DENND1A/DLC1/DNAJC27/DNM2/DNMT1/DOK2/DOK3/ECT2/EPOR/…	209
BP	GO:1901987	regulation of cell cycle phase transition	221/5905	480/18670	1.65e-11	6.65e-09	5.07e-09	ACTR1A/AIF1/AKAP9/AKT1/ANAPC1/ANAPC11/ANAPC16/ANAPC2/ANAPC4/ANLN/ANXA1/APC/ATM/ATP2B4/BABAM1/BRCA1/BRCC3/BRD4/BRD7/BTG2/BTN2A2/CARM1/CCL2/CCND3/CCNE1/CDC14A/CDC14B/CDC16/CDC23/CDC25A/CDC73/CDK10/CDK2AP2/CDK4/CDK5RAP2/CDK5RAP3/CDKN1A/CENPE/CEP131/CEP135/CEP152/CEP164/CEP192/CEP41/CEP63/CEP70/CETN2/CHEK2/CLASP1/CLSPN/CNOT1/CNOT2/CNOT3/CNOT4/CNOT7/CNOT8/CNTRL/CRADD/CSNK1D/CTDSP1/CTDSP2/CTDSPL/CUL4A/…	221
BP	GO:0000375	RNA splicing, via transesterification reactions	183/5905	382/18670	1.57e-11	6.65e-09	5.07e-09	AAR2/AQR/BUD31/CACTIN/CASC3/CCAR1/CDK13/CELF1/CELF2/CELF6/CHERP/CIRBP/CLP1/COIL/CPSF1/CPSF3/CPSF7/CTNNBL1/CWC15/CWC25/DAZAP1/DBR1/DCPS/DDX17/DDX20/DDX23/DDX39A/DDX42/DDX46/ESS2/DHX15/DHX16/DHX35/DHX38/DHX40/DHX8/DHX9/DYRK1A/FMR1/FUS/GCFC2/GEMIN2/GEMIN7/GEMIN8/GPATCH1/GPKOW/GTF2F1/HNRNPA0/HNRNPA1/HNRNPA3/HNRNPC/HNRNPF/HNRNPH1/HNRNPL/HNRNPM/HNRNPU/HNRNPUL1/HSPA8/HTATSF1/IK/JMJD6/KDM1A/KHSRP/LSM1/LS…	183
BP	GO:0060070	canonical Wnt signaling pathway	164/5905	335/18670	2.1e-11	7.95e-09	6.06e-09	AMER2/ANKRD6/APC/APC2/APOE/ARNTL/AXIN1/AXIN2/BAMBI/BCL9/BCL9L/CAPRIN2/CAV1/CCAR2/CDH2/CHD8/CSNK1A1/CSNK1D/CSNK1G2/CTDNEP1/CTHRC1/CTNNB1/CTNND1/CTNND2/DAAM2/DAB2IP/DACT3/DDIT3/DDX3X/DIXDC1/DKK3/DKK4/DRAXIN/DVL1/DVL2/DVL3/EDA/EGF/EGFR/FGFR2/FOXO1/FOXO3/FRAT2/FUZ/FZD2/FZD6/FZD8/G3BP1/GATA3/GLI3/GNAQ/GPC5/GPRC5B/HDAC1/ILK/INVS/JADE1/JUP/KANK1/KLHL12/KREMEN1/LATS2/LGR4/LGR6/LIMD1/LRP4/LRP5/LRP5L/LRP6/…	164
BP	GO:0006352	DNA-templated transcription, initiation	129/5905	249/18670	2.43e-11	8.66e-09	6.61e-09	AR/ATF7IP/BAZ2A/BRF1/BRF2/CDK4/CDK7/CDK9/CDKN1A/CRCP/CREB1/CREBBP/CTNNB1/CTNNBIP1/DHX36/E2F3/ERCC2/ERCC3/ESRRA/ESRRB/ESRRG/FOSL1/GTF2A2/GTF2E1/GTF2E2/GTF2F1/GTF2H2/GTF2H3/GTF2I/GTF3C1/GTF3C3/GTF3C5/HEY2/H4C3/HMGB1/HNF4A/HNF4G/JUN/KAT2B/MAML1/MAML2/MAZ/MED1/MED10/MED13/MED14/MED15/MED16/MED20/MED24/MED25/MED26/MED4/MED6/MED7/MED8/NCOA6/NOTCH1/NOTCH2/NOTCH3/NOTCH4/NR1D1/NR1D2/NR1H3/NR1I3/NR2C2/NR2E…	129
BP	GO:0060271	cilium assembly	176/5905	366/18670	2.6e-11	8.78e-09	6.7e-09	ABCC4/ABLIM1/ACTR1A/ADAMTS16/AKAP9/ARHGAP35/ARL13B/ARL3/ARMC4/ASAP1/ATAT1/ATG3/ATMIN/ATP6V1D/ATXN10/AVIL/B9D2/BBS1/BBS2/BBS4/CFAP410/C2CD3/CBY1/CC2D2A/CCDC113/CCDC114/CCDC151/BBOF1/CCDC40/CDC14A/CDC14B/CDK10/CDK5RAP2/CEP131/CEP135/CEP152/CEP162/CEP164/CEP192/CEP41/CEP63/CEP70/CEP83/CETN2/CFAP20/CFAP44/CFAP46/CFAP53/CLASP1/CLUAP1/CNTRL/CNTROB/CROCC/CSNK1D/DCTN2/DNAAF2/DNAAF5/DNAH7/DNAI1/DNAI2/DNAL…	176
BP	GO:0006401	RNA catabolic process	188/5905	397/18670	2.92e-11	9.38e-09	7.15e-09	AGO2/AKT1/ALKBH5/ANP32A/APOBEC1/ATM/AXIN2/BTG2/TRIR/CARHSP1/CASC3/CIRBP/CNOT1/CNOT2/CNOT3/CNOT4/CNOT7/CNOT8/CPEB3/CSDC2/CTIF/DAZ1/DAZ4/DCP1B/DCPS/DHX36/DHX9/DIS3L/DIS3L2/DKC1/DROSHA/DXO/EDC3/EIF3E/EIF4G1/ERN1/ETF1/EXOSC1/EXOSC10/EXOSC2/EXOSC4/EXOSC7/EXOSC8/EXOSC9/FMR1/FTO/FXR1/GIGYF2/GSPT1/GTPBP1/HNRNPA0/HNRNPC/HNRNPM/HNRNPU/HSPA1A/HSPA1B/HSPA8/HSPB1/IGF2BP2/IGF2BP3/ISG20/KHSRP/LARP1/LIN28A/NBDY/…	188
BP	GO:0070646	protein modification by small protein removal	149/5905	299/18670	3.29e-11	9.61e-09	7.33e-09	ACTL6A/ACTR8/APC/AR/ASXL2/ATXN3/ATXN7/ATXN7L3/BABAM1/BARD1/BIRC2/BIRC3/BRCA1/BRCC3/CDC25A/CLSPN/COPS4/COPS6/COPS7B/DDB2/DDX58/DESI2/EP300/ABRAXAS1/MINDY1/FOXK2/GATA3/GPS1/HCFC1/HGS/HIF1A/IFIH1/IKBKG/IL33/INO80C/INO80D/ITCH/JOSD2/KAT2A/KAT2B/KDM1B/KEAP1/MBD6/MCRS1/MDM2/MDM4/NEDD8/NFKBIA/NFRKB/OGT/OTUB1/OTUD4/OTUD5/OTUD6B/OTUD7B/OTULIN/PRKN/PSMA1/PSMA2/PSMA3/PSMA7/PSMB3/PSMB5/PSMB6/PSMB7/PSMB8/PSMB…	149
BP	GO:0034504	protein localization to nucleus	134/5905	262/18670	3.24e-11	9.61e-09	7.33e-09	ABCA7/AKT1/ANGPT1/APPL2/ARNTL/INTS13/BAG3/BANP/BARD1/BBS4/BMP7/BYSL/ILRUN/CALR/CDK5RAP3/CDKN1A/CHP1/CLDN18/CTDNEP1/DCLK1/DCLK2/DKC1/DMAP1/DNAJB6/DTX3L/DVL1/ECT2/FAM53A/FAM53C/FLNA/FYN/GBP2/GCKR/GLI3/GLIS2/GLUL/GTSE1/HDAC3/HNRNPU/IPO4/IPO8/IPO9/JUP/KPNA2/KPNA3/KPNA4/KPNA6/KPNB1/LILRB4/LMNA/LZTS2/MAPK1/MCRS1/MDFIC/MDM2/MED1/MFHAS1/MORC3/MSX1/NF1/NF2/NFKBIA/NMD3/NOL8/NUP153/NUP155/NUP188/NUP214/NUP5…	134
BP	GO:0016579	protein deubiquitination	142/5905	283/18670	5.06e-11	1.41e-08	1.08e-08	ACTL6A/ACTR8/APC/AR/ASXL2/ATXN3/ATXN7/ATXN7L3/BABAM1/BARD1/BIRC2/BIRC3/BRCA1/BRCC3/CDC25A/CLSPN/DDB2/DDX58/DESI2/EP300/ABRAXAS1/MINDY1/FOXK2/GATA3/HCFC1/HGS/HIF1A/IFIH1/IKBKG/IL33/INO80C/INO80D/ITCH/JOSD2/KAT2A/KAT2B/KDM1B/KEAP1/MBD6/MCRS1/MDM2/MDM4/NEDD8/NFKBIA/NFRKB/OGT/OTUB1/OTUD4/OTUD5/OTUD6B/OTUD7B/OTULIN/PRKN/PSMA1/PSMA2/PSMA3/PSMA7/PSMB3/PSMB5/PSMB6/PSMB7/PSMB8/PSMB9/PSMC1/PSMC2/PSMC4/PSMC…	142
BP	GO:0000377	RNA splicing, via transesterification reactions with bulged adenosine as nucleophile	180/5905	379/18670	5.68e-11	1.46e-08	1.11e-08	AAR2/AQR/BUD31/CACTIN/CASC3/CCAR1/CDK13/CELF1/CELF2/CELF6/CHERP/CIRBP/CLP1/COIL/CPSF1/CPSF3/CPSF7/CTNNBL1/CWC15/CWC25/DAZAP1/DBR1/DCPS/DDX17/DDX20/DDX23/DDX39A/DDX42/DDX46/ESS2/DHX15/DHX16/DHX35/DHX38/DHX40/DHX8/DHX9/DYRK1A/FMR1/FUS/GCFC2/GEMIN2/GEMIN7/GEMIN8/GPATCH1/GPKOW/GTF2F1/HNRNPA0/HNRNPA1/HNRNPA3/HNRNPC/HNRNPF/HNRNPH1/HNRNPL/HNRNPM/HNRNPU/HNRNPUL1/HSPA8/HTATSF1/IK/JMJD6/KDM1A/LSM2/LSM3/LSM…	180
BP	GO:0000398	mRNA splicing, via spliceosome	180/5905	379/18670	5.68e-11	1.46e-08	1.11e-08	AAR2/AQR/BUD31/CACTIN/CASC3/CCAR1/CDK13/CELF1/CELF2/CELF6/CHERP/CIRBP/CLP1/COIL/CPSF1/CPSF3/CPSF7/CTNNBL1/CWC15/CWC25/DAZAP1/DBR1/DCPS/DDX17/DDX20/DDX23/DDX39A/DDX42/DDX46/ESS2/DHX15/DHX16/DHX35/DHX38/DHX40/DHX8/DHX9/DYRK1A/FMR1/FUS/GCFC2/GEMIN2/GEMIN7/GEMIN8/GPATCH1/GPKOW/GTF2F1/HNRNPA0/HNRNPA1/HNRNPA3/HNRNPC/HNRNPF/HNRNPH1/HNRNPL/HNRNPM/HNRNPU/HNRNPUL1/HSPA8/HTATSF1/IK/JMJD6/KDM1A/LSM2/LSM3/LSM…	180
BP	GO:0061013	regulation of mRNA catabolic process	107/5905	199/18670	6.88e-11	1.7e-08	1.3e-08	AGO2/AKT1/ALKBH5/ANP32A/APOBEC1/AXIN2/BTG2/CARHSP1/CIRBP/CNOT1/CNOT7/CNOT8/CPEB3/CSDC2/DAZ1/DAZ4/DHX36/DHX9/EIF4G1/EXOSC1/EXOSC2/EXOSC4/EXOSC7/EXOSC8/EXOSC9/FMR1/FTO/FXR1/GIGYF2/GTPBP1/HNRNPA0/HNRNPC/HNRNPM/HNRNPU/HSPA1A/HSPA8/HSPB1/IGF2BP2/IGF2BP3/KHSRP/LARP1/MAPKAPK2/METTL14/METTL3/MEX3D/MOV10/MTOR/NUP214/TENT4A/PARN/PCBP4/POLR2G/PRKCA/PRR5L/PSMA1/PSMA2/PSMA3/PSMA7/PSMB3/PSMB5/PSMB6/PSMB7/PSMB8…	107
CC	GO:0031252	cell leading edge	184/6104	403/19717	2.89e-10	1.81e-08	1.16e-08	ABCA7/ABI1/ABI3/ABL1/ABLIM1/ACTG2/ADGRV1/AIF1/AIF1L/AKT2/AMOT/AMOTL1/ANTXR1/ANXA2/APBB1IP/APC/APC2/APPL2/ARFIP2/ARHGAP31/ARHGEF26/ARHGEF4/ARHGEF6/ARPIN/ASAP3/ATP7A/BCAS3/BSPRY/C2CD5/CADM4/CAPG/CD44/CDC42BPA/CDC42BPB/CDH2/CIB1/CLIP1/CSPG4/CTNNA2/CTNNB1/CTNND1/CTTN/DAG1/DBNL/DDX58/DGKZ/DLC1/DNM2/DPYSL3/DST/EPB41L5/EPHA2/EPS8/EPS8L2/EZR/FAM107A/RIPOR2/FAP/FAT1/FER/FERMT2/FGD1/FGD2/FGD4/FGD5/FGD6/FLO…	184
CC	GO:0000790	nuclear chromatin	174/6104	377/19717	3.11e-10	1.81e-08	1.16e-08	ACTL6A/ACTR8/ANP32E/APTX/AR/ARID1A/ASH2L/ASXL2/BAZ1A/BEND3/BRD8/BRD9/BUD31/CBX1/CBX5/CCAR2/CDK12/CDK13/CDK9/CEBPB/CHAF1A/CHD4/CREB1/CREB3L1/CREBBP/CTNNB1/DDX11/DFFA/DHX9/DMAP1/DNMT3A/DPF3/DVL3/ETV3/SINHCAF/FER/GABPA/GATA3/GATAD2A/H2AJ/H2AZ2/MACROH2A2/H3-3A/H3-3B/HAT1/HDAC1/HEY2/HIF1A/HIRA/H1-2/H2AC6/H4C3/HMGB1/HMGXB4/HNRNPC/ING2/ING3/INO80C/IPO4/JUN/JUNB/JUND/KAT2A/KAT5/KAT6A/KAT6B/KAT8/KDM1A/LDB…	174
CC	GO:0090575	RNA polymerase II transcription factor complex	89/6104	163/19717	2.87e-10	1.81e-08	1.16e-08	ARNT/ATF6B/BCL9/BCL9L/CARM1/CDK7/CEBPB/CREB1/CTNNB1/DDIT3/E2F3/E2F7/ERCC2/ERCC3/FOS/GTF2A2/GTF2E1/GTF2E2/GTF2F1/GTF2H2/GTF2H3/HIF1A/HIPK2/HNRNPAB/HNRNPU/ING2/JUN/JUNB/JUND/KAT2A/LDB1/MAX/MED14/MED18/MED26/MED4/MED6/MED8/MMS19/MXD3/MXI1/NFYA/NFYB/NFYC/NR1D1/NR1D2/NR1H3/NR1I3/NR5A2/PBX1/POU2F1/PPARA/PYGO2/RARG/RUNX3/RXRA/RXRG/SFPQ/SMAD2/SMAD3/SMAD4/STAT3/TADA3/TAF1/TAF10/TAF12/TAF4/TAF4B/TAF5/TAF5L…	89
CC	GO:0035097	histone methyltransferase complex	55/6104	86/19717	2.83e-10	1.81e-08	1.16e-08	AEBP2/ASH2L/CBX5/CHD8/CXXC1/DNMT3L/EZH1/HCFC1/INO80C/JARID2/KAT8/KDM4A/KDM4B/KDM5A/KDM5B/KDM5C/KDM5D/KDM6B/KMT2B/KMT2C/KMT2D/LAS1L/MAX/MCRS1/MEN1/MGA/NCOA6/PAGR1/PAXIP1/PELP1/PHF1/PHF19/PHF20/POGZ/PRDM10/PRDM4/PRPF31/REST/RNF2/RUVBL1/SENP3/SETD1B/SUZ12/TAF1/TAF4/TAF6/TAF7/TEX10/UTY/WDR82/ZNF451/ZNF462/ZNF507/ZNF513/ZNF827	55
BP	GO:0033044	regulation of chromosome organization	165/5905	342/18670	7.83e-11	1.87e-08	1.42e-08	AKAP8/AKAP8L/ANAPC1/ANAPC11/ANAPC4/APC/APOBEC1/ARRB1/ATAD2/ATAD2B/ATF7IP/ATM/AXIN2/BCL6/BRCA1/BRD4/BRD7/CDC23/CDK5RAP2/CDK9/CENPE/CHTOP/CTNNB1/CTR9/DDX11/DHX36/DKC1/DLGAP5/DNMT1/DNMT3B/DUSP1/EID1/EXOSC10/TASOR/FBXO5/FMR1/GATA3/GEN1/GNL3L/GTF2H2/H3-3A/H3-3B/HIRA/H1-2/HMBOX1/HNRNPA1/HNRNPC/HNRNPU/IK/ING2/IWS1/JARID2/JDP2/KAT2A/KDM1A/KDM3A/KDM5A/RESF1/KLHL22/KMT2B/LIG4/LMNA/MAD1L1/MAD2L2/MAP2K7/MAPK…	165
BP	GO:0048193	Golgi vesicle transport	175/5905	368/18670	9.21e-11	2.12e-08	1.61e-08	ACSL3/ACTR1A/ANK2/ANKFY1/ANXA13/AP2A1/AP3D1/AP4M1/ARCN1/ARFGAP1/ARFGAP2/ARFRP1/ARL3/ATP9B/BBS1/BBS2/BET1L/BICD2/BLZF1/VPS35L/C16orf70/CAPZA1/CAPZA2/CAPZB/CCDC93/CD59/CENPE/CNIH3/CNIH4/COG1/COG2/COG4/COG7/COG8/COMMD1/COPB2/COPE/COPZ1/COPZ2/CREB3L2/CSK/CSNK1D/CTSZ/DCTN2/DCTN4/DCTN5/DCTN6/DDHD2/DNM2/DYNC1H1/DYNC1LI2/DYNLL1/EPS15/ERGIC1/ERGIC3/F10/F5/F8/F9/GABARAPL2/GAK/GCC2/GGA1/GGA2/RACK1/GOLGA2/GO…	175
BP	GO:0006913	nucleocytoplasmic transport	165/5905	343/18670	1.04e-10	2.31e-08	1.76e-08	AAAS/AKAP13/AKAP8L/AKT1/ALKBH5/ANGPT1/ANP32A/ANP32B/APPL2/ARNTL/BACH2/BAG3/BARD1/CALR/CAMK1/CASC3/CCHCR1/CDKN1A/CHP1/CHTOP/CPSF1/CPSF3/CTDSPL2/DDX19B/DDX20/DDX39A/DHX38/DHX9/DMAP1/DNAJC27/DUSP16/ECT2/EIF4ENIF1/EIF5A/EIF6/FAM53A/FAM53C/FLNA/FYTTD1/GCKR/GEMIN2/GEMIN7/GEMIN8/GLE1/GLI3/GTSE1/HDAC3/HNRNPA1/IPO4/IPO8/IPO9/IWS1/JUP/KPNA2/KPNA3/KPNA4/KPNA6/KPNB1/LMNA/LSG1/LZTS2/MAGOH/MAPK1/MCM3AP/MDFIC/M…	165
BP	GO:0044782	cilium organization	181/5905	384/18670	1.1e-10	2.35e-08	1.79e-08	ABCC4/ABLIM1/ACTR1A/ADAMTS16/AKAP9/ARHGAP35/ARL13B/ARL3/ARMC4/ASAP1/ATAT1/ATG3/ATMIN/ATP6V1D/ATXN10/AVIL/B9D2/BBS1/BBS12/BBS2/BBS4/CFAP410/C2CD3/CBY1/CC2D2A/CCDC113/CCDC114/CCDC151/BBOF1/CCDC40/CDC14A/CDC14B/CDK10/CDK5RAP2/CEP131/CEP135/CEP152/CEP162/CEP164/CEP192/CEP41/CEP63/CEP70/CEP83/CETN2/CFAP20/CFAP44/CFAP46/CFAP53/CLASP1/CLUAP1/CNTRL/CNTROB/CROCC/CSNK1D/DCTN2/DNAAF2/DNAAF5/DNAH7/DNAI1/DNAI…	181
BP	GO:0051169	nuclear transport	166/5905	346/18670	1.19e-10	2.46e-08	1.88e-08	AAAS/AKAP13/AKAP8L/AKT1/ALKBH5/ANGPT1/ANP32A/ANP32B/APPL2/ARNTL/BACH2/BAG3/BANF1/BARD1/CALR/CAMK1/CASC3/CCHCR1/CDKN1A/CHP1/CHTOP/CPSF1/CPSF3/CTDSPL2/DDX19B/DDX20/DDX39A/DHX38/DHX9/DMAP1/DNAJC27/DUSP16/ECT2/EIF4ENIF1/EIF5A/EIF6/FAM53A/FAM53C/FLNA/FYTTD1/GCKR/GEMIN2/GEMIN7/GEMIN8/GLE1/GLI3/GTSE1/HDAC3/HNRNPA1/IPO4/IPO8/IPO9/IWS1/JUP/KPNA2/KPNA3/KPNA4/KPNA6/KPNB1/LMNA/LSG1/LZTS2/MAGOH/MAPK1/MCM3AP/M…	166
BP	GO:0043122	regulation of I-kappaB kinase/NF-kappaB signaling	122/5905	237/18670	1.43e-10	2.87e-08	2.19e-08	ABL1/AKAP13/AKT1/ALPK1/ANGPT1/APOL3/ASH1L/ATP2C1/BIRC2/BIRC3/BRD4/BST2/CARD19/CANT1/CAPN3/CARD11/CARD8/CARD9/CASP10/CD4/CFLAR/CHUK/CPNE1/CTNNB1/CX3CR1/CXXC5/DAB2IP/DDRGK1/DDX21/DHX36/ECT2/EDA/EDA2R/EEF1D/F2R/F2RL1/FADD/FLNA/FYN/GJA1/GPRC5B/GSTP1/HDAC1/HSPB1/HTR2B/IFIT5/IKBKE/IKBKG/IL1RN/IRAK1/IRAK4/IRF3/JMJD8/LGALS1/LITAF/LTBR/LTF/MAP3K14/MIB2/NEK6/NFKBID/NOD1/NR1D1/OTUD7B/PRKN/PDPK1/PELI2/PER1/P…	122
CC	GO:0098687	chromosomal region	162/6104	349/19717	7.51e-10	4.07e-08	2.61e-08	AHCTF1/ANAPC16/APC/ATM/AURKC/BAZ1B/BOD1/BOD1L1/BRCA2/SPOUT1/KNL1/CBX1/CBX5/CDC73/CEBPB/CENPE/CENPH/CENPI/CENPL/CENPN/CENPO/CENPQ/CFDP1/CHEK2/CLASP1/CLIP1/CSNK1A1/DCLRE1B/DCLRE1C/DCTN2/DCTN4/DCTN5/DCTN6/DDB1/DHX36/DMC1/DNMT1/DNMT3A/DOT1L/DYNC1LI2/DYNLL1/EID3/EZH1/FMR1/GAR1/MACROH2A2/H3-3A/H3-3B/HAT1/HIRA/H4C3/HMBOX1/HNRNPU/HSF1/ITGB3BP/KAT2B/KAT8/KDM1A/KIF18A/KIF2C/KNTC1/LIG4/LRIF1/MAD1L1/MBD6/MCM…	162
BP	GO:0019058	viral life cycle	158/5905	328/18670	2.27e-10	4.18e-08	3.19e-08	AAAS/GRK2/ANPEP/ANXA2/APOBEC3C/APOBEC3G/APOE/AXL/BANF1/BST2/BTBD17/CAV1/CCL2/CCNK/CD28/CD4/CD80/CD81/CDHR3/CHMP1A/CHMP1B/CHMP2A/CHMP4A/CHMP4B/CNOT7/CR1/CR2/CTBP2/DAG1/DDB1/DDX3X/DEK/EEA1/EFNB2/EGFR/EIF2AK2/EIF2AK4/EPHA2/EPS15/FAM111A/TASOR/FKBP6/FMR1/GSN/HACD3/HAVCR1/HMGA2/HS3ST5/HSPA1A/HSPA1B/HTATSF1/IFIT5/IFITM1/IFITM2/IFITM3/ILF3/INPP5K/ISG20/IST1/ITCH/ITGAV/ITGB1/ITGB3/ITGB5/ITGB6/ITGB7/RESF1…	158
BP	GO:0043487	regulation of RNA stability	99/5905	183/18670	2.23e-10	4.18e-08	3.19e-08	AKT1/ALKBH5/ANP32A/APOBEC1/AXIN2/CARHSP1/CIRBP/CPEB3/CSDC2/DAZ1/DAZ4/DHX36/DHX9/DKC1/DXO/EIF4G1/EXOSC1/EXOSC2/EXOSC4/EXOSC7/EXOSC8/EXOSC9/FMR1/FTO/FXR1/GIGYF2/HNRNPA0/HNRNPC/HNRNPM/HNRNPU/HSPA1A/HSPA8/HSPB1/IGF2BP2/IGF2BP3/KHSRP/LARP1/MAPKAPK2/METTL14/METTL3/MEX3D/MOV10/MTOR/NUP214/TENT4A/PARN/PCBP4/PRKCA/PSMA1/PSMA2/PSMA3/PSMA7/PSMB3/PSMB5/PSMB6/PSMB7/PSMB8/PSMB9/PSMC1/PSMC2/PSMC4/PSMC5/PSMC6/PS…	99
BP	GO:0043618	regulation of transcription from RNA polymerase II promoter in response to stress	72/5905	121/18670	2.23e-10	4.18e-08	3.19e-08	ANKRD2/ARNT/ATF3/ATF6/ATF6B/BAG3/CEBPB/CHD6/CREB3L1/CREBBP/CUL2/DDIT3/DNAJB1/EGLN1/EGLN3/EP300/EPAS1/GCN1/HIF1A/HIF3A/HSF1/HSF4/HSPA1A/JUN/LIMD1/MAPK7/MBTPS2/MT3/MUC1/NCK1/NCK2/NEDD4/NFE2L2/NOTCH1/PSMA1/PSMA2/PSMA3/PSMA7/PSMB3/PSMB5/PSMB6/PSMB7/PSMB8/PSMB9/PSMC1/PSMC2/PSMC4/PSMC5/PSMC6/PSMD1/PSMD11/PSMD13/PSMD2/PSMD3/PSMD4/PSMD5/PSMD6/PSMD8/PSMD9/PSME1/PSME2/PSME4/RBL2/RBPJ/SIN3A/SIRT2/STOX1/TAF1…	72
BP	GO:0043488	regulation of mRNA stability	96/5905	177/18670	3.46e-10	6.17e-08	4.71e-08	AKT1/ALKBH5/ANP32A/APOBEC1/AXIN2/CARHSP1/CIRBP/CPEB3/CSDC2/DAZ1/DAZ4/DHX36/DHX9/EIF4G1/EXOSC1/EXOSC2/EXOSC4/EXOSC7/EXOSC8/EXOSC9/FMR1/FTO/FXR1/GIGYF2/HNRNPA0/HNRNPC/HNRNPM/HNRNPU/HSPA1A/HSPA8/HSPB1/IGF2BP2/IGF2BP3/KHSRP/LARP1/MAPKAPK2/METTL14/METTL3/MEX3D/MOV10/MTOR/NUP214/TENT4A/PARN/PCBP4/PRKCA/PSMA1/PSMA2/PSMA3/PSMA7/PSMB3/PSMB5/PSMB6/PSMB7/PSMB8/PSMB9/PSMC1/PSMC2/PSMC4/PSMC5/PSMC6/PSMD1/PSMD1…	96
MF	GO:0003713	transcription coactivator activity	163/5983	319/17697	1.08e-10	6.38e-08	5.24e-08	ABL1/ABT1/ACTL6A/ACTN4/ARID1A/ARNT/ATF6/ATXN7L3/BCL9/BCL9L/BIRC2/BRCA1/BRD7/BUD31/CARM1/CCAR1/CCAR2/CCNE1/CDK7/CREBBP/CTBP2/CTNNB1/DCAF6/DDX17/DHX9/DTX1/DYRK1B/E4F1/ECD/EDF1/EP300/NIBAN2/FGF2/FUS/GABPA/GATA3/GMEB2/GPS2/GTF2A2/GTF2F1/HCFC1/HIPK2/HMGB1/JADE1/JMJD6/JMY/JUN/JUNB/JUND/JUP/KAT2A/KAT2B/KAT5/KAT6A/KDM1A/KDM5A/KLF7/KMT2C/KMT2D/LPIN1/LPIN2/MAK/MAML1/MAML2/MAX/MED1/MED12L/MED13/MED14/MED16/…	163
BP	GO:0071383	cellular response to steroid hormone stimulus	126/5905	250/18670	4.24e-10	7.36e-08	5.61e-08	ABHD2/ADTRP/AKAP13/AKR1C3/ANXA1/AQP1/AR/ARID1A/ARNTL/ATP1A2/AXIN1/BMP7/BRCA1/BUD31/CALR/CARM1/CASP9/CCNE1/CDK7/CFLAR/CNOT1/CNOT2/CRY2/CTNNB1/CYP7B1/DDIT4/DDRGK1/DDX17/DDX54/DNMT3B/EGFR/EIF4EBP1/EP300/ERRFI1/ESRRA/ESRRB/ESRRG/FAM107A/FOXO1/FOXO3/GPER1/GSTP1/HDAC1/HDAC6/HEYL/HNF4A/HNF4G/HNRNPU/KANK2/KAT5/KCTD6/KDM3A/KDM5D/KLF9/KMT2D/LMO3/MED1/NCOA1/NCOA3/NCOA6/NCOR1/NCOR2/NEDD4/NPC1/NR1D1/NR1D2/NR1…	126
BP	GO:0006302	double-strand break repair	125/5905	248/18670	4.94e-10	8.14e-08	6.21e-08	ACTR8/APTX/ATM/AUNIP/BABAM1/BARD1/BRCA1/BRCA2/BRCC3/CYREN/PAXX/CHEK2/CIB1/DCLRE1B/DCLRE1C/DDX11/DEK/DMC1/DTX3L/EXD2/EYA1/ABRAXAS1/SHLD2/FAN1/FBH1/FIGN/FMN2/FOXM1/FUS/GEN1/GINS2/HELQ/HERC2/H4C3/HMGA2/HSF1/HUS1/KAT5/KDM1A/KDM2A/MARF1/KLHL15/LIG3/LIG4/MAD2L2/CGAS/MCM4/MCM5/MCM6/MCM7/MCM8/MDC1/MGMT/MMS19/MMS22L/MRE11/MTA1/NABP2/NSMCE1/NSMCE2/NUCKS1/NUDT16/OTUB1/PALB2/TENT4A/PARP1/PARP3/PARP9/PAXIP1/P…	125
BP	GO:0043620	regulation of DNA-templated transcription in response to stress	74/5905	127/18670	4.89e-10	8.14e-08	6.21e-08	ANKRD2/ARNT/ATF3/ATF6/ATF6B/BAG3/CEBPB/CHD6/CREB3L1/CREBBP/CUL2/DDIT3/DNAJB1/EGLN1/EGLN3/EP300/EPAS1/GCN1/HIF1A/HIF3A/HSF1/HSF4/HSPA1A/JUN/LIMD1/MAPK7/MBTPS2/MT3/MUC1/NCK1/NCK2/NEDD4/NFE2L2/NOTCH1/PSMA1/PSMA2/PSMA3/PSMA7/PSMB3/PSMB5/PSMB6/PSMB7/PSMB8/PSMB9/PSMC1/PSMC2/PSMC4/PSMC5/PSMC6/PSMD1/PSMD11/PSMD13/PSMD2/PSMD3/PSMD4/PSMD5/PSMD6/PSMD8/PSMD9/PSME1/PSME2/PSME4/RBL2/RBPJ/RELA/RGS14/SIN3A/SIRT2…	74
CC	GO:0005769	early endosome	161/6104	350/19717	1.91e-09	9.65e-08	6.19e-08	ABCA7/ACKR2/ACKR3/ADRB1/AKT2/ANK2/ANKFY1/ANKRD13B/ANKRD27/ANXA1/ANXA2/AP4M1/APOE/APPL2/ASTN2/CAV1/CCDC154/WASHC3/CCDC93/CD4/CHMP1A/CLCN5/COMMD1/DBNL/DERL2/DNAJC13/DTX3L/EEA1/EGFR/EHD4/EPHA4/EPHB1/EPS15/F2R/F2RL1/PHETA1/WASHC2A/WASHC2C/FGD2/FGD5/FKBP15/GGA1/GGA2/GJA1/GPER1/GPR107/HFE/HGS/HLA-A/HLA-B/HSD17B6/IGF2R/INPP5B/INPP5F/ITCH/KIAA0319/WASHC4/KIF16B/LDLR/LDLRAP1/LITAF/LLGL1/LRP1/LRP6/MAP2K2/M…	161
BP	GO:0007249	I-kappaB kinase/NF-kappaB signaling	133/5905	269/18670	7.15e-10	1.15e-07	8.77e-08	ABL1/AKAP13/AKT1/ALPK1/ANGPT1/APOL3/ASH1L/ATP2C1/BIRC2/BIRC3/BRD4/BST2/CARD19/CANT1/CAPN3/CARD11/CARD8/CARD9/CASP10/CD14/CD4/CFLAR/CHUK/CPNE1/CTNNB1/CX3CR1/CXXC5/DAB2IP/DDRGK1/DDX21/DHX36/ECT2/EDA/EDA2R/EEF1D/F2R/F2RL1/FADD/FAIM/FLNA/FYN/GJA1/GPRC5B/GSTP1/HACD3/HDAC1/HSPB1/HTR2B/IFIT5/IKBKE/IKBKG/IL1RN/IRAK1/IRAK4/IRF3/JMJD8/LGALS1/LITAF/LTBR/LTF/MAP3K14/MIB2/NEK6/NFKBIA/NFKBID/NKIRAS2/NOD1/NR1D1…	133
BP	GO:0022604	regulation of cell morphogenesis	216/5905	484/18670	8.89e-10	1.33e-07	1.01e-07	ABL1/ACTN4/ADGRB3/ADNP/ALDOA/AMIGO1/ANAPC2/ANKRD27/ANXA1/APOE/ARAP1/ARHGAP35/ARHGAP4/ARHGEF18/ARPIN/BAMBI/BCL9L/BRSK2/BRWD1/BRWD3/CFAP410/CALR/CAMK2B/CAMSAP1/CAPRIN1/CAPRIN2/CAPZB/CCL2/CD44/CDC42EP1/CDC42EP4/CDH2/CDH4/CDKL3/CFDP1/CHN1/CIB1/CPNE9/CRK/CRKL/CSF1R/CTTN/DAG1/DBNL/DHX36/DLC1/DLG4/DNM2/DNM3/DOCK1/DOCK5/DPYSL2/DRAXIN/DVL1/DVL2/DVL3/EEF2K/EFNA5/EPHA4/EPS8/EZR/FAM171A1/WASHC2C/FBLN1/FBXO31…	216
BP	GO:0046777	protein autophosphorylation	119/5905	235/18670	8.88e-10	1.33e-07	1.01e-07	ABL1/AKT1/ALK/ATM/BCR/BLK/CAD/CALM3/CAMK2A/CAMK2B/CAV1/CDK12/CHEK2/CHP1/CLK1/CLK2/CLK3/CSF1R/CSK/CSNK1G2/DAPK1/DDR1/DDR2/DYRK1A/DYRK1B/EEF2K/EGFR/EIF2AK2/EIF2AK4/EIF2S1/ENG/EPHA4/EPHB1/EPHB4/ERBB2/ERBB4/ERN1/ERRFI1/FER/FES/FGFR1/FGFR2/FGFR3/FYN/IGF1R/INSR/IQGAP1/IRAK1/JUN/LCK/LYN/MAK/MAP2K2/MAP3K11/MAP3K12/MAP4K1/MAPKAPK2/MAPKAPK3/MAPKAPK5/MARK2/MARK3/MELK/MINK1/MKNK1/MKNK2/MRE11/MTOR/MUSK/MVP/MY…	119
BP	GO:0043401	steroid hormone mediated signaling pathway	98/5905	184/18670	8.5e-10	1.33e-07	1.01e-07	ABHD2/AKAP13/AR/ARID1A/ARNTL/AXIN1/BMP7/BRCA1/BUD31/CALR/CARM1/CCNE1/CDK7/CNOT1/CNOT2/CRY2/CTNNB1/CYP7B1/DDRGK1/DDX17/DDX54/EP300/ESRRA/ESRRB/ESRRG/GPER1/HDAC1/HDAC6/HEYL/HNF4A/HNF4G/KANK2/KAT5/KCTD6/KDM3A/KDM5D/KMT2D/LMO3/MED1/NCOA1/NCOA3/NCOA6/NCOR1/NCOR2/NEDD4/NR1D1/NR1D2/NR1H3/NR1I3/NR2C2/NR2E1/NR2F1/NR2F2/NR2F6/NR3C2/NR4A3/NR5A2/NR6A1/NRIP1/PADI2/PAGR1/PAQR8/PARP1/PER1/PIAS1/PMEPA1/PLPP1/PPA…	98
CC	GO:0005667	transcription factor complex	166/6104	365/19717	3.01e-09	1.34e-07	8.61e-08	ABT1/ARNT/ARNT2/ARNTL/ASCC1/ATF6B/ATF7IP/BARX2/BCL9/BCL9L/BRF1/BRF2/CARM1/CDK4/CDK7/CEBPB/CREB1/CREM/CTNNB1/DACH1/DDIT3/E2F3/E2F7/ELMSAN1/EP300/EPAS1/ERCC2/ERCC3/FOS/GATA6/GTF2A2/GTF2E1/GTF2E2/GTF2F1/GTF2H2/GTF2H3/GTF3C1/GTF3C3/GTF3C5/GTF3C6/HAX1/HDAC1/HIF1A/HIPK2/HNRNPAB/HNRNPU/HOXD12/ING2/JUN/JUNB/JUND/KAT2A/KAT5/KDM1A/LDB1/LIMD1/LMO2/MAX/MED14/MED18/MED25/MED26/MED4/MED6/MED7/MED8/MEIS1/MMS19/…	166
CC	GO:0036064	ciliary basal body	74/6104	133/19717	2.92e-09	1.34e-07	8.61e-08	AKT1/ARHGAP35/B9D2/BBS1/BBS2/BBS4/CFAP410/C2CD3/SPACA9/CBY1/CCDC151/BBOF1/CDC14A/CDK10/CEP131/CEP41/CETN2/CFAP20/CSNK1A1/DAAM1/WHRN/DLG5/DYNC2LI1/DZIP1/DZIP1L/EVC/EZR/FAM161A/FAM92A/FANK1/FBF1/GAS8/ICK/IFT122/IFT140/IFT172/IFT46/IFT57/IFT81/IFT88/INTU/JADE1/KIAA0586/MARK4/MKS1/NEDD1/NPHP4/OFD1/PCM1/POC1B/PTPN23/RAB8A/RABEP2/RABL2B/RILP/RILPL1/RILPL2/RP2/RPGR/RPGRIP1L/CPLANE2/ENTR1/SDCCAG8/SSX2IP/…	74
BP	GO:0031503	protein-containing complex localization	137/5905	281/18670	1.3e-09	1.91e-07	1.45e-07	AAAS/AKAP8L/ALKBH5/AP3D1/ARL3/ATM/BBS12/CACNG4/CASC3/CEP112/CEP131/CHTOP/CLUAP1/CPLX1/CPSF1/CPSF3/DAG1/DDX19B/DDX39A/DHX38/DLG4/DNM2/DNM3/DRD3/DYNC2H1/DYNC2LI1/DYNLL1/DYNLRB1/EFNB2/EIF5A/EIF6/EPS15/EXOC3/EXOC3L2/EZR/FYTTD1/GLE1/GPC4/GPHN/HIP1/HNRNPU/HSPB11/ICK/IFT122/IFT140/IFT172/IFT22/IFT27/IFT43/IFT46/IFT57/IFT74/IFT81/IFT88/ITGB3/IWS1/KIF5A/KLHL21/LGI1/MAGOH/MAK/MAPK10/MCM3AP/NACC2/NMD3/NSG1/…	137
BP	GO:0043414	macromolecule methylation	148/5905	309/18670	1.38e-09	1.97e-07	1.5e-07	ARID4A/ARID4B/ARMT1/ASH1L/ASH2L/ATF7IP/BAZ2A/BCDIN3D/BEND3/BHMT/BRCA1/BRD4/BTG2/BMT2/TRMO/CAMKMT/CARM1/CHTOP/CMTR1/CMTR2/COPRS/CTNNB1/CTR9/CXXC1/DIMT1/DMAP1/DNMT1/DNMT3A/DNMT3B/DNMT3L/DOT1L/EHMT1/EMG1/ETF1/EZH1/NIBAN2/ANTKMT/FBL/FKBP6/FOS/FTSJ1/FTSJ3/GATA3/GATAD2A/GSPT1/H1-2/IWS1/JARID2/KDM1A/KDM1B/KDM3A/VIRMA/TRMT9B/KMT2B/KMT2C/KMT2D/LMNA/MBD1/MBD2/MBD3/MEN1/CSKMT/EEF1AKNMT/METTL14/EEF1AKMT3/MET…	148
BP	GO:0016482	cytosolic transport	86/5905	158/18670	2.24e-09	3.13e-07	2.38e-07	ANKFY1/ANKRD27/AP2A1/AP4M1/ARFRP1/BAIAP3/BET1L/CLN5/CLTCL1/DENND2A/DENND5A/DNAJC13/EEA1/EMP2/EPS15/EZR/PHETA1/FAM160A2/WASHC2A/WASHC2C/GAK/GCC2/GGA1/GOSR1/GOSR2/HEATR5A/HOOK2/KIF16B/KIF1A/KIF1C/KIF5A/KIF5B/KLHL20/MAP2K2/MAPK1/MON2/MSN/PRKN/PIKFYVE/PLEKHJ1/SLC66A2/PTPN23/RAB29/RAB5A/RAB6A/RAB9A/RBSN/RDX/RHOBTB3/RIC1/RILP/SGSM2/SNF8/SNX1/SNX12/SNX16/SNX3/SNX5/SORL1/SORT1/SPAG9/SRC/SRSF10/STX16/STX5…	86
MF	GO:0003714	transcription corepressor activity	126/5983	238/17697	8.06e-10	3.17e-07	2.6e-07	AEBP1/AEBP2/ARHGAP35/ARID5A/ATF3/ATF7IP/ATN1/BHLHE40/BHLHE41/BRD7/CASP8AP2/CBFA2T2/CCAR1/CDYL2/CIR1/CNOT7/CREBBP/CTBP2/DDIT3/DDX54/DMAP1/DNAJB1/DNMT3A/DNMT3B/E2F7/E4F1/EID1/ERF/EZH1/GON4L/GPS2/HDAC1/HDAC3/HDAC4/HDAC7/HDGF/HEYL/HIPK2/HIRA/HNRNPU/HSBP1L1/HSF4/HSPA1A/ID3/ID4/JDP2/JUNB/KCNIP3/KCTD1/KDM5B/KLF12/LDB1/LIMD1/MED1/MEIS2/MIER2/MIER3/MNT/MTA1/MTA2/MXD1/MXD4/MXI1/MYBBP1A/N4BP2L2/NAB2/NACC2/N…	126
CC	GO:0061695	transferase complex, transferring phosphorus-containing groups	124/6104	259/19717	7.55e-09	3.18e-07	2.04e-07	ACVR1/ACVR2B/ATG13/ATG14/BCCIP/CCND3/CCNE1/CCNG1/CCNG2/CCNJ/CCNJL/CCNK/CCNT1/CDC73/CDK12/CDK13/CDK4/CDK7/CDK9/CDKN1A/CHUK/CKS1B/CRCP/CTR9/ERCC2/ERCC3/ERN1/GTF2A2/GTF2E1/GTF2E2/GTF2F1/GTF2H2/GTF2H3/IFIT5/IGF1R/IKBKG/INSR/IRS1/KAT2A/LAS1L/MAD2L2/MAP3K5/MMS19/MYO6/PAF1/PEX2/PFKFB1/PFKL/PFKM/PFKP/PHKA1/PHKA2/PHKG1/PHKG2/PIK3C2A/PIK3C2B/PIK3R2/PIK3R3/PIK3R4/PIK3R5/PKM/POLA1/POLD1/POLD2/POLD4/POLE2/POL…	124
BP	GO:0051168	nuclear export	101/5905	194/18670	2.43e-09	3.32e-07	2.53e-07	AAAS/AKAP13/AKAP8L/ALKBH5/ANP32B/BAG3/BARD1/CALR/CAMK1/CASC3/CCHCR1/CHP1/CHTOP/CPSF1/CPSF3/CTDSPL2/DDX19B/DDX39A/DHX38/DHX9/DNAJC27/DUSP16/EIF4ENIF1/EIF5A/EIF6/FYTTD1/GLE1/GTSE1/HNRNPA1/IWS1/LSG1/LZTS2/MAGOH/MCM3AP/MDM2/NEMF/NMD3/NUP153/NUP155/NUP188/NUP205/NUP210/NUP214/NUP37/NUP43/NUP50/NUP85/NUP98/NUP58/NUP42/NXF1/PHAX/POLDIP3/POM121/PPM1A/PRKACA/RAE1/RANBP3/RANGAP1/RAPGEF3/RBM22/RBM27/RPS15/R…	101
CC	GO:0001726	ruffle	89/6104	172/19717	1e-08	4e-07	2.57e-07	ABCA7/AIF1/AIF1L/AKT2/AMOT/ANXA2/APC/APPL2/ARFIP2/ARHGEF26/ARHGEF4/ASAP3/C2CD5/CAPG/CIB1/CLIP1/CTTN/DBNL/DDX58/DLC1/DNM2/EPB41L5/EPHA2/EPS8/EPS8L2/EZR/FAM107A/FAP/FGD1/FGD2/FGD4/FGD5/FGD6/GSN/HIP1R/ARHGAP45/IFIT5/INPP5E/INPP5K/IQGAP1/ITGAV/ITGB1/ITGB3/KANK1/KIF18A/KLHL2/KSR1/MACF1/MKLN1/MTM1/MTMR14/MTSS2/MYH9/MYO10/MYO1C/MYO6/NCKAP1/NF2/PACSIN1/PALLD/PDE9A/PDLIM7/PDPN/PIP5K1A/PLCG1/PLEK/PLEKHO1/P…	89
BP	GO:0090263	positive regulation of canonical Wnt signaling pathway	81/5905	147/18670	3.02e-09	4.05e-07	3.09e-07	ARNTL/AXIN1/AXIN2/BAMBI/CAPRIN2/CAV1/CCAR2/CSNK1D/CSNK1G2/CTDNEP1/DAAM2/DDX3X/EDA/EGF/EGFR/FGFR2/GPC5/GPRC5B/ILK/JUP/KANK1/LGR4/LGR6/LYPD6/NLE1/NRARP/PLEKHA4/PPM1A/PRDM15/PSMA1/PSMA2/PSMA3/PSMA7/PSMB3/PSMB5/PSMB6/PSMB7/PSMB8/PSMB9/PSMC1/PSMC2/PSMC4/PSMC5/PSMC6/PSMD1/PSMD11/PSMD13/PSMD2/PSMD3/PSMD4/PSMD5/PSMD6/PSMD8/PSMD9/PSME1/PSME2/PSME4/RBPJ/RNF146/RNF220/RSPO4/RUVBL1/SCEL/SFRP2/SFRP4/SMAD3/SMU…	81
BP	GO:0051056	regulation of small GTPase mediated signal transduction	158/5905	338/18670	3.44e-09	4.52e-07	3.45e-07	ABCA1/ABL1/ABR/ADCYAP1R1/ADGRG1/ADRA1A/AKAP13/AMOT/APOE/ARAP1/ARAP2/ARFGAP1/ARHGAP17/ARHGAP19/ARHGAP23/ARHGAP24/ARHGAP26/ARHGAP29/ARHGAP31/ARHGAP32/ARHGAP35/ARHGAP39/ARHGAP4/ARHGAP5/ARHGEF1/ARHGEF10/ARHGEF10L/ARHGEF11/ARHGEF12/ARHGEF16/ARHGEF17/ARHGEF18/ARHGEF26/ARHGEF37/ARHGEF39/ARHGEF4/ARHGEF40/ARHGEF6/ARRB1/BCL6/BCR/CADM4/CBL/CCDC125/CGNL1/CHN1/CRK/CRKL/CSF1/CYTH1/CYTH2/DAB2IP/DENND1A/DLC1/DNM…	158
BP	GO:0010256	endomembrane system organization	196/5905	438/18670	4.1e-09	5.17e-07	3.94e-07	A4GALT/ABCA1/ABCA7/AKAP8L/AKAP9/AKT1/AKT2/ALS2CL/ANK2/ANKLE2/ANO6/ANO7/ANXA6/AP3D1/AR/ASAP1/GET3/ATL2/ATL3/ATP2A2/ATP8B1/ATP8B3/BAIAP3/BANF1/BCAS3/BLOC1S3/BLZF1/CAMSAP3/KNL1/CASQ1/CAV1/CCDC47/CHMP1A/CHMP1B/CHMP2A/CHMP4A/CHMP4B/CLASP1/CLU/COG1/COG2/COG4/COG7/CERT1/CRB1/CREB1/CSNK1A1/CSNK1D/CTDNEP1/DNAJC13/DNM2/DTNBP1/DYNC2H1/EHD2/F2R/PHETA1/FAM160A2/FHDC1/GAK/GCC2/GET4/GOLGA2/GOLGA5/GOLGA8B/GOLGB1…	196
BP	GO:0034330	cell junction organization	139/5905	290/18670	4.08e-09	5.17e-07	3.94e-07	ABL1/ACTG1/ACTN4/ADD1/ANK2/APC/ARVCF/BCAS3/BCR/CADM1/CADM3/CAMSAP3/CAPZA1/CAV1/CCM2/CD151/CD9/CDH10/CDH11/CDH2/CDH4/CDHR3/CLASP1/COL16A1/CORO2B/CSF1R/CSK/CTNNB1/CTNND1/CTNND2/CTTN/WHRN/DLC1/DLG5/DST/ECT2/EFNA5/EPB41L5/EPHA2/ESAM/F2R/F2RL1/FAM107A/FBF1/FERMT2/FLNA/FLNC/FN1/GJA1/GJB1/GJC1/GNPAT/GPM6B/HDAC7/HEG1/ILK/PATJ/IQGAP1/ITGA6/ITGB4/JUP/KIFC3/LAMA3/LAMA5/LAMB3/LAMC2/LDB1/LIMS1/LRP1/MACF1/MAP4…	139
MF	GO:0004674	protein serine/threonine kinase activity	208/5983	439/17697	1.85e-09	5.45e-07	4.47e-07	AATK/ACVR1/ACVR2B/GRK2/GRK3/AKAP13/AKT1/AKT2/ALPK1/ALPK3/AMHR2/ARAF/ATM/AURKC/BCR/BMP2K/BMPR1A/BMPR1B/BRD4/BRSK2/CAB39L/CAMK1/CAMK2A/CAMK2B/CAMK2G/CAMKK1/CCND3/CCNK/CDC42BPA/CDC42BPB/CDK10/CDK11A/CDK11B/CDK12/CDK13/CDK16/CDK18/CDK20/CDK4/CDK7/CDK9/CDKL3/CHEK2/CHUK/CLK1/CLK2/CLK3/CSNK1A1/CSNK1D/CSNK1G2/CSNK2A2/DAPK1/DCLK1/DCLK2/DSTYK/DYRK1A/DYRK1B/DYRK4/EEF2K/EGFR/EIF2AK2/EIF2AK4/ERCC2/ERCC3/ERN1/…	208
BP	GO:1990778	protein localization to cell periphery	147/5905	311/18670	4.8e-09	5.72e-07	4.36e-07	ACSL3/AKT1/AKT2/ANK2/ANLN/ANXA13/ANXA2/AP2M1/AP4M1/AR/ARFRP1/ARHGEF16/ARL13B/ARL3/BBS1/BBS2/BLZF1/BSG/C16orf70/C2CD5/CACNB2/CAV1/CD81/CDH2/CIB1/CLIP1/CNPY4/CPLX1/CSK/DAG1/DCHS1/DENND4C/DPP10/EFR3A/EFR3B/EGFR/EHD2/EMP2/EPHA2/EZR/FAM126A/FCER1G/FLNA/FLOT2/GAK/GGA1/GGA2/RACK1/GOLGA4/GOLGA7/GOLPH3L/GOPC/GORASP1/GPC4/GPER1/GPSM2/GRIN2C/INPP5K/ITGB1/JUP/KCNIP3/KIF13A/KIF5B/LAMA5/LDLRAP1/LGALS3/LGI1/LIN…	147
BP	GO:1902749	regulation of cell cycle G2/M phase transition	108/5905	213/18670	4.77e-09	5.72e-07	4.36e-07	ACTR1A/AKAP9/ATM/BABAM1/BRCA1/BRCC3/BRD4/CDC14B/CDC25A/CDK4/CDK5RAP2/CDK5RAP3/CEP131/CEP135/CEP152/CEP164/CEP192/CEP41/CEP63/CEP70/CETN2/CLASP1/CLSPN/CNTRL/CSNK1D/DBF4B/DCTN2/DONSON/DYNC1H1/DYNLL1/ABRAXAS1/FBXL7/FBXO5/FZR1/GTSE1/HAUS1/HAUS2/HAUS3/HAUS4/HAUS5/HAUS7/HAUS8/HMGA2/HSPA2/HUS1/KIF14/MAPRE1/MIIP/MRE11/NDE1/NEDD1/NINL/OFD1/ORC1/PAXIP1/PBX1/PCM1/PLK1/PPP2R1A/PRKACA/PSMA1/PSMA2/PSMA3/PSMA7/…	108
BP	GO:0050792	regulation of viral process	106/5905	208/18670	4.62e-09	5.72e-07	4.36e-07	ANXA2/APOBEC3C/APOBEC3G/APOE/BANF1/BST2/BTBD17/TMEM250/CCNK/CCNT1/CD28/CD4/CDK9/CHMP2A/CHMP4B/CNOT7/CSF1R/DDB1/DDX3X/DHX9/EIF2AK2/EIF2AK4/EP300/FAM111A/TASOR/FKBP6/FMR1/GSN/GTF2F1/HACD3/HDAC1/HMGA2/HPN/HS3ST5/IFIT5/IFITM1/IFITM2/IFITM3/IGF2R/ILF3/INPP5K/ISG20/JUN/RESF1/KPNA2/KPNA6/LARP1/LGALS1/LTF/MDFIC/MORC2/NELFB/NELFCD/NELFE/NOTCH1/NR5A2/NUCKS1/OAS1/OAS3/OASL/PRKN/PKN2/PLSCR1/PML/POLR2A/POLR2B…	106
BP	GO:0009896	positive regulation of catabolic process	190/5905	423/18670	4.95e-09	5.79e-07	4.42e-07	PRXL2C/ABHD5/AGO2/AKT1/AKT2/APC/APC2/APOE/AREL1/ARIH2/ARNT/ATG4B/ATG7/ATM/ATXN3/AXIN1/BAG3/BARD1/BTG2/VSIR/CALCOCO2/CAV1/CD81/CDC37/CLEC16A/CLU/CNOT1/CNOT7/CNOT8/CPEB3/CSNK1A1/CSNK1D/CUL4B/DAB2IP/DAPK1/DCN/DDA1/DDB1/DDRGK1/DET1/DHX36/DNAJB2/DTX3L/DVL1/DXO/EGF/EIF2AK4/ENTPD5/EPM2A/ESRRB/EZR/FAM122A/FBXL5/FBXO7/FMR1/FOXO1/FOXO3/FTO/FYCO1/FZR1/GAPDHS/GCLC/GGA1/GIGYF2/GJA1/RACK1/GPSM1/GTPBP1/HDAC6/HI…	190
CC	GO:0030027	lamellipodium	97/6104	193/19717	1.55e-08	5.87e-07	3.77e-07	ABI1/ABI3/ABLIM1/ACTG2/AIF1/AMOT/AMOTL1/ANTXR1/APBB1IP/APC/APC2/ARHGAP31/ARHGEF6/ARPIN/CAPG/CD44/CDC42BPA/CDC42BPB/CDH2/CIB1/CSPG4/CTNNA2/CTNNB1/CTNND1/CTTN/DAG1/DBNL/DGKZ/DNM2/DPYSL3/EPHA2/FAP/FAT1/FER/FERMT2/FGD1/FGD2/FGD4/FGD5/FGD6/FLOT2/GDPD2/GSN/HAX1/ILK/INPPL1/ITGAV/ITGB1/ITGB3/ITSN1/KCNA2/KITLG/KLHL2/LIMK1/CARMIL1/MCC/MTSS2/MYH10/MYLK/MYO10/NCKAP1/NF2/NHS/PALLD/PARVA/PDPN/PIEZO1/PIP5K1A/PK…	97
BP	GO:0044839	cell cycle G2/M phase transition	129/5905	266/18670	5.93e-09	6.81e-07	5.19e-07	ACTR1A/AKAP8/AKAP8L/AKAP9/ATM/BABAM1/BRCA1/BRCC3/BRD4/BRSK2/CALM3/CDC14B/CDC25A/CDK4/CDK5RAP2/CDK5RAP3/CDK7/CDKN1A/CEP131/CEP135/CEP152/CEP164/CEP192/CEP41/CEP63/CEP70/CETN2/CHEK2/CLASP1/CLSPN/CNTRL/CSNK1D/DBF4B/DCTN2/DNM2/DONSON/DYNC1H1/DYNLL1/ESRRB/ABRAXAS1/FBXL12/FBXL18/FBXL7/FBXO5/FBXW11/FOXM1/FZR1/GTSE1/HAUS1/HAUS2/HAUS3/HAUS4/HAUS5/HAUS7/HAUS8/HMGA2/HSPA2/HUS1/KIF14/MAPRE1/MELK/MIIP/MRE11/N…	129
MF	GO:0050839	cell adhesion molecule binding	231/5983	499/17697	3.23e-09	7.63e-07	6.26e-07	ABCF3/ABI1/ACTN4/ACVR1/ADAMTS13/ADD1/AHNAK/AHSA1/ALDOA/ANLN/ANXA1/ANXA2/ARFIP2/ARGLU1/ARHGEF16/ARVCF/ASAP1/ATXN2L/BAG3/BSG/CALR/CAPG/CAPZA1/CAPZB/CBL/CCS/CD151/CD226/CD81/CD9/CDC42EP1/CDH10/CDH11/CDH2/CDH4/CDHR3/CGN/CHMP4B/CLIC1/CLINT1/CNN2/CNN3/COL16A1/CPE/CRKL/CSNK1D/CTNNA2/CTNNAL1/CTNNB1/CTNND1/CTNND2/CTTN/DAB2IP/DBNL/DCHS2/DDX3X/DHX29/DIAPH3/DNAJB1/DST/EEF1D/EEF1G/EGFR/EHD4/EIF2A/EIF2S3/EIF3E…	231
BP	GO:0031098	stress-activated protein kinase signaling cascade	148/5905	315/18670	7.03e-09	7.79e-07	5.94e-07	ADORA2B/AGER/AIDA/AKT1/AMBP/ANKRD6/ARHGEF6/AXIN1/CARD9/CCDC88C/CCM2/CD27/CHUK/CRKL/CRYAB/DAB2IP/DBNL/DTNBP1/DUSP1/DUSP15/DVL2/DVL3/EDA2R/EGFR/EIF2AK2/EMC10/EPHA4/EPHB1/ERCC6/ERN1/EZR/F2RL1/FAS/FBXW11/FGD2/FOXM1/FOXO1/FZD8/GADD45A/GADD45B/GPS1/GPS2/GSTP1/HACD3/HDAC3/HGF/HIPK2/HIPK3/HMGB1/IGF1R/IKBKG/IL1RN/IRAK1/IRAK4/ITCH/LTBR/LYN/MAGI3/MAP2K2/MAP2K6/MAP2K7/MAP3K1/MAP3K11/MAP3K12/MAP3K14/MAP3K2/MA…	148
BP	GO:0030705	cytoskeleton-dependent intracellular transport	94/5905	180/18670	7e-09	7.79e-07	5.94e-07	ACTL8/ACTN4/ACTR1A/AP3B1/AP3B2/AP3D1/ARL3/ARL8A/BAG3/BBS12/BICD1/BICD2/BLOC1S3/CAMSAP3/CCDC88C/CEP131/CLUAP1/DST/DTNBP1/DYNC1H1/DYNC2H1/DYNC2LI1/DYNLL1/DYNLRB1/FEZ1/FLOT2/FMR1/FYCO1/HAP1/HIF1A/HNRNPU/HOOK2/HSPA8/HSPB1/HSPB11/HTT/ICK/IFT122/IFT140/IFT172/IFT22/IFT27/IFT43/IFT46/IFT57/IFT74/IFT81/IFT88/KIF13A/KIF1A/KIF1C/KIF23/KIF4A/KIF5A/KIF5B/BORCS5/MAK/MAP6/MAPK8IP3/MAPT/MYO10/MYO19/MYO1C/NDE1/N…	94
BP	GO:0043903	regulation of symbiosis, encompassing mutualism through parasitism	111/5905	222/18670	8.07e-09	8.8e-07	6.71e-07	ANXA2/APOBEC3C/APOBEC3G/APOE/BANF1/BST2/BTBD17/TMEM250/CAV1/CCNK/CCNT1/CD28/CD4/CDK9/CHMP2A/CHMP4B/CNOT7/CSF1R/DDB1/DDX3X/DHX9/EIF2AK2/EIF2AK4/EP300/EXOC7/F2RL1/FAM111A/TASOR/FKBP6/FMR1/GSN/GTF2F1/HACD3/HDAC1/HMGA2/HPN/HS3ST5/IFIT5/IFITM1/IFITM2/IFITM3/IGF2R/ILF3/INPP5K/ISG20/ITGAV/JUN/RESF1/KPNA2/KPNA6/LARP1/LGALS1/LTF/MDFIC/MORC2/NELFB/NELFCD/NELFE/NOTCH1/NR5A2/NUCKS1/OAS1/OAS3/OASL/PRKN/PKN2/P…	111
CC	GO:0071013	catalytic step 2 spliceosome	52/6104	87/19717	2.57e-08	9.26e-07	5.94e-07	AQR/BUD31/CACTIN/CWC15/DDX23/ESS2/DHX35/DHX38/DHX8/GPATCH1/HNRNPA1/HNRNPA3/HNRNPC/HNRNPF/HNRNPH1/HNRNPM/HNRNPU/LSM2/LSM3/LSM7/MAGOH/PLRG1/PNN/PPIL1/PPIL3/PRPF4B/PRPF6/RALY/RBM22/RBMX/SART1/SF3A1/SF3A2/SF3A3/SF3B2/SF3B3/SF3B6/MTREX/SNRNP200/SNRPB/SNRPD2/SNRPD3/SNRPG/SNW1/SRRM1/SRRM2/SRSF1/SYF2/TFIP11/U2AF1/WDR83/ZCCHC8	52
BP	GO:0030178	negative regulation of Wnt signaling pathway	106/5905	210/18670	9.05e-09	9.57e-07	7.3e-07	AMER2/ANKRD6/APC/APC2/APCDD1/APOE/AXIN1/AXIN2/C12orf43/CAV1/CBY1/CDH2/CHD8/CSNK1A1/CTHRC1/CTNNBIP1/CTNND1/DAB2IP/DACT3/DDIT3/DKK3/DKK4/DRAXIN/DVL1/DVL2/DVL3/FOXO1/FOXO3/FUZ/FZD6/G3BP1/GLI3/RACK1/HDAC1/HMGXB4/INVS/JADE1/KLHL12/KREMEN1/LATS2/LIMD1/LRP1/LRP4/LRP6/LZTS2/MAD2L2/MCC/MDK/NFATC1/NFATC4/NOTCH1/NPHP4/PRKN/PFDN5/PSMA1/PSMA2/PSMA3/PSMA7/PSMB3/PSMB5/PSMB6/PSMB7/PSMB8/PSMB9/PSMC1/PSMC2/PSMC4/P…	106
BP	GO:0051028	mRNA transport	82/5905	152/18670	9.08e-09	9.57e-07	7.3e-07	AAAS/AHCTF1/AKAP8L/ALKBH5/BICD2/NCBP3/CASC3/CETN2/CETN3/CHTOP/CPSF1/CPSF3/DDX19B/DDX39A/DHX38/DHX9/EIF5A/FMR1/FYTTD1/GLE1/HNRNPA1/HNRNPA1L2/HNRNPA3/HSF1/IGF2BP2/IGF2BP3/IWS1/KHSRP/MAGOH/MCM3AP/MVP/MYO1C/NPIPA1/NUP153/NUP155/NUP188/NUP205/NUP210/NUP214/NUP37/NUP43/NUP50/NUP85/NUP98/NUP58/NUP42/NXF1/NXT2/PARP11/POLDIP3/POM121/QKI/RAE1/SARNP/SEC13/SETD2/SMG1/SMG5/SMG6/SMG7/SRRM1/SRSF1/SRSF2/SRSF3/SR…	82
BP	GO:0006403	RNA localization	114/5905	230/18670	9.61e-09	9.96e-07	7.6e-07	A1CF/AAAS/AHCTF1/AKAP8L/ALKBH5/ATM/BICD1/BICD2/NCBP3/CASC3/CETN2/CETN3/CHTOP/CPSF1/CPSF3/DDX19B/DDX39A/DHX36/DHX38/DHX9/DKC1/EIF5A/EIF6/EXOSC10/EXOSC2/FBL/FMR1/FYTTD1/GLE1/HNRNPA1/HNRNPA1L2/HNRNPA3/HNRNPU/HSF1/IGF2BP2/IGF2BP3/IWS1/KHSRP/MAGOH/MCM3AP/MEX3D/MVP/MYO1C/NMD3/NOP10/NPIPA1/NUP153/NUP155/NUP188/NUP205/NUP210/NUP214/NUP37/NUP43/NUP50/NUP85/NUP98/NUP58/NUP42/NXF1/NXT2/PARN/PARP11/PHAX/POLD…	114
CC	GO:0000151	ubiquitin ligase complex	131/6104	282/19717	2.9e-08	1e-06	6.41e-07	AMFR/ANAPC1/ANAPC11/ANAPC16/ANAPC2/ANAPC4/ARIH2/ARMC8/ASB4/ATG3/BARD1/BRAP/BRCA1/BRCC3/CDC16/CDC23/CKS1B/COMMD1/CUL2/CUL4A/CUL4B/CUL5/DCAF11/DCAF12/DCAF13/DCAF5/DCAF6/DCAF8/DCUN1D1/DCUN1D2/DCUN1D3/DCUN1D4/DDA1/DDB1/DDB2/DERL2/DET1/FBXL12/FBXL18/FBXL19/FBXL3/FBXL5/FBXL6/FBXL7/FBXO17/FBH1/FBXO21/FBXO24/FBXO25/FBXO31/FBXO6/FBXO7/FBXW11/FBXW4/FBXW5/FZR1/GAN/GID4/GLMN/IKBKG/KCTD13/KCTD5/KEAP1/KLHL12/K…	131
BP	GO:0006914	autophagy	216/5905	496/18670	1.11e-08	1.1e-06	8.36e-07	ABL1/ADRA1A/AKT1/ARSB/ATG10/ATG13/ATG14/ATG2A/ATG3/ATG4A/ATG4B/ATG4C/ATG4D/ATG7/ATG9B/ATM/ATP6V0E1/ATP6V1B1/ATP6V1C2/ATP6V1D/ATP6V1E2/BAG3/RMC1/ILRUN/CALCOCO2/CAPN1/CASP3/CD84/CDC37/CHMP2A/CHMP4A/CHMP4B/CLEC16A/CLU/CSNK2A2/CTSA/CTTN/DAP/DAPK1/DCN/DDIT3/DRAM1/DRD2/DRD3/DYNLL1/EIF2AK4/EIF4G1/EMC6/EP300/EPG5/EPM2A/ERN1/EVA1A/EXOC7/FBXO7/FEZ1/FOXK2/FOXO1/FOXO3/FYCO1/GABARAP/GABARAPL2/GFAP/GOLGA2/GPSM…	216
BP	GO:0061919	process utilizing autophagic mechanism	216/5905	496/18670	1.11e-08	1.1e-06	8.36e-07	ABL1/ADRA1A/AKT1/ARSB/ATG10/ATG13/ATG14/ATG2A/ATG3/ATG4A/ATG4B/ATG4C/ATG4D/ATG7/ATG9B/ATM/ATP6V0E1/ATP6V1B1/ATP6V1C2/ATP6V1D/ATP6V1E2/BAG3/RMC1/ILRUN/CALCOCO2/CAPN1/CASP3/CD84/CDC37/CHMP2A/CHMP4A/CHMP4B/CLEC16A/CLU/CSNK2A2/CTSA/CTTN/DAP/DAPK1/DCN/DDIT3/DRAM1/DRD2/DRD3/DYNLL1/EIF2AK4/EIF4G1/EMC6/EP300/EPG5/EPM2A/ERN1/EVA1A/EXOC7/FBXO7/FEZ1/FOXK2/FOXO1/FOXO3/FYCO1/GABARAP/GABARAPL2/GFAP/GOLGA2/GPSM…	216
BP	GO:1901991	negative regulation of mitotic cell cycle phase transition	121/5905	248/18670	1.11e-08	1.1e-06	8.36e-07	APC/ATM/BRCA1/BRD7/BTG2/BTN2A2/CARM1/CCL2/CDC73/CDK2AP2/CDK4/CDK5RAP2/CDK5RAP3/CDKN1A/CHEK2/CLSPN/CNOT1/CNOT2/CNOT3/CNOT4/CNOT7/CNOT8/CRADD/CTDSP1/CTDSP2/CTDSPL/DCUN1D3/DONSON/DUSP1/E2F7/EP300/FAM107A/FBXL7/FBXO31/FBXO5/FBXO7/GADD45A/GEN1/GIGYF2/GTSE1/HMGA2/HUS1/IK/JADE1/KANK2/KLHL22/MAD1L1/MAD2L2/MDM2/MDM4/MIIP/MRE11/MUC1/NACC2/NDC80/ORC1/PCBP4/PIDD1/PLAGL1/PLK1/PML/PRMT1/PRMT2/PSMA1/PSMA2/PSMA3…	121
BP	GO:0046578	regulation of Ras protein signal transduction	117/5905	238/18670	1.13e-08	1.1e-06	8.36e-07	ABCA1/ABL1/ABR/ADGRG1/ADRA1A/AKAP13/APOE/ARFGAP1/ARHGAP35/ARHGEF1/ARHGEF10/ARHGEF10L/ARHGEF11/ARHGEF12/ARHGEF16/ARHGEF17/ARHGEF18/ARHGEF26/ARHGEF37/ARHGEF39/ARHGEF4/ARHGEF40/ARHGEF6/ARRB1/BCL6/BCR/CADM4/CBL/CCDC125/CRK/CRKL/CSF1/CYTH1/CYTH2/DAB2IP/DENND1A/DLC1/DNM2/ECT2/EPOR/EPS8/EPS8L2/F2R/F2RL1/RIPOR2/FARP1/FARP2/FGD1/FGD2/FGD4/FGD5/FGD6/FOXM1/GPR35/HEG1/IRS2/ITGB1/ITPKB/ITSN1/KALRN/KANK1/KANK2…	117
BP	GO:0030177	positive regulation of Wnt signaling pathway	93/5905	179/18670	1.17e-08	1.12e-06	8.57e-07	ABL1/ANKRD6/ARNTL/ATP6V1C2/AXIN1/AXIN2/BAMBI/CAPRIN2/CAV1/CCAR2/CDC73/CSNK1D/CSNK1G2/CTDNEP1/DAAM2/DDX3X/DIXDC1/EDA/EGF/EGFR/FGFR2/GPC5/GPRC5B/ILK/JUP/KANK1/LGR4/LGR6/LYPD6/MACF1/MBD2/NLE1/NRARP/PLEKHA4/PPM1A/PRDM15/PSMA1/PSMA2/PSMA3/PSMA7/PSMB3/PSMB5/PSMB6/PSMB7/PSMB8/PSMB9/PSMC1/PSMC2/PSMC4/PSMC5/PSMC6/PSMD1/PSMD11/PSMD13/PSMD2/PSMD3/PSMD4/PSMD5/PSMD6/PSMD8/PSMD9/PSME1/PSME2/PSME4/RBPJ/RNF146/R…	93
CC	GO:0016605	PML body	57/6104	99/19717	3.65e-08	1.2e-06	7.72e-07	AKAP8L/ANKRD2/ARNTL/CASP8AP2/CBX5/CDK9/CHEK2/CIART/EIF3E/EIF4ENIF1/ELF4/HIPK2/HIPK3/HIRA/HMBOX1/HSF1/IKBKE/ISG20/KAT6A/KLHL20/MAPK7/MAX/MKNK2/MORC3/MRE11/MTOR/N4BP1/NSMCE2/PATL1/PIAS1/PIAS4/PML/RAD51/RGS14/RNF4/RPA1/RPA2/SKI/SP3/SPN/SPTBN4/SQSTM1/TCF7L2/TDP2/TENM2/TOPORS/TP53/TP53INP1/TP53INP2/TRIM16/TRIM8/UBE2I/UBN1/WDFY3/ZBTB16/ZMYM2/ZNF451	57
BP	GO:0043087	regulation of GTPase activity	209/5905	479/18670	1.58e-08	1.47e-06	1.12e-06	ABR/ACAP1/ACAP2/ADAP2/ADGRB3/ADRB1/AGAP4/AGAP5/AGFG2/AGRN/AKT2/ALDH1A1/ALS2CL/AMOT/ANKRD27/APC2/ARAP1/ARAP2/ARFGAP1/ARFGAP2/ARHGAP17/ARHGAP19/ARHGAP23/ARHGAP24/ARHGAP26/ARHGAP29/ARHGAP31/ARHGAP32/ARHGAP35/ARHGAP39/ARHGAP4/ARHGAP5/ARHGEF1/ARHGEF10/ARHGEF10L/ARHGEF11/ARHGEF12/ARHGEF16/ARHGEF6/ARRB1/ASAP1/ASAP2/ASAP3/BBS4/BCAS3/BCL6/BCR/BNIP2/CCDC125/CCL2/CCL23/CHML/CHN1/CPEB2/CRK/CRKL/CXCL13/DAB2IP…	209
BP	GO:0042176	regulation of protein catabolic process	172/5905	381/18670	1.69e-08	1.47e-06	1.12e-06	ADGRB1/AKT1/ALAD/ANXA2/APC/APC2/APOE/ARAF/AREL1/ARIH2/ARNTL/ATG4B/ATG7/ATXN3/AXIN1/BANP/BARD1/BRSK2/CAV1/CCAR2/CD81/CDK5RAP3/CHEK2/CLEC16A/CLU/COMMD1/CSNK1A1/CSNK1D/CSNK2A2/CST3/CTSA/CUL4B/CYP51A1/DAB2IP/DDA1/DDB1/DDRGK1/DERL2/DET1/DNAJB2/DVL1/EGF/EGFR/EPHA4/ERLEC1/EZR/FAM122A/FBXL5/FLNA/FMN2/FMR1/FOXO1/FYN/FZR1/GABARAPL2/GCLC/GFAP/GGA1/GIPC1/GJA1/GLMN/GNA12/RACK1/GRIN2C/HFE/HGS/HIPK2/HSPA1A/HSPA…	172
BP	GO:0001701	in utero embryonic development	169/5905	373/18670	1.64e-08	1.47e-06	1.12e-06	ACTL6A/ACVR1/ADA/ADAMTS3/ADD1/AKT1/AMOT/ANGPT1/ANKRD11/APBA2/APBA3/AR/ARNT/ARNT2/ATP7A/BIRC6/BMP7/BMPR1A/BRCA2/BTF3/BYSL/C2CD3/CAMSAP3/CAPN2/CCM2/CEBPB/CHD7/CHD8/CHST11/CHTOP/CIR1/CMIP/CMTM3/CNOT2/CNOT3/CERT1/CTNNB1/CTR9/CUL4A/DAD1/DHX35/DNAJB6/E2F7/EDNRA/EGFR/EIF2S2/ELL/EMG1/EPAS1/EPB41L5/EPN1/ERCC2/FGFR1/FGFR2/FLVCR1/FOSL1/FUT8/GABPA/GATA3/GATA6/GGNBP2/GJA1/GLI2/GLI3/GNA12/GNA13/HCFC1/HEG1/HES1…	169
BP	GO:1901988	negative regulation of cell cycle phase transition	128/5905	267/18670	1.63e-08	1.47e-06	1.12e-06	APC/ATM/BABAM1/BRCA1/BRCC3/BRD7/BTG2/BTN2A2/CARM1/CCL2/CDC14B/CDC73/CDK2AP2/CDK4/CDK5RAP2/CDK5RAP3/CDKN1A/CHEK2/CLSPN/CNOT1/CNOT2/CNOT3/CNOT4/CNOT7/CNOT8/CRADD/CTDSP1/CTDSP2/CTDSPL/DCUN1D3/DONSON/DUSP1/E2F7/EP300/FAM107A/ABRAXAS1/FBXL7/FBXO31/FBXO5/FBXO7/FZR1/GADD45A/GEN1/GIGYF2/GTSE1/HMGA2/HUS1/IK/JADE1/KANK2/KLHL22/MAD1L1/MAD2L2/MDM2/MDM4/MEN1/MIIP/MRE11/MUC1/NACC2/NDC80/ORC1/PCBP4/PIDD1/PLAGL1…	128
BP	GO:0050684	regulation of mRNA processing	75/5905	137/18670	1.67e-08	1.47e-06	1.12e-06	BARD1/CCNT1/CDC73/CDK11A/CDK11B/CDK9/CELF1/CELF2/CELF6/CIRBP/CPEB3/CPSF7/CTR9/DAZAP1/DDX17/DHX36/DHX9/DYRK1A/FMR1/HNRNPA1/HNRNPL/HNRNPU/HSF1/IWS1/JMJD6/VIRMA/MAGOH/MBNL3/NELFE/NSRP1/NUDT21/NUP98/PAF1/PAPOLA/PTBP1/RBFOX2/RBFOX3/RBM10/RBM15/RBM17/RBM19/RBM25/RBM3/RBM42/RBM5/RBM7/RBMX/REST/RNF40/SAFB/SAFB2/SF3B4/SFSWAP/SLTM/SNRNP70/SNW1/SON/SREK1/SRSF1/SRSF10/SRSF2/SRSF3/SRSF4/SRSF5/SRSF6/SUPT5H/SUP…	75
BP	GO:2000736	regulation of stem cell differentiation	66/5905	116/18670	1.56e-08	1.47e-06	1.12e-06	ABL1/BMP7/CDK12/CDK13/DHX36/EIF2AK2/ESRRB/GATA3/GATA6/HES1/HNRNPU/ITCH/KDM3A/LDB1/LMO1/LMO2/LTBP3/METTL3/N4BP2L2/NELFB/NFE2L2/NOTCH1/NUDT21/PSMA1/PSMA2/PSMA3/PSMA7/PSMB3/PSMB5/PSMB6/PSMB7/PSMB8/PSMB9/PSMC1/PSMC2/PSMC4/PSMC5/PSMC6/PSMD1/PSMD11/PSMD13/PSMD2/PSMD3/PSMD4/PSMD5/PSMD6/PSMD8/PSMD9/PSME1/PSME2/PSME4/PTN/PWP1/REST/SOX5/SOX6/SOX9/STAT3/TCF3/TEAD2/TGFB2/TP73/TRIM6/WNT3A/YAP1/ZFP36L2	66
BP	GO:0098781	ncRNA transcription	62/5905	107/18670	1.64e-08	1.47e-06	1.12e-06	INTS13/BRF1/CCNK/CCNT1/CDK7/CDK9/INTS11/DDX11/ELL/GTF2A2/GTF2E1/GTF2E2/GTF2F1/GTF3C1/GTF3C3/GTF3C5/GTF3C6/MACROH2A2/ICE2/INTS1/INTS10/INTS2/INTS3/INTS4/INTS5/INTS6/INTS9/IPPK/MARS1/MTOR/NABP2/NIFK/NOL11/PHAX/POLR1B/POLR1E/POLR2A/POLR2B/POLR2C/POLR2F/POLR2G/POLR2H/POLR2I/POLR2L/POU2F1/CAVIN1/PWP1/RPRD1B/RPRD2/SIRT7/SMARCA4/SMARCB1/SNAPC1/SNAPC4/SP1/SRRT/TAF5/TAF6/TAF8/TBP/TP53/ZNF143	62
BP	GO:0051052	regulation of DNA metabolic process	190/5905	429/18670	1.85e-08	1.56e-06	1.19e-06	AKT1/APOBEC1/ATF7IP/ATG7/ATM/AUNIP/AXIN2/BABAM1/BCL6/BRCA1/BRCA2/BRCC3/CYREN/CD28/CDAN1/CDK9/CDKN1A/CHEK2/CHTF8/CIDEA/CTNNB1/CUL4A/DACH1/DBF4B/DDX11/DEK/DFFA/DHX36/DHX9/DKC1/DNAJC2/DNMT1/DNMT3L/DONSON/DTX3L/DUSP1/E2F7/EGFR/ERCC2/ERCC6/EXOSC10/EYA1/EYA2/EYA4/NIBAN2/FAM168A/ABRAXAS1/TASOR/SHLD2/FBH1/FBXO5/FGF2/FGFR1/FIGN/FMN2/FOXM1/FUS/GATA3/GJA1/GLI2/GNL3L/GPER1/HGF/H1-2/HMBOX1/HMGA2/HMGB1/HNRNPA1…	190
BP	GO:0010970	transport along microtubule	85/5905	161/18670	1.87e-08	1.56e-06	1.19e-06	ACTL8/ACTR1A/AP3B1/AP3B2/AP3D1/ARL3/ARL8A/BAG3/BBS12/BICD1/BICD2/BLOC1S3/CAMSAP3/CEP131/CLUAP1/DST/DTNBP1/DYNC1H1/DYNC2H1/DYNC2LI1/DYNLL1/DYNLRB1/FEZ1/FLOT2/FMR1/FYCO1/HAP1/HIF1A/HNRNPU/HSPA8/HSPB1/HSPB11/HTT/ICK/IFT122/IFT140/IFT172/IFT22/IFT27/IFT43/IFT46/IFT57/IFT74/IFT81/IFT88/KIF13A/KIF1A/KIF1C/KIF23/KIF4A/KIF5A/KIF5B/BORCS5/MAK/MAPK8IP3/MAPT/NDE1/NEFH/PCM1/PEX14/PURA/RAB1A/RAB6A/RABL2B/RASG…	85
BP	GO:0099111	microtubule-based transport	85/5905	161/18670	1.87e-08	1.56e-06	1.19e-06	ACTL8/ACTR1A/AP3B1/AP3B2/AP3D1/ARL3/ARL8A/BAG3/BBS12/BICD1/BICD2/BLOC1S3/CAMSAP3/CEP131/CLUAP1/DST/DTNBP1/DYNC1H1/DYNC2H1/DYNC2LI1/DYNLL1/DYNLRB1/FEZ1/FLOT2/FMR1/FYCO1/HAP1/HIF1A/HNRNPU/HSPA8/HSPB1/HSPB11/HTT/ICK/IFT122/IFT140/IFT172/IFT22/IFT27/IFT43/IFT46/IFT57/IFT74/IFT81/IFT88/KIF13A/KIF1A/KIF1C/KIF23/KIF4A/KIF5A/KIF5B/BORCS5/MAK/MAPK8IP3/MAPT/NDE1/NEFH/PCM1/PEX14/PURA/RAB1A/RAB6A/RABL2B/RASG…	85
BP	GO:0016072	rRNA metabolic process	122/5905	253/18670	2.3e-08	1.89e-06	1.44e-06	ABT1/BMS1/BRF1/BYSL/TRIR/BMT2/CHD7/DCAF13/DDX11/DDX17/DDX18/DDX21/DDX27/DDX47/DDX51/DDX52/DDX54/DDX56/UTP25/DIMT1/DIS3L/DKC1/DROSHA/EMG1/ERI1/ERI3/ESF1/EXOSC1/EXOSC10/EXOSC2/EXOSC4/EXOSC7/EXOSC8/EXOSC9/FAM207A/FBL/FCF1/FTSJ3/GAR1/GTF3C1/GTF3C3/GTF3C5/GTF3C6/MACROH2A2/HEATR1/IMP3/IMP4/IPPK/ISG20/KRI1/LAS1L/LSM6/LYAR/MAPT/MARS1/MDN1/MPHOSPH10/MRTO4/MTOR/NAT10/NGDN/NIFK/NOB1/NOC4L/NOL10/NOL11/NOL8/N…	122
MF	GO:0140030	modification-dependent protein binding	82/5983	144/17697	9.6e-09	1.89e-06	1.55e-06	AGL/ANK2/ANKRD13B/ANKRD13D/ATAD2B/BAZ2A/BRCC3/BRD2/BRD3/BRD4/BRD7/BRD9/FAAP20/CARM1/CBX5/CDYL2/CHD8/DNAJB2/DNAJC2/EPS15/FAM156A/ABRAXAS1/MINDY1/FAN1/FMR1/GLYR1/HDAC6/IKBKE/IKBKG/ING2/ING3/ING5/KAT8/KDM4A/KDM5A/KDM7A/L3MBTL1/L3MBTL2/LYN/MBTD1/MSH6/NCAPD3/OTUD7B/PHF1/PHF13/PHF19/PHF2/PHF8/PHIP/PSMD4/PSME4/PWP1/PYGO1/RAD23B/RNF169/RRP8/SHARPIN/SMARCA4/SPIN2B/SPIN4/SPRTN/SQSTM1/SUZ12/TAB2/TAF1/TAF7/T…	82
CC	GO:0055029	nuclear DNA-directed RNA polymerase complex	60/6104	107/19717	6.07e-08	1.92e-06	1.23e-06	CDC73/CDK7/CRCP/CTR9/ERCC2/ERCC3/GTF2A2/GTF2E1/GTF2E2/GTF2F1/GTF2H2/GTF2H3/KAT2A/MMS19/MYO6/PAF1/PEX2/POLA1/POLR1B/POLR1C/POLR1D/POLR1E/POLR2A/POLR2B/POLR2C/POLR2F/POLR2G/POLR2H/POLR2I/POLR2J2/POLR2J3/POLR2L/POLR3C/POLR3E/POLR3F/POLR3GL/POLR3H/PRIM1/RECQL5/RPRD1B/RPRD2/SETD5/TADA3/TAF1/TAF10/TAF12/TAF4/TAF4B/TAF5/TAF5L/TAF6/TAF6L/TAF7/TAF8/TAF9B/TBP/TCEA1/TP53/TRRAP/ZNRD1	60
BP	GO:0016050	vesicle organization	150/5905	325/18670	2.41e-08	1.96e-06	1.5e-06	ABCA1/AKT2/ALS2CL/ANKFY1/ANKRD27/ANXA1/ANXA2/AP1M1/AP2M1/AP3B1/AP3D1/ARFGAP2/ASIP/BAIAP3/BLOC1S3/C2CD5/CALR/KNL1/CAV1/CD59/CHMP1A/CHMP1B/CHMP2A/CHMP4A/CHMP4B/CNIH3/CPLX1/CREB1/CSNK1D/CTSZ/DLG4/DNAJC13/DNM2/DNM3/DTNBP1/EEA1/EPS15/F2R/F5/F8/PHETA1/FAM160A2/FBXO5/GOLGA2/GOLPH3L/GORASP1/GOSR1/GOSR2/GPR143/HGS/HOOK2/HPS1/HPS4/INSIG1/IST1/WASHC4/KIF13A/KIF5B/KLHL12/MCFD2/MIA3/MVB12A/NAPA/PRKN/PDCD6IP/P…	150
BP	GO:0000209	protein polyubiquitination	144/5905	310/18670	2.77e-08	2.12e-06	1.62e-06	AMFR/ANAPC1/ANAPC11/ANAPC2/ANAPC4/AREL1/ARIH2/BARD1/BFAR/BIRC2/BRCA1/CBL/CDC16/CDC23/CDC34/CTNNB1/DDB2/DTX3L/FBXL12/FBXL18/FBXL19/FBXL3/FBXL5/FBXL7/FBXO17/FBXO21/FBXO30/FBXO31/FBXO6/FBXO7/FBXW11/FBXW2/FBXW4/FBXW5/FZR1/GPS2/HDAC6/HECTD1/HERC5/HUWE1/ITCH/KLHL20/LRSAM1/MARCHF7/MARCHF8/MGRN1/MIB2/MKRN1/NEDD4/NFE2L1/NMI/NPEPPS/OTUB1/PRKN/PELI2/PPIL2/PSMA1/PSMA2/PSMA3/PSMA7/PSMB3/PSMB5/PSMB6/PSMB7/PSMB…	144
BP	GO:0010389	regulation of G2/M transition of mitotic cell cycle	99/5905	196/18670	2.64e-08	2.12e-06	1.62e-06	ACTR1A/AKAP9/ATM/BRCA1/BRD4/CDC25A/CDK4/CDK5RAP2/CDK5RAP3/CEP131/CEP135/CEP152/CEP164/CEP192/CEP41/CEP63/CEP70/CETN2/CLASP1/CLSPN/CNTRL/CSNK1D/DBF4B/DCTN2/DONSON/DYNC1H1/DYNLL1/FBXL7/FBXO5/HAUS1/HAUS2/HAUS3/HAUS4/HAUS5/HAUS7/HAUS8/HMGA2/HSPA2/HUS1/KIF14/MAPRE1/MIIP/MRE11/NDE1/NEDD1/NINL/OFD1/ORC1/PBX1/PCM1/PLK1/PPP2R1A/PRKACA/PSMA1/PSMA2/PSMA3/PSMA7/PSMB3/PSMB5/PSMB6/PSMB7/PSMB8/PSMB9/PSMC1/PSMC2…	99
BP	GO:0006479	protein methylation	92/5905	179/18670	2.78e-08	2.12e-06	1.62e-06	ARID4A/ARID4B/ARMT1/ASH1L/ASH2L/BEND3/BHMT/BRCA1/BRD4/BTG2/CAMKMT/CARM1/CHTOP/COPRS/CTNNB1/CTR9/CXXC1/DNMT1/DNMT3B/DOT1L/EHMT1/ETF1/EZH1/ANTKMT/FBL/GATA3/GSPT1/H1-2/IWS1/JARID2/KDM1A/KDM3A/KMT2B/KMT2C/KMT2D/LMNA/MEN1/CSKMT/EEF1AKNMT/EEF1AKMT3/MLLT6/EEF1AKMT1/NELFE/NSD1/NTMT1/OGT/PAF1/PAGR1/PAXBP1/PAXIP1/PCMTD2/PHF1/PHF19/PRDM12/PRDM16/PRDM4/PRDM5/PRDM6/PRDM9/PRMT1/PRMT2/PRMT3/PRMT7/PWP1/PYGO2/RAB…	92
BP	GO:0006611	protein export from nucleus	92/5905	179/18670	2.78e-08	2.12e-06	1.62e-06	AAAS/AKAP8L/ALKBH5/ANP32B/BAG3/BARD1/CALR/CAMK1/CASC3/CCHCR1/CHP1/CHTOP/CPSF1/CPSF3/CTDSPL2/DDX19B/DDX39A/DHX38/DNAJC27/DUSP16/EIF5A/EIF6/FYTTD1/GLE1/GTSE1/IWS1/MAGOH/MCM3AP/MDM2/NMD3/NUP153/NUP155/NUP188/NUP205/NUP210/NUP214/NUP37/NUP43/NUP50/NUP85/NUP98/NUP58/NUP42/NXF1/POLDIP3/POM121/PPM1A/PRKACA/RAE1/RANBP3/RANGAP1/RAPGEF3/RBM22/RPS15/RRS1/SARNP/SEC13/SETD2/SMG1/SMG5/SMG6/SMG7/SMURF1/SRRM1/SR…	92
BP	GO:0008213	protein alkylation	92/5905	179/18670	2.78e-08	2.12e-06	1.62e-06	ARID4A/ARID4B/ARMT1/ASH1L/ASH2L/BEND3/BHMT/BRCA1/BRD4/BTG2/CAMKMT/CARM1/CHTOP/COPRS/CTNNB1/CTR9/CXXC1/DNMT1/DNMT3B/DOT1L/EHMT1/ETF1/EZH1/ANTKMT/FBL/GATA3/GSPT1/H1-2/IWS1/JARID2/KDM1A/KDM3A/KMT2B/KMT2C/KMT2D/LMNA/MEN1/CSKMT/EEF1AKNMT/EEF1AKMT3/MLLT6/EEF1AKMT1/NELFE/NSD1/NTMT1/OGT/PAF1/PAGR1/PAXBP1/PAXIP1/PCMTD2/PHF1/PHF19/PRDM12/PRDM16/PRDM4/PRDM5/PRDM6/PRDM9/PRMT1/PRMT2/PRMT3/PRMT7/PWP1/PYGO2/RAB…	92
BP	GO:0016052	carbohydrate catabolic process	100/5905	199/18670	3.15e-08	2.38e-06	1.82e-06	AAAS/PRXL2C/ADPGK/AGL/AKR1A1/ALDH1A1/ALDOA/ALDOC/ARNT/CRYL1/CTBS/TKFC/DDIT4/DERA/ECD/EIF6/ENO1/ENO3/ENOSF1/ENTPD5/ESRRB/FOXK2/FUT10/FUT2/FUT6/FUT8/FUT9/GAA/GALE/GALK1/GALM/GALT/GAPDHS/GCK/GCKR/GK5/GLB1/GM2A/GUSB/HDAC4/HIF1A/HKDC1/IDNK/INSR/JMJD8/LRP5/MAN2B2/MAN2C1/NAGA/NCOR1/NEU1/NUP153/NUP155/NUP188/NUP205/NUP210/NUP214/NUP37/NUP43/NUP50/NUP85/NUP98/NUP58/NUP42/OGT/PFKFB1/PFKFB2/PFKFB3/PFKFB4/PF…	100
BP	GO:2001020	regulation of response to DNA damage stimulus	106/5905	214/18670	3.27e-08	2.44e-06	1.86e-06	ABL1/ACKR3/ARMT1/ATM/AUNIP/AXIN2/BABAM1/BCL2L12/BRCA1/BRCC3/CYREN/CASP9/CCAR2/CD44/CDK9/CHEK2/CLU/CUL4A/DDX11/DEK/DHX9/DTX3L/DYRK1A/EGFR/EID3/ERCC6/ETAA1/EYA1/EYA2/EYA4/FAM168A/ABRAXAS1/SHLD2/FBH1/FBXO5/FIGN/FMN2/FMR1/FOXM1/FUS/HMGA2/HMGB1/HSF1/IER3/ING2/KDM1A/KLHL15/MAD2L2/MAPT/MARCHF7/CGAS/MCL1/MDM2/MGMT/MMS19/MSX1/MUC1/NACC2/NPAS2/NSMCE1/NSMCE4A/NUDT16/OTUB1/PARP1/PARP3/PARP9/PAXIP1/PIAS4/PML/…	106
BP	GO:0010975	regulation of neuron projection development	215/5905	499/18670	3.38e-08	2.5e-06	1.91e-06	ABL1/ADCY6/ADGRB3/ADNP/AKT1/ALK/AMIGO1/ANAPC2/ANKRD27/AP2A1/APOE/ARHGAP35/ARHGAP4/ARSB/ASAP1/AVIL/BMP7/BRSK2/C21orf91/CAMK1/CAMK2B/CAPRIN1/CAPRIN2/CARM1/CBFA2T2/CD38/CDH2/CDH4/CDKL3/CFLAR/CHN1/CIB1/CNTN1/CPEB3/CPNE9/CREB3L2/CRK/CRKL/CRMP1/CRTC1/CTNNA2/CTSZ/CTTN/DAB2IP/DBNL/DDX56/DENND5A/DHX36/DLG4/DLG5/DNM2/DNM3/DPYSL2/DPYSL3/DRAXIN/DVL1/DVL2/DVL3/EEF2K/EFHC2/EFNA5/EFNB2/EP300/EPHA4/RETREG3/FBXO3…	215
BP	GO:0009314	response to radiation	196/5905	448/18670	3.45e-08	2.52e-06	1.92e-06	AANAT/ADIRF/AKT1/AKT2/ALAD/ANXA1/APOBEC1/AQP1/ARRB1/ATM/ATP1A2/BABAM1/BEST1/BHLHE40/BRAT1/BRCA1/BRCA2/BRCC3/C9orf116/CAMKMT/CASP3/CASP9/CBL/CCAR2/CDC25A/CDKN1A/CDS1/CHEK2/CIRBP/CLK2/CREB1/CREBBP/CRTC1/CRY2/CRYAB/CTNS/CUL4B/CYBA/CYP2R1/DBH/DCLRE1C/DCUN1D3/DDB1/DDB2/DDHD2/DHX36/DNM2/DNMT3A/DNMT3B/DRD2/DRD3/DUSP1/DYNLRB1/ECT2/EEF1D/EGFR/EIF2AK4/EIF2S1/EP300/ERCC2/ERCC3/ERCC6/EYA1/ABRAXAS1/FBXL3/FMR1…	196
BP	GO:0010948	negative regulation of cell cycle process	163/5905	361/18670	3.91e-08	2.83e-06	2.15e-06	APC/ATM/BABAM1/BCL6/BMP7/BRCA1/BRCC3/BRD7/BTG2/BTN2A2/CALR/CARM1/CBX5/CCL2/CCNK/CDC14B/CDC73/CDK2AP2/CDK4/CDK5RAP2/CDK5RAP3/CDK9/CDKN1A/CHEK2/CHMP2A/CLSPN/CNOT1/CNOT2/CNOT3/CNOT4/CNOT7/CNOT8/CRADD/CTDSP1/CTDSP2/CTDSPL/DAB2IP/DCUN1D3/DONSON/DUSP1/E2F7/EHMT1/EP300/EPC1/FAM107A/ABRAXAS1/FBXL7/FBXO31/FBXO5/FBXO7/FZR1/GADD45A/GEN1/GIGYF2/GPER1/GTSE1/HMGA2/HMGN5/HUS1/IK/JADE1/KANK2/KAT2A/KAT2B/KLHL22/L…	163
CC	GO:0000428	DNA-directed RNA polymerase complex	60/6104	108/19717	9.55e-08	2.9e-06	1.86e-06	CDC73/CDK7/CRCP/CTR9/ERCC2/ERCC3/GTF2A2/GTF2E1/GTF2E2/GTF2F1/GTF2H2/GTF2H3/KAT2A/MMS19/MYO6/PAF1/PEX2/POLA1/POLR1B/POLR1C/POLR1D/POLR1E/POLR2A/POLR2B/POLR2C/POLR2F/POLR2G/POLR2H/POLR2I/POLR2J2/POLR2J3/POLR2L/POLR3C/POLR3E/POLR3F/POLR3GL/POLR3H/PRIM1/RECQL5/RPRD1B/RPRD2/SETD5/TADA3/TAF1/TAF10/TAF12/TAF4/TAF4B/TAF5/TAF5L/TAF6/TAF6L/TAF7/TAF8/TAF9B/TBP/TCEA1/TP53/TRRAP/ZNRD1	60
BP	GO:0048545	response to steroid hormone	172/5905	385/18670	4.15e-08	2.97e-06	2.26e-06	AANAT/ABCA2/ABHD2/ACSBG1/ADTRP/AGL/AIF1/AKAP13/AKR1C3/ALAD/ALPL/ANXA1/AQP1/AR/ARID1A/ARNTL/ATP1A2/AXIN1/BMP7/BRCA1/BUD31/CA2/CAD/CALCR/CALM3/CALR/CARM1/CASP3/CASP9/CATSPERG/CAV1/CCNE1/CD38/CDK7/CDKN1A/CFLAR/CNGA3/CNOT1/CNOT2/CPN1/CRY2/CTNNB1/CYBA/CYP7B1/DDIT4/DDRGK1/DDX17/DDX54/DNMT3B/DUSP1/EGFR/EIF4EBP1/ENG/EP300/ERRFI1/ESRRA/ESRRB/ESRRG/FAM107A/FOS/FOSL1/FOXO1/FOXO3/GABRB1/GLB1/GOT1/GPER1/GSTP1…	172
BP	GO:0051403	stress-activated MAPK cascade	134/5905	286/18670	4.39e-08	3.1e-06	2.37e-06	ADORA2B/AGER/AIDA/AKT1/AMBP/ANKRD6/ARHGEF6/AXIN1/CARD9/CCM2/CD27/CHUK/CRKL/CRYAB/DAB2IP/DBNL/DTNBP1/DUSP1/DUSP15/DVL2/DVL3/EDA2R/EGFR/EIF2AK2/EMC10/EPHA4/EPHB1/ERCC6/ERN1/EZR/F2RL1/FAS/FBXW11/FGD2/FOXM1/FOXO1/FZD8/GADD45A/GADD45B/GPS1/GPS2/GSTP1/HACD3/HDAC3/HGF/HIPK2/HIPK3/HMGB1/IGF1R/IKBKG/IL1RN/IRAK1/IRAK4/ITCH/LTBR/MAGI3/MAP2K2/MAP2K7/MAP3K11/MAP3K12/MAP3K2/MAP3K5/MAP3K8/MAP4K1/MAP4K4/MAP4K5/M…	134
BP	GO:0043123	positive regulation of I-kappaB kinase/NF-kappaB signaling	93/5905	183/18670	4.74e-08	3.31e-06	2.52e-06	ABL1/AKAP13/AKT1/ALPK1/APOL3/ATP2C1/BIRC2/BIRC3/BRD4/BST2/CANT1/CARD11/CARD9/CASP10/CD4/CFLAR/CHUK/CTNNB1/CX3CR1/CXXC5/DDRGK1/DDX21/DHX36/ECT2/EDA/EDA2R/EEF1D/F2R/F2RL1/FADD/FLNA/FYN/GJA1/GPRC5B/HTR2B/IFIT5/IKBKE/IKBKG/IL1RN/IRAK1/IRAK4/IRF3/JMJD8/LGALS1/LITAF/LTBR/LTF/MAP3K14/MIB2/NEK6/NOD1/PRKN/PELI2/PIM2/PPM1A/PPP5C/PRKD1/RBCK1/REL/RELA/RHOA/RHOC/RIPK1/RIPK2/RNF31/ROR1/S100A4/S100B/SHARPIN/SHI…	93
CC	GO:0036464	cytoplasmic ribonucleoprotein granule	102/6104	212/19717	1.15e-07	3.35e-06	2.15e-06	AGO2/APOBEC3C/APOBEC3G/ARNTL/ATXN2L/BARD1/BLNK/BTBD1/BTBD2/CAPRIN1/CARHSP1/CASC3/CDK9/CHTOP/CIRBP/CNOT1/CNOT2/CNOT3/CNOT7/CNOT8/CTSH/DCP1B/DCPS/DDX19B/DDX3X/DHX36/DHX9/DIS3L2/EDC3/EID1/EIF2S1/EIF4ENIF1/MCRIP1/FMR1/FXR1/G3BP1/GABPB1/GIGYF2/HABP4/HAX1/HELZ/HNRNPU/IQGAP1/KHSRP/KPNB1/LARP1/LARP4/LARP4B/LIG4/LIMD1/LIN28A/NBDY/LSM1/LSM14A/LSM2/LSM3/LSM6/MAPT/MOV10/NSUN2/NUFIP2/OGFOD1/PAN2/PATL1/PIWIL2/…	102
CC	GO:0031965	nuclear membrane	134/6104	296/19717	1.35e-07	3.79e-06	2.43e-06	AAAS/ABL1/ACKR2/ADRA1A/ADRA1B/AHCTF1/ALG14/ANXA4/APEH/AQP1/ATP1B4/BRAP/C2orf42/CASC3/CDK4/CEP70/CLIC1/CLMN/CMTM3/CPNE1/CTDNEP1/DCTN5/DDX19B/DHCR7/DNAJB2/DNAJC2/DPY19L3/DPY19L4/DTX2/EDNRB/EGFR/TEPSIN/EPC1/ERBIN/ERN1/FZR1/GATA6/GLE1/GNAQ/GTF3C3/HACD3/HAX1/HPN/IL15RA/INTS1/INTS2/INTS5/ITPR3/KPNA4/KPNB1/LEMD3/LMNA/LPIN1/LTC4S/MCM3AP/MLX/MYO6/NAV3/NOC4L/NPIPA1/NRXN1/NSMF/NUP153/NUP155/NUP205/NUP210/NU…	134
CC	GO:0035770	ribonucleoprotein granule	106/6104	223/19717	1.42e-07	3.84e-06	2.47e-06	AGO2/APOBEC3C/APOBEC3G/ARNTL/ATXN2L/BARD1/BLNK/BTBD1/BTBD2/CAPRIN1/CARHSP1/CASC3/CDK9/CHTOP/CIRBP/CNOT1/CNOT2/CNOT3/CNOT7/CNOT8/CTSH/DCP1B/DCPS/DDX19B/DDX3X/DHX36/DHX9/DIS3L2/EDC3/EID1/EIF2S1/EIF4ENIF1/MCRIP1/FMR1/FXR1/G3BP1/GABPB1/GIGYF2/HABP4/HAX1/HELZ/HNRNPA3/HNRNPL/HNRNPU/HSF1/IQGAP1/KHSRP/KPNB1/LARP1/LARP4/LARP4B/LIG4/LIMD1/LIN28A/NBDY/LSM1/LSM14A/LSM2/LSM3/LSM6/MAPT/MOV10/NSUN2/NUFIP2/OGFOD…	106
CC	GO:0044450	microtubule organizing center part	91/6104	185/19717	1.53e-07	4.01e-06	2.57e-06	ACTR1A/BBS4/BCCIP/BRCA1/C2CD3/CAPG/CBY1/CCDC113/CCDC120/CCDC14/CCDC146/CCDC151/CCDC92/CCHCR1/CDK5RAP2/CEP104/CEP128/CEP131/CEP135/CEP152/CEP162/CEP164/CEP192/CEP350/CEP41/CEP55/CEP63/CEP83/CETN2/CETN3/CFAP20/CLASP1/CNTLN/CNTROB/CROCC/DZIP1/DZIP1L/EXOC7/FAM92A/FBF1/HAP1/HERC2/HSPA1A/HSPA1B/HTT/IFT88/KIAA0586/KIAA0753/RESF1/LCK/LRRCC1/MARK4/MKS1/MPHOSPH9/MZT2B/NEDD1/NEK1/NUBP1/OFD1/PARP3/PAX2/PCM1/…	91
CC	GO:0005874	microtubule	178/6104	416/19717	1.83e-07	4.57e-06	2.93e-06	APC/APC2/APPBP2/ARHGAP4/ARL3/ATAT1/AURKC/BCAS3/BICD1/BOD1/BOD1L1/SPACA9/CALM3/CAMSAP1/CAMSAP3/CAPN6/CCDC181/CDC16/CDK2AP2/CDK5RAP2/CDK5RAP3/CENPE/CEP162/CEP57L1/CFAP20/CLASP1/CLIP1/CSNK1D/DCLK2/DCTN2/DNAH11/DNAH17/DNAH3/DNAH7/DNAH9/DNAI1/DNAI2/DNAL1/DNM2/DNM3/DPYSL2/DST/DVL1/DYNC1H1/DYNC1LI2/DYNC2H1/DYNC2LI1/DYNLL1/DYNLRB1/EFHC2/EIF3A/EML3/EML4/EML6/ENKD1/FAM161A/FEZ1/FHDC1/FIGN/GABARAP/GAS8/GOLG…	178
CC	GO:0000932	P-body	49/6104	84/19717	1.87e-07	4.57e-06	2.93e-06	AGO2/APOBEC3C/APOBEC3G/BTBD1/BTBD2/CAPRIN1/CARHSP1/CNOT1/CNOT2/CNOT3/CNOT7/CNOT8/DCP1B/DCPS/DIS3L2/EDC3/EIF4ENIF1/HAX1/LIMD1/LIN28A/NBDY/LSM1/LSM14A/LSM2/LSM3/LSM6/MOV10/PAN2/PATL1/PNRC2/POLR2G/PSMA2/PSMC2/RBPMS/RC3H1/RC3H2/CNOT9/SAMD4A/SAMD4B/SQSTM1/SYNE1/TNRC6A/TNRC6B/TOP1/TRIM5/UPF1/ZC3H12A/ZFP36/ZFP36L1	49
CC	GO:0030880	RNA polymerase complex	61/6104	112/19717	1.95e-07	4.62e-06	2.97e-06	CDC73/CDK7/CRCP/CTR9/ERCC2/ERCC3/GTF2A2/GTF2E1/GTF2E2/GTF2F1/GTF2H2/GTF2H3/KAT2A/MMS19/MYO6/PAF1/PEX2/POLA1/POLR1B/POLR1C/POLR1D/POLR1E/POLR2A/POLR2B/POLR2C/POLR2F/POLR2G/POLR2H/POLR2I/POLR2J2/POLR2J3/POLR2L/POLR3C/POLR3E/POLR3F/POLR3GL/POLR3H/PRIM1/RECQL5/RPRD1B/RPRD2/SETD5/TADA3/TAF1/TAF10/TAF12/TAF4/TAF4B/TAF5/TAF5L/TAF6/TAF6L/TAF7/TAF8/TAF9B/TBP/TCEA1/TP53/TRRAP/ZNFX1/ZNRD1	61
BP	GO:0016197	endosomal transport	109/5905	224/18670	6.96e-08	4.81e-06	3.67e-06	ABCA1/ACAP2/ANKFY1/ANKRD27/AP3B1/AP3D1/ARFRP1/BAIAP3/BET1L/VPS35L/CCDC93/CHMP1A/CHMP1B/CHMP2A/CHMP4A/CHMP4B/CLEC16A/CLN5/CLTCL1/DCLK1/DENND1A/DENND2A/DENND5A/VPS26C/EEA1/EHD2/EHD4/EPG5/EPS15/PHETA1/WASHC2A/WASHC2C/GCC2/GGA1/GOSR1/GOSR2/HEATR5A/HGS/INPP5F/WASHC4/LEPROT/MICALL1/MICALL2/MVB12A/MVB12B/NDRG4/NSG1/PRKN/PICALM/PIKFYVE/PLEKHJ1/SLC66A2/PTPN23/RAB10/RAB11B/RAB11FIP3/RAB29/RAB6A/RAB8A/RAB9A…	109
BP	GO:0000086	G2/M transition of mitotic cell cycle	118/5905	247/18670	7.41e-08	5.07e-06	3.87e-06	ACTR1A/AKAP9/ATM/BRCA1/BRD4/BRSK2/CALM3/CDC25A/CDK4/CDK5RAP2/CDK5RAP3/CDK7/CDKN1A/CEP131/CEP135/CEP152/CEP164/CEP192/CEP41/CEP63/CEP70/CETN2/CHEK2/CLASP1/CLSPN/CNTRL/CSNK1D/DBF4B/DCTN2/DNM2/DONSON/DYNC1H1/DYNLL1/ESRRB/FBXL12/FBXL18/FBXL7/FBXO5/FBXW11/FOXM1/HAUS1/HAUS2/HAUS3/HAUS4/HAUS5/HAUS7/HAUS8/HMGA2/HSPA2/HUS1/KIF14/MAPRE1/MELK/MIIP/MRE11/NDE1/NEDD1/NINL/OFD1/ORC1/PBX1/PCM1/PLK1/PPM1D/PPME1/P…	118
BP	GO:0007018	microtubule-based movement	132/5905	283/18670	7.66e-08	5.19e-06	3.95e-06	ACTL8/ACTR1A/AP3B1/AP3B2/AP3D1/ARL3/ARL8A/ARMC4/BAG3/BBS12/BBS2/BBS4/BICD1/BICD2/BLOC1S3/CAMSAP3/CCDC114/CCDC151/CCDC40/CENPE/CEP131/CFAP20/CFAP46/CFAP53/CLUAP1/DLGAP5/DNAAF5/DNAH11/DNAH17/DNAH3/DNAH7/DNAH9/DNAI1/DNAI2/DPCD/DST/DTNBP1/DYNC1H1/DYNC1LI2/DYNC2H1/DYNC2LI1/DYNLL1/DYNLRB1/FEZ1/FLOT2/FMN2/FMR1/FYCO1/GAS8/HAP1/HDAC6/HIF1A/HNRNPU/HSPA8/HSPB1/HSPB11/HTT/HYDIN/ICK/IFT122/IFT140/IFT172/IFT22…	132
BP	GO:0072659	protein localization to plasma membrane	123/5905	260/18670	7.92e-08	5.31e-06	4.05e-06	ACSL3/AKT1/AKT2/ANK2/ANXA13/ANXA2/AP2M1/AR/ARFRP1/ARHGEF16/BBS1/BBS2/BLZF1/BSG/C16orf70/C2CD5/CACNB2/CD81/CDH2/CIB1/CNPY4/CSK/DCHS1/DENND4C/DPP10/EFR3A/EFR3B/EGFR/EHD2/EMP2/EPHA2/EZR/FAM126A/FCER1G/FLNA/FLOT2/GAK/GGA1/GGA2/RACK1/GOLGA4/GOLGA7/GOLPH3L/GOPC/GORASP1/GPER1/INPP5K/ITGB1/JUP/KCNIP3/KIF13A/KIF5B/LAMA5/LDLRAP1/LGALS3/LRP1/LRP6/LYPD1/MACF1/AFDN/MMP14/MPP5/NSG1/NUMB/PACS1/PACS2/PACSIN1/PAL…	123
CC	GO:0005635	nuclear envelope	195/6104	464/19717	2.32e-07	5.32e-06	3.42e-06	AAAS/ABCF1/ABL1/ACKR2/ADRA1A/ADRA1B/AGPAT3/AHCTF1/ALG14/ANXA11/ANXA4/APEH/AQP1/ATF6/ATP1B4/BANF1/BICD2/BNIP2/BRAP/C12orf43/C2orf42/CALR/CASC3/CBX5/CDK4/CEP70/CETN2/CETN3/CHMP2A/CHMP4B/CLIC1/CLIP1/CLMN/CMTM3/CPNE1/CTDNEP1/DCTN5/DDX19B/DHCR7/DNAJB2/DNAJC2/DNASE1/DPY19L3/DPY19L4/DST/DTX2/EBP/EDNRB/EGFR/EIF5A/TEPSIN/EPC1/ERBIN/ERN1/FAM156A/FZR1/GABRB1/GATA6/GLE1/GNAQ/GPER1/GTF3C3/HACD3/HAX1/HPN/IGF2R…	195
BP	GO:0045930	negative regulation of mitotic cell cycle	153/5905	338/18670	8.3e-08	5.51e-06	4.2e-06	ABL1/APC/ATM/BCL6/BMP7/BRCA1/BRD7/BRINP1/BRINP2/BRINP3/BTG2/BTG4/BTN2A2/CARM1/CCL2/CDC14A/CDC14B/CDC73/CDK2AP2/CDK4/CDK5RAP2/CDK5RAP3/CDKN1A/CHEK2/CLSPN/CNOT1/CNOT2/CNOT3/CNOT4/CNOT7/CNOT8/CRADD/CTDSP1/CTDSP2/CTDSPL/CTNNB1/DCLRE1B/DCUN1D3/DONSON/DUSP1/E2F7/E4F1/EGFR/EP300/FAM107A/FAP/FBXL7/FBXO31/FBXO5/FBXO7/GADD45A/GEN1/GIGYF2/GTSE1/HMGA2/HUS1/IK/INTS3/JADE1/KANK2/KLHL22/KNTC1/MAD1L1/MAD2L2/MAGI…	153
BP	GO:1902275	regulation of chromatin organization	93/5905	185/18670	9.2e-08	6.04e-06	4.6e-06	AKAP8/AKAP8L/APOBEC1/ARRB1/ATAD2/ATAD2B/ATF7IP/ATM/BCL6/BRCA1/BRD4/BRD7/CDK9/CHTOP/CTNNB1/CTR9/DNMT1/DNMT3B/EID1/TASOR/FMR1/GATA3/HIRA/H1-2/HNRNPU/ING2/IWS1/JARID2/JDP2/KAT2A/KDM1A/KDM3A/KDM5A/RESF1/KMT2B/LMNA/MAPK8/MLLT6/MORC2/MUC1/NAA40/NELFE/NOC2L/NSD1/OGT/OTUB1/PADI2/PAF1/PAXBP1/PAXIP1/PHF1/PHF19/PHF2/PHF8/PIWIL2/PRDM12/PRKD1/PRKD2/PYGO2/RNF40/RPS6KA4/RPS6KA5/SETD5/SETDB1/SIN3A/SKI/SMAD4/SMAR…	93
MF	GO:0004386	helicase activity	89/5983	163/17697	3.59e-08	6.04e-06	4.96e-06	ACTR8/AQR/BTAF1/CHD1L/CHD2/CHD4/CHD6/CHD7/CHD8/CHD9/CHTF8/DDX11/DDX17/DDX18/DDX19B/DDX20/DDX21/DDX23/DDX27/DDX31/DDX39A/DDX3X/DDX42/DDX46/DDX47/DDX51/DDX52/DDX54/DDX55/DDX56/DDX58/DDX59/DDX60/DDX60L/DHX15/DHX16/DHX29/DHX32/DHX33/DHX35/DHX36/DHX38/DHX40/DHX57/DHX8/DHX9/DICER1/ERCC2/ERCC3/ERCC6L2/FBH1/G3BP1/GINS2/HELQ/HELZ/HLTF/IFIH1/IGHMBP2/MCM4/MCM5/MCM6/MCM7/MCM8/MOV10/MRE11/NAV2/RAD50/RAD51/RAD…	89
BP	GO:0016571	histone methylation	74/5905	139/18670	9.73e-08	6.32e-06	4.82e-06	ARID4A/ARID4B/ASH1L/ASH2L/BEND3/BRCA1/BRD4/CARM1/CHTOP/COPRS/CTNNB1/CTR9/CXXC1/DNMT1/DNMT3B/DOT1L/EHMT1/EZH1/FBL/GATA3/H1-2/IWS1/JARID2/KDM1A/KDM3A/KMT2B/KMT2C/KMT2D/LMNA/MEN1/MLLT6/NELFE/NSD1/NTMT1/OGT/PAF1/PAGR1/PAXBP1/PAXIP1/PHF1/PHF19/PRDM12/PRDM16/PRDM4/PRDM5/PRDM6/PRDM9/PRMT1/PRMT2/PRMT3/PRMT7/PWP1/PYGO2/SETD1B/SETD2/SETD3/SETD5/SETD6/KMT5A/SETDB1/SETDB2/SMAD4/SMARCB1/SMYD3/SNW1/SUPT6H/SUV3…	74
BP	GO:0061418	regulation of transcription from RNA polymerase II promoter in response to hypoxia	47/5905	77/18670	9.83e-08	6.32e-06	4.82e-06	ARNT/CREBBP/CUL2/EGLN1/EGLN3/EP300/EPAS1/HIF1A/HIF3A/LIMD1/NFE2L2/NOTCH1/PSMA1/PSMA2/PSMA3/PSMA7/PSMB3/PSMB5/PSMB6/PSMB7/PSMB8/PSMB9/PSMC1/PSMC2/PSMC4/PSMC5/PSMC6/PSMD1/PSMD11/PSMD13/PSMD2/PSMD3/PSMD4/PSMD5/PSMD6/PSMD8/PSMD9/PSME1/PSME2/PSME4/RBPJ/SIRT2/STOX1/TP53/UBB/UBC/VEGFA	47
MF	GO:0031267	small GTPase binding	204/5983	443/17697	4.42e-08	6.51e-06	5.35e-06	ABCA1/ABR/ACAP2/ADCYAP1R1/ADRB1/AKAP13/ANKFY1/ANKRD27/ANLN/ANXA2/ARFIP2/ARHGAP17/ARHGAP4/ARHGEF1/ARHGEF10/ARHGEF10L/ARHGEF11/ARHGEF12/ARHGEF16/ARHGEF17/ARHGEF18/ARHGEF26/ARHGEF37/ARHGEF39/ARHGEF4/ARHGEF40/ARHGEF6/ATP7A/BCR/BICD1/BICD2/CAV1/CDC42BPB/CDC42EP1/CDC42EP4/CHML/CIB1/CLEC16A/DAAM1/DAAM2/DENND1A/DENND2A/DENND2C/DENND4C/DENND5A/DENND5B/DENND6B/DIAPH3/DOCK1/DOCK2/DOCK4/DOCK7/DVL1/DVL2/DVL3/…	204
BP	GO:0090090	negative regulation of canonical Wnt signaling pathway	90/5905	178/18670	1.05e-07	6.67e-06	5.09e-06	AMER2/ANKRD6/APC/APC2/APOE/AXIN1/AXIN2/CAV1/CDH2/CHD8/CSNK1A1/CTHRC1/CTNND1/DAB2IP/DACT3/DDIT3/DKK3/DKK4/DRAXIN/DVL1/DVL2/DVL3/FOXO1/FOXO3/FUZ/FZD6/G3BP1/GLI3/HDAC1/INVS/JADE1/KLHL12/KREMEN1/LATS2/LIMD1/LRP4/LRP6/LZTS2/MAD2L2/MCC/MDK/NOTCH1/NPHP4/PRKN/PFDN5/PSMA1/PSMA2/PSMA3/PSMA7/PSMB3/PSMB5/PSMB6/PSMB7/PSMB8/PSMB9/PSMC1/PSMC2/PSMC4/PSMC5/PSMC6/PSMD1/PSMD11/PSMD13/PSMD2/PSMD3/PSMD4/PSMD5/PSMD6/P…	90
BP	GO:0050657	nucleic acid transport	96/5905	193/18670	1.11e-07	6.9e-06	5.26e-06	AAAS/AHCTF1/AKAP8L/ALKBH5/BICD2/NCBP3/CASC3/CETN2/CETN3/CHTOP/CPSF1/CPSF3/DDX19B/DDX39A/DHX38/DHX9/EIF5A/EIF6/FMR1/FYTTD1/GLE1/HNRNPA1/HNRNPA1L2/HNRNPA3/HNRNPU/HSF1/IGF2BP2/IGF2BP3/IWS1/KHSRP/MAGOH/MCM3AP/MVP/MYO1C/NMD3/NPIPA1/NUP153/NUP155/NUP188/NUP205/NUP210/NUP214/NUP37/NUP43/NUP50/NUP85/NUP98/NUP58/NUP42/NXF1/NXT2/PARP11/PHAX/POLDIP3/POM121/PURA/QKI/RAE1/RBM27/RPS15/RRS1/SARNP/SEC13/SETD2/SF…	96
BP	GO:0050658	RNA transport	96/5905	193/18670	1.11e-07	6.9e-06	5.26e-06	AAAS/AHCTF1/AKAP8L/ALKBH5/BICD2/NCBP3/CASC3/CETN2/CETN3/CHTOP/CPSF1/CPSF3/DDX19B/DDX39A/DHX38/DHX9/EIF5A/EIF6/FMR1/FYTTD1/GLE1/HNRNPA1/HNRNPA1L2/HNRNPA3/HNRNPU/HSF1/IGF2BP2/IGF2BP3/IWS1/KHSRP/MAGOH/MCM3AP/MVP/MYO1C/NMD3/NPIPA1/NUP153/NUP155/NUP188/NUP205/NUP210/NUP214/NUP37/NUP43/NUP50/NUP85/NUP98/NUP58/NUP42/NXF1/NXT2/PARP11/PHAX/POLDIP3/POM121/PURA/QKI/RAE1/RBM27/RPS15/RRS1/SARNP/SEC13/SETD2/SF…	96
CC	GO:0030135	coated vesicle	130/6104	289/19717	3.19e-07	7.12e-06	4.57e-06	ABCB4/ACTR1A/AP1B1/AP1M1/AP1M2/AP2A1/AP2M1/AP3B1/AP3B2/APOE/ARCN1/ARFGAP2/ASTN1/ASTN2/ATP7A/AVP/CD4/CD59/CD9/CLINT1/CLTCL1/CNIH3/COPB2/COPE/COPZ1/COPZ2/CTLA4/CTSZ/DBNL/DDHD2/DENND1A/DNAJC5/DNM2/DVL1/DVL2/ECE1/EGF/EGFR/TEPSIN/EPN2/EPS15/ERGIC3/F5/F8/PHETA1/FZD2/GAD1/GAD2/GGA2/GOLGA2/GOPC/GOSR2/GPR107/HBEGF/HIP1/HIP1R/HLA-A/HLA-B/HLA-DRB1/HLA-DRB5/HSPA8/IDUA/IER3IP1/IGF2R/INPP5F/KDELR1/KIAA0319/KLH…	130
BP	GO:0032259	methylation	163/5905	366/18670	1.2e-07	7.4e-06	5.64e-06	ARID4A/ARID4B/ARMT1/ASH1L/ASH2L/ATF7IP/BAZ2A/BCDIN3D/BEND3/BHMT/BRCA1/BRD4/BTG2/BMT2/SPOUT1/TRMO/CAMKMT/CARM1/CHTOP/CMTR1/CMTR2/COPRS/CTNNB1/CTR9/CXXC1/DIMT1/DMAP1/DNMT1/DNMT3A/DNMT3B/DNMT3L/DOT1L/DPH5/ECE2/EHMT1/EMG1/ETF1/EZH1/NIBAN2/ANTKMT/FBL/FKBP6/FOS/FTSJ1/FTSJ3/GATA3/GATAD2A/GSPT1/H1-2/IWS1/JARID2/KDM1A/KDM1B/KDM3A/VIRMA/TRMT9B/KMT2B/KMT2C/KMT2D/LMNA/MAT2A/MBD1/MBD2/MBD3/MEN1/CSKMT/EEF1AKNM…	163
BP	GO:0006476	protein deacetylation	54/5905	93/18670	1.23e-07	7.55e-06	5.75e-06	AKAP8/AKAP8L/BAZ2A/BCL6/CCAR2/DYRK1A/ELK4/EP300/FNTA/HDAC1/HDAC11/HDAC3/HDAC4/HDAC5/HDAC6/HDAC7/ING2/JDP2/KDM5A/MAPK8/MAPT/MIER2/MTA1/MTA2/NACC2/NEK3/PER1/PER2/PRDM5/PRKD1/PRKD2/RBM14/RCOR1/REST/SAP30/SAP30L/SFPQ/SIN3A/SIN3B/SIRT2/SIRT7/SKI/SMARCAD1/SPHK2/SPRED1/SPRED2/SREBF1/TADA3/TBL1X/TGFB1/TP53/VEGFA/ZBTB7B/ZNHIT1	54
BP	GO:0031331	positive regulation of cellular catabolic process	161/5905	361/18670	1.28e-07	7.74e-06	5.9e-06	PRXL2C/ABHD5/AGO2/AKT1/AKT2/APOE/ARIH2/ARNT/ATM/ATXN3/AXIN1/BAG3/BTG2/CALCOCO2/CAV1/CD81/CDC37/CLEC16A/CLU/CNOT1/CNOT7/CNOT8/CPEB3/CSNK1A1/CSNK1D/DAB2IP/DAPK1/DCN/DDA1/DDRGK1/DET1/DHX36/DNAJB2/DTX3L/DVL1/DXO/EGF/EIF2AK4/ENTPD5/EPM2A/ESRRB/EZR/FAM122A/FBXL5/FBXO7/FMR1/FOXO1/FOXO3/FTO/FYCO1/GAPDHS/GCLC/GIGYF2/RACK1/GPSM1/GTPBP1/HDAC6/HIF1A/HMGB1/HSF1/HSPA1A/HSPA1B/HSPB8/HTT/IKBKG/IL33/INSR/IRS1/IRS…	161
BP	GO:0051236	establishment of RNA localization	97/5905	196/18670	1.3e-07	7.8e-06	5.95e-06	AAAS/AHCTF1/AKAP8L/ALKBH5/ATM/BICD2/NCBP3/CASC3/CETN2/CETN3/CHTOP/CPSF1/CPSF3/DDX19B/DDX39A/DHX38/DHX9/EIF5A/EIF6/FMR1/FYTTD1/GLE1/HNRNPA1/HNRNPA1L2/HNRNPA3/HNRNPU/HSF1/IGF2BP2/IGF2BP3/IWS1/KHSRP/MAGOH/MCM3AP/MVP/MYO1C/NMD3/NPIPA1/NUP153/NUP155/NUP188/NUP205/NUP210/NUP214/NUP37/NUP43/NUP50/NUP85/NUP98/NUP58/NUP42/NXF1/NXT2/PARP11/PHAX/POLDIP3/POM121/PURA/QKI/RAE1/RBM27/RPS15/RRS1/SARNP/SEC13/SETD…	97
CC	GO:0030864	cortical actin cytoskeleton	51/6104	90/19717	3.74e-07	8.1e-06	5.19e-06	AKAP13/ANLN/CALB1/CAPN2/CAPZA1/CAPZA2/CDH2/COTL1/CTTN/DBNL/DLC1/FLOT2/GMFG/GSN/GYS2/HFE/HIP1/HIP1R/LANCL2/LASP1/LLGL1/LLGL2/MAEA/MISP/MLPH/MTSS2/MYH9/MYO1A/NF2/PPP1R9A/PVALB/RAPGEF3/RDX/RTKN/SHROOM1/SHROOM2/SHROOM3/SLC2A1/SPTA1/SPTAN1/SPTBN1/SPTBN2/SPTBN4/SPTBN5/TRPV4/UTRN/WAS/WASL/WDR1/WIPF1/WIPF2	51
BP	GO:2001252	positive regulation of chromosome organization	88/5905	174/18670	1.42e-07	8.48e-06	6.47e-06	AKAP8/AKAP8L/ANAPC11/ANAPC4/ARRB1/ATF7IP/ATM/BCL6/BRCA1/BRD4/BRD7/CDK9/CHTOP/CTNNB1/CTR9/DDX11/DHX36/DKC1/DLGAP5/DNMT1/DNMT3B/TASOR/FMR1/GATA3/GTF2H2/HMBOX1/HNRNPA1/HNRNPU/ING2/JARID2/JDP2/KAT2A/KDM1A/RESF1/LIG4/LMNA/MAP2K7/MAPK1/MAPKAPK5/MORC2/MRE11/MUC1/NABP2/NELFE/NSMCE2/NUMA1/OGT/PAF1/PARN/PAXBP1/PAXIP1/PHF1/PHF19/PIWIL2/PKIB/PML/POT1/PPP1R10/PRDM12/PRKCQ/PRKD1/PRKD2/RAD21/RAD50/RNF40/RPS6KA4…	88
CC	GO:0043296	apical junction complex	73/6104	143/19717	4.1e-07	8.63e-06	5.54e-06	ADCYAP1R1/AMOT/AMOTL1/APC/ARHGAP17/ASH1L/CAMSAP3/CCDC85C/CDK4/CGN/CGNL1/CLDN10/CLDN14/CLDN15/CLDN18/CLDN7/CTNNB1/CTNND1/CYTH1/CYTH2/DDX58/ECT2/EPCAM/ESAM/FBF1/FRMD6/PATJ/JAM2/JUP/KIFC3/LIN7B/MAGI2/MAGI3/MARVELD3/MICALL2/MPP5/MPP7/MXRA8/NHS/NPHP1/NPHP4/PARD3/PARD3B/PARD6B/PARD6G/PDCD6IP/PKN2/PLEKHA7/PMP22/POF1B/NECTIN2/RAP2C/RHOA/RPGRIP1L/SAPCD2/SHROOM1/SHROOM2/SHROOM3/SORBS1/STRN/SYMPK/TBCD/TGFBR…	73
BP	GO:0019827	stem cell population maintenance	81/5905	157/18670	1.48e-07	8.76e-06	6.68e-06	ARID1A/BCL9/BCL9L/BMP7/BMPR1A/CDC73/CDH2/CNOT1/CNOT2/CNOT3/CTNNB1/CTR9/CUL4A/DIS3L2/DLL1/EIF4ENIF1/ELF5/ESRRB/FGF2/FOXO1/FOXO3/FUT10/HES1/HMGA2/KDM3A/LDB1/LIG4/LIN28A/LSM1/MED10/MED14/MED15/MED7/METTL14/METTL3/NCOA3/NKAP/NOTCH1/NOTCH2/NR2E1/PADI4/PAF1/PAX2/PAX8/PBX1/PCM1/PIWIL2/POLR2A/POLR2B/POLR2C/POLR2F/POLR2G/POLR2H/POLR2I/POLR2L/PRDM16/PRRX1/PTN/RAF1/RBPJ/REST/SALL1/SETD6/SKI/SMAD2/SMAD4/SMO/…	81
BP	GO:0033209	tumor necrosis factor-mediated signaling pathway	85/5905	167/18670	1.61e-07	9.42e-06	7.18e-06	ACTN4/BIRC2/BIRC3/CARD14/CARD8/CD27/CDIP1/CHUK/CLDN18/COMMD7/CPNE1/EDA/EDA2R/EDARADD/F2RL1/FOXO3/RACK1/GPS2/GSTP1/HSPA1A/HSPA1B/IKBKG/ILK/LIMS1/LTA/LTBR/MAP3K14/NFKBIA/NOL3/OTULIN/PRKN/PIAS3/PIAS4/PSMA1/PSMA2/PSMA3/PSMA7/PSMB3/PSMB5/PSMB6/PSMB7/PSMB8/PSMB9/PSMC1/PSMC2/PSMC4/PSMC5/PSMC6/PSMD1/PSMD11/PSMD13/PSMD2/PSMD3/PSMD4/PSMD5/PSMD6/PSMD8/PSMD9/PSME1/PSME2/PSME4/RBCK1/RELA/RIPK1/RNF31/SHARPIN/S…	85
BP	GO:0043547	positive regulation of GTPase activity	177/5905	405/18670	1.71e-07	9.92e-06	7.56e-06	ABR/ACAP1/ACAP2/ADAP2/ADGRB3/ADRB1/AGAP4/AGAP5/AGFG2/AGRN/AKT2/ALDH1A1/ALS2CL/ANKRD27/APC2/ARAP1/ARAP2/ARFGAP1/ARFGAP2/ARHGAP17/ARHGAP19/ARHGAP23/ARHGAP24/ARHGAP26/ARHGAP29/ARHGAP31/ARHGAP32/ARHGAP35/ARHGAP39/ARHGAP4/ARHGAP5/ARHGEF1/ARHGEF10/ARHGEF10L/ARHGEF11/ARHGEF12/ARHGEF16/ARHGEF6/ARRB1/ASAP1/ASAP2/ASAP3/BCAS3/BCR/BNIP2/CCDC125/CCL2/CCL23/CHML/CHN1/CRK/CRKL/CXCL13/DAB2IP/DENND1A/DLC1/DOCK1/D…	177
BP	GO:0002474	antigen processing and presentation of peptide antigen via MHC class I	55/5905	96/18670	1.76e-07	1.01e-05	7.7e-06	CALR/CHUK/CLEC4A/CYBA/FCER1G/HFE/HLA-A/HLA-B/IKBKG/ITGAV/ITGB5/MR1/NCF1/NCF2/PDIA3/PSMA1/PSMA2/PSMA3/PSMA7/PSMB3/PSMB5/PSMB6/PSMB7/PSMB8/PSMB9/PSMC1/PSMC2/PSMC4/PSMC5/PSMC6/PSMD1/PSMD11/PSMD13/PSMD2/PSMD3/PSMD4/PSMD5/PSMD6/PSMD8/PSMD9/PSME1/PSME2/PSME4/SAR1B/SEC13/SEC22B/SEC23A/SEC24A/SEC31A/SNAP23/TAP1/TAPBP/TAPBPL/VAMP3/VAMP8	55
BP	GO:1905269	positive regulation of chromatin organization	58/5905	103/18670	1.86e-07	1.06e-05	8.08e-06	AKAP8/AKAP8L/ARRB1/ATF7IP/ATM/BCL6/BRCA1/BRD4/BRD7/CDK9/CHTOP/CTNNB1/CTR9/DNMT1/DNMT3B/TASOR/FMR1/GATA3/ING2/JARID2/JDP2/KAT2A/KDM1A/RESF1/LMNA/MORC2/MUC1/NELFE/OGT/PAF1/PAXBP1/PAXIP1/PHF1/PHF19/PIWIL2/PRDM12/PRKD1/PRKD2/RNF40/RPS6KA4/RPS6KA5/SETDB1/SIN3A/SMAD4/SMARCB1/SNW1/SPHK2/SREBF1/TADA2A/TADA2B/TET1/TGFB1/TP53/TPR/TRIM28/VEGFA/WBP2/ZBTB7B	58
BP	GO:0050768	negative regulation of neurogenesis	135/5905	295/18670	2.18e-07	1.23e-05	9.4e-06	ADCY6/ADGRG1/APOE/APPL2/ARHGAP4/ASAP1/BMP7/BMPR1A/BRINP1/CALR/CARM1/CBFA2T2/CD38/CDK5RAP2/CDKL3/CIB1/CRMP1/CTDSP1/CTNNB1/CTSZ/DAAM2/DENND5A/DICER1/DIXDC1/DLL1/DNM3/DPYSL3/DRAXIN/DRD3/DTX1/EDNRB/EFNB2/EIF2AK4/EIF4ENIF1/EPHA4/ERBB4/FOXO3/FUOM/GAK/GLI3/GORASP1/GPR173/GPR37L1/HES1/HEY1/HMG20A/ID1/ID2/ID3/ID4/IFRD1/INPP5F/ITM2C/KANK1/KCTD11/KIAA0319/KREMEN1/LDLR/LGALS1/LIN28A/LMX1A/LRP1/LRP4/LSM1/MAP4…	135
BP	GO:1903829	positive regulation of cellular protein localization	146/5905	324/18670	2.28e-07	1.27e-05	9.71e-06	ABCA7/ABHD17A/ABHD17B/ABHD17C/ACSL3/AKT1/AKT2/ANP32B/ANXA13/APC/ARHGEF16/ARIH2/ATG13/B3GAT3/BAG3/BCAS3/BICD1/C2CD5/CAMK1/CD81/CDK5RAP3/CENPQ/CEP131/CHP1/CHRM1/CIB1/CNPY4/CROCC/CSNK2A2/CTDSPL2/DDRGK1/DKC1/DMAP1/DPP10/DTX3L/ECT2/EGF/EGFR/EPHA2/ERBB2/ERBB4/EZR/FCER1G/FLNA/FYN/GAS8/GLI3/GLIS2/RACK1/GNL3L/GPER1/GPSM2/GTSE1/HDAC3/HPS4/HSPA1L/HUWE1/IQGAP1/ITGB1/JUP/KIF5B/LEPROT/LGALS3/LRP1/LRP4/MAPK1/MA…	146
BP	GO:0034329	cell junction assembly	114/5905	241/18670	2.34e-07	1.3e-05	9.91e-06	ABL1/ACTG1/ACTN4/ANK2/APC/ARVCF/BCAS3/BCR/CAMSAP3/CAPZA1/CAV1/CD151/CD9/CDH10/CDH11/CDH2/CDH4/CDHR3/CLASP1/COL16A1/CORO2B/CTNNB1/CTNND1/CTNND2/CTTN/DLC1/DLG5/DST/ECT2/EFNA5/EPB41L5/EPHA2/ESAM/FAM107A/FBF1/FERMT2/FLNA/FLNC/FN1/GJA1/GJB1/GJC1/GNPAT/GPM6B/HDAC7/HEG1/ILK/PATJ/IQGAP1/ITGA6/ITGB4/JUP/LAMA3/LAMA5/LAMB3/LAMC2/LDB1/LIMS1/LRP1/MACF1/MAP4K4/MARVELD3/MICALL2/AFDN/MMP14/MPP5/MPP7/MYO1C/NPHP1/…	114
CC	GO:0005819	spindle	150/6104	347/19717	8.02e-07	1.6e-05	1.03e-05	AAAS/AGBL5/AKT1/ANXA11/ARL3/ARL8A/ATAT1/ATM/AUNIP/AURKC/BCCIP/BIRC6/BOD1/BOD1L1/BRCC3/SPOUT1/CALM3/CAPG/CAPN6/CBX1/CDC14A/CDC14B/CDC16/CDK5RAP2/CENPE/CEP104/CEP128/CEP162/CEP350/CEP63/CEP95/CLASP1/CLTCL1/CRMP1/CSNK1D/CTNNB1/CTTN/DCTN4/DDX11/DIDO1/DLGAP5/DYNLL1/E4F1/ECT2/EFHC1/EML3/EML4/ERCC2/FAM161A/FBF1/FBXO5/FMN2/GOLGA2/GPSM2/HAUS1/HAUS2/HAUS3/HAUS4/HAUS5/HAUS7/HAUS8/HDAC3/HNRNPU/HSF1/HSPA2/HSP…	150
CC	GO:0032587	ruffle membrane	52/6104	94/19717	8.01e-07	1.6e-05	1.03e-05	ABCA7/AIF1/AIF1L/AKT2/APC/APPL2/ARHGEF4/C2CD5/CIB1/DDX58/DLC1/DNM2/EPB41L5/EPHA2/EPS8/EPS8L2/EZR/FAM107A/FAP/FGD2/FGD5/HIP1R/ARHGAP45/IFIT5/INPP5K/ITGAV/ITGB1/ITGB3/KANK1/KSR1/MACF1/MTSS2/MYO1C/MYO6/NF2/PACSIN1/PDE9A/PDPN/PIP5K1A/PLEK/PLEKHO1/PPP1R9B/PSD2/PSD3/RHOA/SPATA13/SPRY2/SPRY4/SRC/TLN1/TRPV4/WWC1	52
BP	GO:0042590	antigen processing and presentation of exogenous peptide antigen via MHC class I	47/5905	79/18670	2.94e-07	1.6e-05	1.22e-05	CALR/CHUK/CLEC4A/CYBA/FCER1G/HLA-A/HLA-B/IKBKG/ITGAV/ITGB5/NCF1/NCF2/PDIA3/PSMA1/PSMA2/PSMA3/PSMA7/PSMB3/PSMB5/PSMB6/PSMB7/PSMB8/PSMB9/PSMC1/PSMC2/PSMC4/PSMC5/PSMC6/PSMD1/PSMD11/PSMD13/PSMD2/PSMD3/PSMD4/PSMD5/PSMD6/PSMD8/PSMD9/PSME1/PSME2/PSME4/SEC22B/SNAP23/TAP1/TAPBP/VAMP3/VAMP8	47
BP	GO:1900034	regulation of cellular response to heat	47/5905	79/18670	2.94e-07	1.6e-05	1.22e-05	AAAS/ATM/BAG1/BAG3/CAMK2A/CAMK2B/CAMK2G/CCAR2/CREBBP/CRYAB/DNAJB1/DNAJB6/DNAJC2/DNAJC7/EP300/HSF1/HSPA1A/HSPA1B/HSPA1L/HSPA8/HSPB8/MAPK1/MAPKAPK2/MAPT/MTOR/NUP153/NUP155/NUP188/NUP205/NUP210/NUP214/NUP37/NUP43/NUP50/NUP85/NUP98/NUP58/NUP42/POM121/PTGES3/RAE1/RPA1/RPA2/RPA3/RPTOR/SEC13/TPR	47
BP	GO:0098727	maintenance of cell number	81/5905	159/18670	2.97e-07	1.61e-05	1.22e-05	ARID1A/BCL9/BCL9L/BMP7/BMPR1A/CDC73/CDH2/CNOT1/CNOT2/CNOT3/CTNNB1/CTR9/CUL4A/DIS3L2/DLL1/EIF4ENIF1/ELF5/ESRRB/FGF2/FOXO1/FOXO3/FUT10/HES1/HMGA2/KDM3A/LDB1/LIG4/LIN28A/LSM1/MED10/MED14/MED15/MED7/METTL14/METTL3/NCOA3/NKAP/NOTCH1/NOTCH2/NR2E1/PADI4/PAF1/PAX2/PAX8/PBX1/PCM1/PIWIL2/POLR2A/POLR2B/POLR2C/POLR2F/POLR2G/POLR2H/POLR2I/POLR2L/PRDM16/PRRX1/PTN/RAF1/RBPJ/REST/SALL1/SETD6/SKI/SMAD2/SMAD4/SMO/…	81
BP	GO:0051098	regulation of binding	164/5905	373/18670	3.02e-07	1.62e-05	1.23e-05	ABL1/ADD1/ADNP/AGER/AIDA/AKT1/AMFR/ANGPT1/ANXA2/APOE/ARRB1/BAMBI/BTAF1/BTBD1/ILRUN/CALM3/CAMK1/CAPRIN2/CARM1/CAV1/CCL23/CDK9/CLN5/CPNE1/CRK/CRMP1/CSNK1A1/CTBP2/CTHRC1/CTNNB1/CTNNBIP1/CTSZ/DAB2IP/DDIT3/DDRGK1/DDX11/DHX9/DNAJB2/DOT1L/DTNBP1/DTX3L/DVL1/DZIP1/EDF1/EGF/EIF2S1/EIF3D/EIF3E/EIF4G1/ENHO/EP300/EPB41L5/EPHA4/ERCC2/NIBAN2/RIPOR2/FBH1/FMR1/GAS8/GATA3/GNL3L/GOLGA2/GPSM1/GTF2F1/HABP4/HDAC4/HDAC…	164
BP	GO:0019985	translesion synthesis	29/5905	41/18670	3.1e-07	1.65e-05	1.26e-05	FAAP20/PCLAF/MAD2L2/NPLOC4/POLD1/POLD2/POLD4/POLE2/POLH/POLI/POLK/POLN/PRIMPOL/RCHY1/REV1/REV3L/RFC2/RFC4/RFC5/RPA1/RPA2/RPA3/SPRTN/UBB/UBC/UBE2L6/UFD1/USP43/ZBTB1	29
BP	GO:0010721	negative regulation of cell development	153/5905	344/18670	3.19e-07	1.68e-05	1.28e-05	ACTN4/ADCY6/ADGRG1/APOE/APPL2/ARHGAP4/ASAP1/BMP7/BMPR1A/BRINP1/CALR/CARM1/CBFA2T2/CD38/CDK5RAP2/CDKL3/CIB1/CLDN18/CRMP1/CTDSP1/CTNNB1/CTSZ/DAAM2/DENND5A/DICER1/DIXDC1/DLL1/DNM3/DPYSL3/DRAXIN/DRD3/DTX1/EDNRB/EFNA5/EFNB2/EIF2AK4/EIF4ENIF1/EPHA4/ERBB4/RFLNB/FBLN1/FOXO3/FUOM/G6PD/GAK/GLI3/GORASP1/GPR173/GPR37L1/HES1/HEY1/HMG20A/ID1/ID2/ID3/ID4/IFRD1/INPP5F/ITM2C/KANK1/KCTD11/KIAA0319/KREMEN1/LDLR/LGA…	153
BP	GO:0016575	histone deacetylation	46/5905	77/18670	3.31e-07	1.73e-05	1.32e-05	AKAP8/AKAP8L/BAZ2A/BCL6/ELK4/HDAC1/HDAC11/HDAC3/HDAC4/HDAC5/HDAC6/HDAC7/ING2/JDP2/KDM5A/MAPK8/MIER2/MTA1/MTA2/NACC2/PER1/PER2/PRDM5/PRKD1/PRKD2/RBM14/RCOR1/REST/SAP30/SAP30L/SFPQ/SIN3A/SIN3B/SIRT2/SIRT7/SKI/SMARCAD1/SPHK2/SREBF1/TADA3/TBL1X/TGFB1/TP53/VEGFA/ZBTB7B/ZNHIT1	46
BP	GO:0007409	axonogenesis	199/5905	468/18670	3.43e-07	1.78e-05	1.36e-05	ABL1/ADGRB1/ADNP/AGRN/ALCAM/AMIGO1/ANAPC2/APOE/ARHGAP35/ARHGAP4/B3GNT2/B4GALT5/BMP7/BMPR1B/BOC/BRSK2/BSG/C12orf57/CDH11/CDH2/CDH4/CDKL3/CHL1/CHN1/CNP/CREB1/CRMP1/CSF1R/CTNNA2/CTTN/CYFIP2/DAG1/DBNL/DCLK1/DNM2/DOCK7/DOK2/DOK5/DPYSL2/DRAXIN/DRD2/DVL1/EFNA2/EFNA4/EFNA5/EFNB1/EFNB2/EPHA2/EPHA4/EPHA6/EPHB1/EPHB4/ERBB2/ETV1/EZR/NIBAN2/FEZ1/FGFR2/FLRT2/FN1/FRS2/FYN/GAB1/GATA3/GBX1/GFRA3/GLI2/GLI3/GOLGA4/…	199
BP	GO:0002479	antigen processing and presentation of exogenous peptide antigen via MHC class I, TAP-dependent	45/5905	75/18670	3.72e-07	1.91e-05	1.46e-05	CALR/CHUK/CYBA/HLA-A/HLA-B/IKBKG/ITGAV/ITGB5/NCF1/NCF2/PDIA3/PSMA1/PSMA2/PSMA3/PSMA7/PSMB3/PSMB5/PSMB6/PSMB7/PSMB8/PSMB9/PSMC1/PSMC2/PSMC4/PSMC5/PSMC6/PSMD1/PSMD11/PSMD13/PSMD2/PSMD3/PSMD4/PSMD5/PSMD6/PSMD8/PSMD9/PSME1/PSME2/PSME4/SEC22B/SNAP23/TAP1/TAPBP/VAMP3/VAMP8	45
BP	GO:0043543	protein acylation	116/5905	248/18670	3.84e-07	1.96e-05	1.49e-05	AANAT/ABHD17A/ABHD17B/ABHD17C/ACTL6A/ARNTL/ARRB1/ATAT1/BAZ1A/BEND3/BRCA1/BRCA2/BRD1/BRD7/BRD8/BRPF1/CAMK1/CREBBP/DMAP1/DPF3/EID1/EP300/EPC1/FAM161A/FOXO1/GATA3/GLUL/GOLGA7/HAT1/HCFC1/HHAT/HHATL/ING3/ING5/IWS1/JADE1/KANSL1L/KANSL3/KAT2A/KAT2B/KAT5/KAT6A/KAT6B/KAT8/LDB1/MAPT/MBD3/MBIP/MCM3AP/MCRS1/MEAF6/MRGBP/MSL1/MUC1/NAA15/NAA35/NAA40/NAA60/NAT9/NATD1/NCOA1/NCOA3/NMT1/NMT2/NOC2L/OGT/PAXIP1/PER1/P…	116
BP	GO:0008360	regulation of cell shape	77/5905	150/18670	3.88e-07	1.97e-05	1.5e-05	ALDOA/ANXA1/ARAP1/ARHGAP35/ARHGEF18/BAMBI/BRWD1/BRWD3/CFAP410/CCL2/CDC42EP1/CDC42EP4/CFDP1/CRK/CSF1R/DAG1/DLC1/EPS8/EZR/FAM171A1/FERMT2/FES/FGD1/FGD2/FGD4/FGD5/FGD6/FMNL2/FN1/FYN/GNA12/GNA13/HPN/ITGA7/LIMD1/MARK2/MKLN1/MSN/MYH10/MYH14/MYH9/MYO10/PALM/PARVA/PDPN/PHIP/PLEKHO1/PLXNA2/PLXNB1/PLXNB2/PLXNB3/PTK2/PTN/RDX/RHOA/RHOB/RHOBTB3/RHOC/RHOD/RHOJ/RHOQ/RHOU/RND1/RND2/RND3/S100B/SEMA4A/SEMA4D/SEPTI…	77
CC	GO:0005911	cell-cell junction	190/6104	459/19717	1.12e-06	2.08e-05	1.33e-05	ABCB11/ABCB4/ACTN4/ADCYAP1R1/ADD1/ADD3/ADGRB1/ADGRL3/AHNAK/AKT1/AMOT/AMOTL1/ANK2/ANKRD23/ANXA1/ANXA2/APC/AQP7/ARHGAP17/ARVCF/ASH1L/ATP1A2/ATP2A2/CADM1/CADM3/CADM4/CAMSAP3/CCDC85C/CD3E/CDC42BPA/CDC42BPB/CDC42EP1/CDC42EP4/CDH10/CDH11/CDH2/CDH4/CDHR3/CDK4/CGN/CGNL1/CLDN10/CLDN14/CLDN15/CLDN18/CLDN7/CNKSR1/CNN2/CNN3/CRB1/CSK/CTNNA2/CTNNB1/CTNND1/CTNND2/CYTH1/CYTH2/DAG1/DDX58/DLG5/DSC2/DSG3/ECT2/EPCAM…	190
CC	GO:0034399	nuclear periphery	67/6104	131/19717	1.1e-06	2.08e-05	1.33e-05	AHCTF1/AKAP8/AKAP8L/ANAPC4/ATF7/ATN1/ATXN3/ATXN7/CAD/CEBPB/CHMP1A/CXXC1/DAG1/DGKQ/DNMT3A/EIF6/FIGN/HAT1/HNRNPM/HNRNPU/KAT8/KIF4A/KIN/LMNA/LRIF1/MAEA/MAPT/MBD1/MEN1/MORC2/MORC3/NARF/NCOR2/NSMF/NUFIP1/NUMA1/NUP153/NUP205/NUP98/PAXIP1/PHACTR3/PHF5A/PIAS4/PML/POLA1/PRR14/RAD21/RUVBL1/SATB2/SFPQ/SMARCAD1/SNW1/SORBS1/SPARC/SPTBN4/SRRM1/STAG2/TELO2/TEP1/TINF2/TP53/TPR/UHRF1/VIM/XPOT/YY1/ZNF326	67
CC	GO:0016591	RNA polymerase II, holoenzyme	47/6104	83/19717	1.09e-06	2.08e-05	1.33e-05	CDC73/CDK7/CTR9/ERCC2/ERCC3/GTF2A2/GTF2E1/GTF2E2/GTF2F1/GTF2H2/GTF2H3/KAT2A/MMS19/MYO6/PAF1/PEX2/POLR2A/POLR2B/POLR2C/POLR2F/POLR2G/POLR2H/POLR2I/POLR2J2/POLR2J3/POLR2L/RECQL5/RPRD1B/RPRD2/SETD5/TADA3/TAF1/TAF10/TAF12/TAF4/TAF4B/TAF5/TAF5L/TAF6/TAF6L/TAF7/TAF8/TAF9B/TBP/TCEA1/TP53/TRRAP	47
BP	GO:0072331	signal transduction by p53 class mediator	123/5905	267/18670	4.81e-07	2.41e-05	1.84e-05	AKT1/ANKRD2/ATM/BANP/BARD1/BCL2L12/BRCA1/BRCA2/BRD7/BRPF1/BTG2/CARM1/CD44/CDIP1/CDK5RAP3/CDKN1A/CHD4/CHEK2/CNOT1/CNOT2/CNOT3/CNOT4/CNOT7/CNOT8/CRADD/CSNK2A2/DDIT4/DYRK1A/E2F7/EDA2R/EHMT1/EP300/FOXM1/FOXO3/GADD45A/GTSE1/HDAC1/HEXIM1/HIPK2/HUS1/ING2/ING5/JMY/KAT5/KAT6A/KDM1A/L3MBTL1/MAPKAPK5/MARCHF7/MBD3/MDM2/MDM4/MEAF6/MRE11/MSX1/MTA2/MUC1/MYBBP1A/MYO6/NDRG1/NOC2L/NOP2/PAK1IP1/PRKN/PAXIP1/PCBP4/PH…	123
BP	GO:0007266	Rho protein signal transduction	98/5905	203/18670	4.98e-07	2.48e-05	1.89e-05	ABCA1/ABL1/ABR/ADGRG1/ADRA1A/AKAP13/APOE/ARHGAP29/ARHGAP35/ARHGAP4/ARHGAP5/ARHGEF1/ARHGEF10/ARHGEF10L/ARHGEF11/ARHGEF12/ARHGEF16/ARHGEF17/ARHGEF18/ARHGEF26/ARHGEF37/ARHGEF39/ARHGEF4/ARHGEF40/ARHGEF6/ARRB1/BCL6/BCR/CCDC125/CDC42EP1/CDC42EP4/CELSR1/CHUK/CNKSR1/COL1A2/CTNNAL1/DLC1/ECT2/EPS8/EPS8L2/F2R/F2RL1/RIPOR2/FARP1/FARP2/FGD1/FGD2/FGD4/FGD5/FGD6/GNA12/GNA13/GPR35/HACD3/HEG1/ITGB1/ITSN1/KALRN/KA…	98
BP	GO:0009411	response to UV	73/5905	141/18670	5.03e-07	2.49e-05	1.9e-05	AKT1/AQP1/BRCA2/C9orf116/CASP3/CASP9/CCAR2/CDC25A/CDKN1A/CIRBP/CREBBP/CUL4B/DCUN1D3/DDB1/DDB2/DHX36/EGFR/EIF2AK4/EIF2S1/EP300/ERCC2/ERCC3/ERCC6/FMR1/GTF2H2/HUS1/KDM1A/PCLAF/MAP2K7/MAPK8/MDM2/MEN1/METTL3/MME/MSH6/COPS9/N4BP1/NEDD4/NFATC4/NOC2L/PARP1/PBK/PML/POLD1/POLH/POLK/PRIMPOL/PTN/RBL2/RELA/REV1/RHBDD1/SCARA3/SERPINB13/SPRTN/STK11/TAF1/TIPIN/TP53/TP53I13/TP53INP1/RO60/TYR/UBE2A/UBE4B/USF1/USP4…	73
BP	GO:0018022	peptidyl-lysine methylation	68/5905	129/18670	5.15e-07	2.53e-05	1.93e-05	ARID4A/ARID4B/ASH1L/ASH2L/BEND3/BRCA1/BRD4/CAMKMT/CTNNB1/CTR9/CXXC1/DNMT1/DNMT3B/DOT1L/EHMT1/EZH1/ANTKMT/GATA3/H1-2/IWS1/JARID2/KDM1A/KDM3A/KMT2B/KMT2C/KMT2D/LMNA/MEN1/CSKMT/EEF1AKMT3/MLLT6/EEF1AKMT1/NELFE/NSD1/OGT/PAGR1/PAXIP1/PHF1/PHF19/PRDM12/PRDM16/PRDM5/PRDM6/PRDM9/PWP1/PYGO2/SETD1B/SETD2/SETD3/SETD4/SETD5/SETD6/KMT5A/SETDB1/SETDB2/SMAD4/SMARCB1/SMYD3/SNW1/SUPT6H/SUV39H2/KMT5B/SUZ12/TET2/VCP…	68
BP	GO:0035601	protein deacylation	57/5905	103/18670	5.22e-07	2.54e-05	1.94e-05	ABHD17A/ABHD17B/ABHD17C/AKAP8/AKAP8L/BAZ2A/BCL6/CCAR2/DYRK1A/ELK4/EP300/FNTA/HDAC1/HDAC11/HDAC3/HDAC4/HDAC5/HDAC6/HDAC7/ING2/JDP2/KDM5A/MAPK8/MAPT/MIER2/MTA1/MTA2/NACC2/NEK3/PER1/PER2/PRDM5/PRKD1/PRKD2/RBM14/RCOR1/REST/SAP30/SAP30L/SFPQ/SIN3A/SIN3B/SIRT2/SIRT7/SKI/SMARCAD1/SPHK2/SPRED1/SPRED2/SREBF1/TADA3/TBL1X/TGFB1/TP53/VEGFA/ZBTB7B/ZNHIT1	57
BP	GO:0006282	regulation of DNA repair	65/5905	122/18670	5.51e-07	2.67e-05	2.03e-05	AUNIP/AXIN2/BABAM1/BRCA1/BRCC3/CYREN/CDK9/CUL4A/DDX11/DEK/DHX9/DTX3L/EGFR/ERCC6/EYA1/EYA2/EYA4/FAM168A/ABRAXAS1/SHLD2/FBH1/FIGN/FMN2/FOXM1/FUS/HMGA2/HMGB1/HSF1/KDM1A/KLHL15/MAD2L2/CGAS/MGMT/MMS19/NPAS2/NUDT16/OTUB1/PARP1/PARP3/PARP9/PML/POLH/PPP4C/RAD51/RAD52/RECQL5/RNF169/RNF8/RPA2/SETD2/SPIRE1/SPIRE2/TERF2/TEX15/TFIP11/TIMELESS/TP53BP1/TRIM28/TRIP12/UBQLN4/UBR5/UIMC1/WAS/NSD2/WRAP53	65
BP	GO:0008589	regulation of smoothened signaling pathway	46/5905	78/18670	5.6e-07	2.69e-05	2.05e-05	C2CD3/CD3E/CHSY1/CREBBP/DISP1/DLG5/DYNC2H1/EVC/FGFR2/FUZ/GAS8/GLI3/GLIS2/GPR161/GPR37L1/IFT122/IFT140/IFT172/IFT81/INTU/KCTD11/KCTD21/KCTD6/MGRN1/MKS1/POR/PRKACA/PRRX1/PTCH1/PTCH2/RAB34/RFX4/RORA/RPGRIP1L/SALL3/SCUBE1/SCUBE3/SERPINE2/SMO/STK36/SUFU/TCTN1/TUBD1/TULP3/ULK3/WDR11	46
BP	GO:0051961	negative regulation of nervous system development	141/5905	315/18670	5.84e-07	2.78e-05	2.12e-05	ADCY6/ADGRG1/APOE/APPL2/ARHGAP4/ASAP1/BMP7/BMPR1A/BRINP1/CALR/CARM1/CBFA2T2/CD38/CDK5RAP2/CDKL3/CIB1/CRMP1/CTDSP1/CTNNB1/CTSZ/DAAM2/DENND5A/DICER1/DIXDC1/DLL1/DNM3/DPYSL3/DRAXIN/DRD3/DTX1/EDNRB/EFNB2/EIF2AK4/EIF4ENIF1/EPHA4/ERBB4/FOXO3/FUOM/GAK/GLI3/GORASP1/GPR161/GPR173/GPR37L1/HES1/HEY1/HMG20A/ID1/ID2/ID3/ID4/IFRD1/IFT122/INPP5F/ITM2C/KANK1/KCTD11/KIAA0319/KREMEN1/LDLR/LGALS1/LIN28A/LMX1A/LRP1/…	141
BP	GO:0042158	lipoprotein biosynthetic process	53/5905	94/18670	5.87e-07	2.78e-05	2.12e-05	ABCA1/ABHD17A/ABHD17B/ABHD17C/APOBEC1/APOE/ATG10/ATG7/CWH43/DPM3/GLUL/GOLGA7/GPAA1/HHAT/HHATL/LCAT/NMT1/NMT2/PGAP1/PGAP3/PIGA/PIGF/PIGG/PIGL/PIGM/PIGN/PIGO/PIGP/PIGQ/PIGS/PIGT/PIGU/PIGW/PIGX/PIGZ/PPM1A/PPM1B/RAB3GAP2/WDR45/WIPI1/WIPI2/ZDHHC11/ZDHHC17/ZDHHC18/ZDHHC2/ZDHHC23/ZDHHC24/ZDHHC3/ZDHHC4/ZDHHC5/ZDHHC6/ZDHHC7/ZDHHC8	53
BP	GO:0007254	JNK cascade	102/5905	214/18670	6.33e-07	2.95e-05	2.25e-05	ADORA2B/AGER/AIDA/AKT1/AMBP/ANKRD6/ARHGEF6/AXIN1/CARD9/CD27/CRKL/DAB2IP/DBNL/DTNBP1/DUSP15/DVL2/DVL3/EDA2R/EGFR/EPHA4/EPHB1/ERCC6/ERN1/F2RL1/FGD2/FZD8/GADD45A/GADD45B/GPS1/GPS2/GSTP1/HACD3/HDAC3/HIPK2/HIPK3/HMGB1/IGF1R/IKBKG/IL1RN/IRAK1/IRAK4/ITCH/LTBR/MAGI3/MAP2K7/MAP3K11/MAP3K12/MAP3K2/MAP3K5/MAP4K1/MAP4K4/MAP4K5/MAPK10/MAPK8/MAPK8IP3/MARVELD3/MDFIC/MEN1/MFHAS1/MINK1/NCF1/NCOR1/NOD1/NOX1/NPHS1/…	102
BP	GO:0000380	alternative mRNA splicing, via spliceosome	45/5905	76/18670	6.33e-07	2.95e-05	2.25e-05	CDK13/CELF1/CELF2/CELF6/DDX17/DHX9/DYRK1A/FMR1/HNRNPA1/HNRNPL/HNRNPM/HNRNPU/KDM1A/MAGOH/MBNL3/NSRP1/PQBP1/PTBP1/RBFOX2/RBFOX3/RBM10/RBM15/RBM17/RBM19/RBM25/RBM5/RBM7/RBMX/REST/RSRC1/SCNM1/SFPQ/SFSWAP/SREK1/SRSF1/SRSF10/SRSF2/SRSF3/SRSF4/SRSF5/SRSF6/TRA2B/WTAP/ZBTB7A/ZC3H10	45
BP	GO:0030518	intracellular steroid hormone receptor signaling pathway	69/5905	132/18670	6.43e-07	2.97e-05	2.27e-05	AR/ARID1A/ARNTL/AXIN1/BRCA1/BUD31/CALR/CARM1/CCNE1/CDK7/CNOT1/CNOT2/CRY2/CTNNB1/CYP7B1/DDRGK1/DDX17/DDX54/EP300/GPER1/HDAC1/HDAC6/HEYL/KANK2/KAT5/KCTD6/KDM3A/KDM5D/KMT2D/LMO3/MED1/NCOA1/NCOA3/NCOA6/NCOR1/NCOR2/NEDD4/NRIP1/PADI2/PAGR1/PARP1/PER1/PIAS1/PMEPA1/PLPP1/PPP5C/PRMT2/RBFOX2/RBM14/RHOA/RNF4/CNOT9/RWDD1/SAFB/SAFB2/SMARCA4/SRC/STRN3/TADA3/TAF1/TAF7/TRIM68/UBR5/UFL1/UFM1/UFSP2/WBP2/YAP1/ZBTB7A	69
BP	GO:0007034	vacuolar transport	73/5905	142/18670	7.16e-07	3.29e-05	2.51e-05	ANKFY1/AP3B1/AP3D1/AP4M1/ARSB/ATG14/CACNG4/CHMP1A/CHMP1B/CHMP2A/CHMP4A/CHMP4B/CLEC16A/CLU/DTX3L/EPG5/FAM160A2/GAK/GCC2/GNPTAB/GOSR2/HGS/HMGXB4/HOOK2/HSPA1A/HSPA8/IGF2R/KIF13A/LAMP2/LEPROT/LRP1/MGRN1/MON1B/MTM1/MVB12A/NEDD4/NPC1/PRKN/PIK3R4/RBSN/RHOB/RILP/SCYL2/SMURF1/SNAPIN/SNF8/SNX16/SORL1/SORT1/SPTBN5/STX8/TMEM50B/TRAK1/TRAK2/UBXN6/USE1/VIPAS39/VPS13A/VPS13C/VPS13D/VPS18/VPS25/VPS33A/VPS36/VPS3…	73
BP	GO:0007221	positive regulation of transcription of Notch receptor target	16/5905	18/18670	7.48e-07	3.41e-05	2.6e-05	CREBBP/DLGAP5/EP300/HEYL/KAT2B/MAML1/MAML2/NOTCH1/NOTCH3/NOTCH4/PBX1/RBM15/RBPJ/SNW1/STAT1/WWC1	16
BP	GO:0031346	positive regulation of cell projection organization	166/5905	383/18670	7.72e-07	3.49e-05	2.66e-05	ADNP/AGRN/ALK/AMIGO1/ANAPC2/ANKRD27/ANLN/AP2A1/APC/APOE/ARAP1/ARHGAP35/ARSB/ATMIN/ATP7A/AVIL/BBS4/BCAS3/BMP7/C21orf91/CAMK1/CAMK2B/CAPRIN1/CAPRIN2/CBFA2T2/CDC42EP1/CDC42EP4/CDH4/CDKL3/CEP135/CFLAR/CNTN1/CPEB3/CPNE9/CREB3L2/CROCC/CRTC1/DAB2IP/DBNL/DDX56/DEF8/DHX36/DLG4/DLG5/DNM2/DNM3/DPYSL3/DVL1/DVL2/DVL3/DYNLL1/DZIP1/EEF2K/EFNA5/EP300/EPHA4/EPS8/EPS8L2/F2RL1/RETREG3/RIPOR2/FBXO31/FES/FEZ1/FGFR1/F…	166
BP	GO:0045665	negative regulation of neuron differentiation	106/5905	225/18670	7.8e-07	3.51e-05	2.68e-05	ADCY6/APOE/ARHGAP4/ASAP1/BMP7/CALR/CARM1/CBFA2T2/CD38/CDK5RAP2/CDKL3/CIB1/CRMP1/CTDSP1/CTSZ/DENND5A/DIXDC1/DLL1/DNM3/DPYSL3/DRAXIN/DTX1/EDNRB/EFNB2/EIF2AK4/EIF4ENIF1/EPHA4/FOXO3/FUOM/GAK/GLI3/GORASP1/GPR37L1/HES1/HEY1/HMG20A/ID1/ID2/ID3/ID4/IFRD1/INPP5F/ITM2C/KANK1/KIAA0319/KREMEN1/LGALS1/LMX1A/LRP1/LRP4/LSM1/MAP4K4/MDM2/MED1/MEIS1/MIB1/MT3/NFATC4/NLGN3/NOTCH1/NOTCH3/NR2E1/NR2F1/NRP1/NTN1/OMG/PAX…	106
BP	GO:0043484	regulation of RNA splicing	70/5905	135/18670	7.94e-07	3.55e-05	2.7e-05	AHNAK/AHNAK2/CDK12/CELF1/CELF2/CELF6/CIRBP/CLK1/CLK2/CLK3/DAZAP1/DDX17/DYRK1A/ERN1/ESRP1/FMR1/FUS/HABP4/HNRNPA1/HNRNPF/HNRNPH1/HNRNPL/HNRNPU/HSPA1A/JMJD6/MAGOH/MBNL3/NSRP1/NUP98/POLR2A/PQBP1/PRX/PTBP1/RBFOX2/RBFOX3/RBM10/RBM15/RBM17/RBM19/RBM22/RBM25/RBM3/RBM38/RBM42/RBM5/RBM7/RBMX/REST/RRP1B/SETX/SF3B4/SFSWAP/SNRNP70/SNW1/SON/SREK1/SRSF1/SRSF10/SRSF2/SRSF3/SRSF4/SRSF5/SRSF6/TIA1/TRA2B/U2AF2/WTAP…	70
BP	GO:0098732	macromolecule deacylation	57/5905	104/18670	8e-07	3.55e-05	2.71e-05	ABHD17A/ABHD17B/ABHD17C/AKAP8/AKAP8L/BAZ2A/BCL6/CCAR2/DYRK1A/ELK4/EP300/FNTA/HDAC1/HDAC11/HDAC3/HDAC4/HDAC5/HDAC6/HDAC7/ING2/JDP2/KDM5A/MAPK8/MAPT/MIER2/MTA1/MTA2/NACC2/NEK3/PER1/PER2/PRDM5/PRKD1/PRKD2/RBM14/RCOR1/REST/SAP30/SAP30L/SFPQ/SIN3A/SIN3B/SIRT2/SIRT7/SKI/SMARCAD1/SPHK2/SPRED1/SPRED2/SREBF1/TADA3/TBL1X/TGFB1/TP53/VEGFA/ZBTB7B/ZNHIT1	57
BP	GO:0032606	type I interferon production	67/5905	128/18670	8.71e-07	3.83e-05	2.92e-05	ILRUN/CACTIN/CD14/CHUK/CRCP/CREBBP/CTNNB1/DDX3X/DDX58/DHX33/DHX36/DHX9/DTX4/EP300/G3BP1/HERC5/HMGB1/IFIH1/IKBKE/IRAK1/IRF3/IRF7/ITCH/LILRA4/LILRB1/CGAS/MRE11/NFKB2/NLRC5/NMI/NPLOC4/OTUD5/POLR1C/POLR2F/POLR2H/POLR2L/POLR3C/POLR3E/POLR3F/POLR3GL/POLR3H/PPM1B/PQBP1/PTPRS/REL/RELA/RELB/RIOK3/RIPK2/RNF135/SETD2/SIRPA/STAT1/STAT6/TICAM1/TLR4/TLR9/TRAF3/TRAIP/TRIM15/TRIM56/UBA7/UBE2L6/UFD1/YY1/ZBTB20/ZC…	67
BP	GO:0006289	nucleotide-excision repair	59/5905	109/18670	9.04e-07	3.95e-05	3.02e-05	AQR/ATXN3/BRCA2/CDK7/CETN2/CHD1L/COPS4/COPS6/COPS7B/CUL4A/CUL4B/DDB1/DDB2/EP300/ERCC2/ERCC3/ERCC6/FAN1/GPS1/GTF2H2/GTF2H3/HUS1/LIG1/LIG3/LIG4/MMS19/NEIL1/NEIL3/PARP1/POLD1/POLD2/POLD4/POLK/POLL/POLR2A/POLR2B/POLR2C/POLR2F/POLR2G/POLR2H/POLR2I/POLR2L/RAD23B/RAD52/RBBP8/RFC2/RFC4/RFC5/RPA1/RPA2/RPA3/TCEA1/TP53/UBB/UBC/USP45/UVSSA/XPA/ZNF830	59
BP	GO:0007224	smoothened signaling pathway	69/5905	133/18670	9.25e-07	4.02e-05	3.06e-05	ARL13B/ARL3/BOC/C2CD3/CC2D2A/CD3E/CHSY1/CREBBP/DLG5/DYNC2H1/DZIP1/EVC/FGFR2/FUZ/GAS8/GLI2/GLI3/GLIS2/GPC2/GPR161/GPR37L1/HES1/HHAT/HIPK2/HSPB11/IFT122/IFT140/IFT172/IFT27/IFT46/IFT57/IFT81/INTU/KCTD11/KCTD21/KCTD6/KIAA0586/MGRN1/MKS1/NSDHL/PAX6/PKD2L1/POR/PRKACA/PRRX1/PTCH1/PTCH2/PTCHD1/DISP3/RAB34/RFX4/RORA/RPGRIP1L/SALL3/SCUBE1/SCUBE3/SERPINE2/SMO/STIL/STK36/SUFU/TCTN1/TCTN3/RO60/TTC26/TUBD1/TU…	69
BP	GO:0031056	regulation of histone modification	73/5905	143/18670	1.01e-06	4.32e-05	3.29e-05	AKAP8/AKAP8L/ARRB1/ATM/BCL6/BRCA1/BRD4/BRD7/CDK9/CHTOP/CTNNB1/CTR9/DNMT1/DNMT3B/EID1/FMR1/GATA3/ING2/IWS1/JARID2/JDP2/KAT2A/KDM1A/KDM3A/KDM5A/KMT2B/LMNA/MAPK8/MLLT6/MUC1/NELFE/NOC2L/NSD1/OGT/OTUB1/PAF1/PAXBP1/PAXIP1/PHF1/PHF19/PIWIL2/PRDM12/PRKD1/PRKD2/PYGO2/RNF40/RPS6KA4/RPS6KA5/SETD5/SIN3A/SKI/SMAD4/SMARCB1/SNW1/SPHK2/SPI1/SREBF1/SUPT6H/TADA2A/TADA2B/TADA3/TAF7/TET1/TGFB1/TP53/TRIP12/UBR5/VEGFA…	73
BP	GO:0032479	regulation of type I interferon production	66/5905	126/18670	1.01e-06	4.32e-05	3.29e-05	ILRUN/CACTIN/CD14/CHUK/CRCP/CREBBP/CTNNB1/DDX3X/DDX58/DHX33/DHX36/DHX9/DTX4/EP300/HERC5/HMGB1/IFIH1/IKBKE/IRAK1/IRF3/IRF7/ITCH/LILRA4/LILRB1/CGAS/MRE11/NFKB2/NLRC5/NMI/NPLOC4/OTUD5/POLR1C/POLR2F/POLR2H/POLR2L/POLR3C/POLR3E/POLR3F/POLR3GL/POLR3H/PPM1B/PQBP1/PTPRS/REL/RELA/RELB/RIOK3/RIPK2/RNF135/SETD2/SIRPA/STAT1/STAT6/TICAM1/TLR4/TLR9/TRAF3/TRAIP/TRIM15/TRIM56/UBA7/UBE2L6/UFD1/YY1/ZBTB20/ZCCHC3	66
BP	GO:0034968	histone lysine methylation	61/5905	114/18670	1e-06	4.32e-05	3.29e-05	ARID4A/ARID4B/ASH1L/ASH2L/BEND3/BRCA1/BRD4/CTNNB1/CTR9/CXXC1/DNMT1/DNMT3B/DOT1L/EHMT1/EZH1/GATA3/H1-2/IWS1/JARID2/KDM1A/KDM3A/KMT2B/KMT2C/KMT2D/LMNA/MEN1/MLLT6/NELFE/NSD1/OGT/PAGR1/PAXIP1/PHF1/PHF19/PRDM12/PRDM16/PRDM5/PRDM6/PRDM9/PWP1/PYGO2/SETD1B/SETD2/SETD3/SETD5/SETD6/KMT5A/SETDB1/SETDB2/SMAD4/SMARCB1/SMYD3/SNW1/SUPT6H/SUV39H2/KMT5B/SUZ12/TET2/WDR82/NSD2/ZNF274	61
CC	GO:0030863	cortical cytoskeleton	60/6104	116/19717	2.45e-06	4.42e-05	2.84e-05	ACTN4/AKAP13/ANLN/CALB1/CAPN2/CAPZA1/CAPZA2/CDH2/CLASP1/COTL1/CTTN/DBNL/DLC1/DLG4/EZR/FLNA/FLOT2/GMFG/GSN/GYS2/HFE/HIP1/HIP1R/LANCL2/LASP1/LLGL1/LLGL2/MAEA/MAPRE1/MISP/MLPH/MPP1/MTSS2/MYH9/MYO1A/NF2/NSMF/NUMA1/PPP1R9A/PVALB/RAPGEF3/RDX/RTKN/SHROOM1/SHROOM2/SHROOM3/SLC2A1/SPTA1/SPTAN1/SPTBN1/SPTBN2/SPTBN4/SPTBN5/TRPV4/UTRN/WAS/WASL/WDR1/WIPF1/WIPF2	60
CC	GO:0000123	histone acetyltransferase complex	47/6104	85/19717	2.72e-06	4.79e-05	3.07e-05	ACTL6A/ATXN7L3/BRD1/BRD8/BRPF1/CREBBP/DMAP1/DPF3/EP300/EPC1/HCFC1/ING3/ING5/JADE1/KANSL1L/KANSL3/KAT2A/KAT2B/KAT5/KAT6A/KAT6B/KAT8/MBIP/MCRS1/MEAF6/MRGBP/MSL1/OGT/PHF20/RUVBL1/SUPT20H/SUPT7L/TADA2A/TADA2B/TADA3/TAF10/TAF12/TAF4/TAF5/TAF5L/TAF6/TAF6L/TAF7/TAF9B/TRRAP/UBAP2L/ZZZ3	47
BP	GO:1903706	regulation of hemopoiesis	199/5905	475/18670	1.19e-06	5.02e-05	3.83e-05	ABL1/ACIN1/ADA/AGER/ANXA1/AP3B1/AP3D1/ARNT/ASH2L/ATXN1L/AXL/BCL6/BTN2A2/VSIR/CA2/CARD11/CD101/CD27/CD28/CD4/CD80/CD83/CDC73/CEBPB/CIB1/CLDN18/CLPTM1/CNOT4/CR1/CREB1/CREBBP/CSF1/CTLA4/CTNNB1/CTNNBIP1/CTR9/CUL4A/DHX36/DLL1/DROSHA/DTX1/EIF2AK2/EIF6/EP300/ERBB2/ESRRA/FADD/FBXO7/FES/FLT3LG/FNIP1/FOS/FOXO3/FSTL3/GABPA/GATA3/GLI2/GLI3/H3-3A/H3-3B/HAX1/HDAC1/HES1/HIF1A/H4C3/HLX/HMGB1/HSPA1A/HSPA1B/ID2/IL…	199
BP	GO:0031647	regulation of protein stability	128/5905	284/18670	1.22e-06	5.12e-05	3.91e-05	A1CF/ADGRV1/ANK2/APTX/ASGR2/ASPH/ATF7IP/ATP1B2/B4GALT5/BAG3/CALR/CAPN3/CASP3/CCAR2/CCDC88C/CD81/CDC37/CDC37L1/CDC73/CDK7/CDKN1A/CHEK2/CHP1/CLU/COG7/CREB1/CREBBP/CREBL2/CRTAP/CRYAB/CTSA/CTSH/UTP25/DPM3/DVL1/DVL3/EP300/EPHA4/FAM107A/FBXL3/FBXO7/FBXW11/FLNA/FLOT2/GET4/GIPC1/GNAQ/GNL3L/GOLGA7/GSN/GTSE1/HCFC1/HDAC3/HDAC6/HIP1/HIP1R/HPS4/HSPA1A/HSPA1B/HSPA8/HTT/ID1/IFT46/KAT2A/LAMP2/LMNA/LSS/MAPK1/MARC…	128
CC	GO:1904813	ficolin-1-rich granule lumen	63/6104	124/19717	3.04e-06	5.25e-05	3.37e-05	AGL/ALAD/ALDOA/ALDOC/AMPD3/APEH/ARSB/ATG7/C1orf35/CANT1/CAPN1/CDK13/CFD/COMMD3/COMMD9/COTL1/CST3/CSTB/CTSD/CTSH/CTSZ/DBNL/DDX3X/DERA/GLB1/GMFG/GSDMD/GSN/GSTP1/GUSB/GYG1/HBB/HMGB1/HSPA1A/HSPA1B/HSPA8/HUWE1/ILF2/IMPDH2/JUP/KCMF1/KPNB1/MAPK1/MVP/PAFAH1B2/PDAP1/PFKL/PGM1/PGM2/PKM/PLEKHO2/PNP/PSMA2/PSMB7/PSMC2/PSMD11/PSMD13/PSMD2/PSMD3/PSMD6/QPCT/SRP14/VCL	63
CC	GO:0005774	vacuolar membrane	171/6104	412/19717	3.13e-06	5.27e-05	3.38e-05	ABCA2/ABCC3/ABCC6/ABCD4/ACPP/AHNAK/ANKFY1/ANPEP/ANXA2/ANXA6/AP1B1/AP1M1/AP1M2/AP1S3/AP2A1/AP2M1/AP3B1/AP3D1/ARL8A/ARRB1/ATG14/ATG9B/ATP6V0A4/ATP6V1B1/ATP6V1C2/ATP6V1D/ATP8A1/BRI3/BST2/C12orf66/RMC1/CALCOCO2/CD164/CDIP1/CLCN5/CLCN6/CLCN7/CLEC16A/CLN5/COL6A1/CP/CPNE1/CTNS/CTSA/CTSD/CYB561A3/CYBRD1/DNAJC13/DNAJC5/DRAM1/DTX3L/ECE1/EGF/EVA1A/GAA/GABARAP/GABARAPL2/GDAP2/GNAQ/GNB4/GOPC/GPR137B/GPR143/HL…	171
BP	GO:0016573	histone acetylation	78/5905	156/18670	1.27e-06	5.32e-05	4.05e-05	ACTL6A/ARRB1/BAZ1A/BEND3/BRCA1/BRCA2/BRD1/BRD7/BRD8/BRPF1/CREBBP/DMAP1/DPF3/EID1/EP300/EPC1/GATA3/HAT1/HCFC1/ING3/ING5/IWS1/JADE1/KANSL1L/KANSL3/KAT2A/KAT2B/KAT5/KAT6A/KAT6B/KAT8/LDB1/MBD3/MBIP/MCM3AP/MCRS1/MEAF6/MRGBP/MSL1/MUC1/NAA40/NAA60/NCOA1/NCOA3/NOC2L/OGT/PAXIP1/PER1/PHF20/PIWIL2/PYGO2/RPS6KA4/RPS6KA5/RUVBL1/SETD5/SIN3A/SMAD4/SMARCB1/SPHK2/SPI1/SRCAP/SUPT7L/TADA2A/TADA2B/TADA3/TAF1/TAF10/T…	78
BP	GO:0018393	internal peptidyl-lysine acetylation	80/5905	161/18670	1.29e-06	5.34e-05	4.07e-05	ACTL6A/ARRB1/ATAT1/BAZ1A/BEND3/BRCA1/BRCA2/BRD1/BRD7/BRD8/BRPF1/CREBBP/DMAP1/DPF3/EID1/EP300/EPC1/GATA3/HAT1/HCFC1/ING3/ING5/IWS1/JADE1/KANSL1L/KANSL3/KAT2A/KAT2B/KAT5/KAT6A/KAT6B/KAT8/LDB1/MBD3/MBIP/MCM3AP/MCRS1/MEAF6/MRGBP/MSL1/MUC1/NAA40/NAA60/NCOA1/NCOA3/NOC2L/OGT/PAXIP1/PER1/PHF20/PIWIL2/POR/PYGO2/RPS6KA4/RPS6KA5/RUVBL1/SETD5/SIN3A/SMAD4/SMARCB1/SPHK2/SPI1/SRCAP/SUPT7L/TADA2A/TADA2B/TADA3/TA…	80
BP	GO:0000724	double-strand break repair via homologous recombination	69/5905	134/18670	1.32e-06	5.44e-05	4.15e-05	ATM/AUNIP/BRCA1/BRCA2/DMC1/EXD2/SHLD2/FAN1/FBH1/FIGN/FUS/GEN1/GINS2/HELQ/HUS1/KDM1A/KLHL15/LIG3/MAD2L2/CGAS/MCM4/MCM5/MCM6/MCM7/MCM8/MMS19/MMS22L/MRE11/NABP2/NSMCE1/NSMCE2/NUCKS1/PALB2/PARP1/POLL/POLN/PPP4C/RAD50/RAD51/RAD51B/RAD52/RAD54B/RAD54L/RBBP8/REC8/RECQL5/REV3L/RMI1/RNF138/RPA1/RPA2/RPA3/SETD2/SFPQ/SEM1/SWI5/SWSAP1/TEX15/TIMELESS/TP53BP1/UBQLN4/WAS/WRAP53/WRN/XRCC2/XRCC3/YY1/ZFYVE26/ZSWIM7	69
BP	GO:0009755	hormone-mediated signaling pathway	109/5905	235/18670	1.41e-06	5.72e-05	4.36e-05	ABHD2/ADIPOR2/AKAP13/APPL2/AR/ARID1A/ARNTL/ASIP/AXIN1/BMP7/BRCA1/BUD31/CALR/CARM1/CCNE1/CDK7/CNOT1/CNOT2/CRY2/CTNNB1/CYP7B1/DDRGK1/DDX17/DDX54/EP300/ESRRA/ESRRB/ESRRG/GPER1/HDAC1/HDAC6/HEYL/HNF4A/HNF4G/KANK2/KAT5/KCTD6/KDM3A/KDM5D/KMT2D/LANCL2/LATS2/LGR4/LMO3/MED1/NCOA1/NCOA3/NCOA6/NCOR1/NCOR2/NEDD4/NR1D1/NR1D2/NR1H3/NR1I3/NR2C2/NR2E1/NR2F1/NR2F2/NR2F6/NR3C2/NR4A3/NR5A2/NR6A1/NRIP1/PADI2/PAGR1/PA…	109
BP	GO:0006497	protein lipidation	50/5905	89/18670	1.41e-06	5.72e-05	4.36e-05	ABCA1/ABHD17A/ABHD17B/ABHD17C/ATG10/ATG7/CWH43/DPM3/GLUL/GOLGA7/GPAA1/HHAT/HHATL/NMT1/NMT2/PGAP1/PGAP3/PIGA/PIGF/PIGG/PIGL/PIGM/PIGN/PIGO/PIGP/PIGQ/PIGS/PIGT/PIGU/PIGW/PIGX/PIGZ/PPM1A/PPM1B/RAB3GAP2/WDR45/WIPI1/WIPI2/ZDHHC11/ZDHHC17/ZDHHC18/ZDHHC2/ZDHHC23/ZDHHC24/ZDHHC3/ZDHHC4/ZDHHC5/ZDHHC6/ZDHHC7/ZDHHC8	50
BP	GO:0018209	peptidyl-serine modification	142/5905	322/18670	1.5e-06	6.01e-05	4.58e-05	GRK2/AKAP9/AKT1/AKT2/ANGPT1/ARAF/ARRB1/ATM/ATP2B4/AURKC/AVP/AXIN1/BCAR3/BGN/BRSK2/CALCR/CAMK1/CAMK2A/CAPRIN2/CAV1/CD44/CHEK2/CHUK/CLK1/CLSPN/CNKSR3/CREBL2/CSNK1A1/CSNK1D/CSNK1G2/CSNK2A2/DCLK1/DCLK2/DCN/DDIT4/DGKQ/DOCK7/DYRK1A/DYRK1B/DYRK4/EGFLAM/EGFR/EIF4G1/ERCC6/ERN1/FNIP1/GALNT16/GALNT2/GGNBP2/RACK1/HAX1/HDAC6/HGF/HIPK2/HIPK3/HMGA2/IKBKE/ILK/INPP5F/INPP5K/POGLUT3/LATS2/MAD2L2/MAP2K2/MAP3K12/MAP…	142
BP	GO:0009416	response to light stimulus	139/5905	314/18670	1.49e-06	6.01e-05	4.58e-05	AANAT/AKT1/AKT2/AQP1/ARRB1/ATP1A2/BEST1/BHLHE40/BRCA2/C9orf116/CAMKMT/CASP3/CASP9/CCAR2/CDC25A/CDKN1A/CDS1/CIRBP/CREB1/CREBBP/CRTC1/CRY2/CTNS/CUL4B/DBH/DCUN1D3/DDB1/DDB2/DDHD2/DHX36/DNM2/DRD2/DRD3/DUSP1/DYNLRB1/EGFR/EIF2AK4/EIF2S1/EP300/ERCC2/ERCC3/ERCC6/FBXL3/FMR1/FNTA/FOS/GNAQ/GTF2H2/GUCA1B/HIF1A/HMGCS1/HRH1/HUS1/ID2/ITGB1/JUND/KDM1A/PCLAF/MAP2K7/MAPK10/MAPK8/MDM2/MEIS2/MEN1/METTL3/MME/MSH6/MTA…	139
MF	GO:0017016	Ras GTPase binding	194/5983	429/17697	4.62e-07	6.05e-05	4.97e-05	ABR/ACAP2/ADRB1/AKAP13/ANKFY1/ANKRD27/ANLN/ANXA2/ARFIP2/ARHGAP17/ARHGAP4/ARHGEF1/ARHGEF10/ARHGEF10L/ARHGEF11/ARHGEF12/ARHGEF16/ARHGEF17/ARHGEF18/ARHGEF26/ARHGEF37/ARHGEF39/ARHGEF4/ARHGEF40/ARHGEF6/ATP7A/BCR/BICD1/BICD2/CAV1/CDC42BPB/CDC42EP1/CDC42EP4/CHML/CIB1/CLEC16A/DAAM1/DAAM2/DENND1A/DENND2A/DENND2C/DENND4C/DENND5A/DENND5B/DENND6B/DIAPH3/DOCK1/DOCK2/DOCK4/DOCK7/DVL1/DVL2/DVL3/ECT2/EGF/EPS8/EP…	194
BP	GO:0042795	snRNA transcription by RNA polymerase II	42/5905	71/18670	1.54e-06	6.15e-05	4.69e-05	INTS13/CCNK/CCNT1/CDK7/CDK9/INTS11/ELL/GTF2A2/GTF2E1/GTF2E2/GTF2F1/ICE2/INTS1/INTS10/INTS2/INTS3/INTS4/INTS5/INTS6/INTS9/NABP2/PHAX/POLR2A/POLR2B/POLR2C/POLR2F/POLR2G/POLR2H/POLR2I/POLR2L/POU2F1/RPRD1B/RPRD2/SNAPC1/SNAPC4/SP1/SRRT/TAF5/TAF6/TAF8/TBP/ZNF143	42
BP	GO:0034470	ncRNA processing	165/5905	384/18670	1.58e-06	6.27e-05	4.78e-05	ABT1/ADAT2/AGO2/ANKRD16/BCDIN3D/BMS1/BYSL/C2orf49/BMT2/TRMO/CDK5RAP1/CHD7/CLP1/CPSF1/INTS11/DCAF13/DDX17/DDX18/DDX21/INTS6L/DDX27/DDX47/DDX51/DDX52/DDX54/DDX56/DICER1/UTP25/DIMT1/DKC1/DROSHA/DUS1L/ELAC1/ELP4/ELP5/ELP6/EMG1/ERI1/ERI3/ESF1/EXOSC1/EXOSC10/EXOSC2/EXOSC4/EXOSC7/EXOSC8/EXOSC9/FAM207A/FBL/FCF1/FTSJ1/FTSJ3/GAR1/HEATR1/ELP1/IMP3/IMP4/INTS1/INTS10/INTS2/INTS3/INTS4/INTS5/INTS6/INTS9/ISG20/…	165
CC	GO:0030139	endocytic vesicle	131/6104	303/19717	3.84e-06	6.33e-05	4.06e-05	ABCA1/ACTG1/AMOT/ANXA11/AP2A1/AP2M1/APOE/APPL2/ATG14/ATP6V0A4/ATP6V0E1/ATP7A/CACNG4/CALR/CAMK2A/CAMK2B/CAMK2G/CAV1/CD9/CDC42EP4/CLTCL1/COLEC12/CTLA4/CYBA/DAB2IP/DLG4/DNM2/DRD2/DRD3/DVL2/EGFR/ENTPD7/EPN2/EPS15/FLOT2/FZD2/GIPC1/GOLIM4/GPR161/GSN/HBB/HBEGF/HEATR5A/HIP1/HIP1R/HLA-A/HLA-B/HLA-DRB1/HLA-DRB5/HP/HPX/IGF2R/INPP5B/INPP5F/ITGAV/ITGB5/ITSN1/KIF16B/KIF5B/LAMP2/LDLR/LRP1/LTF/MDM2/MSR1/MYO1C/MY…	131
CC	GO:0019898	extrinsic component of membrane	128/6104	295/19717	3.96e-06	6.39e-05	4.1e-05	AKAP9/ANXA1/ANXA13/ANXA2/APC/APC2/ASPSCR1/ATG13/ATG14/ATG2A/ATP2A2/ATP6V1B1/BLK/BST1/CDH10/CDH11/CDH2/CDH4/CDHR3/CDK16/CNKSR2/CNR2/CNTFR/CRKL/CTNNA2/CTNNB1/CTNND1/CYTH1/DEFB1/DLG4/DTNA/EEA1/EHD2/TEPSIN/ERRFI1/EZR/FARP1/FER/FERMT2/FES/FMR1/FYN/GBA2/GFRA3/GNA12/GNA13/GNA14/GNAI2/GNAO1/GNAQ/GNG11/GNG12/GNG7/GOLGA3/GRAMD1A/GRAMD2A/HIP1/IQGAP1/JAKMIP1/JUP/KPNA2/LCK/LYN/MAL/MFGE8/MGLL/MICALL1/MITD1/MTM…	128
CC	GO:0005802	trans-Golgi network	106/6104	236/19717	4.09e-06	6.45e-05	4.14e-05	AP1B1/AP1M1/AP1M2/AP1S3/AP4E1/AP4M1/AP4S1/ARAP1/ARFGAP2/ARFIP1/ARFIP2/ARFRP1/ARL5A/ATP2C1/ATP7A/ATP8A1/ATP9B/BACE2/BAIAP3/BICD1/BIRC6/C16orf70/C17orf75/CALN1/CBY1/CHST1/CHST3/CHST5/CHST6/CHST7/CLTCL1/COG1/COG2/COG4/COG7/COG8/DENND5A/DNM2/TEPSIN/PHETA1/FAM91A1/GCC2/GGA2/GOLGA1/GOLGA4/GOLPH3L/GPER1/GSAP/HLA-DRB1/HLA-DRB5/IGF2R/INPP5K/KIF13A/KLHL20/LGR6/LLGL1/MARCHF9/MLANA/MME/NSG1/NUCB1/PCSK5/PCSK7…	106
BP	GO:0015931	nucleobase-containing compound transport	111/5905	241/18670	1.72e-06	6.75e-05	5.15e-05	AAAS/AHCTF1/AKAP8L/ALKBH5/BICD2/NCBP3/CASC3/CETN2/CETN3/CHTOP/CPSF1/CPSF3/DDX19B/DDX39A/DHX38/DHX9/EIF5A/EIF6/EPG5/FMR1/FYTTD1/GJA1/GJB1/GLE1/HNRNPA1/HNRNPA1L2/HNRNPA3/HNRNPU/HSF1/IGF2BP2/IGF2BP3/IWS1/KHSRP/MAGOH/MCM3AP/MVP/MYO1C/NMD3/NPIPA1/NUP153/NUP155/NUP188/NUP205/NUP210/NUP214/NUP37/NUP43/NUP50/NUP85/NUP98/NUP58/NUP42/NXF1/NXT2/PARP11/PHAX/POLDIP3/POM121/PURA/QKI/RAE1/RBM27/RIPK1/RPS15/RRS1…	111
BP	GO:0007163	establishment or maintenance of cell polarity	99/5905	210/18670	1.71e-06	6.75e-05	5.15e-05	ACTL8/ACTR1A/AMOT/AMOTL1/AQP1/ARHGAP35/ARHGEF11/BCAS3/BCCIP/BRSK2/CAMSAP3/CDC42BPB/CDK5RAP2/CLASP1/CRB1/CRK/CRKL/CYTH1/DLG5/DOCK2/DOCK7/DST/EPHB1/ERBIN/RIPOR2/FAT1/FBF1/FEZ1/FLOT2/FSCN2/GATA3/RACK1/GPSM2/GSN/HES1/HTT/ILK/KANK1/KIF2C/LAMA1/LIN7B/LLGL1/LLGL2/LMNA/MAP4/MARK2/MISP/MPP5/MPP7/MSN/MYH9/NDC80/NDE1/NEK3/NSFL1C/NUMA1/OPHN1/PARD3/PARD3B/PARD6B/PARD6G/PARVA/PAX6/PDCD6IP/PLK1/PTK2/RAB10/RAB11…	99
BP	GO:0048863	stem cell differentiation	117/5905	257/18670	1.88e-06	7.22e-05	5.51e-05	ABL1/ACVR1/ANXA6/BMP7/BMPR1A/CDK12/CDK13/CHD2/DHX36/DNMT3L/EDNRA/EDNRB/EFNB1/EIF2AK2/EPCAM/ERBB4/ERCC2/ESRRB/FGFR2/FN1/GATA3/GATA6/GPM6A/HES1/HIF1A/HMGA2/HNRNPU/HTR2B/ITCH/JARID2/KDM3A/KITLG/KLHL12/LAMA5/LDB1/LIN28A/LMO1/LMO2/LRP6/LTBP3/MAPK1/MEOX1/METTL3/MSI2/MSX1/N4BP2L2/NELFB/NFE2L2/NOTCH1/NRP1/NUDT21/PAX2/POU6F2/PSMA1/PSMA2/PSMA3/PSMA7/PSMB3/PSMB5/PSMB6/PSMB7/PSMB8/PSMB9/PSMC1/PSMC2/PSMC4/PSM…	117
BP	GO:0000725	recombinational repair	69/5905	135/18670	1.87e-06	7.22e-05	5.51e-05	ATM/AUNIP/BRCA1/BRCA2/DMC1/EXD2/SHLD2/FAN1/FBH1/FIGN/FUS/GEN1/GINS2/HELQ/HUS1/KDM1A/KLHL15/LIG3/MAD2L2/CGAS/MCM4/MCM5/MCM6/MCM7/MCM8/MMS19/MMS22L/MRE11/NABP2/NSMCE1/NSMCE2/NUCKS1/PALB2/PARP1/POLL/POLN/PPP4C/RAD50/RAD51/RAD51B/RAD52/RAD54B/RAD54L/RBBP8/REC8/RECQL5/REV3L/RMI1/RNF138/RPA1/RPA2/RPA3/SETD2/SFPQ/SEM1/SWI5/SWSAP1/TEX15/TIMELESS/TP53BP1/UBQLN4/WAS/WRAP53/WRN/XRCC2/XRCC3/YY1/ZFYVE26/ZSWIM7	69
BP	GO:1901532	regulation of hematopoietic progenitor cell differentiation	48/5905	85/18670	1.86e-06	7.22e-05	5.51e-05	ABL1/DHX36/EIF2AK2/FNIP1/GATA3/HES1/ITCH/KITLG/LDB1/LMO1/LMO2/METTL3/N4BP2L2/NFE2L2/NOTCH1/NUDT21/PSMA1/PSMA2/PSMA3/PSMA7/PSMB3/PSMB5/PSMB6/PSMB7/PSMB8/PSMB9/PSMC1/PSMC2/PSMC4/PSMC5/PSMC6/PSMD1/PSMD11/PSMD13/PSMD2/PSMD3/PSMD4/PSMD5/PSMD6/PSMD8/PSMD9/PSME1/PSME2/PSME4/TCF3/TP73/YAP1/ZBTB1	48
BP	GO:0070302	regulation of stress-activated protein kinase signaling cascade	110/5905	239/18670	1.99e-06	7.63e-05	5.82e-05	AGER/AIDA/AKT1/AMBP/ANKRD6/AXIN1/CARD9/CD27/DAB2IP/DBNL/DTNBP1/DUSP1/DUSP15/DVL2/DVL3/EDA2R/EGFR/EIF2AK2/EMC10/EPHA4/EPHB1/ERCC6/ERN1/EZR/F2RL1/FAS/FGD2/FOXM1/FOXO1/FZD8/GADD45A/GADD45B/GPS2/GSTP1/HACD3/HDAC3/HGF/HIPK2/HIPK3/HMGB1/IGF1R/IL1RN/ITCH/LTBR/LYN/MAGI3/MAP2K2/MAP2K7/MAP3K11/MAP3K12/MAP3K2/MAP3K5/MAP4K1/MAP4K4/MAP4K5/MAPK1/MAPK8IP3/MARVELD3/MDFIC/MEN1/MFHAS1/MID1/MINK1/NCF1/NCOR1/NOD1/NO…	110
MF	GO:0032182	ubiquitin-like protein binding	56/5983	96/17697	7.04e-07	8.3e-05	6.81e-05	ASCC2/BIRC2/FAAP20/ILRUN/CASP8AP2/CKS1B/DCUN1D1/DCUN1D2/DCUN1D3/DCUN1D4/DNAJB2/FAF2/FBXO7/HABP4/HDAC6/HERC2/HSPB1/IKBKG/MARCHF7/MARK4/MDM2/MVB12A/NEDD4/NPLOC4/NSFL1C/OTUB1/PRKN/PML/RAD23B/RAE1/RBCK1/RNF185/RNF19B/RNF31/RNF4/RNF8/SERBP1/SHARPIN/SIRT2/SMAD3/SPRTN/SQSTM1/TOM1L1/TOP2A/TP53INP2/UBA2/UBAP1/UBE2L6/UBR5/UBXN1/UBXN11/UBXN2A/UBXN7/USP16/VPS36/ZFAND2B	56
BP	GO:0007044	cell-substrate junction assembly	53/5905	97/18670	2.18e-06	8.3e-05	6.33e-05	ABL1/BCAS3/BCR/CAMSAP3/CD151/CLASP1/COL16A1/CORO2B/CTTN/DLC1/DST/EFNA5/EPB41L5/FAM107A/FERMT2/FN1/GPM6B/IQGAP1/ITGA6/ITGB4/LAMA3/LAMA5/LAMB3/LAMC2/LDB1/LIMS1/LRP1/MACF1/MAP4K4/MMP14/NRP1/PDPK1/PIP5K1A/PLEC/PPM1F/PTK2/RCC2/RHOA/RHOD/S100A10/SDC4/SLK/SMAD3/SORBS1/SRC/TAOK2/TESK2/TLN1/TNS1/TRIP6/TSC1/VEGFA/WHAMM	53
BP	GO:0031058	positive regulation of histone modification	50/5905	90/18670	2.19e-06	8.3e-05	6.33e-05	AKAP8/AKAP8L/ARRB1/ATM/BCL6/BRCA1/BRD4/BRD7/CDK9/CHTOP/CTNNB1/CTR9/DNMT1/DNMT3B/FMR1/GATA3/ING2/JARID2/JDP2/KAT2A/KDM1A/LMNA/MUC1/NELFE/OGT/PAF1/PAXBP1/PAXIP1/PHF1/PHF19/PIWIL2/PRDM12/PRKD1/PRKD2/RNF40/RPS6KA4/RPS6KA5/SMAD4/SMARCB1/SNW1/SPHK2/SREBF1/TADA2A/TADA2B/TET1/TGFB1/TP53/VEGFA/WBP2/ZBTB7B	50
BP	GO:0043900	regulation of multi-organism process	172/5905	405/18670	2.3e-06	8.49e-05	6.47e-05	ADA/AGO2/ANXA2/APOBEC3C/APOBEC3G/APOE/INTS13/BANF1/BIRC2/BIRC3/BST2/BTBD17/ILRUN/TMEM250/CACNA1H/CACTIN/CALR/CARD8/CAV1/CCNK/CCNT1/CD28/CD4/CDK9/CHMP2A/CHMP4B/CIB1/CNOT7/CSF1R/CYBA/TKFC/DDB1/DDX3X/DDX58/DDX60/DHX9/DTX3L/EDNRB/EIF2AK2/EIF2AK4/ELMOD2/EP300/ERCC6/EXOC7/F2RL1/FAM111A/TASOR/FAM3A/FKBP6/FMR1/GLRA1/GSN/GTF2F1/HACD3/HDAC1/HDAC4/HERC5/HMGA2/HPN/HS3ST5/HTRA1/IFIT5/IFITM1/IFITM2/IFITM3/IFNL…	172
BP	GO:0032872	regulation of stress-activated MAPK cascade	109/5905	237/18670	2.31e-06	8.49e-05	6.47e-05	AGER/AIDA/AKT1/AMBP/ANKRD6/AXIN1/CARD9/CD27/DAB2IP/DBNL/DTNBP1/DUSP1/DUSP15/DVL2/DVL3/EDA2R/EGFR/EIF2AK2/EMC10/EPHA4/EPHB1/ERCC6/ERN1/EZR/F2RL1/FAS/FGD2/FOXM1/FOXO1/FZD8/GADD45A/GADD45B/GPS2/GSTP1/HACD3/HDAC3/HGF/HIPK2/HIPK3/HMGB1/IGF1R/IL1RN/ITCH/LTBR/MAGI3/MAP2K2/MAP2K7/MAP3K11/MAP3K12/MAP3K2/MAP3K5/MAP4K1/MAP4K4/MAP4K5/MAPK1/MAPK8IP3/MARVELD3/MDFIC/MEN1/MFHAS1/MID1/MINK1/NCF1/NCOR1/NOD1/NOX1/P…	109
BP	GO:0097191	extrinsic apoptotic signaling pathway	104/5905	224/18670	2.29e-06	8.49e-05	6.47e-05	ACVR1/AKT1/AR/ATF3/BAG3/BIRC6/BMPR1B/BRCA1/CASP3/CASP8AP2/CASP9/CAV1/CD27/CFLAR/CIB1/CRADD/CTTN/DAB2IP/DAPK1/DBH/DDX3X/DDX47/DEDD/EYA1/EYA2/EYA4/FADD/FAIM/FAS/FGFR1/FGFR3/FOXO3/FYN/G0S2/GABARAP/GCLC/GCLM/GPER1/GSTP1/HGF/HSPA1A/HSPA1B/HTT/IL33/IL6R/ITGA6/ITGAV/ITM2C/ITPRIP/KITLG/LGALS3/LMNA/LTBR/MAL/MAPK7/MCL1/MKNK2/NF1/NOL3/NOS3/NRP1/PAK2/PDIA3/PDPK1/PEA15/PHIP/PIDD1/PML/PPP1CA/PPP2R1A/PPP2R1B/RA…	104
BP	GO:0038061	NIK/NF-kappaB signaling	88/5905	183/18670	2.28e-06	8.49e-05	6.47e-05	ACTN4/AGER/AKT1/ALK/BIRC2/BIRC3/BMP7/C1QTNF4/CALR/CARD14/CD14/CD27/CHI3L1/CHUK/CPNE1/DICER1/EDA/EGFR/EIF2AK2/EP300/FBXW11/HDAC7/HMGB1/IKBKE/ILK/IRAK1/LIMS1/LITAF/MAP3K14/NFAT5/NFKB2/NFKBIA/NOD1/NOL3/NR3C2/PPM1A/PPM1B/PPP4C/PRDX1/PSMA1/PSMA2/PSMA3/PSMA7/PSMB3/PSMB5/PSMB6/PSMB7/PSMB8/PSMB9/PSMC1/PSMC2/PSMC4/PSMC5/PSMC6/PSMD1/PSMD11/PSMD13/PSMD2/PSMD3/PSMD4/PSMD5/PSMD6/PSMD8/PSMD9/PSME1/PSME2/PSME4/…	88
BP	GO:0006301	postreplication repair	33/5905	52/18670	2.29e-06	8.49e-05	6.47e-05	BRCA1/FAAP20/PCLAF/MAD2L2/NPLOC4/NSMCE1/POLD1/POLD2/POLD4/POLE2/POLH/POLI/POLK/POLN/PRIMPOL/RCHY1/REV1/REV3L/RFC2/RFC4/RFC5/RPA1/RPA2/RPA3/SPRTN/UBB/UBC/UBE2A/UBE2L6/UFD1/USP43/WDR33/ZBTB1	33
BP	GO:0009301	snRNA transcription	42/5905	72/18670	2.57e-06	9.38e-05	7.16e-05	INTS13/CCNK/CCNT1/CDK7/CDK9/INTS11/ELL/GTF2A2/GTF2E1/GTF2E2/GTF2F1/ICE2/INTS1/INTS10/INTS2/INTS3/INTS4/INTS5/INTS6/INTS9/NABP2/PHAX/POLR2A/POLR2B/POLR2C/POLR2F/POLR2G/POLR2H/POLR2I/POLR2L/POU2F1/RPRD1B/RPRD2/SNAPC1/SNAPC4/SP1/SRRT/TAF5/TAF6/TAF8/TBP/ZNF143	42
BP	GO:0060562	epithelial tube morphogenesis	141/5905	322/18670	2.6e-06	9.46e-05	7.21e-05	ABL1/ACVR1/ADAMTS16/ALOX12/AR/ARHGAP35/ARID1A/ARL13B/BBS4/BMP7/C2CD3/CASP3/CC2D2A/CCDC40/CCM2/CELSR1/CSF1/CSF1R/CTHRC1/CTNNB1/CTNNBIP1/CTSH/CTSZ/DAG1/DCHS1/DDR1/DLC1/DLG5/DLL1/DVL1/DVL2/DVL3/EDNRA/EFNB2/EGF/ENG/EPHA2/EPHA4/ETV5/EYA1/FGF1/FGF2/FGFR2/FUZ/FZD2/FZD6/GATA3/GJA1/GLI2/GLI3/GLMN/GNA13/GZF1/HES1/HIF1A/IFT122/IFT172/IFT57/ILK/KAT2A/KDM5B/LAMA1/LAMA5/LGR4/LRP5/LRP5L/LRP6/LUZP1/LZTS2/MDK/MED…	141
BP	GO:0048524	positive regulation of viral process	57/5905	107/18670	2.7e-06	9.76e-05	7.44e-05	ANXA2/APOE/TMEM250/CCNT1/CD28/CD4/CDK9/CHMP2A/CHMP4B/CNOT7/CSF1R/DDB1/DDX3X/DHX9/EP300/FKBP6/FMR1/GTF2F1/HACD3/HPN/IGF2R/JUN/KPNA2/KPNA6/LARP1/LGALS1/MDFIC/NELFB/NELFCD/NELFE/NOTCH1/NR5A2/NUCKS1/PKN2/POLR2A/POLR2B/POLR2C/POLR2F/POLR2G/POLR2H/POLR2I/POLR2L/PPIB/RRP1B/SMARCA4/SMARCB1/SNW1/SP1/STAU1/SUPT5H/TARBP2/TBC1D20/TMPRSS2/TOP2A/VAPB/VPS4A/ZNF502	57
BP	GO:0034976	response to endoplasmic reticulum stress	127/5905	285/18670	2.75e-06	9.88e-05	7.53e-05	ADD1/AMFR/ANKZF1/ARFGAP1/GET3/ATF3/ATF6/ATF6B/ATG10/ATP2A1/ATP2A2/ATXN3/BFAR/BRSK2/CALR/CAV1/CCDC47/CCL2/CDK5RAP3/CEBPB/CLU/CERT1/CREB3/CREB3L1/CREB3L2/CTDSP2/CXXC1/DAB2IP/DDIT3/DDRGK1/DDX11/DERL2/DNAJB2/DNAJC3/EDEM3/EIF2AK2/EIF2AK4/EIF2S1/EP300/ERLEC1/ERLIN1/ERLIN2/ERN1/ERP29/EXTL2/EXTL3/FAF2/NIBAN1/FBXO17/FBXO6/GET4/RACK1/GOSR2/GRINA/HDGF/HERPUD2/HSPA1A/JUN/LMNA/MAP3K5/MBTPS2/NCK1/NCK2/NFE2L1/N…	127
BP	GO:0031032	actomyosin structure organization	94/5905	199/18670	2.78e-06	9.88e-05	7.53e-05	ABL1/ACTG1/AKAP13/ANLN/ARAP1/ARHGEF10/ARHGEF10L/ARRB1/ASAP3/BBS4/CAPN3/CAPN9/CASQ1/CD47/CDC42BPA/CDC42BPB/CFLAR/CLASP1/CNN2/CNN3/CORO2B/CSRP1/CSRP2/DLC1/ECT2/ELN/EPB41L4A/EPB41L5/FAM171A1/FHDC1/FHOD1/FHOD3/FRMD6/INPP5K/ITGB1/ITGB5/KCTD13/KIF23/LDB3/LIMK1/LMOD1/CARMIL1/MTOR/MYBPC1/MYBPC2/MYH10/MYH11/MYH14/MYH3/MYH9/MYOM1/MYOM2/MYOM3/MYOZ1/MYOZ2/MYPN/NEB/NEBL/NF2/NRP1/OBSL1/PDCD6IP/PDGFRB/PPFIA1/PP…	94
BP	GO:0006475	internal protein amino acid acetylation	81/5905	166/18670	2.78e-06	9.88e-05	7.53e-05	ACTL6A/ARRB1/ATAT1/BAZ1A/BEND3/BRCA1/BRCA2/BRD1/BRD7/BRD8/BRPF1/CREBBP/DMAP1/DPF3/EID1/EP300/EPC1/GATA3/HAT1/HCFC1/ING3/ING5/IWS1/JADE1/KANSL1L/KANSL3/KAT2A/KAT2B/KAT5/KAT6A/KAT6B/KAT8/LDB1/MAPT/MBD3/MBIP/MCM3AP/MCRS1/MEAF6/MRGBP/MSL1/MUC1/NAA40/NAA60/NCOA1/NCOA3/NOC2L/OGT/PAXIP1/PER1/PHF20/PIWIL2/POR/PYGO2/RPS6KA4/RPS6KA5/RUVBL1/SETD5/SIN3A/SMAD4/SMARCB1/SPHK2/SPI1/SRCAP/SUPT7L/TADA2A/TADA2B/TAD…	81
CC	GO:0098852	lytic vacuole membrane	149/6104	355/19717	6.41e-06	9.91e-05	6.36e-05	ABCA2/ABCD4/ACPP/AHNAK/ANKFY1/ANPEP/ANXA2/ANXA6/AP1B1/AP1M1/AP1M2/AP1S3/AP2A1/AP2M1/AP3B1/AP3D1/ARL8A/ARRB1/ATP6V0A4/ATP6V1C2/ATP6V1D/ATP8A1/BRI3/BST2/C12orf66/RMC1/CD164/CDIP1/CLCN5/CLCN6/CLCN7/CLEC16A/CLN5/COL6A1/CP/CPNE1/CTNS/CTSA/CTSD/CYB561A3/CYBRD1/DNAJC13/DNAJC5/DRAM1/DTX3L/ECE1/EGF/EVA1A/GAA/GDAP2/GNAQ/GNB4/GOPC/GPR137B/GPR143/HLA-DMA/HLA-DRB1/HLA-DRB5/HSPA8/IFITM3/IGF2R/ITM2C/KXD1/LAMP2/…	149
BP	GO:0006110	regulation of glycolytic process	45/5905	79/18670	2.8e-06	9.91e-05	7.56e-05	AAAS/PRXL2C/ARNT/DDIT4/ECD/EIF6/ENTPD5/ESRRB/GAPDHS/GCK/GCKR/HDAC4/HIF1A/INSR/JMJD8/NCOR1/NUP153/NUP155/NUP188/NUP205/NUP210/NUP214/NUP37/NUP43/NUP50/NUP85/NUP98/NUP58/NUP42/OGT/PFKFB1/PFKFB2/PFKFB3/PFKFB4/POM121/PPARA/PRKAG1/PSEN1/RAE1/SEC13/STAT3/TP53/TPR/ZBTB20/ZBTB7A	45
BP	GO:0006888	ER to Golgi vesicle-mediated transport	99/5905	212/18670	2.89e-06	0.000101697	7.75e-05	ACTR1A/ANK2/ARCN1/ARFGAP1/ARFGAP2/BET1L/CAPZA1/CAPZA2/CAPZB/CD59/CNIH3/CNIH4/COG1/COG2/COG4/COG7/COG8/COPB2/COPE/COPZ1/COPZ2/CREB3L2/CSNK1D/CTSZ/DCTN2/DCTN4/DCTN5/DCTN6/DDHD2/DYNC1H1/DYNC1LI2/DYNLL1/ERGIC1/ERGIC3/F10/F5/F8/F9/GOLGA2/GOLGB1/GOPC/GORASP1/GOSR1/GOSR2/IER3IP1/INSIG1/KDELR1/KLHL12/LMAN2L/LMF1/MCFD2/MIA3/NAPA/NRBP2/PGAP1/PITPNM3/PPP6R1/PPP6R3/PROZ/RAB1A/RAB1B/RAB30/RANGRF/SAR1B/SEC13/S…	99
BP	GO:0016311	dephosphorylation	198/5905	478/18670	3.11e-06	0.000108783	8.3e-05	ACPP/ALPL/ANKLE2/APTX/B3GAT3/BOD1/BOD1L1/CALM3/CAMK2G/CAMSAP3/CAMTA1/KNL1/CD33/CDC14A/CDC14B/CDC25A/CDCA2/CDK5RAP3/CDKN3/CEP192/CHP1/CPPED1/CRY2/CTDNEP1/CTDSP1/CTDSP2/CTDSPL/CTDSPL2/DLC1/DLGAP5/DRD2/DUSP1/DUSP14/DUSP15/DUSP16/DUSP18/DUSP28/EIF2AK2/ELL/EYA1/EYA2/EYA4/FAM122A/FARP1/FBXW11/FKBP15/G6PC3/GNAI2/HDDC2/HDHD2/HTT/ILKAP/IMPA1/IMPA2/INPP1/INPP5A/INPP5B/INPP5E/INPP5F/INPP5K/INPPL1/IQGAP1/MAR…	198
BP	GO:1902750	negative regulation of cell cycle G2/M phase transition	56/5905	105/18670	3.14e-06	0.000109143	8.32e-05	ATM/BABAM1/BRCA1/BRCC3/CDC14B/CDK5RAP3/CLSPN/DONSON/ABRAXAS1/FBXL7/FZR1/HMGA2/HUS1/MIIP/MRE11/ORC1/PLK1/PSMA1/PSMA2/PSMA3/PSMA7/PSMB3/PSMB5/PSMB6/PSMB7/PSMB8/PSMB9/PSMC1/PSMC2/PSMC4/PSMC5/PSMC6/PSMD1/PSMD11/PSMD13/PSMD2/PSMD3/PSMD4/PSMD5/PSMD6/PSMD8/PSMD9/PSME1/PSME2/PSME4/RAD17/RAD21/SYF2/TAOK1/TAOK2/TAOK3/TICRR/UIMC1/USP47/VPS4A/ZNF830	56
BP	GO:0000288	nuclear-transcribed mRNA catabolic process, deadenylation-dependent decay	44/5905	77/18670	3.21e-06	0.000111062	8.47e-05	AGO2/BTG2/CNOT1/CNOT2/CNOT3/CNOT4/CNOT7/CNOT8/CPEB3/DCP1B/DCPS/DHX36/EDC3/EXOSC1/EXOSC2/EXOSC4/EXOSC7/EXOSC8/EXOSC9/LSM1/LSM2/LSM3/LSM5/LSM6/LSM7/NT5C3B/PAN2/TENT4A/PARN/PATL1/POLR2G/RC3H1/CNOT9/SAMD4A/SAMD4B/SKIV2L/TNKS1BP1/TNRC6A/TNRC6B/TUT4/TUT7/ZFP36/ZFP36L1/ZFP36L2	44
BP	GO:1904837	beta-catenin-TCF complex assembly	22/5905	30/18670	3.26e-06	0.000112238	8.56e-05	ASH2L/AXIN2/BCL9/BCL9L/CDC73/CREBBP/CTNNB1/EP300/HDAC1/KAT5/KMT2D/MEN1/PYGO1/PYGO2/RUVBL1/SMARCA4/TCF7/TCF7L1/TCF7L2/TLE1/TLE3/TRRAP	22
BP	GO:0043405	regulation of MAP kinase activity	146/5905	337/18670	3.58e-06	0.000122592	9.35e-05	ADORA2B/AGER/AIDA/AKAP13/ALK/APOE/ARRB1/BMP7/C5/C5AR1/CAV1/CBLC/CD81/CDK12/CDK5RAP3/CHRNA7/CRK/CRKL/CSK/CSPG4/DAB2IP/DBNL/DTNBP1/DUSP1/DUSP14/DUSP16/DUSP18/DVL2/DVL3/EGF/EGFR/EIF2AK2/EPHA4/ERBB2/ERCC6/ERN1/ERP29/F2R/FGD2/FGF1/FGF2/FGFR1/FRS2/FZD8/GADD45A/GADD45B/GPS1/GPS2/GSTP1/HACD3/HGF/HGS/HIPK3/HTR2B/IGF1R/IKBKG/ILK/INPP5K/INSR/IQGAP1/IRAK1/KIDINS220/KITLG/KSR1/LAMTOR2/LPAR3/LYN/MAP2K2/MAP2K6/…	146
CC	GO:0005765	lysosomal membrane	148/6104	354/19717	8.83e-06	0.000123921	7.95e-05	ABCA2/ABCD4/ACPP/AHNAK/ANKFY1/ANPEP/ANXA2/ANXA6/AP1B1/AP1M1/AP1M2/AP1S3/AP2A1/AP2M1/AP3B1/AP3D1/ARL8A/ARRB1/ATP6V0A4/ATP6V1C2/ATP6V1D/ATP8A1/BRI3/BST2/C12orf66/RMC1/CD164/CDIP1/CLCN5/CLCN6/CLCN7/CLEC16A/CLN5/COL6A1/CP/CPNE1/CTNS/CTSA/CTSD/CYB561A3/CYBRD1/DNAJC13/DNAJC5/DRAM1/DTX3L/ECE1/EGF/EVA1A/GAA/GDAP2/GNAQ/GNB4/GOPC/GPR137B/GPR143/HLA-DMA/HLA-DRB1/HLA-DRB5/HSPA8/IFITM3/IGF2R/ITM2C/KXD1/LAMP2/…	148
CC	GO:0005913	cell-cell adherens junction	59/6104	117/19717	8.36e-06	0.000123921	7.95e-05	ADD1/ANXA1/ANXA2/APC/ARVCF/ATP2A2/CAMSAP3/CDC42EP1/CDC42EP4/CDH10/CDH11/CDH2/CDH4/CDHR3/CNN3/CRB1/CTNNA2/CTNNB1/CTNND1/CTNND2/DAG1/DLG5/DSC2/FLOT2/FRS2/GJA1/ITGA6/JUP/KIFC3/LDB3/LYN/AFDN/MPP5/MYH9/NDRG1/PAK4/PARD3/PARD3B/PDLIM1/PDLIM3/PDLIM5/PDLIM7/PLEKHA7/PPP1CA/PTPRM/NECTIN2/RAB10/RDX/S100A11/SCRIB/SHROOM2/SNAP23/SORBS1/SSX2IP/TJP1/TNKS1BP1/TRIM29/VCL/VEGFA	59
CC	GO:0031248	protein acetyltransferase complex	50/6104	95/19717	8.75e-06	0.000123921	7.95e-05	ACTL6A/ATXN7L3/BRD1/BRD8/BRPF1/CREBBP/DMAP1/DPF3/EP300/EPC1/HCFC1/ING3/ING5/JADE1/KANSL1L/KANSL3/KAT2A/KAT2B/KAT5/KAT6A/KAT6B/KAT8/MBIP/MCRS1/MEAF6/MRGBP/MSL1/NAA15/NAA35/NAA38/OGT/PHF20/RUVBL1/SUPT20H/SUPT7L/TADA2A/TADA2B/TADA3/TAF10/TAF12/TAF4/TAF5/TAF5L/TAF6/TAF6L/TAF7/TAF9B/TRRAP/UBAP2L/ZZZ3	50
CC	GO:1902493	acetyltransferase complex	50/6104	95/19717	8.75e-06	0.000123921	7.95e-05	ACTL6A/ATXN7L3/BRD1/BRD8/BRPF1/CREBBP/DMAP1/DPF3/EP300/EPC1/HCFC1/ING3/ING5/JADE1/KANSL1L/KANSL3/KAT2A/KAT2B/KAT5/KAT6A/KAT6B/KAT8/MBIP/MCRS1/MEAF6/MRGBP/MSL1/NAA15/NAA35/NAA38/OGT/PHF20/RUVBL1/SUPT20H/SUPT7L/TADA2A/TADA2B/TADA3/TAF10/TAF12/TAF4/TAF5/TAF5L/TAF6/TAF6L/TAF7/TAF9B/TRRAP/UBAP2L/ZZZ3	50
CC	GO:0005684	U2-type spliceosomal complex	48/6104	90/19717	8.19e-06	0.000123921	7.95e-05	AQR/BUD31/CASC3/CCDC12/CWC15/CWC25/DHX15/DHX16/DHX8/GCFC2/HTATSF1/IK/LSM2/LSM3/LSM5/LSM6/LSM7/LSM8/LUC7L/LUC7L3/PHF5A/PLRG1/PPIL1/PRPF3/PRPF31/PRPF4/PRPF6/RBM22/SART1/SF3A1/SF3A2/SF3A3/SF3B2/SF3B3/SF3B4/SNIP1/SNRNP200/SNRPB/SNRPD2/SNRPD3/SNRPG/SNW1/SRRM2/SYF2/TFIP11/TXNL4A/U2AF2/WBP4	48
BP	GO:0006096	glycolytic process	60/5905	115/18670	3.65e-06	0.00012421	9.47e-05	AAAS/PRXL2C/ADPGK/ALDOA/ALDOC/ARNT/DDIT4/ECD/EIF6/ENO1/ENO3/ENTPD5/ESRRB/FOXK2/GALK1/GAPDHS/GCK/GCKR/HDAC4/HIF1A/HKDC1/INSR/JMJD8/NCOR1/NUP153/NUP155/NUP188/NUP205/NUP210/NUP214/NUP37/NUP43/NUP50/NUP85/NUP98/NUP58/NUP42/OGT/PFKFB1/PFKFB2/PFKFB3/PFKFB4/PFKL/PFKM/PFKP/PGAM2/PGK1/PGM1/PKM/POM121/PPARA/PRKAG1/PSEN1/RAE1/SEC13/STAT3/TP53/TPR/ZBTB20/ZBTB7A	60
CC	GO:0044448	cell cortex part	85/6104	184/19717	9.56e-06	0.000131816	8.46e-05	ACTL8/ACTN4/ACTR1A/AKAP13/ANLN/ASPH/TMEM250/CALB1/CAPN2/CAPZA1/CAPZA2/CDH2/CLASP1/COTL1/CTBP2/CTNNA2/CTNNB1/CTNND1/CTSZ/CTTN/DBNL/DLC1/DLG4/ENO1/EXOC3/EXOC3L2/EXOC7/EZR/FLNA/FLOT2/GMFG/GPSM2/GSN/GYS2/HFE/HIP1/HIP1R/LANCL2/LASP1/LLGL1/LLGL2/MAEA/MAPRE1/MISP/MLPH/MPP1/MTSS2/MYH9/MYO1A/NF2/NSMF/NUMA1/PHLDB1/PPP1R9A/PVALB/RAB10/RAPGEF3/RDX/RTKN/SAPCD2/SEPTIN10/SEPTIN11/SEPTIN7/SEPTIN8/SEPTIN9/SHROOM1…	85
BP	GO:0007623	circadian rhythm	97/5905	208/18670	3.9e-06	0.00013204	0.000100686	AANAT/ADA/ARNTL/ATG7/BHLHE40/BHLHE41/BTBD9/CCAR2/CDK4/CIART/CIPC/CREB1/CREM/CRTC1/CRX/CRY2/CSNK1D/DBP/DDB1/DRD2/DRD3/DYRK1A/EGFR/EP300/FBXL3/FBXW11/GNAQ/GPR157/HDAC1/HDAC3/HNF4A/HNRNPU/HUWE1/ID1/ID2/ID3/ID4/IMPDH2/JUN/JUND/KCNA2/KDM2A/KDM5A/KLF9/LGR4/MAPK10/MAPK8/METTL3/MTA1/MTOR/MYBBP1A/NAGLU/NAMPT/NCOR1/NPAS2/NR1D1/NR1D2/NR1H3/NR2F6/NRIP1/NTRK1/NTRK2/NTRK3/OGT/PASD1/PER1/PER2/PER3/PHLPP1/PIWIL2…	97
BP	GO:0009895	negative regulation of catabolic process	135/5905	308/18670	3.96e-06	0.000133305	0.000101651	ADGRB1/ADRA1A/AKT1/ALAD/ANXA2/APOBEC1/ATG7/ATP2B4/AXIN2/BANP/CCAR2/CDK5RAP3/CHMP4A/CHMP4B/CIDEA/CIRBP/CLEC16A/CRTC3/CSNK2A2/CST3/CTSA/CYP51A1/DAB2IP/DAP/DAZ1/DAZ4/DDIT4/DDRGK1/DERL2/DFFA/DHX36/DHX9/DKC1/EGFR/EIF4G1/EPHA4/ERLEC1/FEZ1/FLNA/FMN2/FMR1/FOXK2/FYN/GABARAPL2/GIPC1/GOLGA2/GRIN2C/HDAC4/HFE/HGF/HIPK2/HNRNPA0/HNRNPC/HNRNPU/HP/HTR2B/KDM4A/KLHL22/LARP1/LEPR/MAD2L2/MAPKAPK2/MARCHF7/MCL1/MDM4/MT…	135
BP	GO:0050769	positive regulation of neurogenesis	196/5905	474/18670	3.99e-06	0.000133581	0.000101861	ADNP/ALK/AMIGO1/ANAPC2/ANKRD27/AP2A1/APOE/ARHGAP35/ARSB/ASPA/AVIL/BCL6/BMP7/BRINP1/BRINP2/BRINP3/C21orf91/CAMK1/CAMK2B/CAPRIN1/CAPRIN2/CBFA2T2/CDH4/CDKL3/CFLAR/CNTN1/CPEB3/CPNE1/CPNE9/CREB3L2/CRKL/CRTC1/CRX/CSF1/CSNK1D/CTNNB1/CX3CR1/CYB5D2/DAB2IP/DAG1/DBNL/DCT/DDX56/DHX36/DICER1/DLG4/DLG5/DNMT3B/DPYSL3/DRD2/DVL1/DVL2/DVL3/ECT2/EEF2K/EFNA5/EIF4G1/EP300/EPHA4/ETV5/FAIM/RETREG3/FBXO31/FES/FEZ1/FGFR1…	196
BP	GO:1901796	regulation of signal transduction by p53 class mediator	86/5905	180/18670	4.1e-06	0.00013674	0.00010427	AKT1/ANKRD2/ATM/BANP/BARD1/BCL2L12/BRCA1/BRD7/BRPF1/CD44/CDK5RAP3/CHD4/CHEK2/CSNK2A2/DYRK1A/EHMT1/EP300/HDAC1/HEXIM1/HIPK2/HUS1/ING2/ING5/JMY/KAT5/KAT6A/KDM1A/L3MBTL1/MAPKAPK5/MARCHF7/MBD3/MDM2/MDM4/MEAF6/MRE11/MSX1/MTA2/MUC1/NOC2L/NOP2/PAK1IP1/PRKN/PHF20/PML/PPP1R13L/PRKAB2/PRKAG1/PTTG1IP/PYHIN1/RAD17/RAD50/RBBP8/RFC2/RFC4/RFC5/RMI1/RPA1/RPA2/RPA3/RPF2/RPL11/RRM2B/RRN3/RRS1/KMT5A/SPRED1/SPRED2/S…	86
MF	GO:0035257	nuclear hormone receptor binding	80/5983	152/17697	1.28e-06	0.000136755	0.000112329	ACTN4/ARID1A/ARID5A/ARRB1/BAZ2A/BCAS3/BRCA1/BUD31/CALR/CCNE1/CDK7/CEBPB/CNOT1/CRX/CTBP2/CTNNB1/DCAF13/DDX54/EP300/FUS/GAS2L1/HIF1A/HMGN3/JUND/JUP/KAT5/KDM1A/KDM3A/KDM5D/LRIF1/MED1/MED13/MED14/MED16/MED24/MED25/MED4/MMS19/NCOA1/NCOA3/NCOA6/NCOR1/NCOR2/NR4A3/NRIP1/NSD1/OASL/PADI2/PAGR1/PARP1/PIAS1/PKN1/PRMT2/PRPF6/RARG/RERG/RNF4/RXRA/SMAD3/SMARCA4/SMARCD3/SMARCE1/SNW1/SRC/STAT1/STAT3/STRN/TADA3/TAF…	80
BP	GO:0010506	regulation of autophagy	142/5905	327/18670	4.16e-06	0.000137875	0.000105136	ABL1/ADRA1A/AKT1/ATG13/ATG7/ATM/ATP6V0E1/ATP6V1B1/ATP6V1C2/ATP6V1D/ATP6V1E2/BAG3/RMC1/CALCOCO2/CAPN1/CASP3/CDC37/CHMP4A/CHMP4B/CLEC16A/CSNK2A2/CTSA/CTTN/DAP/DAPK1/DCN/DDIT3/DRAM1/EIF2AK4/EIF4G1/EP300/EPM2A/ERN1/EXOC7/FBXO7/FEZ1/FOXK2/FOXO1/FOXO3/FYCO1/GFAP/GOLGA2/GPSM1/HAX1/HDAC6/HGF/HIF1A/HMGB1/HSPB1/HSPB8/HTR2B/HTT/IFT88/IKBKG/KAT5/KAT8/KDM4A/KLHL22/LAMTOR2/LAMTOR5/LARP1/LEPR/LRSAM1/MAPK8/MAPT/…	142
BP	GO:0002478	antigen processing and presentation of exogenous peptide antigen	84/5905	175/18670	4.2e-06	0.000138487	0.000105603	ACTR1A/AP1B1/AP1M1/AP1M2/AP1S3/AP2A1/AP2M1/CALR/CAPZA1/CAPZA2/CAPZB/CENPE/CHUK/CLEC4A/CTSD/CTSF/CYBA/DCTN2/DCTN4/DCTN5/DCTN6/DNM2/DYNC1H1/DYNC1LI2/DYNLL1/FCER1G/HLA-A/HLA-B/HLA-DMA/HLA-DRB1/HLA-DRB5/IKBKG/ITGAV/ITGB5/KIF18A/KIF23/KIF2C/KIF4A/KIF5A/KLC1/NCF1/NCF2/PDIA3/PSMA1/PSMA2/PSMA3/PSMA7/PSMB3/PSMB5/PSMB6/PSMB7/PSMB8/PSMB9/PSMC1/PSMC2/PSMC4/PSMC5/PSMC6/PSMD1/PSMD11/PSMD13/PSMD2/PSMD3/PSMD4/PS…	84
BP	GO:0006405	RNA export from nucleus	68/5905	135/18670	4.29e-06	0.000140575	0.000107194	AAAS/AKAP8L/ALKBH5/CASC3/CHTOP/CPSF1/CPSF3/DDX19B/DDX39A/DHX38/DHX9/EIF5A/EIF6/FYTTD1/GLE1/HNRNPA1/IWS1/MAGOH/MCM3AP/NMD3/NUP153/NUP155/NUP188/NUP205/NUP210/NUP214/NUP37/NUP43/NUP50/NUP85/NUP98/NUP58/NUP42/NXF1/PHAX/POLDIP3/POM121/RAE1/RBM27/RPS15/RRS1/SARNP/SEC13/SETD2/SMG1/SMG5/SMG6/SMG7/SRRM1/SRSF1/SRSF2/SRSF3/SRSF4/SRSF5/SRSF6/SUPT6H/SYMPK/THOC2/TPR/TSC1/U2AF1/U2AF1L4/U2AF2/UPF1/WDR33/XPO1/XP…	68
BP	GO:2001236	regulation of extrinsic apoptotic signaling pathway	76/5905	155/18670	4.43e-06	0.000144437	0.00011014	ACVR1/AKT1/AR/ATF3/BIRC6/BMPR1B/BRCA1/CAV1/CFLAR/CTTN/DBH/EYA1/EYA2/EYA4/FADD/FAIM/FAS/FGFR1/FYN/G0S2/GCLC/GCLM/GPER1/GSTP1/HGF/HSPA1A/HSPA1B/HTT/ITGA6/ITGAV/ITM2C/ITPRIP/LGALS3/LMNA/LTBR/MAL/MAPK7/MCL1/NF1/NOL3/NOS3/NRP1/PAK2/PDIA3/PEA15/PHIP/PML/PPP1CA/PPP2R1A/PPP2R1B/RAF1/RBCK1/RELA/RET/RIPK1/SFRP2/SH3RF1/SIAH2/SRC/SRPX/STK3/STRADB/TCF7L2/TGFBR1/TIMP3/TMBIM1/TNFRSF10A/TNFRSF10B/TNFSF10/TNFSF12…	76
BP	GO:0002758	innate immune response-activating signal transduction	131/5905	298/18670	4.56e-06	0.000148063	0.000112905	ALPK1/APPL2/BIRC2/BIRC3/CACTIN/CARD11/CARD9/CAV1/CD14/CHUK/CLEC4A/COLEC12/CREBBP/CYBA/DAB2IP/TKFC/DDX58/DDX60/EP300/EPG5/ERBIN/F2RL1/FADD/FBXW11/FCER1G/FYN/GPS2/GRAMD4/HMGB1/HSPA1A/HSPA1B/ICAM3/IFIH1/IKBKE/IKBKG/IRAK1/IRAK4/IRF3/IRF7/ITCH/LGR4/LILRA4/LRRC14/LSM14A/LTF/LYN/MAP2K6/MAP3K1/MAPKAPK2/MAPKAPK3/MFHAS1/MUC1/MUC16/MUC4/MUC6/NFKBIA/NOD1/NPLOC4/NR1D1/NR1H3/NRAS/OTUD4/OTULIN/PAK2/PDPK1/PIK3AP…	131
BP	GO:0032922	circadian regulation of gene expression	37/5905	62/18670	4.79e-06	0.000154614	0.0001179	ARNTL/BHLHE40/BHLHE41/CIART/CRY2/CSNK1D/DRD2/DRD3/HDAC1/HDAC3/HNRNPU/HUWE1/ID2/KDM2A/KDM5A/LGR4/MTA1/MYBBP1A/NAMPT/NPAS2/NR1D1/NRIP1/OGT/PER1/PER2/PER3/PML/PPARA/PPP1CA/PPP1CB/PPP1CC/RAI1/RELB/RORA/TOP1/USP2/ZFHX3	37
BP	GO:0006364	rRNA processing	99/5905	214/18670	4.81e-06	0.00015479	0.000118034	ABT1/BMS1/BYSL/BMT2/CHD7/DCAF13/DDX17/DDX18/DDX21/DDX27/DDX47/DDX51/DDX52/DDX54/DDX56/UTP25/DIMT1/DKC1/EMG1/ERI1/ERI3/ESF1/EXOSC1/EXOSC10/EXOSC2/EXOSC4/EXOSC7/EXOSC8/EXOSC9/FAM207A/FBL/FCF1/FTSJ3/GAR1/HEATR1/IMP3/IMP4/ISG20/KRI1/LAS1L/LSM6/LYAR/MDN1/MPHOSPH10/MRTO4/NAT10/NGDN/NOB1/NOC4L/NOL10/NOL11/NOL8/NOP10/NOP14/NOP2/NSUN5/NUDT16/NVL/PA2G4/PDCD11/PELP1/PES1/POP5/RCL1/RIOK1/RIOK3/RPF2/RPL11/RPP…	99
CC	GO:0070160	tight junction	63/6104	128/19717	1.15e-05	0.000155731	9.99e-05	ADCYAP1R1/AMOT/AMOTL1/APC/ARHGAP17/ASH1L/CCDC85C/CDK4/CGN/CGNL1/CLDN10/CLDN14/CLDN15/CLDN18/CLDN7/CTNNB1/CYTH1/CYTH2/DDX58/ECT2/EPCAM/EPHA2/ESAM/ILDR1/PATJ/JAM2/LIN7B/MAGI2/MAGI3/MARVELD3/MICALL2/AFDN/MPP5/MPP7/MXRA8/NHS/NPHP1/NPHP4/PARD3/PARD3B/PARD6B/PARD6G/PDCD6IP/PMP22/POF1B/RAP2C/RPGRIP1L/SAPCD2/SHROOM2/STRN/SYMPK/TBCD/TGFBR1/TJAP1/TJP1/TJP2/TJP3/UBN1/USP53/VASP/WNK3/WNK4/YBX3	63
BP	GO:0071166	ribonucleoprotein complex localization	65/5905	128/18670	4.87e-06	0.000155841	0.000118836	AAAS/AKAP8L/ALKBH5/CASC3/CHTOP/CPSF1/CPSF3/DDX19B/DDX39A/DHX38/EIF5A/EIF6/FYTTD1/GLE1/IWS1/MAGOH/MCM3AP/NMD3/NUP153/NUP155/NUP188/NUP205/NUP210/NUP214/NUP37/NUP43/NUP50/NUP85/NUP98/NUP58/NUP42/NXF1/POLDIP3/POM121/PRPF31/RAE1/RPS15/RRS1/SARNP/SEC13/SETD2/SMG1/SMG5/SMG6/SMG7/SRRM1/SRSF1/SRSF2/SRSF3/SRSF4/SRSF5/SRSF6/SUPT6H/SYMPK/THOC2/TPR/TSC1/U2AF1/U2AF1L4/U2AF2/UPF1/WDR33/XPO1/XPOT/ZC3H11A	65
BP	GO:0071897	DNA biosynthetic process	92/5905	196/18670	4.9e-06	0.000156005	0.000118961	ATM/FAAP20/CDKN1A/CHTF8/CTNNB1/DACH1/DKC1/DNAJC2/DUSP1/EXOSC10/NIBAN2/FGF2/GAR1/GJA1/GNL3L/HGF/HMBOX1/HNRNPA1/HNRNPC/HNRNPU/PCLAF/LIG1/LIG3/LIG4/MAD2L2/MAP2K7/MAPK1/MAPKAPK5/MEN1/MRE11/NAT10/NOP10/NPLOC4/NVL/STN1/PARN/PARP3/PARP4/PDGFRB/PKIB/POLA1/POLD1/POLD2/POLD4/POLE2/POLH/POLI/POLK/POLL/POLM/POLN/POT1/PRIMPOL/PRKCQ/PRKD2/PTGES3/RAD50/RCHY1/REV1/REV3L/RFC2/RFC4/RFC5/RGCC/RGN/RPA1/RPA2/RPA3/SH2…	92
BP	GO:0033143	regulation of intracellular steroid hormone receptor signaling pathway	44/5905	78/18670	5.12e-06	0.000162232	0.000123709	AR/ARNTL/AXIN1/BRCA1/BUD31/CALR/CARM1/CNOT1/CNOT2/CRY2/CYP7B1/DDRGK1/EP300/HDAC1/HDAC6/HEYL/KANK2/KCTD6/KDM5D/KMT2D/LMO3/MED1/NCOR1/NCOR2/PAGR1/PARP1/PER1/PPP5C/PRMT2/RHOA/CNOT9/RWDD1/SAFB2/SMARCA4/SRC/STRN3/TAF1/TRIM68/UFL1/UFM1/UFSP2/WBP2/YAP1/ZBTB7A	44
BP	GO:0006757	ATP generation from ADP	60/5905	116/18670	5.24e-06	0.000165292	0.000126042	AAAS/PRXL2C/ADPGK/ALDOA/ALDOC/ARNT/DDIT4/ECD/EIF6/ENO1/ENO3/ENTPD5/ESRRB/FOXK2/GALK1/GAPDHS/GCK/GCKR/HDAC4/HIF1A/HKDC1/INSR/JMJD8/NCOR1/NUP153/NUP155/NUP188/NUP205/NUP210/NUP214/NUP37/NUP43/NUP50/NUP85/NUP98/NUP58/NUP42/OGT/PFKFB1/PFKFB2/PFKFB3/PFKFB4/PFKL/PFKM/PFKP/PGAM2/PGK1/PGM1/PKM/POM121/PPARA/PRKAG1/PSEN1/RAE1/SEC13/STAT3/TP53/TPR/ZBTB20/ZBTB7A	60
BP	GO:0018105	peptidyl-serine phosphorylation	131/5905	299/18670	5.61e-06	0.0001759	0.000134131	GRK2/AKAP9/AKT1/AKT2/ANGPT1/ARAF/ARRB1/ATM/ATP2B4/AURKC/AVP/AXIN1/BCAR3/BRSK2/CALCR/CAMK1/CAMK2A/CAPRIN2/CAV1/CD44/CHEK2/CHUK/CLK1/CLSPN/CNKSR3/CREBL2/CSNK1A1/CSNK1D/CSNK1G2/CSNK2A2/DCLK1/DCLK2/DDIT4/DGKQ/DOCK7/DYRK1A/DYRK1B/DYRK4/EGFR/EIF4G1/ERCC6/ERN1/FNIP1/GGNBP2/RACK1/HAX1/HDAC6/HGF/HIPK2/HIPK3/HMGA2/IKBKE/ILK/INPP5F/INPP5K/LATS2/MAD2L2/MAP2K2/MAP3K12/MAP4K1/MAPK1/MAPK12/MAPK7/MAPK8/MAPKAPK2/…	131
CC	GO:0017053	transcriptional repressor complex	45/6104	84/19717	1.34e-05	0.00017758	0.000113931	AKIRIN2/ARID4A/BAHD1/BAZ2A/CBX5/CHD4/CTBP2/DDX20/ETV3/GATAD2A/GLI3/GPS2/HDAC1/HDAC3/HDAC4/HDGF/HEY2/HMGB1/JUN/MBD3/MTA1/MTA2/N4BP2L2/NCOR1/NCOR2/PASD1/PHF12/PRDM16/RBBP8/RBPJ/RCOR1/RCOR3/RELB/REST/RLIM/RRP8/SIN3A/SIRT2/SKI/SP1/SP3/SPEN/TBL1X/ZBTB16/ZBTB7A	45
BP	GO:1902115	regulation of organelle assembly	91/5905	194/18670	5.69e-06	0.000177752	0.000135544	ADAMTS16/AKAP13/ARHGAP35/ASAP1/ATG3/ATMIN/ATXN2L/BBS4/BRCA1/CCDC151/CDK10/CDK5RAP2/CEP135/CHMP1A/CHMP1B/CHMP2A/CHMP4A/CHMP4B/CNOT1/CNOT2/CNTROB/CROCC/DNM2/DYNC1H1/DYNC2LI1/DYNLL1/DZIP1/EZR/FEZ1/FUZ/G3BP1/GPSM2/GSN/HAP1/HNRNPU/HSPA1A/HSPA1B/HTT/IFT140/IFT88/KAT2A/KAT2B/KIF9/NBDY/LRSAM1/MAK/MAP4/MARK4/MNS1/MSN/MTM1/MTMR3/NPRL2/NPRL3/NRXN1/NTRK3/NUMA1/PAN2/PDCD6IP/PHF23/PIKFYVE/PIP4K2B/PLK1/PTPRS/RA…	91
BP	GO:0016358	dendrite development	106/5905	233/18670	5.8e-06	0.000180297	0.000137484	ABI1/ADGRB3/ALK/ANAPC2/ANKRD27/APOE/ASAP1/BBS4/BMP7/BTBD3/C21orf91/CAMK1/CAMK2A/CAMK2B/CAPRIN1/CAPRIN2/CARM1/CD3E/CDKL3/CHRNA7/CPEB3/CRK/CRKL/CRTC1/CTNNA2/CTNND2/DAB2IP/DBNL/DCLK1/DHX36/DLG4/DLG5/DNM3/DTNBP1/DVL1/EEF2K/EPHA4/EPHB1/FARP1/FBXO31/FMR1/FYN/GORASP1/HDAC6/ID1/IGSF9/ILK/IQGAP1/ITGB1/ITPKA/ITSN1/KALRN/KIAA0319/KIDINS220/KLF7/KNDC1/LLPH/LRP4/LRP8/LZTS3/MAP6/MATN2/MINK1/MTOR/NCK2/NEDD4/NFA…	106
BP	GO:0048002	antigen processing and presentation of peptide antigen	89/5905	189/18670	5.9e-06	0.000182543	0.000139197	ACTR1A/AP1B1/AP1M1/AP1M2/AP1S3/AP2A1/AP2M1/CALR/CAPZA1/CAPZA2/CAPZB/CENPE/CHUK/CLEC4A/CTSD/CTSF/CYBA/DCTN2/DCTN4/DCTN5/DCTN6/DNM2/DYNC1H1/DYNC1LI2/DYNLL1/FCER1G/HFE/HLA-A/HLA-B/HLA-DMA/HLA-DRB1/HLA-DRB5/IKBKG/ITGAV/ITGB5/KIF18A/KIF23/KIF2C/KIF4A/KIF5A/KLC1/MR1/NCF1/NCF2/PDIA3/PSMA1/PSMA2/PSMA3/PSMA7/PSMB3/PSMB5/PSMB6/PSMB7/PSMB8/PSMB9/PSMC1/PSMC2/PSMC4/PSMC5/PSMC6/PSMD1/PSMD11/PSMD13/PSMD2/PSMD3/…	89
BP	GO:0060218	hematopoietic stem cell differentiation	46/5905	83/18670	6.03e-06	0.000185542	0.000141484	ABL1/CHD2/EIF2AK2/ERCC2/GATA3/ITCH/LDB1/LMO1/LMO2/MEOX1/METTL3/N4BP2L2/NFE2L2/PSMA1/PSMA2/PSMA3/PSMA7/PSMB3/PSMB5/PSMB6/PSMB7/PSMB8/PSMB9/PSMC1/PSMC2/PSMC4/PSMC5/PSMC6/PSMD1/PSMD11/PSMD13/PSMD2/PSMD3/PSMD4/PSMD5/PSMD6/PSMD8/PSMD9/PSME1/PSME2/PSME4/SRF/TCF3/TP53/TP73/YAP1	46
CC	GO:1905368	peptidase complex	47/6104	89/19717	1.43e-05	0.000187277	0.000120152	ATXN7L3/DNAJB2/HSPB1/PAAF1/PSMA1/PSMA2/PSMA3/PSMA7/PSMB3/PSMB5/PSMB6/PSMB7/PSMB8/PSMB9/PSMC1/PSMC2/PSMC4/PSMC5/PSMC6/PSMD1/PSMD11/PSMD13/PSMD2/PSMD3/PSMD4/PSMD5/PSMD6/PSMD8/PSMD9/PSME1/PSME2/PSME4/RAD23B/SEC11A/SEC11C/SPCS2/SUPT20H/TADA3/TAF12/TAF6/TAF6L/TAF9B/TRRAP/TXNL1/UBQLN4/USP14/ZFAND2B	47
CC	GO:0031256	leading edge membrane	79/6104	170/19717	1.49e-05	0.000187814	0.000120497	ABCA7/ADGRV1/AIF1/AIF1L/AKT2/ANTXR1/APC/APC2/APPL2/ARHGEF4/C2CD5/CD44/CIB1/CSPG4/DDX58/DLC1/DNM2/EPB41L5/EPHA2/EPS8/EPS8L2/EZR/FAM107A/RIPOR2/FAP/FERMT2/FGD2/FGD5/GABRA2/GABRA4/GABRG1/GPER1/HIP1R/ARHGAP45/IFIT5/INPP5K/INSR/ITGAV/ITGB1/ITGB3/KANK1/KCNA2/KCNC4/KSR1/MACF1/MAPT/MTSS2/MYO1C/MYO6/NCKAP1/NF2/OPRD1/PACSIN1/PALM/PDE9A/PDPN/PIEZO1/PIP5K1A/PLEK/PLEKHO1/PPP1R9B/PSD2/PSD3/RHOA/SGCE/SHISA6/SLC…	79
CC	GO:0000502	proteasome complex	36/6104	63/19717	1.47e-05	0.000187814	0.000120497	DNAJB2/HSPB1/PAAF1/PSMA1/PSMA2/PSMA3/PSMA7/PSMB3/PSMB5/PSMB6/PSMB7/PSMB8/PSMB9/PSMC1/PSMC2/PSMC4/PSMC5/PSMC6/PSMD1/PSMD11/PSMD13/PSMD2/PSMD3/PSMD4/PSMD5/PSMD6/PSMD8/PSMD9/PSME1/PSME2/PSME4/RAD23B/TXNL1/UBQLN4/USP14/ZFAND2B	36
BP	GO:0042866	pyruvate biosynthetic process	61/5905	119/18670	6.4e-06	0.000195961	0.000149429	AAAS/PRXL2C/ADPGK/ALDOA/ALDOC/ARNT/DDIT4/ECD/EIF6/ENO1/ENO3/ENTPD5/ESRRB/FOXK2/GALK1/GAPDHS/GCK/GCKR/HDAC4/HIF1A/HKDC1/INSR/JMJD8/NCOR1/NUP153/NUP155/NUP188/NUP205/NUP210/NUP214/NUP37/NUP43/NUP50/NUP85/NUP98/NUP58/NUP42/OGT/PFKFB1/PFKFB2/PFKFB3/PFKFB4/PFKL/PFKM/PFKP/PGAM2/PGK1/PGM1/PKM/POM121/PPARA/PRKAG1/PSEN1/RAE1/SDS/SEC13/STAT3/TP53/TPR/ZBTB20/ZBTB7A	61
BP	GO:0042254	ribosome biogenesis	130/5905	297/18670	6.44e-06	0.000196255	0.000149653	AAMP/AATF/ABT1/BMS1/BYSL/BMT2/CEBPZ/CHD7/CUL4A/CUL4B/DCAF13/DDX17/DDX18/DDX21/DDX27/DDX31/DDX3X/DDX47/DDX51/DDX52/DDX54/DDX56/UTP25/DIMT1/DKC1/DROSHA/EIF2A/EIF6/EMG1/ERI1/ERI3/ESF1/EXOSC1/EXOSC10/EXOSC2/EXOSC4/EXOSC7/EXOSC8/EXOSC9/FAM207A/FBL/FCF1/FTSJ3/GAR1/GLUL/GNL2/GNL3L/HEATR1/IMP3/IMP4/ISG20/KRI1/LAS1L/LSM6/LYAR/MDN1/MPHOSPH10/MRTO4/MYBBP1A/NAT10/NGDN/NLE1/NMD3/NOB1/NOC2L/NOC4L/NOL10/NOL11/N…	130
MF	GO:0017048	Rho GTPase binding	90/5983	177/17697	2.01e-06	0.000197288	0.000162051	ABR/AKAP13/ANLN/ARFIP2/ARHGAP17/ARHGAP4/ARHGEF1/ARHGEF10/ARHGEF10L/ARHGEF11/ARHGEF12/ARHGEF16/ARHGEF17/ARHGEF18/ARHGEF26/ARHGEF37/ARHGEF39/ARHGEF4/ARHGEF40/ARHGEF6/ATP7A/BCR/CAV1/CDC42BPB/CDC42EP1/CDC42EP4/DAAM1/DAAM2/DIAPH3/DOCK1/DOCK2/DOCK4/DOCK7/DVL1/DVL2/DVL3/ECT2/EPS8/EPS8L2/FARP1/FARP2/FGD1/FGD2/FGD4/FGD5/FGD6/FLNA/FMNL2/IQGAP1/ITPKA/ITSN1/KALRN/KCTD13/MAP3K11/MTSS2/NCF2/NCKAP1/NET1/NOX1/PA…	90
BP	GO:0043470	regulation of carbohydrate catabolic process	48/5905	88/18670	6.9e-06	0.000208433	0.000158939	AAAS/PRXL2C/ARNT/DDIT4/ECD/EIF6/ENTPD5/ESRRB/GAPDHS/GCK/GCKR/HDAC4/HIF1A/INSR/JMJD8/NCOR1/NUP153/NUP155/NUP188/NUP205/NUP210/NUP214/NUP37/NUP43/NUP50/NUP85/NUP98/NUP58/NUP42/OGT/PFKFB1/PFKFB2/PFKFB3/PFKFB4/PHKG2/POM121/PPARA/PPP1CA/PPP1CB/PRKAG1/PSEN1/RAE1/SEC13/STAT3/TP53/TPR/ZBTB20/ZBTB7A	48
BP	GO:1902893	regulation of pri-miRNA transcription by RNA polymerase II	27/5905	41/18670	6.88e-06	0.000208433	0.000158939	ATOH8/BMPR1A/FOS/HDAC4/HIF1A/JUN/LILRB4/NFATC3/NFATC4/NFIB/PPARA/RELA/SMAD1/SMAD3/SMAD6/SMARCA4/SOX9/SPI1/SREBF1/SREBF2/SRF/STAT3/TEAD1/TGFB1/TGFB2/TP53/YY1	27
BP	GO:0030811	regulation of nucleotide catabolic process	45/5905	81/18670	6.96e-06	0.000209211	0.000159532	AAAS/PRXL2C/ARNT/DDIT4/ECD/EIF6/ENTPD5/ESRRB/GAPDHS/GCK/GCKR/HDAC4/HIF1A/INSR/JMJD8/NCOR1/NUP153/NUP155/NUP188/NUP205/NUP210/NUP214/NUP37/NUP43/NUP50/NUP85/NUP98/NUP58/NUP42/OGT/PFKFB1/PFKFB2/PFKFB3/PFKFB4/POM121/PPARA/PRKAG1/PSEN1/RAE1/SEC13/STAT3/TP53/TPR/ZBTB20/ZBTB7A	45
BP	GO:0019884	antigen processing and presentation of exogenous antigen	86/5905	182/18670	7.1e-06	0.000212404	0.000161968	ACTR1A/AP1B1/AP1M1/AP1M2/AP1S3/AP2A1/AP2M1/AP3B1/AP3D1/CALR/CAPZA1/CAPZA2/CAPZB/CENPE/CHUK/CLEC4A/CTSD/CTSF/CYBA/DCTN2/DCTN4/DCTN5/DCTN6/DNM2/DYNC1H1/DYNC1LI2/DYNLL1/FCER1G/HLA-A/HLA-B/HLA-DMA/HLA-DRB1/HLA-DRB5/IKBKG/ITGAV/ITGB5/KIF18A/KIF23/KIF2C/KIF4A/KIF5A/KLC1/NCF1/NCF2/PDIA3/PSMA1/PSMA2/PSMA3/PSMA7/PSMB3/PSMB5/PSMB6/PSMB7/PSMB8/PSMB9/PSMC1/PSMC2/PSMC4/PSMC5/PSMC6/PSMD1/PSMD11/PSMD13/PSMD2/PS…	86
BP	GO:0002218	activation of innate immune response	138/5905	319/18670	7.17e-06	0.000213356	0.000162693	ALPK1/APPL2/BIRC2/BIRC3/CACTIN/CARD11/CARD9/CAV1/CD14/CHUK/CLEC4A/COLEC12/CREBBP/CYBA/DAB2IP/TKFC/DDX58/DDX60/EP300/EPG5/ERBIN/F2RL1/FADD/FBXW11/FCER1G/FYN/GPS2/GRAMD4/HEXIM1/HMGB1/HSPA1A/HSPA1B/ICAM3/IFIH1/IKBKE/IKBKG/IRAK1/IRAK4/IRF3/IRF7/ITCH/LGR4/LILRA4/LRRC14/LSM14A/LTF/LYN/MAP2K6/MAP3K1/MAPKAPK2/MAPKAPK3/CGAS/MFHAS1/MUC1/MUC16/MUC4/MUC6/NFKBIA/NOD1/NPLOC4/NR1D1/NR1H3/NRAS/OTUD4/OTULIN/PAK2/…	138
MF	GO:0019787	ubiquitin-like protein transferase activity	182/5983	407/17697	2.5e-06	0.000214651	0.000176313	AMFR/ANAPC1/ANAPC11/ANAPC4/AREL1/ARIH2/ASB4/ATG10/ATG3/BARD1/BFAR/BIRC2/BIRC3/BIRC6/BRAP/BRCA1/CBL/CBLC/CDC23/CDC34/CNOT4/CUL5/DDB2/DTX3L/DTX4/FBXL12/FBXL18/FBXL3/FBXL5/FBXL6/FBXL7/FBXO17/FBXO21/FBXO24/FBXO25/FBXO30/FBXO6/FBXO7/FBXW11/FBXW2/GID4/HDAC4/HECTD1/HECTD3/HERC2/HERC3/HERC4/HERC5/HLTF/HUWE1/ITCH/KCMF1/KCTD13/KIAA1586/KLHL13/KLHL20/KLHL21/KLHL9/LRRC29/LRSAM1/MAEA/MARCHF2/MARCHF3/MARCHF8/M…	182
MF	GO:0042393	histone binding	98/5983	197/17697	2.55e-06	0.000214651	0.000176313	ANP32A/ANP32B/ANP32E/ATAD2/ATAD2B/BAZ1B/BAZ2A/BCAS3/BRD1/BRD2/BRD3/BRD4/BRD7/BRD9/CARM1/CBX5/CDYL2/CHD2/CHD8/CKS1B/COPRS/DEK/DNAJC2/DPF3/DTX3L/EZH1/FAM156A/FMR1/GLYR1/HAT1/ING2/ING3/ING5/IPO9/KAT5/KAT6A/KAT6B/KAT8/KDM1B/KDM4A/KDM5A/KDM5B/KDM7A/RESF1/KMT2C/KMT2D/L3MBTL1/L3MBTL2/MBTD1/MCM3AP/MLLT10/MLLT6/MSH6/NASP/NCAPD2/NCAPD3/NOC2L/PARP9/PHF1/PHF13/PHF19/PHF2/PHF8/PHIP/PKN1/PRMT7/PSME4/PWP1/PYGO1…	98
BP	GO:0034446	substrate adhesion-dependent cell spreading	53/5905	100/18670	7.27e-06	0.000215557	0.000164372	ABL1/ACTN4/ANTXR1/AXL/CALR/CIB1/CRK/CRKL/DNM2/DOCK1/DOCK5/EFNA5/EGFLAM/WASHC2C/FBLN1/FER/FERMT2/FERMT3/FLNA/FN1/HSPG2/ILK/ITGAV/ITGB3/ITGB7/KANK1/KIF14/LAMA5/LAMB2/LAMB3/LAMB4/LAMC2/LIMS1/CARMIL1/MDK/MEGF9/MERTK/MICALL2/NRP1/PARVA/PDPN/PREX1/PTK2/PXN/RAB1A/RADIL/RCC2/RREB1/S100A10/SRC/TRIOBP/UNC13D/VAMP3	53
BP	GO:1902036	regulation of hematopoietic stem cell differentiation	41/5905	72/18670	7.76e-06	0.000228808	0.000174476	ABL1/EIF2AK2/GATA3/ITCH/LDB1/LMO1/LMO2/METTL3/N4BP2L2/NFE2L2/PSMA1/PSMA2/PSMA3/PSMA7/PSMB3/PSMB5/PSMB6/PSMB7/PSMB8/PSMB9/PSMC1/PSMC2/PSMC4/PSMC5/PSMC6/PSMD1/PSMD11/PSMD13/PSMD2/PSMD3/PSMD4/PSMD5/PSMD6/PSMD8/PSMD9/PSME1/PSME2/PSME4/TCF3/TP73/YAP1	41
BP	GO:0006260	DNA replication	121/5905	274/18670	7.95e-06	0.000232345	0.000177174	ATG7/ATM/BARD1/BAZ1A/BCL6/BOD1L1/BRCA1/BRCA2/CCNE1/CDAN1/CDC34/CDK2AP1/CDK9/CHAF1A/CHEK2/CHTF8/CINP/CLSPN/DACH1/DBF4B/DDX11/DHX9/DNAJC2/DONSON/E2F7/E4F1/EGFR/ETAA1/FAM111A/FBH1/FBXO5/FGFR1/GEN1/GINS2/GINS3/GLI2/HUS1/ID3/IGHMBP2/ING5/JUN/KAT5/KCTD13/PCLAF/KIN/LIG1/LIG3/LIG4/MCM4/MCM5/MCM6/MCM7/MCM8/MCMBP/MMS22L/MRE11/MSH3/MSH6/NASP/NCOA6/NFIA/NFIB/NFIC/NFIX/NUCKS1/NUP98/STN1/ORC1/ORC4/POLA1/POLD1/…	121
BP	GO:0071426	ribonucleoprotein complex export from nucleus	64/5905	127/18670	7.94e-06	0.000232345	0.000177174	AAAS/AKAP8L/ALKBH5/CASC3/CHTOP/CPSF1/CPSF3/DDX19B/DDX39A/DHX38/EIF5A/EIF6/FYTTD1/GLE1/IWS1/MAGOH/MCM3AP/NMD3/NUP153/NUP155/NUP188/NUP205/NUP210/NUP214/NUP37/NUP43/NUP50/NUP85/NUP98/NUP58/NUP42/NXF1/POLDIP3/POM121/RAE1/RPS15/RRS1/SARNP/SEC13/SETD2/SMG1/SMG5/SMG6/SMG7/SRRM1/SRSF1/SRSF2/SRSF3/SRSF4/SRSF5/SRSF6/SUPT6H/SYMPK/THOC2/TPR/TSC1/U2AF1/U2AF1L4/U2AF2/UPF1/WDR33/XPO1/XPOT/ZC3H11A	64
BP	GO:0032508	DNA duplex unwinding	57/5905	110/18670	8.31e-06	0.000241741	0.000184338	ACTR8/ANXA1/CETN2/CHD1L/CHD2/CHD4/CHD6/CHD7/CHD8/CHD9/CHTF8/CUL4A/CUL4B/DDB1/DDB2/DDX11/DDX3X/DHX36/DHX9/ERCC2/ERCC3/ERCC6/FBH1/G3BP1/GINS2/GTF2H2/GTF2H3/HELQ/IGHMBP2/MCM4/MCM5/MCM6/MCM7/MCM8/MRE11/NAV2/PARP1/POT1/PURA/RAD23B/RAD50/RAD51/RAD54B/RECQL5/RFC2/RFC4/RFC5/RPA1/RUVBL1/SETX/SMARCAD1/TOP2A/UBB/UBC/WRN/XPA/ZRANB3	57
BP	GO:0071214	cellular response to abiotic stimulus	142/5905	331/18670	9.04e-06	0.00026079	0.000198864	ADIRF/ADSS1/AKT1/AKT2/AQP1/AQP5/ASIC1/ATM/ATP1A2/BAG3/C9orf116/CAMKMT/CAPN3/CASP3/CASP8AP2/CASP9/CDC25A/CDKN1A/CHEK2/CHP1/CNN2/CRADD/CREBBP/CRY2/CRYAB/CUL4B/CYBA/DAG1/DDB1/DDB2/DDX3X/DHX36/DNM2/ECT2/EEF1D/EGFR/EIF2AK4/EIF2S1/ENG/EP300/ERRFI1/FADD/RIPOR2/FAS/FMR1/FNTA/GADD45A/GATA3/GCLC/GJA1/GOT1/GPR68/GUCA1B/HABP4/HDAC4/HMGA2/HSF1/HUS1/KDM1A/LIG4/LRRC8E/LTBR/MAP3K1/MAP3K14/MAP3K2/MAPK10/MAPK8/MBI…	142
BP	GO:0104004	cellular response to environmental stimulus	142/5905	331/18670	9.04e-06	0.00026079	0.000198864	ADIRF/ADSS1/AKT1/AKT2/AQP1/AQP5/ASIC1/ATM/ATP1A2/BAG3/C9orf116/CAMKMT/CAPN3/CASP3/CASP8AP2/CASP9/CDC25A/CDKN1A/CHEK2/CHP1/CNN2/CRADD/CREBBP/CRY2/CRYAB/CUL4B/CYBA/DAG1/DDB1/DDB2/DDX3X/DHX36/DNM2/ECT2/EEF1D/EGFR/EIF2AK4/EIF2S1/ENG/EP300/ERRFI1/FADD/RIPOR2/FAS/FMR1/FNTA/GADD45A/GATA3/GCLC/GJA1/GOT1/GPR68/GUCA1B/HABP4/HDAC4/HMGA2/HSF1/HUS1/KDM1A/LIG4/LRRC8E/LTBR/MAP3K1/MAP3K14/MAP3K2/MAPK10/MAPK8/MBI…	142
BP	GO:0140014	mitotic nuclear division	117/5905	264/18670	9.1e-06	0.000260959	0.000198993	AAAS/AKAP8/AKAP8L/ANAPC1/ANAPC11/ANAPC4/ANLN/APC/ARHGEF10/ATM/AURKC/BCCIP/BMP7/BOD1/CD28/CDC14A/CDC14B/CDC23/CDK13/CDK5RAP2/CENPE/CEP192/CHEK2/CHMP1A/CHMP1B/CHMP2A/CHMP4A/CHMP4B/CHTF8/CLASP1/DIS3L2/DLGAP5/DRD3/DUSP1/EGF/EPS8/FBXO5/FBXW5/FLNA/GEN1/GOLGA2/HIRA/HNRNPU/HSPA1A/HSPA1B/IK/INSR/KIF14/KIF18A/KIF23/KIF2C/KIF4A/KLHL22/KNTC1/KPNB1/L3MBTL1/LRP5/MAD1L1/MAD2L2/MAU2/MIS12/MISP/MYBL2/NCAPD2/NCAPD…	117
BP	GO:1903050	regulation of proteolysis involved in cellular protein catabolic process	98/5905	214/18670	9.13e-06	0.000260959	0.000198993	AKT1/ALAD/APOE/ARAF/ARIH2/ATXN3/AXIN1/BRSK2/CAV1/CCAR2/CLEC16A/CLU/COMMD1/CSNK1A1/CSNK1D/CSNK2A2/DAB2IP/DDA1/DDRGK1/DERL2/DET1/DNAJB2/DVL1/EGF/EPHA4/ERLEC1/FAM122A/FMR1/GABARAPL2/GCLC/GIPC1/GLMN/GNA12/RACK1/HFE/HIPK2/HSPA1A/HSPA1B/IL33/KEAP1/MARCHF7/MDM2/MTM1/N4BP1/NFE2L1/NFE2L2/OGT/OPHN1/OS9/OSBPL7/PRKN/PBK/PDCL3/PIAS1/PLK1/PML/PRKACA/PSEN1/PSMC1/PSMC2/PSMC4/PSME1/PSME2/PTK2/PYHIN1/RAD23B/RCHY1/…	98
BP	GO:2000779	regulation of double-strand break repair	43/5905	77/18670	9.27e-06	0.000263687	0.000201073	AUNIP/CYREN/DDX11/DEK/DTX3L/SHLD2/FBH1/FIGN/FMN2/FOXM1/FUS/HMGA2/HSF1/KDM1A/KLHL15/MAD2L2/CGAS/MGMT/MMS19/NUDT16/OTUB1/PARP1/PARP3/PARP9/PML/PPP4C/RAD51/RECQL5/RNF169/RPA2/SETD2/SPIRE1/SPIRE2/TEX15/TFIP11/TIMELESS/TP53BP1/TRIP12/UBQLN4/UBR5/WAS/NSD2/WRAP53	43
BP	GO:0042157	lipoprotein metabolic process	65/5905	130/18670	9.44e-06	0.00026729	0.00020382	ABCA1/ABHD17A/ABHD17B/ABHD17C/APOBEC1/APOE/APOL3/APOLD1/APOM/ATG10/ATG7/ATM/CTSD/CWH43/DPM3/GLUL/GOLGA7/GPAA1/HHAT/HHATL/ITGAV/ITGB3/LCAT/LDLR/LRP1/MTTP/NMT1/NMT2/PEMT/PGAP1/PGAP3/PIGA/PIGF/PIGG/PIGL/PIGM/PIGN/PIGO/PIGP/PIGQ/PIGS/PIGT/PIGU/PIGW/PIGX/PIGZ/PPARA/PPM1A/PPM1B/RAB3GAP2/WDR45/WIPI1/WIPI2/ZDHHC11/ZDHHC17/ZDHHC18/ZDHHC2/ZDHHC23/ZDHHC24/ZDHHC3/ZDHHC4/ZDHHC5/ZDHHC6/ZDHHC7/ZDHHC8	65
BP	GO:0030010	establishment of cell polarity	67/5905	135/18670	9.53e-06	0.000268894	0.000205044	ACTL8/ACTR1A/AMOT/AMOTL1/ARHGEF11/BCAS3/BCCIP/BRSK2/CAMSAP3/CDK5RAP2/CLASP1/CRK/CRKL/CYTH1/DOCK2/DOCK7/EPHB1/RIPOR2/FBF1/FEZ1/FLOT2/GATA3/RACK1/GPSM2/GSN/HES1/HTT/KANK1/LAMA1/LLGL1/LLGL2/MAP4/MARK2/MISP/MPP5/MPP7/MSN/MYH9/NDC80/NDE1/NEK3/NSFL1C/NUMA1/OPHN1/PARD3/PARD3B/PAX6/PLK1/PTK2/RAB10/RAB11FIP2/RAP1B/RHOA/RNF41/RUFY3/SAPCD2/SCRIB/SDCCAG8/SPRY1/SPRY2/STK11/SYNE4/UST/WEE1/WNT7A/WWC1/ZW10	67
BP	GO:0022406	membrane docking	84/5905	178/18670	9.61e-06	0.00026971	0.000205666	ACTR1A/AKAP9/ATG14/B9D2/C2CD3/CAMK2A/CC2D2A/CDK5RAP2/CEP131/CEP135/CEP152/CEP162/CEP164/CEP192/CEP41/CEP63/CEP70/CEP83/CETN2/CHP1/CLASP1/CNTRL/CSNK1D/CTBP2/DCTN2/DYNC1H1/DYNLL1/EZR/FBF1/GRAMD2A/HAUS1/HAUS2/HAUS3/HAUS4/HAUS5/HAUS7/HAUS8/MAPRE1/MARK4/MKS1/MSN/NDE1/NDRG4/NEDD1/NINL/NPHP1/NPHP4/OFD1/PCM1/PEX16/PLEK/PLK1/PPP2R1A/PRKACA/RAB10/RAB3D/RAB8A/RABEPK/RPGRIP1L/SDCCAG8/SNPH/SNX3/STX16/STX2/STX…	84
CC	GO:0000781	chromosome, telomeric region	75/6104	161/19717	2.17e-05	0.000270253	0.000173388	ATM/BRCA2/CBX1/CBX5/CDC73/CHEK2/DCLRE1B/DCLRE1C/DDB1/DHX36/DMC1/DOT1L/EID3/EZH1/GAR1/MACROH2A2/H3-3A/H3-3B/HAT1/H4C3/HMBOX1/KDM1A/LIG4/LRIF1/MCM4/MCM5/MCM6/MCM7/MEN1/MRE11/NABP2/NAT10/NSMCE1/NSMCE2/NSMCE4A/STN1/ORC1/ORC4/PARP1/PML/POLD1/POLR2B/POT1/PPP1CA/PPP1CB/PPP1CC/PPP1R10/PTGES3/PURA/RAD17/RAD50/RAD51/RNF8/RPA1/RPA2/SETX/SIRT2/SIRT7/SMG6/SUN2/TELO2/TEP1/TERF2/TFIP11/THOC2/TINF2/TNKS2/TOX4/TP…	75
CC	GO:1905369	endopeptidase complex	36/6104	64/19717	2.36e-05	0.000288029	0.000184793	DNAJB2/HSPB1/PAAF1/PSMA1/PSMA2/PSMA3/PSMA7/PSMB3/PSMB5/PSMB6/PSMB7/PSMB8/PSMB9/PSMC1/PSMC2/PSMC4/PSMC5/PSMC6/PSMD1/PSMD11/PSMD13/PSMD2/PSMD3/PSMD4/PSMD5/PSMD6/PSMD8/PSMD9/PSME1/PSME2/PSME4/RAD23B/TXNL1/UBQLN4/USP14/ZFAND2B	36
CC	GO:0000775	chromosome, centromeric region	87/6104	193/19717	2.42e-05	0.000290791	0.000186565	AHCTF1/ANAPC16/APC/AURKC/BAZ1B/BOD1/BOD1L1/SPOUT1/KNL1/CBX1/CBX5/CEBPB/CENPE/CENPH/CENPI/CENPL/CENPN/CENPO/CENPQ/CFDP1/CLASP1/CLIP1/CSNK1A1/DCTN2/DCTN4/DCTN5/DCTN6/DNMT1/DNMT3A/DYNC1LI2/DYNLL1/FMR1/HIRA/HNRNPU/HSF1/ITGB3BP/KAT2B/KAT8/KIF18A/KIF2C/KNTC1/MAD1L1/MEAF6/MIS12/NCAPD2/NCAPD3/NDC80/NDE1/NGDN/NSL1/NUP37/NUP43/NUP85/NUP98/PHF2/PLK1/PPP1CC/PPP2CB/PPP2R1A/PPP2R5A/PSEN1/RAD21/RANGAP1/RCC2/REC…	87
BP	GO:0016073	snRNA metabolic process	53/5905	101/18670	1.06e-05	0.000297047	0.000226511	INTS13/CCNK/CCNT1/CDK7/CDK9/INTS11/INTS6L/DKC1/ELL/EXOSC10/EXOSC2/EXOSC4/EXOSC7/EXOSC8/EXOSC9/GTF2A2/GTF2E1/GTF2E2/GTF2F1/ICE2/INTS1/INTS10/INTS2/INTS3/INTS4/INTS5/INTS6/INTS9/NABP2/NOP10/PHAX/POLR2A/POLR2B/POLR2C/POLR2F/POLR2G/POLR2H/POLR2I/POLR2L/POU2F1/RPRD1B/RPRD2/SNAPC1/SNAPC4/SP1/SRRT/TAF5/TAF6/TAF8/TBP/TOE1/TUT1/ZNF143	53
CC	GO:0005923	bicellular tight junction	60/6104	123/19717	2.59e-05	0.000302222	0.000193899	ADCYAP1R1/AMOT/AMOTL1/APC/ARHGAP17/ASH1L/CCDC85C/CDK4/CGN/CGNL1/CLDN10/CLDN14/CLDN15/CLDN18/CLDN7/CTNNB1/CYTH1/CYTH2/DDX58/ECT2/EPCAM/ESAM/PATJ/JAM2/LIN7B/MAGI2/MAGI3/MARVELD3/MICALL2/MPP5/MPP7/MXRA8/NHS/NPHP1/NPHP4/PARD3/PARD3B/PARD6B/PARD6G/PDCD6IP/PMP22/POF1B/RAP2C/RPGRIP1L/SAPCD2/SHROOM2/STRN/SYMPK/TBCD/TGFBR1/TJAP1/TJP1/TJP2/TJP3/UBN1/USP53/VASP/WNK3/WNK4/YBX3	60
CC	GO:0005697	telomerase holoenzyme complex	16/6104	21/19717	2.58e-05	0.000302222	0.000193899	DKC1/GAR1/GNL3L/HNRNPC/HNRNPU/NAT10/NOP10/NVL/PTGES3/SMG5/SMG6/SMG7/SNRPB/SNRPD3/TEP1/WRAP53	16
BP	GO:0051017	actin filament bundle assembly	74/5905	153/18670	1.09e-05	0.00030336	0.000231325	ABL1/ACTN4/ADD1/ADD3/AIF1/AIF1L/ARAP1/ARHGEF10/ARHGEF10L/ARRB1/ASAP3/BBS4/CD47/CLASP1/CORO2B/DLC1/DPYSL3/ELN/EPS8/EZR/FAM107A/FAM171A1/FHDC1/FHOD1/FLNA/FMN2/FSCN2/ID1/INPP5K/ITGB5/KCTD13/LIMK1/CARMIL1/MTOR/NF2/NRP1/PRKN/PLEK/PLS3/PPFIA1/PPM1F/PPP1R9A/PXN/RAPGEF3/RDX/RGCC/RHOA/RHOB/RHOC/RHOD/RND1/RND2/RND3/S100A10/SDC4/SERPINF2/SH3PXD2B/SHROOM1/SMAD3/SORBS1/SORBS3/SPIRE1/SPIRE2/SRC/SRF/SWAP70/TESK…	74
BP	GO:0009135	purine nucleoside diphosphate metabolic process	68/5905	138/18670	1.12e-05	0.000308104	0.000234943	AAAS/PRXL2C/ADPGK/AK1/ALDOA/ALDOC/AMPD3/ARNT/CARD11/DDIT4/ECD/EIF6/ENO1/ENO3/ENTPD2/ENTPD5/ESRRB/FOXK2/GALK1/GAPDHS/GCK/GCKR/HDAC4/HIF1A/HKDC1/INSR/JMJD8/MAGI3/MPP1/NCOR1/NUDT16/NUP153/NUP155/NUP188/NUP205/NUP210/NUP214/NUP37/NUP43/NUP50/NUP85/NUP98/NUP58/NUP42/OGT/PFKFB1/PFKFB2/PFKFB3/PFKFB4/PFKL/PFKM/PFKP/PGAM2/PGK1/PGM1/PKM/POM121/PPARA/PRKAG1/PSEN1/RAE1/SEC13/STAT3/TJP2/TP53/TPR/ZBTB20/ZBTB7A	68
BP	GO:0009179	purine ribonucleoside diphosphate metabolic process	68/5905	138/18670	1.12e-05	0.000308104	0.000234943	AAAS/PRXL2C/ADPGK/AK1/ALDOA/ALDOC/AMPD3/ARNT/CARD11/DDIT4/ECD/EIF6/ENO1/ENO3/ENTPD2/ENTPD5/ESRRB/FOXK2/GALK1/GAPDHS/GCK/GCKR/HDAC4/HIF1A/HKDC1/INSR/JMJD8/MAGI3/MPP1/NCOR1/NUDT16/NUP153/NUP155/NUP188/NUP205/NUP210/NUP214/NUP37/NUP43/NUP50/NUP85/NUP98/NUP58/NUP42/OGT/PFKFB1/PFKFB2/PFKFB3/PFKFB4/PFKL/PFKM/PFKP/PGAM2/PGK1/PGM1/PKM/POM121/PPARA/PRKAG1/PSEN1/RAE1/SEC13/STAT3/TJP2/TP53/TPR/ZBTB20/ZBTB7A	68
BP	GO:0005978	glycogen biosynthetic process	29/5905	46/18670	1.13e-05	0.000310326	0.000236637	AGL/AKT1/AKT2/EPM2AIP1/ESRRB/GCK/GYG1/GYG2/GYS1/GYS2/INPP5K/INSR/IRS1/IRS2/MTOR/NR1D1/PER2/PGM1/PGM2/PHKG1/PHKG2/PPP1CA/PPP1CB/PPP1R3C/PPP1R3E/PPP1R3F/SORBS1/UGP2/SELENOS	29
BP	GO:0009250	glucan biosynthetic process	29/5905	46/18670	1.13e-05	0.000310326	0.000236637	AGL/AKT1/AKT2/EPM2AIP1/ESRRB/GCK/GYG1/GYG2/GYS1/GYS2/INPP5K/INSR/IRS1/IRS2/MTOR/NR1D1/PER2/PGM1/PGM2/PHKG1/PHKG2/PPP1CA/PPP1CB/PPP1R3C/PPP1R3E/PPP1R3F/SORBS1/UGP2/SELENOS	29
CC	GO:0031901	early endosome membrane	70/6104	149/19717	2.85e-05	0.000317846	0.000203923	ABCA7/ANXA1/APPL2/CAV1/DNAJC13/DTX3L/EEA1/EGFR/EHD4/EPHA4/EPHB1/EPS15/WASHC2A/WASHC2C/FGD2/GGA1/GGA2/HGS/HLA-A/HLA-B/HSD17B6/INPP5B/INPP5F/ITCH/KIAA0319/KIF16B/LITAF/LLGL1/LRP6/MARCHF3/MARCHF8/MTMR4/NSG1/NTRK1/NTRK2/PIKFYVE/PMEPA1/PML/PSEN1/RAB31/RAB4A/RAB5A/RAB5C/RABEP1/RABGEF1/RBSN/RCC2/RUFY1/SNX1/SNX16/SNX19/SNX20/SNX21/SNX3/SNX5/SORCS2/SPHK1/STAM2/STEAP4/STX7/TMEM9B/UBXN6/VAC14/VAMP8/VTI1B/WD…	70
CC	GO:0044665	MLL1/2 complex	20/6104	29/19717	2.83e-05	0.000317846	0.000203923	ASH2L/CHD8/HCFC1/INO80C/KAT8/LAS1L/MAX/MCRS1/MGA/PELP1/PHF20/PRPF31/RNF2/RUVBL1/SENP3/TAF1/TAF4/TAF6/TAF7/TEX10	20
CC	GO:0071339	MLL1 complex	20/6104	29/19717	2.83e-05	0.000317846	0.000203923	ASH2L/CHD8/HCFC1/INO80C/KAT8/LAS1L/MAX/MCRS1/MGA/PELP1/PHF20/PRPF31/RNF2/RUVBL1/SENP3/TAF1/TAF4/TAF6/TAF7/TEX10	20
BP	GO:0006406	mRNA export from nucleus	57/5905	111/18670	1.18e-05	0.000321497	0.000245156	AAAS/AKAP8L/ALKBH5/CASC3/CHTOP/CPSF1/CPSF3/DDX19B/DDX39A/DHX38/EIF5A/FYTTD1/GLE1/IWS1/MAGOH/MCM3AP/NUP153/NUP155/NUP188/NUP205/NUP210/NUP214/NUP37/NUP43/NUP50/NUP85/NUP98/NUP58/NUP42/NXF1/POLDIP3/POM121/RAE1/SARNP/SEC13/SETD2/SMG1/SMG5/SMG6/SMG7/SRRM1/SRSF1/SRSF2/SRSF3/SRSF4/SRSF5/SRSF6/SUPT6H/SYMPK/THOC2/TPR/U2AF1/U2AF1L4/U2AF2/UPF1/WDR33/ZC3H11A	57
BP	GO:0071427	mRNA-containing ribonucleoprotein complex export from nucleus	57/5905	111/18670	1.18e-05	0.000321497	0.000245156	AAAS/AKAP8L/ALKBH5/CASC3/CHTOP/CPSF1/CPSF3/DDX19B/DDX39A/DHX38/EIF5A/FYTTD1/GLE1/IWS1/MAGOH/MCM3AP/NUP153/NUP155/NUP188/NUP205/NUP210/NUP214/NUP37/NUP43/NUP50/NUP85/NUP98/NUP58/NUP42/NXF1/POLDIP3/POM121/RAE1/SARNP/SEC13/SETD2/SMG1/SMG5/SMG6/SMG7/SRRM1/SRSF1/SRSF2/SRSF3/SRSF4/SRSF5/SRSF6/SUPT6H/SYMPK/THOC2/TPR/U2AF1/U2AF1L4/U2AF2/UPF1/WDR33/ZC3H11A	57
BP	GO:0006661	phosphatidylinositol biosynthetic process	59/5905	116/18670	1.23e-05	0.000329789	0.000251479	ATM/CDS1/CWH43/DPM3/FGF2/GPAA1/HTR2B/IMPA1/INPP5E/INPP5F/INPP5K/INPPL1/MTM1/MTMR1/MTMR14/MTMR3/MTMR4/MTMR8/PDGFA/PGAP1/PGAP3/PI4K2A/PI4K2B/PI4KB/PIGA/PIGF/PIGG/PIGL/PIGM/PIGN/PIGO/PIGP/PIGQ/PIGS/PIGT/PIGU/PIGW/PIGX/PIGZ/PIK3C2A/PIK3C2B/PIK3R2/PIK3R3/PIK3R4/PIK3R5/PIKFYVE/PIP4K2B/PIP5K1A/PITPNM2/PITPNM3/PLEKHA2/PLEKHA4/PTPN13/RAB4A/RAB5A/RUFY1/SBF1/SLC27A1/VAC14	59
BP	GO:1900180	regulation of protein localization to nucleus	59/5905	116/18670	1.23e-05	0.000329789	0.000251479	AKT1/ANGPT1/BAG3/BYSL/ILRUN/CDK5RAP3/CHP1/CLDN18/DCLK1/DCLK2/DKC1/DMAP1/DTX3L/ECT2/FLNA/FYN/GLI3/GLIS2/GLUL/GTSE1/HDAC3/JUP/LILRB4/LMNA/LZTS2/MAPK1/MCRS1/MDFIC/MFHAS1/NF1/NF2/NMD3/NUP58/NVL/OTUD7B/PARP1/PARP9/PIK3R2/PLK1/PSEN1/PYHIN1/RAB23/RBM22/SIN3A/SMAD3/SMO/SRC/STK11/SUFU/TARDBP/TCP1/TGFB1/TMEM98/TPR/TRIM28/TRIM29/TRIM8/UBR5/ZC3H12A	59
BP	GO:0006283	transcription-coupled nucleotide-excision repair	41/5905	73/18670	1.23e-05	0.000329789	0.000251479	AQR/CDK7/COPS4/COPS6/COPS7B/CUL4A/CUL4B/DDB1/EP300/ERCC2/ERCC3/ERCC6/GPS1/GTF2H2/GTF2H3/LIG1/LIG3/POLD1/POLD2/POLD4/POLK/POLR2A/POLR2B/POLR2C/POLR2F/POLR2G/POLR2H/POLR2I/POLR2L/RFC2/RFC4/RFC5/RPA1/RPA2/RPA3/TCEA1/UBB/UBC/UVSSA/XPA/ZNF830	41
BP	GO:0070897	transcription preinitiation complex assembly	28/5905	44/18670	1.24e-05	0.000330682	0.000252159	ATF7IP/BAZ2A/BRF1/BRF2/CREB1/GTF2A2/GTF3C3/GTF3C5/HMGB1/MED6/POLR1E/PSMC2/PSMC4/PSMC5/PSMC6/RRN3/SMARCA4/SMARCB1/TAF1/TAF12/TAF1C/TAF6/TAF6L/TAF7/TBP/THRA/TP53/UBTF	28
BP	GO:0051099	positive regulation of binding	84/5905	179/18670	1.25e-05	0.000332942	0.000253883	ABL1/ADD1/AMFR/ANXA2/APOE/ARRB1/BAMBI/CALM3/CAPRIN2/CAV1/CDK9/CLN5/CTBP2/CTHRC1/CTNNB1/DDRGK1/DDX11/DHX9/DTX3L/EDF1/EGF/EIF2S1/EIF3D/EIF3E/EIF4G1/EP300/EPB41L5/EPHA4/ERCC2/NIBAN2/RIPOR2/FMR1/GATA3/GNL3L/GPSM1/HES1/HFE/HIP1R/HIPK2/HMBOX1/HMGA2/HMGB1/HSF1/KDM1A/LGALS3/LRP1/MAPRE1/MAPRE3/MARK3/MAU2/MBD2/MED25/MEN1/NMD3/NRP1/NVL/PRKN/PARP1/PARP9/PAX6/PLAUR/PPP2CB/PSEN1/PYGO2/PYHIN1/RFNG/RIPK2/RPL11/S…	84
BP	GO:0010001	glial cell differentiation	99/5905	218/18670	1.27e-05	0.000336378	0.000256503	ABL1/AGER/AKT1/AKT2/ARHGEF10/ASPA/B4GALT5/BACE2/C5AR1/CD9/CDH2/CLU/CNP/CSK/CTNNB1/DAAM2/DAG1/DICER1/DLL1/DRD3/DTX1/EGFR/EIF2B1/EIF2B2/EIF2B4/EPHA4/ERBB2/ERCC2/FGF5/GLI3/GPR157/GPR37L1/GSN/GSTP1/HDAC1/HDAC11/HES1/ID2/ID4/IL6ST/ILK/KCNJ10/LAMB2/LDLR/LGI4/LIN28A/LRP1/LYN/MAPK1/MAPT/MBD1/MDK/METTL14/METTL3/MPP5/MT3/MTOR/MXRA8/NAB2/NDRG1/NF1/NFE2L1/NFIB/NLGN3/NOTCH1/NR1D1/NR2E1/NTRK2/NTRK3/PARD3/PAX2/…	99
BP	GO:1903362	regulation of cellular protein catabolic process	110/5905	247/18670	1.28e-05	0.000336773	0.000256805	AKT1/ALAD/ANXA2/APOE/ARAF/ARIH2/ATXN3/AXIN1/BRSK2/CAV1/CCAR2/CD81/CDK5RAP3/CLEC16A/CLU/COMMD1/CSNK1A1/CSNK1D/CSNK2A2/DAB2IP/DDA1/DDRGK1/DERL2/DET1/DNAJB2/DVL1/EGF/EPHA4/ERLEC1/EZR/FAM122A/FBXL5/FMR1/GABARAPL2/GCLC/GIPC1/GLMN/GNA12/RACK1/HFE/HIPK2/HSPA1A/HSPA1B/IL33/KEAP1/LDLR/LRP1/MARCHF7/MDM2/MSN/MTM1/N4BP1/NFE2L1/NFE2L2/OGT/OPHN1/OS9/OSBPL7/PRKN/PBK/PDCL3/PIAS1/PLK1/PML/PRKACA/PSEN1/PSMC1/PSMC2…	110
BP	GO:0046488	phosphatidylinositol metabolic process	82/5905	174/18670	1.3e-05	0.000339541	0.000258915	ATM/CDS1/CSF1R/CWH43/DPM3/EFR3A/EFR3B/FAM126A/FGF2/GPAA1/HTR2B/IMPA1/IMPA2/INPP1/INPP5A/INPP5B/INPP5E/INPP5F/INPP5K/INPPL1/IP6K1/IP6K2/MTM1/MTMR1/MTMR14/MTMR3/MTMR4/MTMR8/PDGFA/PDGFRB/PGAP1/PGAP3/PI4K2A/PI4K2B/PI4KB/PIGA/PIGF/PIGG/PIGL/PIGM/PIGN/PIGO/PIGP/PIGQ/PIGS/PIGT/PIGU/PIGW/PIGX/PIGZ/PIK3C2A/PIK3C2B/PIK3R2/PIK3R3/PIK3R4/PIK3R5/PIKFYVE/PIP4K2B/PIP5K1A/PITPNM2/PITPNM3/PLAAT3/PLA2G2F/PLA2G4C/P…	82
BP	GO:0001738	morphogenesis of a polarized epithelium	69/5905	141/18670	1.3e-05	0.000339541	0.000258915	ABL1/ANKRD6/AP2A1/AP2M1/ASTN2/BRSK2/CAMSAP3/CELSR1/CTHRC1/DAAM1/DLG5/DVL1/DVL2/DVL3/FUZ/FZD2/FZD6/GPC4/INTU/LAMA1/LAMA3/LAMA5/MAGI2/MKS1/MSN/OPHN1/PLEKHA4/PRICKLE2/PSMA1/PSMA2/PSMA3/PSMA7/PSMB3/PSMB5/PSMB6/PSMB7/PSMB8/PSMB9/PSMC1/PSMC2/PSMC4/PSMC5/PSMC6/PSMD1/PSMD11/PSMD13/PSMD2/PSMD3/PSMD4/PSMD5/PSMD6/PSMD8/PSMD9/PSME1/PSME2/PSME4/RAB10/RHOA/ROR1/RPGRIP1L/SAPCD2/SFRP2/SMURF1/SMURF2/SYNE4/VANGL1/…	69
BP	GO:0006892	post-Golgi vesicle-mediated transport	54/5905	104/18670	1.32e-05	0.000342816	0.000261412	ACSL3/ANKFY1/ANXA13/AP2A1/AP3D1/AP4M1/ARFRP1/ARL3/BBS1/BBS2/BLZF1/VPS35L/C16orf70/CCDC93/COMMD1/CSK/DNM2/EPS15/GAK/GGA1/GGA2/RACK1/GOLGA4/GOLGA7/GOLPH3L/GOPC/GOSR2/KIF13A/KIF16B/KLHL20/LLGL1/MACF1/MON2/RAB10/RAB31/RAB34/RABEP1/RBSN/RP2/SCAMP2/SEC16A/SNAP23/SORL1/SORT1/SPTBN1/VAMP3/VAMP5/VAMP8/VPS13A/VPS13C/VPS52/VPS54/VTI1B/WIPI1	54
CC	GO:0005884	actin filament	55/6104	111/19717	3.17e-05	0.00034813	0.000223352	ACKR2/ACTG1/AIF1/AIF1L/AKAP13/AMOT/ANXA1/APC2/COTL1/CTTN/DBNL/WHRN/DPYSL3/EZR/FKBP15/FLNA/FYN/GDPD2/GNG12/IQGAP1/KEAP1/LDB3/LMOD1/CARMIL1/MARK2/MISP/MYO1A/MYO1C/MYO3A/MYO6/NCKAP1/PALLD/PDLIM1/PDLIM3/PDLIM5/PDLIM7/PLS3/POF1B/PSTPIP1/PSTPIP2/RHOQ/SH2B2/SMTN/SPECC1/SPTBN5/SRC/TPM2/TSC1/VPS18/WAS/WASL/WDR1/WIPF1/WIPF2/YES1	55
BP	GO:0018394	peptidyl-lysine acetylation	80/5905	169/18670	1.34e-05	0.000348145	0.000265476	ACTL6A/ARRB1/ATAT1/BAZ1A/BEND3/BRCA1/BRCA2/BRD1/BRD7/BRD8/BRPF1/CREBBP/DMAP1/DPF3/EID1/EP300/EPC1/GATA3/HAT1/HCFC1/ING3/ING5/IWS1/JADE1/KANSL1L/KANSL3/KAT2A/KAT2B/KAT5/KAT6A/KAT6B/KAT8/LDB1/MBD3/MBIP/MCM3AP/MCRS1/MEAF6/MRGBP/MSL1/MUC1/NAA40/NAA60/NCOA1/NCOA3/NOC2L/OGT/PAXIP1/PER1/PHF20/PIWIL2/POR/PYGO2/RPS6KA4/RPS6KA5/RUVBL1/SETD5/SIN3A/SMAD4/SMARCB1/SPHK2/SPI1/SRCAP/SUPT7L/TADA2A/TADA2B/TADA3/TA…	80
BP	GO:0000469	cleavage involved in rRNA processing	17/5905	22/18670	1.41e-05	0.00036221	0.000276201	ABT1/ERI1/ERI3/EXOSC10/EXOSC2/EXOSC7/EXOSC8/EXOSC9/FCF1/KRI1/NOB1/NOP14/RCL1/RRP36/RRS1/UTP20/UTP23	17
BP	GO:0036119	response to platelet-derived growth factor	17/5905	22/18670	1.41e-05	0.00036221	0.000276201	ATP7A/CBL/CREB1/ERRFI1/FER/FYN/HAS1/IQGAP1/MARS1/MTSS2/PDGFD/PDGFRB/PTN/RDX/SRC/SYAP1/YES1	17
BP	GO:0032392	DNA geometric change	60/5905	119/18670	1.47e-05	0.000377525	0.00028788	ACTR8/ANXA1/CETN2/CHD1L/CHD2/CHD4/CHD6/CHD7/CHD8/CHD9/CHTF8/CUL4A/CUL4B/DDB1/DDB2/DDX11/DDX3X/DHX36/DHX9/ERCC2/ERCC3/ERCC6/FBH1/G3BP1/GINS2/GTF2H2/GTF2H3/HELQ/HMGB1/IGHMBP2/MCM4/MCM5/MCM6/MCM7/MCM8/MRE11/NAV2/PARP1/POT1/PURA/RAD23B/RAD50/RAD51/RAD54B/RAD54L/RECQL5/RFC2/RFC4/RFC5/RPA1/RUVBL1/SETX/SMARCAD1/TOP2A/TP53/UBB/UBC/WRN/XPA/ZRANB3	60
MF	GO:0043130	ubiquitin binding	45/5983	76/17697	4.9e-06	0.00038551	0.000316655	ASCC2/BIRC2/FAAP20/ILRUN/CKS1B/DNAJB2/FAF2/FBXO7/HDAC6/HSPB1/IKBKG/MARCHF7/MARK4/MDM2/MVB12A/NEDD4/NPLOC4/NSFL1C/OTUB1/PRKN/RAD23B/RAE1/RBCK1/RNF185/RNF19B/RNF31/RNF8/SHARPIN/SIRT2/SMAD3/SPRTN/SQSTM1/TOM1L1/TOP2A/TP53INP2/UBAP1/UBE2L6/UBR5/UBXN1/UBXN11/UBXN2A/UBXN7/USP16/VPS36/ZFAND2B	45
BP	GO:0002753	cytoplasmic pattern recognition receptor signaling pathway	36/5905	62/18670	1.52e-05	0.000387928	0.000295812	ALPK1/BIRC2/BIRC3/TKFC/DDX58/DDX60/ERBIN/HSPA1A/HSPA1B/IFIH1/IKBKG/IRAK1/IRF3/IRF7/ITCH/LSM14A/MAP2K6/NFKBIA/NOD1/NPLOC4/OTULIN/RELA/RIOK3/RIPK2/SEC14L1/TAB1/TAB2/TAB3/TLR4/TRIM15/TSPAN6/UBB/UBC/UFD1/XIAP/ZCCHC3	36
BP	GO:0046328	regulation of JNK cascade	86/5905	185/18670	1.56e-05	0.000396369	0.000302249	AGER/AIDA/AKT1/AMBP/ANKRD6/AXIN1/CARD9/CD27/DAB2IP/DBNL/DTNBP1/DUSP15/DVL2/DVL3/EDA2R/EGFR/EPHA4/EPHB1/ERCC6/ERN1/F2RL1/FGD2/FZD8/GADD45A/GADD45B/GPS2/GSTP1/HACD3/HDAC3/HIPK2/HIPK3/HMGB1/IGF1R/IL1RN/ITCH/LTBR/MAGI3/MAP2K7/MAP3K11/MAP3K12/MAP3K2/MAP3K5/MAP4K1/MAP4K4/MAP4K5/MAPK8IP3/MARVELD3/MDFIC/MEN1/MFHAS1/MINK1/NCF1/NCOR1/NOD1/NOX1/PRKN/PER1/PHLPP1/PKN1/PTPN1/RASGRP1/RIPK1/RIPK2/SASH1/SEMA3A/SE…	86
CC	GO:0016363	nuclear matrix	54/6104	109/19717	3.75e-05	0.000399898	0.000256566	AHCTF1/AKAP8/AKAP8L/ATN1/ATXN3/ATXN7/CAD/CEBPB/CHMP1A/CXXC1/DGKQ/DNMT3A/FIGN/HAT1/HNRNPM/HNRNPU/KAT8/KIF4A/KIN/LRIF1/MAEA/MBD1/MEN1/MORC2/MORC3/NCOR2/NSMF/NUFIP1/NUMA1/PAXIP1/PHACTR3/PHF5A/PIAS4/PML/POLA1/RAD21/RUVBL1/SATB2/SFPQ/SMARCAD1/SNW1/SORBS1/SPARC/SPTBN4/SRRM1/STAG2/TEP1/TINF2/TP53/UHRF1/VIM/XPOT/YY1/ZNF326	54
CC	GO:0072686	mitotic spindle	54/6104	109/19717	3.75e-05	0.000399898	0.000256566	AAAS/AGBL5/ATAT1/BCCIP/SPOUT1/CAPG/CDC14A/CDC14B/CDK5RAP2/CENPE/CTTN/DYNLL1/ECT2/EFHC1/EML3/EML4/FAM161A/GOLGA2/GPSM2/HAUS3/HDAC3/HNRNPU/HSF1/IK/IKBKG/KAT2A/KATNA1/KATNBL1/KIF18A/KIF23/KLHL22/MAD1L1/MAK/MAP4/MAPK1/MAPRE1/MAPRE3/MISP/NCOR1/NUMA1/RAE1/RANGAP1/RCC2/SIRT2/SKA1/SPAG5/STAG2/TACC3/TADA3/TBCK/TBL1X/TPR/TPX2/TTC28	54
BP	GO:0061572	actin filament bundle organization	75/5905	157/18670	1.65e-05	0.00041888	0.000319415	ABL1/ACTN4/ADD1/ADD3/AIF1/AIF1L/ARAP1/ARHGEF10/ARHGEF10L/ARRB1/ASAP3/BBS4/CD47/CLASP1/CORO2B/DLC1/DPYSL3/ELN/EPS8/EZR/RFLNB/FAM107A/FAM171A1/FHDC1/FHOD1/FLNA/FMN2/FSCN2/ID1/INPP5K/ITGB5/KCTD13/LIMK1/CARMIL1/MTOR/NF2/NRP1/PRKN/PLEK/PLS3/PPFIA1/PPM1F/PPP1R9A/PXN/RAPGEF3/RDX/RGCC/RHOA/RHOB/RHOC/RHOD/RND1/RND2/RND3/S100A10/SDC4/SERPINF2/SH3PXD2B/SHROOM1/SMAD3/SORBS1/SORBS3/SPIRE1/SPIRE2/SRC/SRF/SWAP7…	75
BP	GO:0000731	DNA synthesis involved in DNA repair	31/5905	51/18670	1.66e-05	0.000419256	0.000319701	FAAP20/PCLAF/MAD2L2/NPLOC4/POLA1/POLD1/POLD2/POLD4/POLE2/POLH/POLI/POLK/POLN/PRIMPOL/RCHY1/REV1/REV3L/RFC2/RFC4/RFC5/RPA1/RPA2/RPA3/SPRTN/UBB/UBC/UBE2L6/UFD1/USP43/WRN/ZBTB1	31
BP	GO:0045069	regulation of viral genome replication	50/5905	95/18670	1.68e-05	0.000420233	0.000320446	APOBEC3C/APOBEC3G/BANF1/BST2/BTBD17/CCNK/CD28/CNOT7/DDB1/DDX3X/EIF2AK2/EIF2AK4/FAM111A/TASOR/FKBP6/FMR1/HACD3/HMGA2/IFIT5/IFITM1/IFITM2/IFITM3/ILF3/INPP5K/ISG20/RESF1/LARP1/LTF/MORC2/NOTCH1/NR5A2/NUCKS1/OAS1/OAS3/OASL/PRKN/PKN2/PLSCR1/PPIB/SETDB1/STAU1/TARBP2/TBC1D20/TNIP1/TOP2A/TRIM28/TRIM6/VAPB/ZC3H12A/ZC3HAV1	50
BP	GO:0097711	ciliary basal body-plasma membrane docking	50/5905	95/18670	1.68e-05	0.000420233	0.000320446	ACTR1A/AKAP9/B9D2/C2CD3/CC2D2A/CDK5RAP2/CEP131/CEP135/CEP152/CEP162/CEP164/CEP192/CEP41/CEP63/CEP70/CEP83/CETN2/CLASP1/CNTRL/CSNK1D/DCTN2/DYNC1H1/DYNLL1/FBF1/HAUS1/HAUS2/HAUS3/HAUS4/HAUS5/HAUS7/HAUS8/MAPRE1/MARK4/MKS1/NDE1/NEDD1/NINL/NPHP1/NPHP4/OFD1/PCM1/PLK1/PPP2R1A/PRKACA/RPGRIP1L/SDCCAG8/TCTN1/TCTN3/TMEM216/TUBG1	50
BP	GO:0046794	transport of virus	35/5905	60/18670	1.73e-05	0.000431859	0.000329311	AAAS/BST2/CAV1/EPS15/FMR1/KPNA2/KPNA3/KPNA6/KPNB1/MVB12A/MVB12B/NMT2/NUP153/NUP155/NUP188/NUP205/NUP210/NUP214/NUP37/NUP43/NUP50/NUP85/NUP98/NUP58/NUP42/POM121/RAE1/SEC13/TPR/TRIM15/UBAP1/UBB/UBC/VPS37C/XPO1	35
BP	GO:0019079	viral genome replication	61/5905	122/18670	1.75e-05	0.000434818	0.000331568	GRK2/APOBEC3C/APOBEC3G/BANF1/BST2/BTBD17/CCL2/CCNK/CD28/CNOT7/CTBP2/DDB1/DDX3X/DEK/EEA1/EIF2AK2/EIF2AK4/FAM111A/TASOR/FKBP6/FMR1/HACD3/HMGA2/HTATSF1/IFIT5/IFITM1/IFITM2/IFITM3/ILF3/INPP5K/ISG20/RESF1/LAMTOR5/LARP1/LTF/MORC2/NFIA/NOTCH1/NR5A2/NUCKS1/OAS1/OAS3/OASL/PRKN/PKN2/PLSCR1/PPIB/RAB29/RAB5A/SETDB1/SMARCB1/STAU1/TARBP2/TBC1D20/TNIP1/TOP2A/TRIM28/TRIM6/VAPB/ZC3H12A/ZC3HAV1	61
BP	GO:0070498	interleukin-1-mediated signaling pathway	52/5905	100/18670	1.79e-05	0.000442815	0.000337666	CHUK/FBXW11/IKBKG/IL1R1/IL1RL2/IL1RN/IRAK1/IRAK4/MAP3K8/NFKBIA/NOD1/OTUD4/PELI2/PSMA1/PSMA2/PSMA3/PSMA7/PSMB3/PSMB5/PSMB6/PSMB7/PSMB8/PSMB9/PSMC1/PSMC2/PSMC4/PSMC5/PSMC6/PSMD1/PSMD11/PSMD13/PSMD2/PSMD3/PSMD4/PSMD5/PSMD6/PSMD8/PSMD9/PSME1/PSME2/PSME4/RELA/RIPK2/RPS6KA4/RPS6KA5/SQSTM1/TAB1/TAB2/TAB3/TNIP2/UBB/UBC	52
BP	GO:0042147	retrograde transport, endosome to Golgi	47/5905	88/18670	1.8e-05	0.000444137	0.000338674	ANKFY1/ARFRP1/BAIAP3/BET1L/CLN5/CLTCL1/DENND2A/DENND5A/PHETA1/WASHC2A/WASHC2C/GCC2/GGA1/GOSR1/GOSR2/HEATR5A/PRKN/PIKFYVE/PLEKHJ1/SLC66A2/RAB29/RAB6A/RAB9A/RBSN/RHOBTB3/RIC1/SGSM2/SNX1/SNX5/SPAG9/STX16/STX5/STX6/TBC1D10A/TBC1D10B/TBC1D17/TMEM87A/TMEM87B/TRAPPC10/VAMP3/VPS26B/VPS29/VPS51/VPS52/VPS53/VPS54/VTI1B	47
BP	GO:0061136	regulation of proteasomal protein catabolic process	85/5905	183/18670	1.81e-05	0.000444361	0.000338845	AKT1/ALAD/APOE/ARAF/ARIH2/ATXN3/BRSK2/CAV1/CCAR2/CLEC16A/CLU/COMMD1/CSNK1A1/CSNK1D/DAB2IP/DDA1/DDRGK1/DERL2/DET1/DNAJB2/DVL1/ERLEC1/FAM122A/FMR1/GABARAPL2/GCLC/GIPC1/GLMN/GNA12/RACK1/HFE/HSPA1A/HSPA1B/IL33/KEAP1/MARCHF7/MDM2/MTM1/N4BP1/NFE2L1/NFE2L2/OGT/OPHN1/OS9/OSBPL7/PRKN/PBK/PIAS1/PLK1/PRKACA/PSEN1/PSMC1/PSMC2/PSMC4/PSME1/PSME2/RAD23B/RCHY1/RHBDF1/RNF144B/RNF185/RNF19A/RNF19B/RNF40/RPL11/SENP…	85
BP	GO:0007093	mitotic cell cycle checkpoint	78/5905	165/18670	1.82e-05	0.000444385	0.000338863	APC/ATM/BRCA1/BTG2/CARM1/CDK5RAP2/CDK5RAP3/CDKN1A/CHEK2/CLSPN/CNOT1/CNOT2/CNOT3/CNOT4/CNOT7/CNOT8/CRADD/DCLRE1B/DONSON/DUSP1/E2F7/EP300/FBXO31/GADD45A/GEN1/GIGYF2/GTSE1/HMGA2/HUS1/IK/INTS3/KLHL22/KNTC1/MAD1L1/MAD2L2/MDC1/MDM2/MDM4/MRE11/MUC1/NABP2/NDC80/NEK11/ORC1/PCBP4/PIDD1/PLAGL1/PLK1/PML/PPP1R10/PRMT1/PSMG2/RAD17/RBL2/RGCC/RPA2/CNOT9/SYF2/TAOK1/TAOK2/TAOK3/TGFB1/TICRR/TIPIN/TNKS1BP1/TOP2A/TP5…	78
BP	GO:0030203	glycosaminoglycan metabolic process	76/5905	160/18670	1.87e-05	0.00045663	0.000348201	AGRN/AKT1/ANGPT1/AP2A1/ARSB/B3GAT1/B3GAT3/B3GNT2/B4GALT4/B4GALT5/BCAN/BGN/CD44/CHP1/CHPF/CHST1/CHST11/CHST3/CHST5/CHST6/CHST7/CHST9/CHSY1/CSGALNACT1/CSGALNACT2/CSPG4/DCN/DSE/EGF/EGFLAM/EXTL2/EXTL3/FGF2/GALNS/GLB1/GPC2/GPC4/GPC5/GUSB/HAS1/HAS3/HEXA/HGF/HPSE2/HS2ST1/HS3ST3A1/HS3ST3B1/HS3ST5/HSPG2/IDUA/ITIH3/ITIH4/ITIH5/LYVE1/NAGLU/NCAN/NDNF/NDST1/PDGFRB/PRELP/SDC2/SDC3/SDC4/SGSH/SLC35D1/SLC35D2/SPO…	76
CC	GO:0000776	kinetochore	64/6104	135/19717	4.36e-05	0.000459063	0.000294525	AHCTF1/ANAPC16/APC/BOD1/BOD1L1/SPOUT1/KNL1/CBX5/CENPE/CENPH/CENPI/CENPN/CENPO/CENPQ/CFDP1/CLASP1/CLIP1/CSNK1A1/DCTN2/DCTN4/DCTN5/DCTN6/DYNC1LI2/DYNLL1/HNRNPU/HSF1/ITGB3BP/KAT2B/KAT8/KIF18A/KIF2C/KNTC1/MAD1L1/MEAF6/MIS12/NDC80/NDE1/NSL1/NUP37/NUP43/NUP85/NUP98/PHF2/PLK1/PPP1CC/PSEN1/RANGAP1/REC8/SEC13/SEPTIN7/SGO1/SGO2/SIN3A/SKA1/SKA2/SPAG5/SUGT1/TP53BP1/TPR/TRAPPC12/XPO1/ZNF207/ZW10/ZWILCH	64
BP	GO:0006473	protein acetylation	93/5905	204/18670	1.9e-05	0.000461289	0.000351753	AANAT/ACTL6A/ARNTL/ARRB1/ATAT1/BAZ1A/BEND3/BRCA1/BRCA2/BRD1/BRD7/BRD8/BRPF1/CAMK1/CREBBP/DMAP1/DPF3/EID1/EP300/EPC1/FAM161A/FOXO1/GATA3/HAT1/HCFC1/ING3/ING5/IWS1/JADE1/KANSL1L/KANSL3/KAT2A/KAT2B/KAT5/KAT6A/KAT6B/KAT8/LDB1/MAPT/MBD3/MBIP/MCM3AP/MCRS1/MEAF6/MRGBP/MSL1/MUC1/NAA15/NAA35/NAA40/NAA60/NAT9/NATD1/NCOA1/NCOA3/NOC2L/OGT/PAXIP1/PER1/PHF20/PIWIL2/POR/PYGO2/RAPGEF3/RPS6KA4/RPS6KA5/RUVBL1/SETD…	93
BP	GO:0010972	negative regulation of G2/M transition of mitotic cell cycle	49/5905	93/18670	1.96e-05	0.000472971	0.000360661	ATM/BRCA1/CDK5RAP3/CLSPN/DONSON/FBXL7/HMGA2/HUS1/MIIP/MRE11/ORC1/PSMA1/PSMA2/PSMA3/PSMA7/PSMB3/PSMB5/PSMB6/PSMB7/PSMB8/PSMB9/PSMC1/PSMC2/PSMC4/PSMC5/PSMC6/PSMD1/PSMD11/PSMD13/PSMD2/PSMD3/PSMD4/PSMD5/PSMD6/PSMD8/PSMD9/PSME1/PSME2/PSME4/RAD17/RAD21/SYF2/TAOK1/TAOK2/TAOK3/TICRR/USP47/VPS4A/ZNF830	49
BP	GO:0072525	pyridine-containing compound biosynthetic process	72/5905	150/18670	1.97e-05	0.00047521	0.000362368	AAAS/PRXL2C/ADPGK/ALDOA/ALDOC/ARNT/DDIT4/ECD/EIF6/ENO1/ENO3/ENTPD5/ESRRB/FOXK2/GALK1/GAPDHS/GCK/GCKR/HDAC4/HIF1A/HKDC1/INSR/JMJD8/KYNU/NADK/NADSYN1/NAMPT/NAPRT/NCOR1/NMNAT1/NUP153/NUP155/NUP188/NUP205/NUP210/NUP214/NUP37/NUP43/NUP50/NUP85/NUP98/NUP58/NUP42/OGT/PARP9/PDXK/PFKFB1/PFKFB2/PFKFB3/PFKFB4/PFKL/PFKM/PFKP/PGAM2/PGK1/PGM1/PKM/POM121/PPARA/PRKAG1/PSAT1/PSEN1/PTGIS/QPRT/RAE1/SEC13/SLC22A13/S…	72
BP	GO:0009185	ribonucleoside diphosphate metabolic process	68/5905	140/18670	2.04e-05	0.000488132	0.000372222	AAAS/PRXL2C/ADPGK/AK1/ALDOA/ALDOC/AMPD3/ARNT/CARD11/DDIT4/ECD/EIF6/ENO1/ENO3/ENTPD2/ENTPD5/ESRRB/FOXK2/GALK1/GAPDHS/GCK/GCKR/HDAC4/HIF1A/HKDC1/INSR/JMJD8/MAGI3/MPP1/NCOR1/NUDT16/NUP153/NUP155/NUP188/NUP205/NUP210/NUP214/NUP37/NUP43/NUP50/NUP85/NUP98/NUP58/NUP42/OGT/PFKFB1/PFKFB2/PFKFB3/PFKFB4/PFKL/PFKM/PFKP/PGAM2/PGK1/PGM1/PKM/POM121/PPARA/PRKAG1/PSEN1/RAE1/SEC13/STAT3/TJP2/TP53/TPR/ZBTB20/ZBTB7A	68
BP	GO:0035023	regulation of Rho protein signal transduction	68/5905	140/18670	2.04e-05	0.000488132	0.000372222	ABCA1/ABL1/ABR/ADGRG1/ADRA1A/AKAP13/APOE/ARHGAP35/ARHGEF1/ARHGEF10/ARHGEF10L/ARHGEF11/ARHGEF12/ARHGEF16/ARHGEF17/ARHGEF18/ARHGEF26/ARHGEF37/ARHGEF39/ARHGEF4/ARHGEF40/ARHGEF6/ARRB1/BCL6/BCR/CCDC125/DLC1/ECT2/EPS8/EPS8L2/F2R/F2RL1/RIPOR2/FARP1/FARP2/FGD1/FGD2/FGD4/FGD5/FGD6/GPR35/HEG1/ITGB1/ITSN1/KALRN/KANK1/KANK2/KCTD13/LPAR4/NET1/NRP1/OPHN1/PDGFRB/PLEKHG1/PLEKHG2/PLEKHG3/PLEKHG4/PLEKHG6/PREX1/PRE…	68
BP	GO:0006997	nucleus organization	64/5905	130/18670	2.07e-05	0.000491146	0.00037452	AHCTF1/AKAP8L/ANKLE2/ATXN7/BANF1/CHMP1A/CHMP1B/CHMP2A/CHMP4A/CHMP4B/CTDNEP1/EMG1/FAM118B/GPER1/H3-3A/H3-3B/HABP4/HIPK2/KDM3A/LEMD3/LMNA/LPIN1/NEK6/NEK9/NFE2L1/NSFL1C/NUMA1/NUP153/NUP155/NUP205/NUP98/PARP11/PES1/PLK1/PML/POLR1B/PPP2R1A/PRKCA/PSME4/NECTIN2/PYGO1/PYGO2/REEP4/RNF8/RRN3/SERBP1/SF1/SPAG4/SPAST/SUN1/SUN2/SYNE1/TARDBP/TMEM170A/TMEM43/TOR1A/TOR1AIP1/TOR1B/TPR/UBXN2A/USP36/VPS4A/WDR73/WRAP…	64
BP	GO:0061614	pri-miRNA transcription by RNA polymerase II	29/5905	47/18670	2.07e-05	0.000491146	0.00037452	ATOH8/BMPR1A/FOS/FOSL1/HDAC4/HIF1A/JUN/LILRB4/NFATC3/NFATC4/NFIB/PPARA/RELA/SMAD1/SMAD3/SMAD4/SMAD6/SMARCA4/SOX9/SPI1/SREBF1/SREBF2/SRF/STAT3/TEAD1/TGFB1/TGFB2/TP53/YY1	29
BP	GO:0016236	macroautophagy	127/5905	295/18670	2.15e-05	0.000505997	0.000385845	AKT1/ATG10/ATG13/ATG14/ATG2A/ATG3/ATG4A/ATG4B/ATG7/ATG9B/ATP6V0E1/ATP6V1B1/ATP6V1C2/ATP6V1D/ATP6V1E2/BAG3/ILRUN/CALCOCO2/CAPN1/CASP3/CDC37/CHMP2A/CHMP4A/CHMP4B/CLEC16A/CSNK2A2/DCN/DYNLL1/EMC6/EPG5/EPM2A/ERN1/EXOC7/FEZ1/FYCO1/GABARAP/GABARAPL2/GPSM1/HDAC6/HGS/HIF1A/HSPB8/HTT/IFT88/IKBKG/LAMP2/LAMTOR2/LAMTOR5/LARP1/LIX1L/LRSAM1/MAPK8/MTM1/MTMR14/MTMR3/MTOR/MVB12A/NEDD4/NOD1/NPC1/NPRL2/NPRL3/NRBP2/N…	127
BP	GO:0048511	rhythmic process	127/5905	295/18670	2.15e-05	0.000505997	0.000385845	AANAT/ADA/ADNP/ARNTL/ARRB1/ATG7/AXL/BHLHE40/BHLHE41/BMPR1B/BTBD9/CASP3/CCAR2/CDK4/CIART/CIPC/CREB1/CREBBP/CREM/CRTC1/CRX/CRY2/CSNK1D/CUL4A/DBP/DDB1/DHX9/DRD2/DRD3/DYRK1A/EGFR/EP300/FBXL3/FBXW11/FOXO3/GABRB1/GDF9/GNAQ/RACK1/GPR157/HAS1/HDAC1/HDAC3/HNF4A/HNRNPU/HUWE1/ID1/ID2/ID3/ID4/IMPDH2/JUN/JUND/KAT2B/KCNA2/KDM2A/KDM5A/KDM5B/KDM5C/KLF9/LGR4/MAP2K6/MAPK10/MAPK8/MDK/METTL3/MTA1/MTOR/MYBBP1A/NAGLU/…	127
BP	GO:0032147	activation of protein kinase activity	141/5905	333/18670	2.16e-05	0.000507384	0.000386902	ABL1/ACVR2B/ADCY2/ADCY6/ADNP/ADORA2B/AKT1/ALK/ANGPT1/ARRB1/ATG13/AXIN1/C5/C5AR1/CARD14/CD81/CHI3L1/CHRNA7/CLSPN/CRK/CRKL/CSPG4/DAB2IP/DBF4B/DBNL/DGKQ/DRD2/ECT2/EFNA5/EGF/EGFR/EIF2AK2/EMP2/ERCC6/ERN1/ERP29/F2R/FGF1/FGF2/FRS2/GADD45A/GADD45B/GPRC5B/GPRC5C/HACD3/HGF/IKBKG/IL6R/INSR/IRAK1/ITGB3/KIDINS220/KIF14/LAMTOR2/LPAR3/MAP2K2/MAP2K6/MAP2K7/MAP3K1/MAP3K11/MAP3K12/MAP3K14/MAP3K2/MAP3K5/MAP3K8/MAP4…	141
CC	GO:0032153	cell division site	37/6104	68/19717	4.89e-05	0.000507734	0.000325751	ANLN/CEP55/ECT2/HMCN2/ITGB1/MAEA/MEN1/MYH10/MYH9/MYLK/NDE1/NF2/PKN1/PKN2/PLCD3/PLEKHG6/PPP1CC/PSD2/PSTPIP1/RAB11FIP3/RDX/RHOA/RHOB/RHOC/RHOD/RND1/RND2/RND3/RTKN/SEPTIN7/SPIRE1/SPIRE2/STAMBP/TUBGCP2/TUBGCP4/TUBGCP6/WDR73	37
CC	GO:0018995	host	39/6104	73/19717	5.34e-05	0.000532508	0.000341645	AAAS/AQP1/AXL/BICD1/CNOT7/FMR1/GBP2/KPNA2/KPNA3/KPNA6/KPNB1/MVB12A/MVB12B/NMT2/NUP153/NUP155/NUP188/NUP205/NUP210/NUP214/NUP37/NUP43/NUP50/NUP85/NUP98/NUP58/NUP42/PI4K2A/POM121/RAB29/RAE1/SEC13/TOP2A/TPR/UBAP1/UBB/UBC/VPS37C/XPO1	39
CC	GO:0043657	host cell	39/6104	73/19717	5.34e-05	0.000532508	0.000341645	AAAS/AQP1/AXL/BICD1/CNOT7/FMR1/GBP2/KPNA2/KPNA3/KPNA6/KPNB1/MVB12A/MVB12B/NMT2/NUP153/NUP155/NUP188/NUP205/NUP210/NUP214/NUP37/NUP43/NUP50/NUP85/NUP98/NUP58/NUP42/PI4K2A/POM121/RAB29/RAE1/SEC13/TOP2A/TPR/UBAP1/UBB/UBC/VPS37C/XPO1	39
CC	GO:0097542	ciliary tip	27/6104	45/19717	5.28e-05	0.000532508	0.000341645	CLUAP1/DYNC2H1/DYNC2LI1/DYNLL1/DYNLRB1/GLI2/GLI3/HSPB11/ICK/IFT122/IFT140/IFT172/IFT22/IFT27/IFT43/IFT46/IFT57/IFT74/IFT81/IFT88/SMO/SUFU/TTC26/ULK3/WDR34/WDR35/WDR60	27
BP	GO:0051225	spindle assembly	55/5905	108/18670	2.28e-05	0.000533503	0.00040682	AAAS/ARHGEF10/AURKC/BCCIP/CEP192/CEP63/CHEK2/CHMP1A/CHMP1B/CHMP2A/CHMP4B/CLASP1/CSNK1D/DYNC1H1/FBXO5/FLNA/GOLGA2/GPSM2/HAUS1/HAUS2/HAUS3/HAUS4/HAUS5/HAUS7/HAUS8/HDAC3/HNRNPU/HSPA1A/HSPA1B/KIF23/KIF4A/KPNB1/LZTS2/MAPRE1/MAPRE3/MISP/MYBL2/NCOR1/NEK6/NUMA1/PIBF1/PLK1/RCC1/RHOA/RNF4/SAC3D1/SPAG5/STAG2/TPR/TPX2/TUBGCP2/TUBGCP4/TUBGCP6/WRAP73/ZNF207	55
BP	GO:0019882	antigen processing and presentation	101/5905	226/18670	2.38e-05	0.000553655	0.000422187	ACTR1A/AP1B1/AP1M1/AP1M2/AP1S3/AP2A1/AP2M1/AP3B1/AP3D1/CALR/CAPZA1/CAPZA2/CAPZB/CENPE/CHUK/CLEC4A/CTSD/CTSF/CTSH/CYBA/DCTN2/DCTN4/DCTN5/DCTN6/DNM2/DYNC1H1/DYNC1LI2/DYNLL1/FCER1G/HFE/HLA-A/HLA-B/HLA-DMA/HLA-DRB1/HLA-DRB5/IKBKG/ITGAV/ITGB5/KIF18A/KIF23/KIF2C/KIF4A/KIF5A/KLC1/MR1/NCF1/NCF2/NOD1/PDIA3/PSMA1/PSMA2/PSMA3/PSMA7/PSMB3/PSMB5/PSMB6/PSMB7/PSMB8/PSMB9/PSMC1/PSMC2/PSMC4/PSMC5/PSMC6/PSMD1/PSMD…	101
MF	GO:0060589	nucleoside-triphosphatase regulator activity	155/5983	344/17697	8.14e-06	0.000564488	0.000463666	ABR/ACAP1/ACAP2/ADAP2/ADGRB3/AGAP4/AGAP5/AGFG2/AHSA1/ALDH1A1/ALS2CL/ANKRD27/ARAP1/ARAP2/ARFGAP1/ARFGAP2/ARHGAP17/ARHGAP19/ARHGAP23/ARHGAP24/ARHGAP26/ARHGAP29/ARHGAP31/ARHGAP32/ARHGAP35/ARHGAP39/ARHGAP4/ARHGAP5/ARHGEF1/ARHGEF10L/ARHGEF11/ARHGEF12/ARHGEF6/ARRB1/ASAP1/ASAP2/ASAP3/ATP1B2/BAG1/BAG3/BCR/BNIP2/BRSK2/CHML/CHN1/CPEB2/DAB2IP/DLC1/DNAJB1/DNAJB2/DNAJB4/DNAJB6/DOCK1/DOCK2/DOCK4/DOCK5/ECT2/EIF…	155
MF	GO:0004713	protein tyrosine kinase activity	70/5983	134/17697	8.06e-06	0.000564488	0.000463666	ABL1/ALK/AXL/BAZ1B/BLK/CLK1/CLK2/CLK3/CRIM1/CSF1R/CSK/DDR1/DDR2/DSTYK/DYRK1A/DYRK1B/DYRK4/EFEMP1/EFNA4/EGFR/EIF2AK2/EPHA2/EPHA4/EPHA6/EPHB1/EPHB4/ERBB2/ERBB4/FER/FES/FGFR1/FGFR2/FGFR3/FGFRL1/FYN/HIPK2/HIPK3/IGF1R/IGF2R/INSR/LCK/LYN/MAP2K2/MAP2K6/MAP2K7/MELK/MERTK/MUSK/NEK1/NRP1/NTRK1/NTRK2/NTRK3/PDGFRB/PDGFRL/PTK2/PTK6/RET/RIPK2/SCYL1/SRC/TESK1/TESK2/TNK1/TNK2/TTN/TYK2/WEE1/YES1/ZAP70	70
BP	GO:2001169	regulation of ATP biosynthetic process	50/5905	96/18670	2.44e-05	0.000565241	0.000431021	AAAS/PRXL2C/ARNT/DDIT4/ECD/EIF6/ENO1/ENTPD5/ESRRB/GAPDHS/GCK/GCKR/HDAC4/HIF1A/INSR/JMJD8/NCOR1/NUP153/NUP155/NUP188/NUP205/NUP210/NUP214/NUP37/NUP43/NUP50/NUP85/NUP98/NUP58/NUP42/OGT/PARP1/PFKFB1/PFKFB2/PFKFB3/PFKFB4/POM121/PPARA/PRKAG1/PSEN1/RAE1/SEC13/SPHK2/STAT3/TAZ/TP53/TPR/TREM2/ZBTB20/ZBTB7A	50
BP	GO:0009100	glycoprotein metabolic process	172/5905	419/18670	2.47e-05	0.000571261	0.000435611	A4GALT/AATF/ABCA7/ABO/ACOT8/ADAMTS13/ADAMTS9/AGA/AGO2/ALG11/ALG12/ALG14/ALG8/AMFR/ARSB/ASGR1/ASGR2/ATP7A/B3GALNT2/B3GALT1/B3GLCT/B3GAT1/B3GAT3/B3GNT2/B4GALT4/B4GALT5/BACE2/BCAN/BGN/BMPR1B/C1GALT1/CANT1/CHP1/CHPF/CHST10/CHST11/CHST3/CHST7/CHST9/CHSY1/COG7/COL11A1/CSGALNACT1/CSGALNACT2/CSPG4/CST3/CTNNB1/CYTL1/DAD1/DCN/DERL2/DOLPP1/DPAGT1/DPM3/DPY19L3/DPY19L4/DSE/EDEM3/EGFLAM/ENGASE/ENTPD5/EOGT/EXTL…	172
BP	GO:0051053	negative regulation of DNA metabolic process	74/5905	156/18670	2.54e-05	0.00058172	0.000443587	APOBEC1/ATG7/ATM/AUNIP/BCL6/BRCA2/CYREN/CDAN1/CHEK2/DACH1/DFFA/DNAJC2/DNMT3L/DONSON/DUSP1/EXOSC10/NIBAN2/SHLD2/FBH1/FBXO5/GATA3/GJA1/GNL3L/GPER1/H1-2/HMGA2/HNRNPA1/HNRNPC/HNRNPU/HSF1/HUS1/KLHL15/LIG3/MAD2L2/CGAS/MEN1/MRE11/MSH3/MSH6/NAT10/NMNAT1/STN1/OTUB1/PARP1/PARP3/POT1/RAD17/RAD50/RECQL5/RGN/RNF169/S100A11/SMG6/SRC/STAG2/TERF2/TET1/TFIP11/TIMELESS/TINF2/TIPIN/TNKS2/TP53/TP53BP1/TRIM28/TRIP12/…	74
BP	GO:0032481	positive regulation of type I interferon production	42/5905	77/18670	2.54e-05	0.00058172	0.000443587	CD14/CHUK/CRCP/CREBBP/CTNNB1/DDX3X/DDX58/DHX33/DHX36/DHX9/EP300/HMGB1/IFIH1/IRAK1/IRF3/IRF7/CGAS/MRE11/NFKB2/POLR1C/POLR2F/POLR2H/POLR2L/POLR3C/POLR3E/POLR3F/POLR3GL/POLR3H/PQBP1/RELA/RIOK3/RIPK2/RNF135/SETD2/STAT1/STAT6/TICAM1/TLR4/TLR9/TRIM15/ZBTB20/ZCCHC3	42
BP	GO:0051293	establishment of spindle localization	27/5905	43/18670	2.53e-05	0.00058172	0.000443587	ACTL8/ACTR1A/BCCIP/CDK5RAP2/CLASP1/DYNC1H1/FMN2/GPSM2/HTT/KPNB1/LLGL1/LLGL2/MAP4/MISP/MYH9/NDC80/NDE1/NSFL1C/NUMA1/PAX6/PLK1/SAPCD2/SPIRE1/SPIRE2/SPRY1/SPRY2/ZW10	27
BP	GO:0007050	cell cycle arrest	105/5905	237/18670	2.59e-05	0.000591538	0.000451074	ABL1/AKT2/APC/ATM/BARD1/BRCA1/BRINP1/BRINP2/BRINP3/BTG2/BTG4/CAB39L/CALR/CARM1/CCNK/CDC14A/CDC14B/CDK4/CDK7/CDK9/CDKN1A/CDKN3/CGRRF1/CHEK2/CNOT1/CNOT2/CNOT3/CNOT4/CNOT7/CNOT8/CRADD/DAB2IP/DDIT3/DUSP1/E2F7/E4F1/EIF2AK4/EP300/ERN1/FAP/FOXM1/GADD45A/GAS2L1/GATA6/GPER1/GTSE1/HMGA2/HMGN5/ID2/ILK/JMY/KAT2B/LAMTOR2/LAMTOR5/MAGI2/MAP2K6/MAPK12/MDM2/MDM4/MED25/MTOR/MUC1/MYBBP1A/NOTCH1/NOTCH2/PCBP4/PIDD1/P…	105
BP	GO:0007015	actin filament organization	165/5905	400/18670	2.62e-05	0.000595434	0.000454044	ABI1/ABL1/ACTN4/ADD1/ADD3/AIF1/AIF1L/ALDOA/ARAP1/ARHGAP17/ARHGAP35/ARHGEF10/ARHGEF10L/ARPC1B/ARPC5L/ARPIN/ARRB1/ASAP3/AVIL/BBS4/CAPG/CAPZA1/CAPZA2/CAPZB/WASHC3/CD47/CDC42EP1/CDC42EP4/CGNL1/CLASP1/CORO2B/COTL1/CTNNA2/CTTN/DBNL/DIAPH3/DLC1/DPYSL3/EFS/ELN/EMP2/EPS8/EZR/F2RL1/RFLNB/FAM107A/FAM171A1/WASHC2C/FAT1/FER/FHDC1/FHOD1/FHOD3/FLNA/FMN2/FSCN2/GBA2/GDPD2/GMFG/GSN/HAX1/HIP1/HIP1R/ID1/INPP5K/INPPL…	165
BP	GO:0140056	organelle localization by membrane tethering	79/5905	169/18670	2.66e-05	0.000600998	0.000458287	ACTR1A/AKAP9/ATG14/B9D2/C2CD3/CAMK2A/CC2D2A/CDK5RAP2/CEP131/CEP135/CEP152/CEP162/CEP164/CEP192/CEP41/CEP63/CEP70/CEP83/CETN2/CLASP1/CNTRL/CSNK1D/CTBP2/DCTN2/DYNC1H1/DYNLL1/FBF1/GRAMD2A/HAUS1/HAUS2/HAUS3/HAUS4/HAUS5/HAUS7/HAUS8/MAPRE1/MARK4/MKS1/NDE1/NDRG4/NEDD1/NINL/NPHP1/NPHP4/OFD1/PCM1/PLEK/PLK1/PPP2R1A/PRKACA/RAB10/RAB3D/RAB8A/RABEPK/RPGRIP1L/SDCCAG8/SNPH/STX16/STX2/STX5/STX6/STX7/STX8/STXBP2/…	79
BP	GO:0007041	lysosomal transport	54/5905	106/18670	2.66e-05	0.000600998	0.000458287	ANKFY1/AP3B1/AP3D1/AP4M1/ARSB/ATG14/CACNG4/CLEC16A/CLU/DTX3L/EPG5/FAM160A2/GAK/GCC2/GNPTAB/HGS/HMGXB4/HOOK2/HSPA1A/HSPA8/IGF2R/KIF13A/LAMP2/LRP1/MGRN1/MTM1/MVB12A/NEDD4/NPC1/PRKN/RBSN/RHOB/RILP/SCYL2/SNAPIN/SNX16/SORL1/SORT1/SPTBN5/STX8/TRAK1/TRAK2/UBXN6/USE1/VIPAS39/VPS18/VPS33A/VPS39/VPS4A/VPS51/VPS52/VPS53/VPS54/ZFYVE16	54
CC	GO:0045121	membrane raft	130/6104	315/19717	6.14e-05	0.000604732	0.000387983	ABCA1/ABCB4/ADCY2/ADCYAP1R1/ADD1/ADD3/ADGRG1/ADRA1A/ADRA1B/ADTRP/AHNAK/ANGPT1/ANK2/ANXA2/ATP1A2/ATP2B4/ATP7A/BAALC/BIRC2/BIRC3/BMPR1A/BSG/BST2/CAPN2/CARD11/CASP3/CAV1/CBL/CBLC/CD14/CD226/CD4/CD48/CDH2/CFLAR/CHRNA7/CNTN1/CRK/CSK/CTNNB1/CTSD/DAG1/DLC1/DLL1/EDNRB/EFNA5/EFNB1/EGFR/EHD2/EMP2/EPHB1/ERLIN2/EZR/F2R/FADD/FAS/FLOT2/FYN/GJA1/GNAI2/GPM6B/HDAC6/INSR/IQGAP1/IRS1/ITGB1/KCNE1/KIF18A/LAMP2/LAMTOR…	130
CC	GO:0005875	microtubule associated complex	70/6104	152/19717	6.33e-05	0.000610245	0.000391519	ACTL8/ACTR1A/APPBP2/AURKC/CCDC114/CENPE/DCTN2/DCTN4/DCTN6/DNAH11/DNAH17/DNAH3/DNAH7/DNAH9/DNAI1/DNAI2/DNAL1/DNALI1/DYNC1H1/DYNC1LI2/DYNC2H1/DYNC2LI1/DYNLL1/DYNLRB1/FNTA/GABARAP/HAUS1/HAUS2/HAUS3/HAUS4/HAUS5/HAUS7/HAUS8/HDAC6/KIF13A/KIF14/KIF16B/KIF18A/KIF19/KIF1A/KIF1C/KIF21A/KIF21B/KIF23/KIF27/KIF2C/KIF4A/KIF5A/KIF5B/KIF9/KIFC2/KIFC3/KLC1/KLC4/BORCS5/LRP8/MAP4/MID1/NDE1/NUDCD3/PEA15/PXN/RABGAP1/…	70
CC	GO:0005814	centriole	65/6104	139/19717	6.44e-05	0.000610245	0.000391519	ACTR1A/BBS4/BCCIP/C2CD3/CAPG/CBY1/CCDC120/CCDC146/CCDC151/CCDC92/CCHCR1/CEP104/CEP128/CEP135/CEP152/CEP162/CEP164/CEP192/CEP350/CEP41/CEP55/CEP63/CEP83/CETN2/CETN3/CFAP20/CNTLN/CNTROB/CROCC/DZIP1/DZIP1L/FAM92A/FBF1/HAP1/HERC2/HSPA1A/HSPA1B/HTT/IFT88/KIAA0586/KIAA0753/LRRCC1/MKS1/MPHOSPH9/NEDD1/NUBP1/OFD1/PARP3/PCM1/PLK1/POC1B/RAB8A/RABL2B/RP2/SASS6/SDCCAG8/SIRT2/STIL/TOP2A/TOPORS/TUBD1/TUBG1/WDR3…	65
CC	GO:0070461	SAGA-type complex	19/6104	28/19717	6.38e-05	0.000610245	0.000391519	ATXN7L3/HCFC1/KAT2A/KAT2B/SUPT20H/SUPT7L/TADA2A/TADA2B/TADA3/TAF10/TAF12/TAF4/TAF5/TAF5L/TAF6/TAF6L/TAF7/TAF9B/TRRAP	19
MF	GO:0030695	GTPase regulator activity	139/5983	304/17697	9.37e-06	0.00061386	0.00050422	ABR/ACAP1/ACAP2/ADAP2/ADGRB3/AGAP4/AGAP5/AGFG2/ALDH1A1/ALS2CL/ANKRD27/ARAP1/ARAP2/ARFGAP1/ARFGAP2/ARHGAP17/ARHGAP19/ARHGAP23/ARHGAP24/ARHGAP26/ARHGAP29/ARHGAP31/ARHGAP32/ARHGAP35/ARHGAP39/ARHGAP4/ARHGAP5/ARHGEF1/ARHGEF10L/ARHGEF11/ARHGEF12/ARHGEF6/ARRB1/ASAP1/ASAP2/ASAP3/BCR/BNIP2/CHML/CHN1/CPEB2/DAB2IP/DLC1/DOCK1/DOCK2/DOCK4/DOCK5/ECT2/EIF5/ELMOD2/ERRFI1/GDI2/GIT1/GNAQ/GPS1/GPS2/GPSM1/GPSM2/GPSM…	139
BP	GO:0031330	negative regulation of cellular catabolic process	115/5905	264/18670	2.77e-05	0.000621152	0.000473656	ADRA1A/AKT1/ALAD/ANXA2/APOBEC1/ATG7/ATP2B4/AXIN2/CCAR2/CDK5RAP3/CHMP4A/CHMP4B/CIRBP/CLEC16A/CSNK2A2/CST3/CTSA/DAB2IP/DAP/DAZ1/DAZ4/DDIT4/DDRGK1/DERL2/DFFA/DHX36/DHX9/DKC1/EIF4G1/EPHA4/ERLEC1/FEZ1/FMR1/FOXK2/GABARAPL2/GIPC1/GOLGA2/HDAC4/HFE/HGF/HIPK2/HNRNPA0/HNRNPC/HNRNPU/HP/HTR2B/KDM4A/KLHL22/LARP1/LEPR/MAPKAPK2/MARCHF7/MCL1/MT3/MTM1/MTOR/N4BP1/NAMPT/NMNAT1/NPC1/NRBP2/OGT/OPHN1/OS9/TENT4A/PARN/PB…	115
BP	GO:0050434	positive regulation of viral transcription	26/5905	41/18670	2.77e-05	0.000621152	0.000473656	CCNT1/CDK9/DHX9/EP300/GTF2F1/HPN/JUN/MDFIC/NELFB/NELFCD/NELFE/NUCKS1/POLR2A/POLR2B/POLR2C/POLR2F/POLR2G/POLR2H/POLR2I/POLR2L/RRP1B/SMARCA4/SMARCB1/SNW1/SP1/SUPT5H	26
BP	GO:2001233	regulation of apoptotic signaling pathway	167/5905	406/18670	2.82e-05	0.000626352	0.000477621	ACKR3/ACVR1/AKT1/ANKRD2/AR/ATF3/AVP/BCL2L12/BIRC6/BMPR1B/BRCA1/CAAP1/CAV1/CCAR2/CD44/CFLAR/CLU/CRADD/CREB3/CREB3L1/CSNK2A2/CTNNB1/CTSH/CTTN/CX3CR1/DAB2IP/DBH/DDIT3/DDX3X/GSDME/ENO1/ERP29/EYA1/EYA2/EYA4/FADD/FAIM/FAS/FBH1/FGFR1/FYN/G0S2/GCLC/GCLM/GNAI2/RACK1/GPER1/GRINA/GSN/GSTP1/HDAC1/HGF/HIF1A/HIP1R/HSPA1A/HSPA1B/HSPB1/HTT/IL20RA/ING2/ING5/ITGA6/ITGAV/ITM2C/ITPRIP/KDM1A/LCK/LGALS3/LMNA/LTBR/MAL/…	167
BP	GO:0071356	cellular response to tumor necrosis factor	125/5905	291/18670	2.81e-05	0.000626352	0.000477621	ACTN4/ADAMTS13/ADAMTS7/AKAP12/AKT1/BIRC2/BIRC3/BRCA1/CACTIN/CARD14/CARD8/CCL2/CCL23/CD27/CD58/CDIP1/CHI3L1/CHUK/CIB1/CLDN18/COMMD7/CPNE1/CYBA/DAB2IP/GSDME/DHX9/EDA/EDA2R/EDARADD/ERBIN/F2RL1/FOXO3/GATA3/GBP2/GBP3/RACK1/GPER1/GPS2/GSTP1/HDAC4/HSPA1A/HSPA1B/IKBKG/ILK/INPP5K/KAT2A/LIMS1/LTA/LTBR/MAP3K14/MAP3K5/MAPK1/NFE2L2/NFKBIA/NOL3/NPNT/NR1D1/OTULIN/PRKN/PIAS3/PIAS4/PSMA1/PSMA2/PSMA3/PSMA7/PSMB3/P…	125
BP	GO:0046031	ADP metabolic process	62/5905	126/18670	2.82e-05	0.000626352	0.000477621	AAAS/PRXL2C/ADPGK/AK1/ALDOA/ALDOC/AMPD3/ARNT/DDIT4/ECD/EIF6/ENO1/ENO3/ENTPD5/ESRRB/FOXK2/GALK1/GAPDHS/GCK/GCKR/HDAC4/HIF1A/HKDC1/INSR/JMJD8/NCOR1/NUP153/NUP155/NUP188/NUP205/NUP210/NUP214/NUP37/NUP43/NUP50/NUP85/NUP98/NUP58/NUP42/OGT/PFKFB1/PFKFB2/PFKFB3/PFKFB4/PFKL/PFKM/PFKP/PGAM2/PGK1/PGM1/PKM/POM121/PPARA/PRKAG1/PSEN1/RAE1/SEC13/STAT3/TP53/TPR/ZBTB20/ZBTB7A	62
CC	GO:0071005	U2-type precatalytic spliceosome	29/6104	50/19717	6.76e-05	0.000627289	0.000402454	DHX16/IK/LSM2/LSM3/LSM5/LSM6/LSM7/LSM8/PHF5A/PRPF3/PRPF31/PRPF4/PRPF6/SART1/SF3A1/SF3A2/SF3A3/SF3B2/SF3B3/SF3B4/SNIP1/SNRNP200/SNRPB/SNRPD2/SNRPD3/SNRPG/SRRM2/TXNL4A/WBP4	29
CC	GO:0022624	proteasome accessory complex	17/6104	24/19717	6.79e-05	0.000627289	0.000402454	PSMC1/PSMC2/PSMC4/PSMC5/PSMC6/PSMD1/PSMD11/PSMD13/PSMD2/PSMD3/PSMD4/PSMD5/PSMD6/PSMD8/PSMD9/PSME1/PSME2	17
BP	GO:0006998	nuclear envelope organization	31/5905	52/18670	2.87e-05	0.000634798	0.000484061	AKAP8L/ANKLE2/BANF1/CHMP2A/CHMP4B/CTDNEP1/GPER1/LEMD3/LMNA/LPIN1/NEK6/NEK9/NSFL1C/NUP155/PARP11/PLK1/PPP2R1A/PRKCA/REEP4/SPAG4/SPAST/SUN1/SUN2/TARDBP/TMEM170A/TMEM43/TOR1A/TOR1AIP1/TOR1B/UBXN2A/VPS4A	31
BP	GO:0062012	regulation of small molecule metabolic process	186/5905	459/18670	2.91e-05	0.000638	0.000486503	AAAS/PRXL2C/ADCYAP1R1/ADIPOR2/ADORA2B/AKR1C3/AKT1/AKT2/ANXA1/AP2A1/APOE/APPL2/ARNT/ATP2B4/ATP7A/AVP/BEND3/BHMT/BRCA1/CAV1/CD320/CLCN2/CLK2/CYP51A1/DDB1/DDIT4/DGKQ/DHCR7/DKK3/ECD/EGF/EIF6/ELOVL5/ENO1/ENTPD5/EP300/EPM2AIP1/ERLIN1/ERLIN2/ESRRB/FAM3A/FDFT1/FGF1/FOXK2/FOXO1/GAPDHS/GCK/GCKR/GIP/GPER1/GUCA1B/HDAC4/HIF1A/HMGCS1/HRH1/INPP5K/INSIG1/INSR/IRS1/IRS2/JMJD8/KAT2A/KAT2B/KPNB1/LDLR/LDLRAP1/LEPR/L…	186
BP	GO:0090305	nucleic acid phosphodiester bond hydrolysis	129/5905	302/18670	2.9e-05	0.000638	0.000486503	ABT1/AGO2/ANGEL1/APTX/ASTE1/AZGP1/TRIR/CASP3/CHD1L/CIDEA/CNOT1/CNOT2/CNOT7/CNOT8/CPSF1/CPSF3/CPSF7/CUL4A/CUL4B/DBR1/DCLRE1B/DCLRE1C/DCP1B/DCPS/DDB1/DDB2/DFFA/DICER1/DIS3L/DIS3L2/DNASE1/DNASE1L1/DNASE1L3/DNASE2/DROSHA/DXO/EDC3/ELAC1/ENDOD1/ENDOV/ENPP3/ERCC2/ERCC3/ERI1/ERI2/ERI3/ERN1/EXD2/EXOSC1/EXOSC10/EXOSC2/EXOSC4/EXOSC7/EXOSC8/EXOSC9/FAN1/FBH1/FCF1/G3BP1/GEN1/GTF2H2/GTF2H3/HARBI1/HMGB1/HSF1/ISG…	129
BP	GO:0032386	regulation of intracellular transport	173/5905	423/18670	2.99e-05	0.000654435	0.000499036	AAAS/ABCA2/ADORA2B/ADRA1A/AKAP8L/AKT2/ANGPT1/ANP32B/ANXA2/APBA2/ARIH2/ATG13/ATP2A1/ATP2A2/B3GAT3/BAG3/BARD1/BCAS3/BRSK2/C12orf4/C2CD5/CACNB2/CALM3/CAMK1/CAMK2A/CAPN10/CD81/CD84/CEP131/CHP1/CHRM1/CHRNA5/CIB1/CPLX1/CRYAB/CSNK2A2/CTDSPL2/DERL2/DHX9/DMAP1/DNAJC13/DNAJC27/DRD2/DTNBP1/DVL1/DYNC1H1/ECT2/EHD2/ERBB2/ERLEC1/EZR/FCER1G/FER/FES/FEZ1/FLNA/FMR1/FYN/GCC2/GIPC1/GIT1/GLI3/GPR143/GTSE1/HAP1/HAX1/H…	173
BP	GO:1903900	regulation of viral life cycle	71/5905	149/18670	3.04e-05	0.000663579	0.000506008	ANXA2/APOBEC3C/APOBEC3G/BANF1/BST2/BTBD17/CCNK/CD28/CD4/CHMP2A/CHMP4B/CNOT7/DDB1/DDX3X/EIF2AK2/EIF2AK4/FAM111A/TASOR/FKBP6/FMR1/GSN/HACD3/HMGA2/HS3ST5/IFIT5/IFITM1/IFITM2/IFITM3/ILF3/INPP5K/ISG20/RESF1/KPNA2/KPNA6/LARP1/LGALS1/LTF/MORC2/NOTCH1/NR5A2/NUCKS1/OAS1/OAS3/OASL/PRKN/PKN2/PLSCR1/PML/PPIB/NECTIN2/SETDB1/SNF8/SNX3/STAU1/TARBP2/TBC1D20/TMPRSS2/TNIP1/TOP2A/TRIM10/TRIM15/TRIM28/TRIM35/TRIM5/T…	71
CC	GO:0098857	membrane microdomain	130/6104	316/19717	7.28e-05	0.000665269	0.000426822	ABCA1/ABCB4/ADCY2/ADCYAP1R1/ADD1/ADD3/ADGRG1/ADRA1A/ADRA1B/ADTRP/AHNAK/ANGPT1/ANK2/ANXA2/ATP1A2/ATP2B4/ATP7A/BAALC/BIRC2/BIRC3/BMPR1A/BSG/BST2/CAPN2/CARD11/CASP3/CAV1/CBL/CBLC/CD14/CD226/CD4/CD48/CDH2/CFLAR/CHRNA7/CNTN1/CRK/CSK/CTNNB1/CTSD/DAG1/DLC1/DLL1/EDNRB/EFNA5/EFNB1/EGFR/EHD2/EMP2/EPHB1/ERLIN2/EZR/F2R/FADD/FAS/FLOT2/FYN/GJA1/GNAI2/GPM6B/HDAC6/INSR/IQGAP1/IRS1/ITGB1/KCNE1/KIF18A/LAMP2/LAMTOR…	130
BP	GO:0046822	regulation of nucleocytoplasmic transport	53/5905	104/18670	3.11e-05	0.000675639	0.000515204	AAAS/AKAP8L/ANGPT1/ANP32B/BAG3/BARD1/CAMK1/CHP1/CTDSPL2/DHX9/DMAP1/DNAJC27/ECT2/FLNA/GLI3/GTSE1/HDAC3/IWS1/JUP/MAPK1/MDFIC/MDM2/NEDD4/NF1/NUP153/NUP214/NUP58/PIK3R2/PPM1A/PPP1CC/PRKACA/PSEN1/RAB23/RANGAP1/RAPGEF3/RBM22/RBM27/SETD2/SMAD3/SMO/SUFU/SUPT6H/TARDBP/TCF7L2/TGFB1/TP53/TPR/TRIM28/UBR5/UHMK1/XPO1/XPO4/ZC3H12A	53
MF	GO:0060090	molecular adaptor activity	112/5983	237/17697	1.12e-05	0.000693106	0.000569312	ACTL8/ACTR1A/ADAP2/AIMP2/AKAP13/AKAP9/AMFR/ANK2/ANXA1/AP2A1/AP2M1/ARHGAP4/ARRB1/ARRDC1/AXIN1/BFAR/BICD1/BICD2/BLNK/PAXX/CAPN3/CAV1/CBX5/CD28/CHN1/CNKSR1/CNOT1/CNTLN/COL11A1/COL11A2/COL1A2/CRADD/CRK/CRKL/DAB2IP/DDB1/DDX20/DET1/DOK2/DVL2/EIF3B/EIF4G1/EPS8/ERCC2/EVPL/FLRT2/FRS2/FSCN2/GAB1/GAS2L1/GATAD2A/RACK1/GRAP/HCFC1/HIP1/HIP1R/HSPA8/IPPK/IQGAP1/IRS1/ITSN1/KSR1/LAMTOR2/LAMTOR5/LASP1/LAT/LDLRAP1/M…	112
BP	GO:0051701	interaction with host	94/5905	209/18670	3.31e-05	0.000716029	0.000546004	GRK2/ANPEP/ATG7/AXL/CAV1/CBL/CCNK/CD4/CD80/CD81/CDHR3/CHMP2A/CHMP4B/CR1/CR2/CTNNB1/CTNND1/DAG1/DDB1/EFNB2/EGFR/EIF2AK2/EIF2AK4/EPHA2/EPS15/EXOC7/GSN/HAVCR1/HIPK2/HS3ST5/HSPA1A/HSPA1B/IFITM1/IFITM2/IFITM3/INSR/IST1/ITCH/ITGAV/ITGB1/ITGB3/ITGB5/ITGB6/ITGB7/KPNA2/KPNA3/KPNA4/KPNA6/KPNB1/LDLR/LGALS1/MOG/MRC1/NCAM1/NEDD4/NPC1/NTRK3/NUP153/PRKN/PML/NECTIN2/RXRA/SCARB1/SCRIB/SELPLG/SERPINB9/SLC1A5/SLC20…	94
MF	GO:0003724	RNA helicase activity	45/5983	78/17697	1.27e-05	0.000746513	0.00061318	AQR/DDX17/DDX18/DDX19B/DDX20/DDX21/DDX23/DDX27/DDX31/DDX39A/DDX3X/DDX42/DDX46/DDX47/DDX51/DDX52/DDX54/DDX55/DDX56/DDX58/DDX59/DDX60/DDX60L/DHX15/DHX16/DHX29/DHX32/DHX33/DHX35/DHX36/DHX38/DHX40/DHX57/DHX8/DHX9/G3BP1/IFIH1/IGHMBP2/MOV10/RAD54B/SKIV2L/MTREX/SNRNP200/TDRD12/UPF1	45
BP	GO:0036120	cellular response to platelet-derived growth factor stimulus	16/5905	21/18670	3.47e-05	0.000747056	0.000569663	ATP7A/CBL/CREB1/ERRFI1/FYN/HAS1/IQGAP1/MARS1/MTSS2/PDGFD/PDGFRB/PTN/RDX/SRC/SYAP1/YES1	16
BP	GO:0043153	entrainment of circadian clock by photoperiod	16/5905	21/18670	3.47e-05	0.000747056	0.000569663	BHLHE40/CRTC1/CRY2/FBXL3/ID2/MTA1/NR2F6/PER1/PER2/PER3/PML/PPP1CA/PPP1CB/PPP1CC/TP53/USP2	16
BP	GO:2001022	positive regulation of response to DNA damage stimulus	50/5905	97/18670	3.49e-05	0.000748363	0.00057066	ATM/BABAM1/BRCA1/BRCC3/CCAR2/DDX11/DHX9/DTX3L/EGFR/EID3/ERCC6/EYA1/EYA2/EYA4/FAM168A/ABRAXAS1/SHLD2/FBH1/FMN2/FMR1/FOXM1/FUS/HMGA2/HMGB1/MAD2L2/MGMT/MMS19/MSX1/NACC2/NPAS2/NSMCE1/NSMCE4A/NUDT16/PARP1/PARP3/PARP9/PAXIP1/PIAS4/PYHIN1/RNF8/SPIRE1/SPIRE2/SPRED1/SPRED2/TIMELESS/TRIM28/UIMC1/WAS/WRAP53/ZNF385A	50
CC	GO:0101002	ficolin-1-rich granule	82/6104	185/19717	8.36e-05	0.000754696	0.000484196	AGL/ALAD/ALDOA/ALDOC/AMPD3/APEH/ARL8A/ARSB/ATG7/VPS35L/C1orf35/CANT1/CAPN1/CD58/CDK13/CFD/COMMD3/COMMD9/COTL1/CR1/CST3/CSTB/CTSD/CTSH/CTSZ/DBNL/DDX3X/DERA/DOK3/DYNLL1/ENPP4/FCER1G/GAA/GLB1/GMFG/GSDMD/GSN/GSTP1/GUSB/GYG1/HBB/HMGB1/HSPA1A/HSPA1B/HSPA8/HUWE1/ILF2/IMPDH2/JUP/KCMF1/KPNB1/LAMP2/LGALS3/MAPK1/MVP/NBEAL2/PAFAH1B2/PDAP1/PFKL/PGM1/PGM2/PKM/PLEKHO2/PNP/PRCP/PSMA2/PSMB7/PSMC2/PSMD11/PSMD13/PS…	82
BP	GO:0019359	nicotinamide nucleotide biosynthetic process	70/5905	147/18670	3.55e-05	0.000754958	0.000575688	AAAS/PRXL2C/ADPGK/ALDOA/ALDOC/ARNT/DDIT4/ECD/EIF6/ENO1/ENO3/ENTPD5/ESRRB/FOXK2/GALK1/GAPDHS/GCK/GCKR/HDAC4/HIF1A/HKDC1/INSR/JMJD8/KYNU/NADK/NADSYN1/NAMPT/NAPRT/NCOR1/NMNAT1/NUP153/NUP155/NUP188/NUP205/NUP210/NUP214/NUP37/NUP43/NUP50/NUP85/NUP98/NUP58/NUP42/OGT/PARP9/PFKFB1/PFKFB2/PFKFB3/PFKFB4/PFKL/PFKM/PFKP/PGAM2/PGK1/PGM1/PKM/POM121/PPARA/PRKAG1/PSEN1/PTGIS/QPRT/RAE1/SEC13/SLC22A13/STAT3/TP53/T…	70
BP	GO:0019363	pyridine nucleotide biosynthetic process	70/5905	147/18670	3.55e-05	0.000754958	0.000575688	AAAS/PRXL2C/ADPGK/ALDOA/ALDOC/ARNT/DDIT4/ECD/EIF6/ENO1/ENO3/ENTPD5/ESRRB/FOXK2/GALK1/GAPDHS/GCK/GCKR/HDAC4/HIF1A/HKDC1/INSR/JMJD8/KYNU/NADK/NADSYN1/NAMPT/NAPRT/NCOR1/NMNAT1/NUP153/NUP155/NUP188/NUP205/NUP210/NUP214/NUP37/NUP43/NUP50/NUP85/NUP98/NUP58/NUP42/OGT/PARP9/PFKFB1/PFKFB2/PFKFB3/PFKFB4/PFKL/PFKM/PFKP/PGAM2/PGK1/PGM1/PKM/POM121/PPARA/PRKAG1/PSEN1/PTGIS/QPRT/RAE1/SEC13/SLC22A13/STAT3/TP53/T…	70
BP	GO:0019080	viral gene expression	87/5905	191/18670	3.61e-05	0.000765422	0.000583668	AAAS/CCNT1/CDK9/DHX9/EIF2AK4/EIF2D/EIF3A/EIF3B/EIF3D/EIF3G/EP300/GTF2F1/HDAC1/HMGA2/HPN/IFITM3/INPP5K/JUN/MCTS1/MDFIC/MON1B/NELFB/NELFCD/NELFE/NUCKS1/NUP153/NUP155/NUP188/NUP205/NUP210/NUP214/NUP37/NUP43/NUP50/NUP85/NUP98/NUP58/NUP42/POLR2A/POLR2B/POLR2C/POLR2F/POLR2G/POLR2H/POLR2I/POLR2L/POM121/POU2F3/PTBP1/RAE1/REST/RPL10/RPL11/RPL13/RPL22/RPL23A/RPL29/RPL37A/RPL38/RPLP1/RPLP2/RPS10/RPS11/RPS15…	87
BP	GO:0075733	intracellular transport of virus	33/5905	57/18670	3.71e-05	0.000784755	0.00059841	AAAS/BST2/FMR1/KPNA2/KPNA3/KPNA6/KPNB1/MVB12A/MVB12B/NMT2/NUP153/NUP155/NUP188/NUP205/NUP210/NUP214/NUP37/NUP43/NUP50/NUP85/NUP98/NUP58/NUP42/POM121/RAE1/SEC13/TPR/TRIM15/UBAP1/UBB/UBC/VPS37C/XPO1	33
BP	GO:0051817	modification of morphology or physiology of other organism involved in symbiotic interaction	56/5905	112/18670	3.8e-05	0.00079627	0.000607191	ANXA2/APOE/AQP1/ATG7/CALM3/CCNK/CCNT1/CD4/CSF1R/DAG1/EIF2AK2/EIF2AK4/EP300/F2RL1/FMR1/HDAC1/HIPK2/HMGA2/HPN/IGF2R/INPP5K/INSR/ITGAV/JUN/KPNA2/KPNA3/KPNA4/KPNA6/KPNB1/LTF/NTRK3/NUCKS1/PRKN/POU2F3/PPIB/RAB9A/REST/RRP1B/RXRA/SCRIB/SERPINB9/SFTPD/SMAD3/SMARCA4/SMARCB1/SNW1/SP1/SUGT1/TARDBP/TBC1D20/TGFB1/TNIP1/TYMS/VAPB/ZC3H12A/ZNF502	56
BP	GO:1903510	mucopolysaccharide metabolic process	56/5905	112/18670	3.8e-05	0.00079627	0.000607191	AKT1/ANGPT1/AP2A1/ARSB/B3GNT2/B4GALT4/B4GALT5/BCAN/BGN/CD44/CHP1/CHPF/CHST1/CHST11/CHST3/CHST5/CHST6/CHST7/CHST9/CHSY1/CSGALNACT1/CSGALNACT2/CSPG4/DCN/DSE/EGF/EGFLAM/FGF2/GALNS/GLB1/GUSB/HAS1/HAS3/HEXA/HGF/IDUA/ITIH3/ITIH4/ITIH5/LYVE1/NCAN/NDNF/NDST1/PRELP/SLC35D1/SLC35D2/SPOCK2/ST3GAL1/ST3GAL2/ST3GAL4/STAB2/TGFB1/CEMIP2/UST/VCAN/XYLT2	56
BP	GO:0070841	inclusion body assembly	17/5905	23/18670	3.8e-05	0.00079627	0.000607191	BAG3/CDC34/CLU/DNAJB1/DNAJB2/DNAJB6/HDAC6/HSF1/HSPA1A/HSPA1B/HSPA2/MAPT/PRKN/PSMC5/SACS/SNCAIP/SORL1	17
BP	GO:0000271	polysaccharide biosynthetic process	42/5905	78/18670	3.83e-05	0.000797516	0.000608141	AGL/AKT1/AKT2/AP2A1/B3GNT2/B4GALT5/CSGALNACT1/CSGALNACT2/EGF/EPM2AIP1/ESRRB/EXTL2/EXTL3/GCK/GYG1/GYG2/GYS1/GYS2/HAS1/HAS3/HS2ST1/INPP5K/INSR/IRS1/IRS2/MTOR/NDST1/NR1D1/PER2/PGM1/PGM2/PHKG1/PHKG2/PPP1CA/PPP1CB/PPP1R3C/PPP1R3E/PPP1R3F/SORBS1/TGFB1/UGP2/SELENOS	42
BP	GO:1903313	positive regulation of mRNA metabolic process	42/5905	78/18670	3.83e-05	0.000797516	0.000608141	AGO2/APOBEC1/BTG2/CDC73/CIRBP/CNOT1/CNOT7/CNOT8/CPEB3/DAZAP1/DHX36/FTO/GIGYF2/GTPBP1/HSF1/KHSRP/METTL14/METTL3/MEX3D/MOV10/NUDT21/NUP98/PAF1/POLR2G/PRR5L/RBM23/RBM3/RBMX/RC3H1/SF3B4/SNRNP70/SNW1/TNRC6A/TNRC6B/TRA2B/UPF1/YTHDF3/ZC3H12A/ZC3HAV1/ZFP36/ZFP36L1/ZFP36L2	42
BP	GO:0071496	cellular response to external stimulus	142/5905	339/18670	3.85e-05	0.000797714	0.000608292	ADNP/ADORA2B/AIF1/AKR1C3/AKT1/AMIGO1/AQP1/ARHGAP35/ASGR1/ATF3/ATG14/ATG7/ATP1A2/AXL/BAG3/C12orf66/BMT2/CASP8AP2/CBL/CDKN1A/CLEC16A/CNN2/CPEB4/CRADD/CYBA/DAG1/DAP/DCTPP1/DSC2/EGFR/EIF2AK2/EIF2AK4/EIF2S1/EIF4G1/ENG/FADD/FADS1/FAM107A/RIPOR2/FAS/FES/FNIP1/FOS/FOSL1/FOXA3/FOXO1/FYN/GABARAP/GABARAPL2/GADD45A/GAS2L1/CASTOR3/GCLC/GCN1/GJA1/GLUL/GOT1/GSDMD/GSTP1/HABP4/HDAC4/HFE/HNRNPA1/HSF1/HSPA8/ITGA6/J…	142
BP	GO:0042063	gliogenesis	124/5905	290/18670	3.88e-05	0.000802739	0.000612124	ABL1/ADGRG1/AGER/AKT1/AKT2/ANXA1/ARHGEF10/ASPA/B4GALT5/BACE2/C5AR1/CCL2/CD9/CDH2/CHRM1/CLU/CNP/CREB1/CRKL/CSF1/CSF1R/CSK/CSPG4/CTNNB1/CX3CR1/DAAM2/DAB2IP/DAG1/DICER1/DLL1/DRD3/DTX1/EGFR/EIF2B1/EIF2B2/EIF2B4/EPHA4/ERBB2/ERCC2/ETV5/FGF5/GLI3/GPR157/GPR37L1/GSN/GSTP1/HDAC1/HDAC11/HES1/ID2/ID4/IL33/IL6ST/ILK/KCNJ10/LAMB2/LDLR/LEPR/LGI4/LIN28A/LRP1/LTA/LYN/MAPK1/MAPT/MATN2/MBD1/MDK/METTL14/METTL3/MMP1…	124
BP	GO:0071559	response to transforming growth factor beta	111/5905	255/18670	3.92e-05	0.000806026	0.00061463	ACVR1/ACVR2B/ADAMTSL2/AMHR2/APPL2/ARHGEF18/BAMBI/BCL9L/BMPR1A/BMPR1B/CAV1/CBL/CD109/CFLAR/CGN/CHST11/CIDEA/COL1A2/COL4A2/CREB1/CREBBP/CRK/CRKL/CX3CR1/DKK3/DNM2/DUSP15/EMILIN1/ENG/EP300/EPB41L5/FERMT2/FGFR2/FNDC4/FNTA/FOS/FUT8/FYN/GDF9/GIPC1/GLG1/GOT1/HIPK2/HSPA1A/HTRA1/HTRA3/ID1/ING2/ITGB5/JUN/LEMD3/LIMS1/LTBP1/LTBP2/LTBP3/MAPK7/MEN1/MTMR4/NPNT/ONECUT1/PARD3/PARP1/PBLD/PDCD5/PDE3A/PDGFD/PDPK1/PME…	111
BP	GO:0006360	transcription by RNA polymerase I	36/5905	64/18670	3.94e-05	0.000806026	0.00061463	BAZ2A/CDK7/DDX11/DHX33/ERBB2/ERCC2/ERCC3/ERCC6/FLNA/GTF2H2/GTF2H3/MACROH2A2/HEATR1/IPPK/MARS1/MED1/MTOR/NOL11/PHF8/POLR1B/POLR1C/POLR1E/POLR2F/POLR2H/POLR2L/CAVIN1/PWP1/RRN3/SMARCA4/SMARCB1/TAF1/TAF1C/TBP/TTF1/UBTF/ZNRD1	36
BP	GO:0046782	regulation of viral transcription	36/5905	64/18670	3.94e-05	0.000806026	0.00061463	CCNT1/CDK9/DHX9/EP300/GTF2F1/HDAC1/HMGA2/HPN/IFITM3/INPP5K/JUN/MDFIC/NELFB/NELFCD/NELFE/NUCKS1/POLR2A/POLR2B/POLR2C/POLR2F/POLR2G/POLR2H/POLR2I/POLR2L/POU2F3/REST/RRP1B/SMARCA4/SMARCB1/SNW1/SP1/SUPT5H/TARBP2/TARDBP/TRIM8/ZFP36	36
BP	GO:0033692	cellular polysaccharide biosynthetic process	39/5905	71/18670	3.96e-05	0.000808312	0.000616373	AGL/AKT1/AKT2/B3GNT2/B4GALT5/CSGALNACT1/CSGALNACT2/EPM2AIP1/ESRRB/EXTL2/EXTL3/GCK/GYG1/GYG2/GYS1/GYS2/HAS1/HAS3/HS2ST1/INPP5K/INSR/IRS1/IRS2/MTOR/NDST1/NR1D1/PER2/PGM1/PGM2/PHKG1/PHKG2/PPP1CA/PPP1CB/PPP1R3C/PPP1R3E/PPP1R3F/SORBS1/UGP2/SELENOS	39
BP	GO:0045724	positive regulation of cilium assembly	18/5905	25/18670	3.98e-05	0.000810489	0.000618033	ARHGAP35/ATMIN/BBS4/CEP135/CROCC/DYNLL1/DZIP1/FUZ/HAP1/HTT/MARK4/MNS1/ENTR1/SEPTIN7/SEPTIN9/TAPT1/WRAP73/ZMYND10	18
BP	GO:0048015	phosphatidylinositol-mediated signaling	83/5905	181/18670	4.01e-05	0.000813687	0.000620472	AKT1/ANGPT1/BTN2A2/CA8/CBL/CD28/CEP55/CSF1R/DAB2IP/DCN/EGFR/ENTPD5/EPOR/ERBB2/ERBB4/EZR/F2R/F2RL1/FGFR1/FYN/GAB1/GATA3/GPER1/GPR143/GSN/HAX1/HGF/HTR2B/IER3/IGF1R/INPP5F/INSR/IRS1/IRS2/LYN/MAPK1/MAZ/NCF1/NCS1/NEDD4/NF1/NTRK1/NTRK2/NTRK3/NYAP1/OGT/PDGFA/PDGFC/PDGFD/PDGFRB/PI4KB/PIK3AP1/PIK3C2A/PIK3C2B/PIK3IP1/PIK3R2/PIK3R5/PIP4K2B/PIP5K1A/PITPNM2/PLCE1/PLCG1/PLCH1/PLXNB1/PREX2/PRR5/PRR5L/PTAFR/PTK2…	83
BP	GO:0000460	maturation of 5.8S rRNA	19/5905	27/18670	4.04e-05	0.000817467	0.000623355	ABT1/ERI1/ERI3/EXOSC10/EXOSC2/EXOSC4/EXOSC7/EXOSC8/EXOSC9/FCF1/FTSJ3/KRI1/LAS1L/NOP14/PES1/RCL1/RRS1/MTREX/UTP20	19
BP	GO:0030490	maturation of SSU-rRNA	28/5905	46/18670	4.09e-05	0.000824883	0.00062901	ABT1/BMS1/BYSL/DCAF13/DDX52/UTP25/FAM207A/FCF1/HEATR1/KRI1/LSM6/NAT10/NGDN/NOB1/NOL10/NOL11/NOP14/RCL1/RIOK1/RIOK3/RPS16/RRP36/RRS1/SRFBP1/TSR3/UTP20/UTP23/UTP6	28
BP	GO:0006383	transcription by RNA polymerase III	32/5905	55/18670	4.24e-05	0.000848722	0.000647188	AR/BRCA1/BRF1/BRF2/CHD8/CRCP/DHX36/ELL/GTF3C1/GTF3C3/GTF3C5/GTF3C6/ICE2/MTOR/NAB2/POLR1C/POLR2F/POLR2H/POLR2L/POLR3C/POLR3E/POLR3F/POLR3GL/POLR3H/RPTOR/SNAPC1/SNAPC4/TBP/RO60/ZNF143/ZNF345/ZNF76	32
BP	GO:0044380	protein localization to cytoskeleton	32/5905	55/18670	4.24e-05	0.000848722	0.000647188	ABHD17A/ABHD17B/ABHD17C/ANLN/APC/BBS4/BICD1/C2CD3/CCDC14/CEP131/CEP192/CEP83/CSNK1D/DCTN2/DVL1/GOLGB1/HNRNPU/KIAA0753/KLHL21/MAPRE1/MAPRE3/MARK4/MID1/NEDD1/NSFL1C/NUDCD3/NUMA1/PCM1/PIBF1/RTKN/SPAG5/STIL	32
MF	GO:0001085	RNA polymerase II transcription factor binding	78/5983	155/17697	1.52e-05	0.000855298	0.000702535	ANKRD2/AR/ATN1/BBS1/BBS2/BBS4/BHLHE40/BHLHE41/CHD4/CREB1/CREBBP/CTNNB1/DDRGK1/DHX9/DMAP1/EDF1/EP300/EXOSC9/FBL/FOS/GATA6/GTF2A2/GTF2E1/GTF2E2/HDAC1/HDAC4/HDAC5/HEY2/HIPK2/HNF4A/HNRNPU/ID1/ID2/ID3/ID4/JUN/KDM1A/LDB1/LMO2/MAD2L2/MGA/MIER2/MIER3/MTA1/MTA2/NCOR1/NFATC1/NFE2L2/PIAS1/PIAS3/PIAS4/PPARA/RBBP8/RBL2/RBPJ/RUVBL1/SETD3/SIN3A/SMAD3/SMAD4/SP1/SPEN/SPI1/SRF/STAT3/TAF1/TAF7/TBP/TBX10/TBX19/TBX6/…	78
CC	GO:0044215	other organism	40/6104	77/19717	9.83e-05	0.000856613	0.000549584	AAAS/AQP1/AXL/BICD1/CNOT7/FMR1/GBP2/KPNA2/KPNA3/KPNA6/KPNB1/LTF/MVB12A/MVB12B/NMT2/NUP153/NUP155/NUP188/NUP205/NUP210/NUP214/NUP37/NUP43/NUP50/NUP85/NUP98/NUP58/NUP42/PI4K2A/POM121/RAB29/RAE1/SEC13/TOP2A/TPR/UBAP1/UBB/UBC/VPS37C/XPO1	40
CC	GO:0044216	other organism cell	40/6104	77/19717	9.83e-05	0.000856613	0.000549584	AAAS/AQP1/AXL/BICD1/CNOT7/FMR1/GBP2/KPNA2/KPNA3/KPNA6/KPNB1/LTF/MVB12A/MVB12B/NMT2/NUP153/NUP155/NUP188/NUP205/NUP210/NUP214/NUP37/NUP43/NUP50/NUP85/NUP98/NUP58/NUP42/PI4K2A/POM121/RAB29/RAE1/SEC13/TOP2A/TPR/UBAP1/UBB/UBC/VPS37C/XPO1	40
CC	GO:0044217	other organism part	40/6104	77/19717	9.83e-05	0.000856613	0.000549584	AAAS/AQP1/AXL/BICD1/CNOT7/FMR1/GBP2/KPNA2/KPNA3/KPNA6/KPNB1/LTF/MVB12A/MVB12B/NMT2/NUP153/NUP155/NUP188/NUP205/NUP210/NUP214/NUP37/NUP43/NUP50/NUP85/NUP98/NUP58/NUP42/PI4K2A/POM121/RAB29/RAE1/SEC13/TOP2A/TPR/UBAP1/UBB/UBC/VPS37C/XPO1	40
BP	GO:0048017	inositol lipid-mediated signaling	84/5905	184/18670	4.41e-05	0.000880669	0.000671549	AKT1/ANGPT1/BTN2A2/CA8/CBL/CD28/CEP55/CSF1R/DAB2IP/DCN/EGFR/ENTPD5/EPOR/ERBB2/ERBB4/EZR/F2R/F2RL1/FGFR1/FYN/GAB1/GATA3/GPER1/GPR143/GSN/HAX1/HGF/HTR2B/IER3/IGF1R/INPP5F/INSR/IRS1/IRS2/LYN/MAPK1/MAZ/NCF1/NCS1/NEDD4/NF1/NTRK1/NTRK2/NTRK3/NYAP1/OGT/PDGFA/PDGFC/PDGFD/PDGFRB/PI4KB/PIK3AP1/PIK3C2A/PIK3C2B/PIK3IP1/PIK3R2/PIK3R5/PIP4K2B/PIP5K1A/PITPNM2/PLCE1/PLCG1/PLCH1/PLD2/PLXNB1/PREX2/PRR5/PRR5L/PTAFR…	84
BP	GO:0043112	receptor metabolic process	87/5905	192/18670	4.57e-05	0.000909225	0.000693324	ACKR3/GRK2/GRK3/ANGPT1/ANKRD13B/ANKRD13D/ANXA2/AP2A1/AP2M1/APOE/ARAP1/ARR3/ARRB1/CACNG4/CAPN1/CAV1/CD81/CD9/DLG4/DNM2/DNM3/DRD2/DRD3/DTX3L/ECE1/EFNB2/EGF/EPS15/EZR/PHETA1/FCER1G/FMR1/FNTA/FUT8/GTF2H2/HDAC1/HDAC6/HIF1A/HTR2B/INPP5F/ITCH/ITGAV/ITGB1/ITGB3/KIF16B/LDLRAP1/LILRB1/LRP1/MAGI2/MKLN1/MVB12A/NEDD4/NR1D1/NR1H3/NSG1/NUMB/OPHN1/PICALM/PIK3R4/PLEKHJ1/PPARA/PSEN1/PTPN1/RAB11B/RAB29/RAB31/RAB5A/…	87
BP	GO:0001503	ossification	163/5905	398/18670	4.6e-05	0.000912073	0.000695496	ACVR1/ACVR2B/ADGRV1/AKT1/ALPL/ANO6/ASGR2/ATP6V0A4/ATP6V1B1/AXIN2/BMP1/BMP2K/BMP7/BMP8A/BMPR1A/BMPR1B/CCDC154/CCDC47/CDH11/CEBPB/CHRDL1/CHSY1/CLEC11A/CLIC1/COL11A1/COL1A2/COL5A2/COL6A1/CREB3L1/CSF1/CSGALNACT1/CTHRC1/CTNNB1/CTNNBIP1/DCHS1/DDR2/DDX21/DHRS3/DHX36/DHX9/DNAJC13/EGFR/EPHA2/ERCC2/ESRRA/RFLNB/FAM20C/FBL/FBXO5/FGFR2/FGFR3/FSTL3/GDPD2/GJA1/GLI2/GLI3/GPM6B/H3-3A/H3-3B/HDAC4/HDAC7/HGF/HIF1A/H…	163
CC	GO:0005657	replication fork	37/6104	70/19717	0.000110662	0.000932022	0.000597964	BAZ1B/BCL6/DMAP1/DNMT1/DONSON/ETAA1/GINS2/MMS22L/MRE11/PLRG1/POLA1/POLD1/POLD2/POLD4/POLH/PRIM1/PURA/RAD51B/RFC2/RFC4/RFC5/RPA1/RPA2/RPA3/RTF2/SMARCAD1/TIMELESS/TIPIN/TOP1/TP53/TP53BP1/UHRF1/WRN/XPA/XRCC2/XRCC3/ZRANB3	37
CC	GO:0000118	histone deacetylase complex	32/6104	58/19717	0.000109326	0.000932022	0.000597964	CBX5/CHD4/ELMSAN1/SINHCAF/GATAD2A/HDAC1/HDAC11/HDAC3/HDAC4/HDAC5/HDAC6/HDAC7/HEY2/ING2/MBD2/MBD3/MTA1/MTA2/NCOR1/NCOR2/NRIP1/PHF12/SAP130/SAP30/SAP30L/SATB2/SIN3A/SIN3B/TAF6L/TBL1X/ZBTB7A/ZNF217	32
CC	GO:0071011	precatalytic spliceosome	29/6104	51/19717	0.000110558	0.000932022	0.000597964	DHX16/IK/LSM2/LSM3/LSM5/LSM6/LSM7/LSM8/PHF5A/PRPF3/PRPF31/PRPF4/PRPF6/SART1/SF3A1/SF3A2/SF3A3/SF3B2/SF3B3/SF3B4/SNIP1/SNRNP200/SNRPB/SNRPD2/SNRPD3/SNRPG/SRRM2/TXNL4A/WBP4	29
BP	GO:0031589	cell-substrate adhesion	147/5905	354/18670	4.77e-05	0.000942764	0.000718899	ABI3BP/ABL1/ACTN4/ADAMTS13/ADAMTS9/ANGPT1/ANTXR1/ATXN3/AXL/BCAS3/BCL6/BCR/BST1/CALR/CAMSAP3/CCDC80/CCL28/CD3E/CD44/CIB1/CLASP1/COL16A1/COL5A3/CORO2B/CRK/CRKL/CSF1/CTNNB1/CTTN/DAG1/DDR1/DDR2/DLC1/DNM2/DOCK1/DOCK5/EDA/EFNA5/EGFLAM/EMID1/EMILIN1/EMP2/EPB41L5/EPHB1/FAM107A/WASHC2C/FBLN1/FER/FERMT2/FERMT3/FLNA/FN1/GPM6B/HSPG2/ID1/ILK/IQGAP1/ITGA6/ITGA7/ITGAV/ITGB1/ITGB3/ITGB4/ITGB5/ITGB6/ITGB7/JUP/KAN…	147
BP	GO:0048813	dendrite morphogenesis	68/5905	143/18670	4.81e-05	0.000948778	0.000723485	ABI1/ADGRB3/ANAPC2/ANKRD27/BTBD3/CAMK2A/CAMK2B/CAPRIN1/CAPRIN2/CDKL3/CHRNA7/CTNNA2/CTNND2/DBNL/DCLK1/DHX36/DLG4/DNM3/DTNBP1/DVL1/EEF2K/EPHA4/EPHB1/FARP1/FBXO31/FMR1/FYN/GORASP1/HDAC6/ID1/ILK/ITGB1/ITPKA/KALRN/KIDINS220/KLF7/KNDC1/LRP4/LRP8/LZTS3/MAP6/MINK1/NEDD4/NFATC4/NLGN3/NR2E1/NRP1/NSMF/OBSL1/PARP6/PDLIM5/PICALM/PPP1R9A/PREX2/PTN/RBFOX2/SARM1/SDC2/SEMA3A/SEMA4D/SHANK2/STK11/TAOK2/TNIK/TRAK1/T…	68
BP	GO:0042073	intraciliary transport	31/5905	53/18670	4.83e-05	0.000949924	0.000724359	ARL3/BBS12/CEP131/CLUAP1/DYNC2H1/DYNC2LI1/DYNLL1/DYNLRB1/HSPB11/ICK/IFT122/IFT140/IFT172/IFT22/IFT27/IFT43/IFT46/IFT57/IFT74/IFT81/IFT88/MAK/PCM1/RABL2B/RPGR/SSX2IP/TTC21A/TTC26/WDR34/WDR35/WDR60	31
BP	GO:0000075	cell cycle checkpoint	96/5905	216/18670	4.85e-05	0.000949963	0.000724389	APC/ATM/BABAM1/BRCA1/BRCC3/BTG2/CARM1/CCAR2/CDC14B/CDK5RAP2/CDK5RAP3/CDKN1A/CEP63/CHEK2/CLSPN/CNOT1/CNOT2/CNOT3/CNOT4/CNOT7/CNOT8/CRADD/CUL4A/DCLRE1B/DONSON/DOT1L/DUSP1/E2F7/EIF2AK4/EP300/ETAA1/ABRAXAS1/FBXO31/FBXO6/FZR1/GADD45A/GEN1/GIGYF2/GTSE1/HMGA2/HUS1/IK/INTS3/KLHL22/KNTC1/MAD1L1/MAD2L2/MDC1/MDM2/MDM4/MRE11/MUC1/NABP2/NDC80/NEK11/NSUN2/ORC1/PCBP4/PEA15/PIDD1/PLAGL1/PLK1/PML/PPP1R10/PRMT1/PS…	96
CC	GO:0030496	midbody	77/6104	173/19717	0.000114804	0.000956276	0.000613525	AGBL5/ANLN/ANXA11/ANXA2/APC2/ARL3/ARL8A/AURKC/BIRC6/CAPG/CENPE/CEP55/CHMP1B/CHMP4A/CHMP4B/CNTRL/CRMP1/CTNND1/DDX11/DNM2/DTNBP1/ECT2/EXOC3/EXOC7/GNAI2/RACK1/HNRNPU/IQGAP1/IST1/JTB/KATNA1/KEAP1/KIF13A/KIF14/KIF23/KIF4A/KLHL13/KLHL9/LZTS2/MAK/MAPRE3/MARK4/MITD1/MPLKIP/MYH10/NAT10/NTNG2/PDCD6IP/PKN1/PKN2/PLK1/PPP1CC/PTCH1/RAB11FIP3/RAB8A/RCC2/RDX/RHOA/RNF8/ENTR1/SEPTIN7/SIRT2/SLC2A1/SPAG5/SPAST/TBCK/…	77
MF	GO:0003779	actin binding	187/5983	431/17697	1.79e-05	0.000960941	0.00078931	ABL1/ABLIM1/ACTN4/ADD1/ADD3/ADSS1/AIF1/AIF1L/ALDOA/ANLN/ANTXR1/ANXA6/ARPC1B/ARPC5L/AVIL/BCL7B/CACNB2/CAMK2B/CAMSAP3/CAPG/CAPZA1/CAPZA2/CAPZB/CGN/CLMN/CNN2/CNN3/CORO2B/COTL1/CROCC/CTNNA2/CTNNAL1/CTTN/DAAM1/DAAM2/DAG1/DBNL/DIAPH3/DIXDC1/DNASE1/DST/EGFR/EPS8/EPS8L2/EZR/FAM107A/FBXO25/FERMT2/FGD4/FHDC1/FHL3/FHOD1/FHOD3/FKBP15/FLII/FLNA/FLNC/FMN2/FMNL2/FSCN2/GC/GIPC1/GMFG/GSN/HDAC6/HIP1/HIP1R/HNRNPU/H…	187
BP	GO:0072524	pyridine-containing compound metabolic process	88/5905	195/18670	4.98e-05	0.00097368	0.000742474	AAAS/PRXL2C/ADPGK/ALDOA/ALDOC/AOX1/ARNT/BST1/CD38/DDIT4/DERA/ECD/EIF6/ENO1/ENO3/ENTPD5/ESRRB/FMO2/FOXK2/G6PD/GALK1/GAPDHS/GCK/GCKR/H6PD/HDAC4/HIF1A/HKDC1/INSR/JMJD8/KYNU/NADK/NADSYN1/NAMPT/NAPRT/NCOR1/NMNAT1/NOX1/NT5E/NUP153/NUP155/NUP188/NUP205/NUP210/NUP214/NUP37/NUP43/NUP50/NUP85/NUP98/NUP58/NUP42/OGT/PARP9/PDXK/PFKFB1/PFKFB2/PFKFB3/PFKFB4/PFKL/PFKM/PFKP/PGAM2/PGD/PGK1/PGLS/PGM1/PGM2/PKM/PNP/P…	88
MF	GO:0004842	ubiquitin-protein transferase activity	168/5983	382/17697	1.91e-05	0.000978471	0.000803708	AMFR/ANAPC1/ANAPC11/ANAPC4/AREL1/ARIH2/ASB4/BARD1/BFAR/BIRC2/BIRC3/BIRC6/BRAP/BRCA1/CBL/CBLC/CDC23/CDC34/CNOT4/CUL5/DDB2/DTX3L/DTX4/FBXL12/FBXL18/FBXL3/FBXL5/FBXL6/FBXL7/FBXO17/FBXO21/FBXO24/FBXO25/FBXO30/FBXO6/FBXO7/FBXW11/FBXW2/GID4/HECTD1/HECTD3/HERC2/HERC3/HERC4/HERC5/HLTF/HUWE1/ITCH/KCMF1/KCTD13/KLHL13/KLHL20/KLHL21/KLHL9/LRRC29/LRSAM1/MAEA/MARCHF2/MARCHF3/MARCHF8/MDM2/MED1/MED10/MED20/MED7/…	168
MF	GO:0044389	ubiquitin-like protein ligase binding	139/5983	308/17697	2.11e-05	0.001003	0.000823853	ACTG1/ANAPC2/ANKRA2/APC/ARRB1/ARRDC1/ASB4/ATF6/ATXN3/AXIN1/AXIN2/BAG1/BLZF1/BRCA1/CACUL1/CALR/CASC3/CASP10/CCDC50/CDK5RAP3/CDKN1A/CEBPB/CHEK2/CKB/CLU/CUL2/CUL4A/CUL4B/CUL5/DDRGK1/DDX58/DET1/DIO2/DTX1/DTX3L/EGFR/ERLIN1/ERLIN2/FAF2/FBXO7/FOXO1/FZD6/FZD8/GABARAP/GABARAPL2/GLMN/HDAC6/HERC2/HGS/HIF1A/HLTF/HSPA1A/HSPA1B/HSPA1L/HSPA8/IKBKE/IKBKG/ITCH/JUN/KDM4A/LTBR/LYN/MDM2/MFHAS1/MID1/NEDD8/NEK6/NFKBIA…	139
MF	GO:0005088	Ras guanyl-nucleotide exchange factor activity	70/5983	137/17697	2.14e-05	0.001003	0.000823853	ABR/ADRB1/AKAP13/ARHGEF1/ARHGEF10/ARHGEF10L/ARHGEF11/ARHGEF12/ARHGEF16/ARHGEF17/ARHGEF18/ARHGEF26/ARHGEF37/ARHGEF39/ARHGEF4/ARHGEF40/ARHGEF6/BCR/DENND1A/DENND2A/DENND2C/DENND4C/DENND5A/DENND5B/DENND6B/DOCK1/DOCK2/ECT2/EGF/EPS8/EPS8L2/FARP1/FARP2/FGD1/FGD2/FGD4/FGD5/FGD6/ITSN1/KALRN/KNDC1/NET1/PLEKHG1/PLEKHG2/PLEKHG3/PLEKHG4/PLEKHG6/PREX1/PREX2/RAB3GAP2/RAB3IL1/RABGEF1/RALGPS1/RANGRF/RAPGEF3/RASGR…	70
MF	GO:0061733	peptide-lysine-N-acetyltransferase activity	39/5983	66/17697	2.21e-05	0.001003	0.000823853	ATAT1/BRCA2/BRPF1/CREBBP/DPF3/EP300/EPC1/HAT1/HCFC1/ING3/KANSL1L/KANSL3/KAT2A/KAT2B/KAT5/KAT6A/KAT6B/KAT8/MCM3AP/MCRS1/MEAF6/NAA40/NAA60/NCOA1/NCOA3/OGT/PHF20/SRCAP/SUPT7L/TADA2A/TADA2B/TADA3/TAF1/TAF10/TAF12/TAF5/TAF5L/TAF6L/TAF9B	39
MF	GO:0005096	GTPase activator activity	125/5983	273/17697	2.38e-05	0.00101645	0.000834902	ABR/ACAP1/ACAP2/ADAP2/ADGRB3/AGAP4/AGAP5/AGFG2/ALDH1A1/ALS2CL/ANKRD27/ARAP1/ARAP2/ARFGAP1/ARFGAP2/ARHGAP17/ARHGAP19/ARHGAP23/ARHGAP24/ARHGAP26/ARHGAP29/ARHGAP31/ARHGAP32/ARHGAP35/ARHGAP39/ARHGAP4/ARHGAP5/ARHGEF1/ARHGEF10L/ARHGEF11/ARHGEF12/ARHGEF6/ARRB1/ASAP1/ASAP2/ASAP3/BCR/BNIP2/CHML/CHN1/DAB2IP/DLC1/DOCK1/DOCK2/DOCK4/DOCK5/ECT2/ELMOD2/ERRFI1/GDI2/GIT1/GNAQ/GRTP1/HACD3/ARHGAP45/HTR2B/IQGAP1/JUN…	125
MF	GO:0004402	histone acetyltransferase activity	38/5983	64/17697	2.41e-05	0.00101645	0.000834902	BRCA2/BRPF1/CREBBP/DPF3/EP300/EPC1/HAT1/HCFC1/ING3/KANSL1L/KANSL3/KAT2A/KAT2B/KAT5/KAT6A/KAT6B/KAT8/MCM3AP/MCRS1/MEAF6/NAA40/NAA60/NCOA1/NCOA3/OGT/PHF20/SRCAP/SUPT7L/TADA2A/TADA2B/TADA3/TAF1/TAF10/TAF12/TAF5/TAF5L/TAF6L/TAF9B	38
BP	GO:0002223	stimulatory C-type lectin receptor signaling pathway	56/5905	113/18670	5.23e-05	0.00101658	0.000775183	CARD11/CARD9/CHUK/CLEC4A/CREBBP/EP300/FBXW11/FCER1G/FYN/ICAM3/IKBKG/LYN/MUC1/MUC16/MUC4/MUC6/NRAS/PAK2/PDPK1/PRKACA/PSMA1/PSMA2/PSMA3/PSMA7/PSMB3/PSMB5/PSMB6/PSMB7/PSMB8/PSMB9/PSMC1/PSMC2/PSMC4/PSMC5/PSMC6/PSMD1/PSMD11/PSMD13/PSMD2/PSMD3/PSMD4/PSMD5/PSMD6/PSMD8/PSMD9/PSME1/PSME2/PSME4/RAF1/RELA/RELB/RPS6KA5/SRC/TAB1/TAB2/TAB3	56
BP	GO:0043966	histone H3 acetylation	34/5905	60/18670	5.22e-05	0.00101658	0.000775183	BRCA1/BRCA2/BRD1/BRPF1/GATA3/ING5/JADE1/KAT2A/KAT2B/KAT6A/KAT6B/LDB1/MBIP/MCM3AP/MEAF6/NAA60/PER1/PIWIL2/SIN3A/SMAD4/SMARCB1/SPHK2/SPI1/SUPT7L/TADA2A/TADA3/TAF10/TAF12/TAF5L/TAF6L/TAF9B/TRIM16/WBP2/ZNF451	34
BP	GO:0043967	histone H4 acetylation	37/5905	67/18670	5.31e-05	0.00102884	0.000784535	ACTL6A/ARRB1/BEND3/BRCA1/BRCA2/BRD8/DMAP1/EP300/EPC1/HAT1/HCFC1/ING3/IWS1/JADE1/KANSL1L/KANSL3/KAT2A/KAT5/KAT6A/KAT6B/KAT8/MCRS1/MEAF6/MSL1/MUC1/NAA40/NAA60/NCOA1/OGT/PER1/PHF20/RUVBL1/SMARCB1/SPI1/TADA3/TRIM16/TRRAP	37
MF	GO:0019903	protein phosphatase binding	71/5983	140/17697	2.59e-05	0.00105217	0.000864243	AKT1/ANAPC4/ANKLE2/AP3B1/ATP2B4/BOD1/BOD1L1/CADM4/CD33/CDH2/CSF1R/CSK/CTNNB1/DAB2IP/DLG4/EGFR/EIF4EBP1/ERBB2/FER/FOXO1/RACK1/GTF2F1/IKBKE/IQGAP1/IRS2/JUP/KAT2A/LCK/LGALS3/LILRB1/MAP2K7/MAP3K5/MAPT/MFHAS1/MTMR3/MTMR4/MVP/MYOZ2/PARD3/PHACTR3/PIK3R2/PPME1/PPP1CA/PPP1CC/PPP1R3C/PPP1R3F/PPP1R9A/PPP1R9B/PTPA/PPP6R1/PPP6R2/PPP6R3/PTK2/PTPN1/PXN/RPA2/SIRPA/SMG5/SMG7/SNX3/SPHK1/STAT1/STAT3/STAT6/STAU1/STR…	71
CC	GO:0044441	ciliary part	180/6104	462/19717	0.000132643	0.00108111	0.000693616	AKT1/ARHGAP35/ARL13B/ARL3/ARMC4/ARR3/ATG14/ATG7/ATP2B4/B9D2/BBS1/BBS2/BBS4/CFAP410/C2CD3/SPACA9/CATSPERG/CBY1/CC2D2A/CCDC114/CCDC120/CCDC151/BBOF1/CCDC40/CDC14A/CDHR1/CDK10/CEP128/CEP131/CEP162/CEP164/CEP41/CEP83/CETN2/CFAP20/CFAP44/CFAP46/CLUAP1/CNTRL/CROCC/CSNK1A1/DAAM1/DEFB1/WHRN/DHRS3/DLG5/DNAH11/DNAH17/DNAH3/DNAH7/DNAH9/DNAI1/DNAI2/DNAL1/DNALI1/DRD2/DYNC2H1/DYNC2LI1/DYNLL1/DYNLRB1/DZIP1/DZIP…	180
CC	GO:0098589	membrane region	133/6104	328/19717	0.0001313	0.00108111	0.000693616	ABCA1/ABCB4/ADCY2/ADCYAP1R1/ADD1/ADD3/ADGRG1/ADRA1A/ADRA1B/ADTRP/AHNAK/ANGPT1/ANK2/ANXA2/ATP1A2/ATP2B4/ATP7A/BAALC/BICD2/BIRC2/BIRC3/BMPR1A/BSG/BST2/CAPN2/CARD11/CASP3/CAV1/CBL/CBLC/CD14/CD226/CD4/CD48/CDH2/CFLAR/CHRNA7/CNTN1/CRK/CSK/CTNNB1/CTSD/DAG1/DLC1/DLL1/EDNRB/EFNA5/EFNB1/EGFR/EHD2/EIF5A/EMP2/EPHB1/ERLIN2/EZR/F2R/FADD/FAS/FLOT2/FYN/GJA1/GNAI2/GPM6B/HDAC6/INSR/IQGAP1/IRS1/ITGB1/KCNE1/KIF18A/…	133
BP	GO:0006310	DNA recombination	124/5905	292/18670	5.62e-05	0.0010858	0.000827972	ACTL6A/ACTR8/ATM/AUNIP/BCL6/BRCA1/BRCA2/CD28/DCLRE1C/DMC1/EID3/ERCC2/EXD2/SHLD2/FAN1/FBH1/FIGN/FUS/GEN1/GINS2/HELQ/H1-2/HMGB1/HUS1/IGHMBP2/INO80C/INO80D/KDM1A/KIN/KLHL15/KPNA2/LIG3/LIG4/MAD2L2/CGAS/MCM4/MCM5/MCM6/MCM7/MCM8/MCRS1/MLH3/MMS19/MMS22L/MND1/MRE11/MSH3/MSH6/NABP2/NCOA6/NFRKB/NSMCE1/NSMCE2/NSMCE4A/NUCKS1/PAGR1/PALB2/PARP1/PARP3/PAXIP1/POLL/POLM/POLN/PPP4C/PRDM9/RAD21/RAD50/RAD51/RAD51B/R…	124
BP	GO:0071560	cellular response to transforming growth factor beta stimulus	108/5905	249/18670	5.92e-05	0.00113876	0.000868358	ACVR1/ACVR2B/ADAMTSL2/AMHR2/APPL2/ARHGEF18/BAMBI/BCL9L/BMPR1A/BMPR1B/CAV1/CBL/CD109/CFLAR/CGN/CHST11/CIDEA/COL1A2/COL4A2/CREB1/CREBBP/CRK/CRKL/CX3CR1/DKK3/DNM2/DUSP15/EMILIN1/ENG/EP300/EPB41L5/FERMT2/FGFR2/FNTA/FOS/FUT8/FYN/GDF9/GIPC1/GLG1/GOT1/HIPK2/HSPA1A/HTRA1/HTRA3/ID1/ING2/ITGB5/JUN/LEMD3/LIMS1/LTBP1/LTBP2/LTBP3/MAPK7/MEN1/MTMR4/NPNT/ONECUT1/PARD3/PARP1/PBLD/PDCD5/PDE3A/PDGFD/PDPK1/PMEPA1/PM…	108
BP	GO:0033157	regulation of intracellular protein transport	99/5905	225/18670	6.03e-05	0.00115782	0.000882891	AKAP8L/AKT2/ANGPT1/ANP32B/ARIH2/ATG13/B3GAT3/BAG3/BARD1/BCAS3/BRSK2/C2CD5/CAMK1/CD81/CEP131/CHP1/CHRM1/CIB1/CSNK2A2/CTDSPL2/DERL2/DMAP1/DNAJC27/ECT2/ERBB2/ERLEC1/FLNA/FYN/GCC2/GLI3/GTSE1/HAX1/HDAC3/HPS4/HSPA1L/HUWE1/INPP5K/INSIG1/IWS1/JUP/KCNE1/KIF5B/LEPROT/MAPK1/MDFIC/MDM2/MICALL2/MYO1C/NF1/NPEPPS/NUCB1/NUP58/OAZ2/OS9/PRKN/PCM1/PDCD5/PIK3R2/PPM1A/PRKACA/PRR5L/PSEN1/PTPN1/RAB23/RAB29/RANGAP1/RAPG…	99
MF	GO:0070491	repressing transcription factor binding	41/5983	71/17697	2.95e-05	0.00115919	0.00095215	ARNTL/BBS1/BBS2/BBS4/CBX5/CHD4/CTNNB1/DDRGK1/DDX20/DMAP1/GATA6/GTF2A2/HDAC1/HDAC4/HDAC5/HDAC7/HMGB1/KAT5/MIER2/MIER3/MTA1/MTA2/NFYB/NOC2L/PPARA/PRDM5/RBBP8/RBPJ/RELA/SIN3A/SKI/SP1/SRI/STAT1/STAT3/TBP/TCF3/TCF7L2/TLE1/TLE3/ZMYND8	41
BP	GO:0000381	regulation of alternative mRNA splicing, via spliceosome	36/5905	65/18670	6.15e-05	0.00117674	0.000897318	CELF1/CELF2/CELF6/DDX17/DYRK1A/FMR1/HNRNPA1/HNRNPL/HNRNPU/MAGOH/MBNL3/NSRP1/PTBP1/RBFOX2/RBFOX3/RBM10/RBM15/RBM17/RBM19/RBM25/RBM5/RBM7/RBMX/REST/SREK1/SRSF1/SRSF10/SRSF2/SRSF3/SRSF4/SRSF5/SRSF6/TRA2B/WTAP/ZBTB7A/ZC3H10	36
BP	GO:0090083	regulation of inclusion body assembly	13/5905	16/18670	6.23e-05	0.00118786	0.000905798	CDC34/CLU/DNAJB1/DNAJB2/DNAJB6/HSF1/HSPA1A/HSPA1B/HSPA2/PSMC5/SACS/SNCAIP/SORL1	13
BP	GO:0010769	regulation of cell morphogenesis involved in differentiation	127/5905	301/18670	6.53e-05	0.00124182	0.000946941	ABL1/ACTN4/ADGRB3/ADNP/AMIGO1/ANAPC2/ANKRD27/APOE/ARHGAP35/ARHGAP4/BRSK2/CALR/CAMK2B/CAPRIN1/CAPRIN2/CDH2/CDH4/CDKL3/CHN1/CIB1/CRK/CRKL/CTTN/DBNL/DHX36/DNM2/DNM3/DOCK1/DOCK5/DPYSL2/DRAXIN/EEF2K/EFNA5/EPHA4/WASHC2C/FBLN1/FBXO31/FLNA/FMR1/FN1/GOLGA4/GORASP1/ID1/IFRD1/ILK/ISLR2/IST1/ITPKA/KALRN/KANK1/KNDC1/LIMK1/LIMS1/LPAR3/LRP1/LRP4/LRP8/CARMIL1/LRRC4C/LZTS3/MACF1/MAP6/MAPT/MARK2/MDK/MT3/NEDD4/NFAT…	127
CC	GO:0005838	proteasome regulatory particle	15/6104	21/19717	0.000159892	0.00128934	0.000827214	PSMC1/PSMC2/PSMC4/PSMC5/PSMC6/PSMD1/PSMD11/PSMD13/PSMD2/PSMD3/PSMD4/PSMD5/PSMD6/PSMD8/PSMD9	15
CC	GO:0030136	clathrin-coated vesicle	82/6104	188/19717	0.000161694	0.00129015	0.00082773	ABCB4/AP1B1/AP1M1/AP1M2/AP2A1/AP2M1/AP3B1/AP3B2/APOE/ASTN1/ASTN2/ATP7A/AVP/CD4/CD9/CLINT1/CLTCL1/CTLA4/DBNL/DENND1A/DNAJC5/DNM2/DVL1/DVL2/ECE1/EGF/EGFR/EPN2/EPS15/PHETA1/FZD2/GAD1/GAD2/GGA2/GOPC/GPR107/HBEGF/HIP1/HIP1R/HLA-DRB1/HLA-DRB5/HSPA8/IGF2R/INPP5F/KIAA0319/LDLR/LDLRAP1/LRP1/MYO1E/MYO6/NECAP2/NUMB/PICALM/PIK3C2A/RAB27A/RAB5A/RAB8A/REEP6/RGS19/SCYL2/SFTPC/SFTPD/SGIP1/SH3BP4/SNX18/SNX3/SORT1…	82
BP	GO:0000956	nuclear-transcribed mRNA catabolic process	92/5905	207/18670	6.88e-05	0.00130486	0.000995014	AGO2/ATM/BTG2/CASC3/CNOT1/CNOT2/CNOT3/CNOT4/CNOT7/CNOT8/CPEB3/CTIF/DCP1B/DCPS/DHX36/DIS3L2/DXO/EDC3/EIF3E/EIF4G1/ETF1/EXOSC1/EXOSC10/EXOSC2/EXOSC4/EXOSC7/EXOSC8/EXOSC9/GSPT1/NBDY/LSM1/LSM2/LSM3/LSM5/LSM6/LSM7/MAGOH/MRTO4/NT5C3B/PAN2/TENT4A/PARN/PATL1/PNRC2/POLR2G/PPP2R1A/RC3H1/RPL10/RPL11/RPL13/RPL22/RPL23A/RPL29/RPL37A/RPL38/RPLP1/RPLP2/RPS10/RPS11/RPS15/RPS16/RPS20/RPS23/RPS24/RPS25/RPS27/RPS29…	92
BP	GO:1905515	non-motile cilium assembly	32/5905	56/18670	6.9e-05	0.00130486	0.000995014	ARL13B/ATMIN/BBS1/BBS2/BBS4/C2CD3/CC2D2A/CEP135/CSNK1D/DNM2/DYNC2H1/DYNLL1/FUZ/HAP1/IFT122/IFT140/IFT172/IFT57/IFT74/IFT88/INTU/MAK/MAP4/MKS1/PCM1/PIBF1/RPGRIP1L/SEPTIN7/SEPTIN9/TMEM216/TMEM80/WRAP73	32
BP	GO:0009101	glycoprotein biosynthetic process	144/5905	348/18670	6.93e-05	0.00130625	0.000996076	A4GALT/AATF/ABCA7/ABO/ACOT8/AGO2/ALG11/ALG12/ALG14/ALG8/ASGR1/ASGR2/ATP7A/B3GALNT2/B3GALT1/B3GLCT/B3GAT1/B3GAT3/B3GNT2/B4GALT4/B4GALT5/BACE2/BCAN/BGN/BMPR1B/C1GALT1/CANT1/CHP1/CHPF/CHST10/CHST11/CHST3/CHST7/CHST9/CHSY1/COG7/CSGALNACT1/CSGALNACT2/CSPG4/CTNNB1/CYTL1/DAD1/DCN/DOLPP1/DPAGT1/DPM3/DPY19L3/DPY19L4/DSE/EDEM3/ENTPD5/EOGT/EXTL2/EXTL3/FUT10/FUT2/FUT6/FUT8/FUT9/GAL3ST1/GAL3ST4/GALNT10/GALNT1…	144
CC	GO:0030684	preribosome	39/6104	76/19717	0.000167953	0.00131245	0.000842042	BMS1/BYSL/DCAF13/UTP25/EIF6/EMG1/FAM207A/FBL/FCF1/FTSJ3/HEATR1/IMP3/IMP4/KRI1/LAS1L/MAK16/MPHOSPH10/MRTO4/NGDN/NOB1/NOC2L/NOC4L/NOL10/NOP14/PDCD11/PES1/RIOK1/RIOK3/RRP1B/RRP36/RRS1/RSL1D1/SRFBP1/UTP11/UTP20/UTP23/UTP6/WDR37/ZNF622	39
CC	GO:0070603	SWI/SNF superfamily-type complex	39/6104	76/19717	0.000167953	0.00131245	0.000842042	ACTL6A/ACTR8/ANP32E/ARID1A/BAZ1A/BRD8/BRD9/CHD4/DMAP1/DPF3/GATAD2A/HDAC1/HMGXB4/ING3/INO80C/KAT5/MBD3/MCRS1/MTA1/MTA2/NCR1/NFRKB/RUVBL1/SMARCA2/SMARCA4/SMARCB1/SMARCC2/SMARCD1/SMARCD2/SMARCD3/SMARCE1/SRCAP/SS18/SUZ12/TRRAP/YY1/YY1AP1/ZBTB7A/ZNHIT1	39
BP	GO:0001736	establishment of planar polarity	60/5905	124/18670	7e-05	0.00131252	0.00100086	ABL1/ANKRD6/AP2A1/AP2M1/ASTN2/BRSK2/CELSR1/CTHRC1/DAAM1/DVL1/DVL2/DVL3/FUZ/FZD2/FZD6/GPC4/INTU/MAGI2/MKS1/PLEKHA4/PRICKLE2/PSMA1/PSMA2/PSMA3/PSMA7/PSMB3/PSMB5/PSMB6/PSMB7/PSMB8/PSMB9/PSMC1/PSMC2/PSMC4/PSMC5/PSMC6/PSMD1/PSMD11/PSMD13/PSMD2/PSMD3/PSMD4/PSMD5/PSMD6/PSMD8/PSMD9/PSME1/PSME2/PSME4/RHOA/ROR1/RPGRIP1L/SAPCD2/SFRP2/SMURF1/SMURF2/VANGL1/WDR1/WNT7A/ZNRF3	60
BP	GO:0007164	establishment of tissue polarity	60/5905	124/18670	7e-05	0.00131252	0.00100086	ABL1/ANKRD6/AP2A1/AP2M1/ASTN2/BRSK2/CELSR1/CTHRC1/DAAM1/DVL1/DVL2/DVL3/FUZ/FZD2/FZD6/GPC4/INTU/MAGI2/MKS1/PLEKHA4/PRICKLE2/PSMA1/PSMA2/PSMA3/PSMA7/PSMB3/PSMB5/PSMB6/PSMB7/PSMB8/PSMB9/PSMC1/PSMC2/PSMC4/PSMC5/PSMC6/PSMD1/PSMD11/PSMD13/PSMD2/PSMD3/PSMD4/PSMD5/PSMD6/PSMD8/PSMD9/PSME1/PSME2/PSME4/RHOA/ROR1/RPGRIP1L/SAPCD2/SFRP2/SMURF1/SMURF2/VANGL1/WDR1/WNT7A/ZNRF3	60
BP	GO:0070849	response to epidermal growth factor	28/5905	47/18670	7.08e-05	0.00132266	0.00100858	AKT1/CAD/CBL/CFLAR/DAB2IP/EGFR/ERBB2/ERBB4/ERRFI1/GAREM1/GSTP1/ID1/INPP5K/IQGAP1/MAPK1/MARS1/MCM7/MED1/PAX2/PDE8A/PDPK1/PLCG1/SOX9/SYAP1/TPR/ZFP36/ZFP36L1/ZFP36L2	28
BP	GO:0042326	negative regulation of phosphorylation	187/5905	468/18670	7.1e-05	0.00132391	0.00100954	ABL1/AIDA/AKT1/AMBP/ANGPT1/ANKLE2/APC/APOE/ARRB1/ASH1L/ATF3/ATG14/BMP7/BTN2A2/CACTIN/CADM4/CALM3/CASP3/CAV1/CBL/CBLC/CD109/CDK5RAP1/CDK5RAP3/CDKN1A/CHP1/CIB1/CNKSR3/CRKL/CSK/CTDSP1/CTDSP2/CTDSPL/DAB2IP/DAG1/DDIT4/DGKQ/DNAJC3/DRD2/DTNBP1/DUSP1/DUSP14/DUSP16/DUSP18/DVL1/DYNLL1/EIF3A/EIF4G1/EMILIN1/ENG/ERRFI1/EZR/F2RL1/NIBAN1/INKA2/FBLN1/FBXO7/FOXM1/FOXO1/GADD45A/GADD45B/GCKR/GGNBP2/GMFG/GNAQ/RACK1/…	187
BP	GO:0016925	protein sumoylation	43/5905	82/18670	7.15e-05	0.00132553	0.00101078	AAAS/ARNT/CAPN3/CTNNB1/EYA1/GNL3L/HDAC4/HMG20A/HMG20B/IFIH1/KIAA1586/MDM2/NSMCE2/NUP153/NUP155/NUP188/NUP205/NUP210/NUP214/NUP37/NUP43/NUP50/NUP85/NUP98/NUP58/NUP42/PIAS1/PIAS3/PIAS4/POM121/RAE1/RANGAP1/RELA/RNF212/SENP1/TOPORS/TPR/TRIM28/TRPM4/UBA2/UBE2I/ZMIZ1/ZNF451	43
BP	GO:0071158	positive regulation of cell cycle arrest	43/5905	82/18670	7.15e-05	0.00132553	0.00101078	ATM/BRCA1/BTG2/CARM1/CDKN1A/CHEK2/CNOT1/CNOT2/CNOT3/CNOT4/CNOT7/CNOT8/CRADD/DAB2IP/E2F7/EP300/FAP/GADD45A/GATA6/GTSE1/HMGA2/ID2/MDM2/MDM4/MED25/MUC1/MYBBP1A/PCBP4/PIDD1/PLAGL1/PML/PRKACA/PRMT1/RBL2/RGCC/CNOT9/RRP8/TGFB1/TNKS1BP1/TP53/TP73/ZBTB17/ZNF385A	43
BP	GO:0021915	neural tube development	74/5905	160/18670	7.26e-05	0.00134126	0.00102277	ABL1/ARHGAP35/ARID1A/ARL13B/BBS4/BMP7/C2CD3/CASP3/CC2D2A/CELSR1/CTHRC1/DCHS1/DLC1/DVL1/DVL2/DVL3/EPHA2/FUZ/FZD2/FZD6/GLI2/GLI3/GLMN/GPR161/HES1/HIF1A/IFT122/IFT140/IFT172/IFT57/INTU/ITPK1/KAT2A/LRP6/LUZP1/MIB1/MKS1/NF1/NOTCH1/PAX2/PAX6/PHGDH/PLOD3/PLXNA2/PLXNB2/PRKACA/PSEN1/PTCH1/RARG/RPGRIP1L/SALL2/SCRIB/SDC4/SEMA4C/SETD2/SFRP2/SHROOM3/SKI/SMO/ST14/STIL/STK3/SUFU/TCF7/TCTN1/TEAD2/TGFB1/TGFB2/TSC…	74
BP	GO:0030198	extracellular matrix organization	151/5905	368/18670	7.69e-05	0.00141597	0.00107974	ABI3BP/ABL1/ADAM12/ADAMTS3/ADAMTS9/ADAMTSL2/ADAMTSL4/ADTRP/AEBP1/AGRN/ANTXR1/ANXA2/ATP7A/ATXN1L/BCAN/BGN/BMP1/BSG/CAPN1/CAPN2/CCDC80/CD44/CD47/CFLAR/CLASP1/COL11A1/COL11A2/COL16A1/COL1A2/COL23A1/COL27A1/COL28A1/COL4A2/COL4A5/COL5A2/COL5A3/COL6A1/COL6A2/COL9A2/COL9A3/COLGALT1/CREB3L1/CSGALNACT1/CST3/CTRB1/DAG1/DCN/DDR1/DDR2/DNAJB6/EFEMP2/EGFLAM/ELN/EMILIN1/ENG/ERCC2/ERO1B/FAP/FBLN1/FGF2/FLRT2/FN1/…	151
CC	GO:0030175	filopodium	50/6104	104/19717	0.000185728	0.00143655	0.000921657	ABI1/ACPP/ACTG2/ANTXR1/AP2A1/CD302/CIB1/DAG1/DNALI1/DYNC1H1/EPHA4/EPHB1/EZR/RIPOR2/FARP1/FAT1/FGD4/FMR1/GPM6A/INPPL1/ITGA6/ITGAV/ITGB1/ITGB3/KITLG/MSN/MTM1/MYO10/MYO3A/MYO6/NF2/NGDN/NPTX2/OSBPL3/PALM/PDPN/PPP1R9A/PPP1R9B/RAPGEF3/RAPH1/RDX/RUFY3/SPATA13/TENM2/TRPV4/TTYH1/UBE2K/UBE2Q1/UTRN/VASP	50
BP	GO:1905508	protein localization to microtubule organizing center	21/5905	32/18670	7.93e-05	0.0014574	0.00111133	APC/BBS4/BICD1/C2CD3/CCDC14/CEP131/CEP192/CEP83/CSNK1D/DCTN2/GOLGB1/KIAA0753/MARK4/NEDD1/NSFL1C/NUDCD3/NUMA1/PCM1/PIBF1/SPAG5/STIL	21
CC	GO:0044452	nucleolar part	78/6104	178/19717	0.000192497	0.00145913	0.000936145	AGER/ARHGAP32/CCDC137/CDCA7L/CDK12/COIL/DDX11/DDX46/DKC1/EEF1D/ESRRA/EZR/FAM111A/FBL/FOXJ2/GAR1/HEATR1/HERC4/ICK/IMP3/IMP4/INO80C/IP6K1/IP6K2/KDM4A/KDM5D/MAP3K14/MBD6/MLLT1/MPHOSPH10/MRI1/NFIB/NFIC/NOL11/NOP10/NUFIP1/STN1/PAFAH1B2/PES1/PEX14/PLRG1/POLR1B/POLR1C/POLR1D/POLR1E/POLR2F/POLR2H/POLR2L/POP1/POP5/PRMT7/RAE1/RAI14/RPP30/RPP38/RPP40/RREB1/RRP1B/RRS1/SAMD4A/SELENBP1/SIRT7/SMARCB1/STOX1/SUPT…	78
CC	GO:0005881	cytoplasmic microtubule	36/6104	69/19717	0.000192361	0.00145913	0.000936145	APC/APC2/ARL3/BCAS3/BICD1/SPACA9/CEP162/CLASP1/CLIP1/DYNC1H1/DYNC2LI1/ENKD1/FAM161A/FHDC1/GRAMD2B/GTSE1/HDAC6/KIF18A/KIF2C/MAPRE1/MAPRE3/MID1/MISP/NUMA1/RAB3D/RPGRIP1L/SCTR/SERP1/SNPH/SS18/TMEM214/TRPV4/TUBG1/TUBG2/TUBGCP2/SELENOS	36
CC	GO:0031983	vesicle lumen	136/6104	339/19717	0.000194687	0.00146112	0.000937421	ACTN4/ADA/AGA/AGL/ALAD/ALDOA/ALDOC/AMPD3/ANXA2/APOE/APRT/ARMC8/ARSA/ARSB/ATG7/C1orf35/CALR/CANT1/CDC37L1/CFD/CHI3L1/CLU/CNN2/COMMD9/COTL1/CPPED1/CSTB/CTSA/CTSD/CTSH/CTSZ/DBH/DBNL/DDX3X/DERA/DNAJC3/DNASE1L1/DOCK2/DPP7/DYNC1H1/EGF/EGFR/F5/F8/FAF2/FERMT3/FN1/FTL/GALNS/GDI2/GGH/GIP/GLA/GLB1/GM2A/GMFG/GSDMD/GSN/GSTP1/GUSB/GYG1/HBB/HEBP2/HGF/HMGB1/ARHGAP45/HP/HPX/HRNR/HSPA8/HUWE1/ILF2/IMPDH2/IST1/ITIH3…	136
CC	GO:0098858	actin-based cell projection	89/6104	208/19717	0.000196967	0.00146374	0.000939102	ABI1/ACPP/ACTG2/ADCY6/ADGRV1/ANGPT1/ANTXR1/AP2A1/AQP5/ATP6V1B1/ATP7A/ATP8B1/BBS2/CA2/CALB1/CD302/CD44/CDC14A/CDH23/CIB1/CNP/CRB1/CTNNB1/DAG1/WHRN/DNALI1/DOCK4/DYNC1H1/ELMOD3/EPHA4/EPHB1/EPS8/EPS8L2/EZR/RIPOR2/FARP1/FAT1/FGD4/FMN2/FMR1/FSCN2/GPM6A/HOMER2/INPPL1/ITGA6/ITGAV/ITGB1/ITGB3/KITLG/MPP1/MSN/MTM1/MYO10/MYO1A/MYO1C/MYO3A/MYO6/MYO7B/NF2/NGDN/NPTX2/OSBPL3/PALM/PDGFA/PDPN/PLEKHG6/PPP1R9A/PPP1R…	89
BP	GO:0016574	histone ubiquitination	27/5905	45/18670	8e-05	0.00146501	0.00111714	ATXN7L3/CDC73/CDK9/CTR9/CUL4B/DDB1/DDB2/DTX3L/HUWE1/KDM1A/OTUB1/PAF1/PCGF1/PCGF3/PCGF5/PHC1/RING1/RNF2/RNF40/RNF8/SUZ12/TRIP12/UBE2A/UBE2E1/UBR2/UBR5/UHRF1	27
BP	GO:0000077	DNA damage checkpoint	68/5905	145/18670	8.26e-05	0.0015072	0.0011493	ATM/BABAM1/BRCA1/BRCC3/BTG2/CARM1/CCAR2/CDC14B/CDK5RAP3/CDKN1A/CEP63/CHEK2/CLSPN/CNOT1/CNOT2/CNOT3/CNOT4/CNOT7/CNOT8/CRADD/CUL4A/DONSON/DOT1L/E2F7/EIF2AK4/EP300/ETAA1/ABRAXAS1/FBXO31/FBXO6/FZR1/GADD45A/GIGYF2/GTSE1/HMGA2/HUS1/MDC1/MDM2/MDM4/MRE11/MUC1/NEK11/PCBP4/PEA15/PIDD1/PLAGL1/PLK1/PML/PPP1R10/PRMT1/RAD17/RBL2/RGCC/RPA2/CNOT9/SYF2/TAOK1/TAOK2/TAOK3/TIPIN/TNKS1BP1/TP53/TP53BP1/UIMC1/WDR76/MAP…	68
BP	GO:0006900	vesicle budding from membrane	51/5905	102/18670	8.27e-05	0.0015072	0.0011493	ANXA2/AP2M1/AP3B1/AP3D1/ARFGAP2/CD59/CHMP4A/CNIH3/CSNK1D/CTSZ/DNM2/DNM3/F5/F8/GOLGA2/GOLPH3L/GORASP1/GOSR2/INSIG1/KLHL12/MCFD2/MIA3/NAPA/PRKN/PICALM/PPP6R1/PPP6R3/RAB1A/RAB1B/RILP/S100A10/SAR1B/SEC13/SEC16A/SEC22B/SEC23A/SEC23IP/SEC24A/SEC31A/SNX3/STX5/TBC1D20/TFG/TRAPPC10/TRAPPC4/TRAPPC6A/TRAPPC9/USO1/VAPB/VPS4A/WASL	51
BP	GO:0042276	error-prone translesion synthesis	15/5905	20/18670	8.46e-05	0.00153608	0.00117133	MAD2L2/POLE2/POLH/POLI/POLK/REV1/REV3L/RFC2/RFC4/RFC5/RPA1/RPA2/RPA3/UBB/UBC	15
BP	GO:0000466	maturation of 5.8S rRNA from tricistronic rRNA transcript (SSU-rRNA, 5.8S rRNA, LSU-rRNA)	16/5905	22/18670	8.98e-05	0.00162233	0.0012371	ABT1/ERI1/ERI3/EXOSC10/EXOSC2/EXOSC7/EXOSC8/EXOSC9/FCF1/FTSJ3/KRI1/NOP14/PES1/RCL1/RRS1/UTP20	16
BP	GO:1901522	positive regulation of transcription from RNA polymerase II promoter involved in cellular response to chemical stimulus	16/5905	22/18670	8.98e-05	0.00162233	0.0012371	CARF/CHD6/CREB3/EP300/HIF1A/MT3/NFE2L2/NOTCH1/RBPJ/RELA/SMAD1/SMAD4/SMAD5/SMAD9/TP53/VEGFA	16
BP	GO:0010976	positive regulation of neuron projection development	119/5905	281/18670	9.03e-05	0.00162248	0.00123721	ADNP/ALK/AMIGO1/ANAPC2/ANKRD27/AP2A1/APOE/ARHGAP35/ARSB/AVIL/BMP7/C21orf91/CAMK1/CAMK2B/CAPRIN1/CAPRIN2/CBFA2T2/CDH4/CDKL3/CFLAR/CNTN1/CPEB3/CPNE9/CREB3L2/CRTC1/DAB2IP/DBNL/DDX56/DHX36/DLG4/DLG5/DPYSL3/DVL1/DVL2/DVL3/EEF2K/EFNA5/EP300/EPHA4/RETREG3/FBXO31/FES/FEZ1/FGFR1/FMR1/FN1/FYN/GOLGA4/GPC2/HGF/ILK/IQGAP1/ISLR2/IST1/ITGA6/ITPKA/ITSN1/KALRN/KDM1A/KIDINS220/LIMK1/LLPH/LPAR3/LRP1/LRP8/LYN/MACF1/…	119
BP	GO:0071364	cellular response to epidermal growth factor stimulus	26/5905	43/18670	9.01e-05	0.00162248	0.00123721	AKT1/CAD/CBL/CFLAR/DAB2IP/EGFR/ERBB2/ERBB4/ERRFI1/GAREM1/GSTP1/ID1/INPP5K/IQGAP1/MARS1/MCM7/MED1/PAX2/PDE8A/PDPK1/PLCG1/SOX9/SYAP1/ZFP36/ZFP36L1/ZFP36L2	26
BP	GO:0043254	regulation of protein complex assembly	186/5905	467/18670	9.13e-05	0.00163559	0.00124721	ABCA1/ABL1/ADD1/ADD3/AKAP9/ANKRA2/ANKRD27/APOE/ARPC1B/ARPC5L/ARPIN/ASAP1/ATAT1/ATF7IP/ATM/ATXN2L/AVIL/BBS4/BIRC2/CAMSAP1/CAMSAP3/CAPG/CAPZA1/CAPZA2/CAPZB/CDC42EP1/CDC42EP4/CDK5RAP2/CHD1L/CLASP1/CLIP1/CLU/CNOT1/CNOT2/COTL1/CREB1/CRYAB/CTNNA2/CTNNB1/CTNNBIP1/CTTN/CUL4A/CUL4B/CXCL13/DAB2IP/DBNL/DDB1/DDB2/DDX3X/DHX33/DHX36/DYRK1A/EIF2AK2/EIF4EBP1/EIF4G1/ELN/EP300/EPS8/ERCC2/ERCC3/WASHC2C/FARP2/FER/FE…	186
BP	GO:0034333	adherens junction assembly	46/5905	90/18670	9.23e-05	0.00164828	0.00125688	ABL1/BCAS3/BCR/CAMSAP3/CLASP1/COL16A1/CORO2B/CTNNB1/CTTN/DLC1/DLG5/EFNA5/EPB41L5/FAM107A/FERMT2/GPM6B/IQGAP1/LAMA5/LDB1/LIMS1/LRP1/MACF1/MAP4K4/MMP14/NRP1/PDPK1/PIP5K1A/PPM1F/PTK2/RCC2/RHOA/RHOD/S100A10/SDC4/SLK/SMAD3/SORBS1/SRC/TAOK2/TBCD/TESK2/TRIP6/TSC1/VCL/VEGFA/WHAMM	46
BP	GO:0043687	post-translational protein modification	148/5905	361/18670	9.46e-05	0.00167963	0.00128079	APOE/ASB13/ASB3/ASB4/ASB6/ASB7/ATG7/BTBD1/CDH2/CHML/CHRDL1/COMMD1/COPS4/COPS6/COPS7B/CP/CRTAP/CSF1/CST3/CUL2/CUL4A/CUL4B/CUL5/DCAF11/DCAF13/DCAF5/DCAF6/DCAF8/DCUN1D1/DCUN1D3/DDA1/DDB1/DDB2/DNAJC3/EPAS1/EVA1A/F5/FAM20C/FBXL12/FBXL18/FBXL19/FBXL3/FBXL5/FBXL7/FBXO17/FBXO21/FBXO30/FBXO31/FBXO6/FBXO7/FBXW11/FBXW2/FBXW4/FBXW5/FEM1C/FN1/FN3K/FN3KRP/FSTL1/FSTL3/GAN/GPS1/HIF1A/HIF3A/IGFBP7/KBTBD7/KCTD6/KC…	148
BP	GO:0006338	chromatin remodeling	82/5905	182/18670	9.45e-05	0.00167963	0.00128079	ACTL6A/ACTR8/ANP32E/ARID1A/BAHD1/BAZ1A/BAZ1B/BAZ2A/BAZ2B/KNL1/CENPH/CENPI/CENPL/CENPN/CENPO/CENPQ/CHD1L/CHD4/CHD7/CHD8/CTNNB1/DMAP1/ELOF1/EZH1/GATA3/H3-3A/H3-3B/HDAC1/HDAC4/HDAC5/H4C3/HMGA2/HMGB1/HNRNPC/INO80C/ITGB3BP/JARID2/KAT2A/KAT2B/KDM4A/KDM4B/KDM5A/KDM5B/KDM5C/KDM5D/KDM6B/KMT2B/MBD2/MBD3/MORC2/MTA2/NASP/PADI2/PADI4/PSME4/RNF8/RUVBL1/SATB2/SCMH1/SMARCA2/SMARCA4/SMARCAD1/SMARCB1/SMARCC2/SMARC…	82
BP	GO:0031146	SCF-dependent proteasomal ubiquitin-dependent protein catabolic process	48/5905	95/18670	9.5e-05	0.00168286	0.00128326	CUL2/CUL4A/CUL4B/CUL5/FBXL12/FBXL18/FBXL3/FBXL5/FBXL6/FBXL7/FBXO17/FBXO31/FBXO6/FBXW11/FBXW4/FBXW5/KIF14/LRRC29/PSMA1/PSMA2/PSMA3/PSMA7/PSMB3/PSMB5/PSMB6/PSMB7/PSMB8/PSMB9/PSMC1/PSMC2/PSMC4/PSMC5/PSMC6/PSMD1/PSMD11/PSMD13/PSMD2/PSMD3/PSMD4/PSMD5/PSMD6/PSMD8/PSMD9/PSME1/PSME2/PSME4/STYX/WWTR1	48
CC	GO:0016323	basolateral plasma membrane	92/6104	217/19717	0.000229211	0.00168681	0.00108222	ABCC4/ABCC6/ANK2/ANXA1/ANXA2/AP2A1/AQP1/AQP4/AQP5/ARRB1/ATP2B4/ATP6V1B1/ATP7A/BEST1/C5AR1/CA2/CADM1/CD38/CD44/CD81/CDH16/CDH2/CEACAM5/CLDN7/CNNM4/CTNNA2/CTNNB1/DAG1/DISP1/DST/DSTYK/EGFR/EPCAM/EPS15/ERBB2/ERBIN/ERBB4/EZR/FLOT2/GM2A/HEPH/IL6R/ITGA6/KCNJ10/KCNJ16/KCNQ4/LDLR/LDLRAP1/LEPR/LIN7B/LRP1/MEGF11/MSN/MTTP/MYO1A/MYO1C/NAIP/NDRG4/NOD1/NUMB/ORAI1/P2RY6/PALM/PDPN/PTH1R/RHBG/RHCG/SCRIB/SLC14A1/SL…	92
BP	GO:0051607	defense response to virus	103/5905	238/18670	9.61e-05	0.00169699	0.00129403	ABCC9/ABCF3/AGBL5/AIMP1/APOBEC1/APOBEC3C/APOBEC3G/ATG7/BIRC2/BIRC3/BST2/NCBP3/ILRUN/CARD9/CNOT7/CRCP/TKFC/DDIT4/DDX17/DDX21/DDX58/DDX60/DHX36/DHX9/DNAJC3/DTX3L/EIF2AK2/EIF2AK4/ELMOD2/ERCC6/EXOSC4/F2RL1/FADD/FAM111A/FLNA/G3BP1/GBP3/HERC5/HTRA1/IFI44L/IFIH1/IFIT5/IFITM1/IFITM2/IFITM3/IFNAR2/IFNLR1/IL10RB/IL33/ILF3/IRF2/IRF3/IRF7/IRF9/ISG20/ITCH/LILRB1/LSM14A/MAP3K14/CGAS/NLRC5/NPLOC4/NT5C3A/OAS1/OA…	103
CC	GO:0032588	trans-Golgi network membrane	45/6104	92/19717	0.000233405	0.00170116	0.00109143	AP1B1/AP1M1/AP1M2/AP1S3/AP4E1/AP4M1/AP4S1/ARFIP1/ARFIP2/ARFRP1/BAIAP3/CALN1/COG1/COG2/COG4/COG7/COG8/TEPSIN/GOLPH3L/HLA-DRB1/HLA-DRB5/IGF2R/KIF13A/LGR6/LLGL1/NSG1/PLD4/RAB31/RAB6A/RAB8A/RAB9A/RABEPK/RHOBTB3/RIC1/SCAMP2/SCAMP4/STX16/STX6/TMEM79/VAMP3/VAMP4/VPS51/VPS52/VPS53/VPS54	45
BP	GO:0090175	regulation of establishment of planar polarity	54/5905	110/18670	9.74e-05	0.00171661	0.00130899	ABL1/ANKRD6/AP2A1/AP2M1/CELSR1/CTHRC1/DAAM1/DVL1/DVL2/DVL3/FZD2/FZD6/GPC4/MAGI2/MKS1/PLEKHA4/PRICKLE2/PSMA1/PSMA2/PSMA3/PSMA7/PSMB3/PSMB5/PSMB6/PSMB7/PSMB8/PSMB9/PSMC1/PSMC2/PSMC4/PSMC5/PSMC6/PSMD1/PSMD11/PSMD13/PSMD2/PSMD3/PSMD4/PSMD5/PSMD6/PSMD8/PSMD9/PSME1/PSME2/PSME4/RHOA/ROR1/SAPCD2/SFRP2/SMURF1/SMURF2/VANGL1/WNT7A/ZNRF3	54
BP	GO:0045216	cell-cell junction organization	72/5905	156/18670	9.78e-05	0.00171889	0.00131073	ACTN4/ANK2/APC/ARVCF/CAMSAP3/CAV1/CCM2/CD9/CDH10/CDH11/CDH2/CDH4/CDHR3/CSF1R/CTNND1/CTNND2/WHRN/DLG5/ECT2/EPHA2/ESAM/F2R/F2RL1/FBF1/GJA1/GJB1/GJC1/GNPAT/HDAC7/HEG1/PATJ/JUP/KIFC3/LIMS1/MARVELD3/MICALL2/AFDN/MPP5/MPP7/MYO1C/NF2/NLGN2/NPHP1/NPHP4/PARD3/PARD6B/PARD6G/PDCD6IP/PKN2/PLEKHA7/POF1B/PRKACA/PRKCA/PRTN3/RHOA/RHOC/SDK2/SMAD3/SRF/STRN/TBCD/TGFB1/TGFB2/TGFB3/TGFBR1/TJP1/TLN1/TLN2/TRPV4/UGT8/VC…	72
BP	GO:0006109	regulation of carbohydrate metabolic process	91/5905	206/18670	9.84e-05	0.0017237	0.0013144	AAAS/PRXL2C/ADCYAP1R1/AKT1/AKT2/AP2A1/ARNT/CLK2/DDB1/DDIT4/DGKQ/ECD/EGF/EIF6/ENTPD5/EP300/EPM2AIP1/ESRRB/FAM3A/FOXK2/FOXO1/GAPDHS/GCK/GCKR/GPER1/HDAC4/HIF1A/HRH1/INPP5K/INSR/IRS1/IRS2/JMJD8/KAT2A/KAT2B/LEPR/MAEA/MIDN/MST1/MTOR/NCOR1/NFE2L1/NR1D1/NUP153/NUP155/NUP188/NUP205/NUP210/NUP214/NUP37/NUP43/NUP50/NUP85/NUP98/NUP58/NUP42/OGT/P2RY6/PRKN/PFKFB1/PFKFB2/PFKFB3/PFKFB4/PHKG2/PLEK/POM121/POMC/PPA…	91
BP	GO:0072698	protein localization to microtubule cytoskeleton	29/5905	50/18670	0.000103911	0.00181562	0.00138449	ABHD17A/ABHD17B/ABHD17C/APC/BBS4/BICD1/C2CD3/CCDC14/CEP131/CEP192/CEP83/CSNK1D/DCTN2/DVL1/GOLGB1/HNRNPU/KIAA0753/MAPRE1/MAPRE3/MARK4/MID1/NEDD1/NSFL1C/NUDCD3/NUMA1/PCM1/PIBF1/SPAG5/STIL	29
BP	GO:0001649	osteoblast differentiation	98/5905	225/18670	0.000104733	0.00182502	0.00139166	ACVR1/ACVR2B/AKT1/ALPL/AXIN2/BMP7/BMPR1A/BMPR1B/CCDC47/CEBPB/CLIC1/COL6A1/CREB3L1/CTHRC1/CTNNB1/CTNNBIP1/DDR2/DDX21/DHX9/DNAJC13/EPHA2/ESRRA/FAM20C/FBL/FBXO5/FGFR2/GDPD2/GJA1/GLI2/GLI3/H3-3A/H3-3B/HDAC4/HDAC7/HGF/HIRA/HNRNPC/HNRNPU/ID1/ID2/ID3/ID4/IFITM1/IL6R/IL6ST/ILK/JUNB/JUND/LGR4/LIMD1/LRP5/LRP5L/LTF/MEN1/MYBBP1A/NF1/NOTCH1/NPNT/PDLIM7/PRKACA/PRKD1/PSMC2/PTCH1/PTH1R/PTK2/RBMX/REST/RORB/RPS15/…	98
BP	GO:0043393	regulation of protein binding	95/5905	217/18670	0.000105452	0.00183259	0.00139743	ABL1/ADD1/ADNP/AIDA/AKT1/AMFR/ANGPT1/ANXA2/APOE/ARRB1/BAMBI/BTBD1/CAMK1/CAPRIN2/CARM1/CAV1/CCL23/CRK/CRMP1/CTHRC1/CTNNBIP1/CTSZ/DAB2IP/DDX11/DNAJB2/DTNBP1/DTX3L/DVL1/DZIP1/EIF2S1/EP300/EPB41L5/EPHA4/RIPOR2/GAS8/GNL3L/GOLGA2/GPSM1/GTF2F1/HDAC4/HDAC5/HFE/HIP1R/HIPK2/HSF1/ID1/KDM1A/LDLRAP1/LGALS3/LRP1/MAPK8/MAPRE1/MAPRE3/MARK2/MARK3/MEN1/MITD1/NFATC4/NMD3/NRP1/NVL/PRKN/PCBD1/PEX14/PIM2/PLK1/PPARA/PP…	95
CC	GO:0060205	cytoplasmic vesicle lumen	135/6104	338/19717	0.000256872	0.00183924	0.00118002	ACTN4/ADA/AGA/AGL/ALAD/ALDOA/ALDOC/AMPD3/ANXA2/APOE/APRT/ARMC8/ARSA/ARSB/ATG7/C1orf35/CALR/CANT1/CDC37L1/CFD/CHI3L1/CLU/CNN2/COMMD9/COTL1/CPPED1/CSTB/CTSA/CTSD/CTSH/CTSZ/DBH/DBNL/DDX3X/DERA/DNAJC3/DNASE1L1/DOCK2/DPP7/DYNC1H1/EGF/F5/F8/FAF2/FERMT3/FN1/FTL/GALNS/GDI2/GGH/GIP/GLA/GLB1/GM2A/GMFG/GSDMD/GSN/GSTP1/GUSB/GYG1/HBB/HEBP2/HGF/HMGB1/ARHGAP45/HP/HPX/HRNR/HSPA8/HUWE1/ILF2/IMPDH2/IST1/ITIH3/ITIH…	135
CC	GO:0034774	secretory granule lumen	129/6104	321/19717	0.000257203	0.00183924	0.00118002	ACTN4/AGA/AGL/ALAD/ALDOA/ALDOC/AMPD3/ANXA2/APRT/ARMC8/ARSA/ARSB/ATG7/C1orf35/CANT1/CDC37L1/CFD/CHI3L1/CLU/CNN2/COMMD9/COTL1/CPPED1/CSTB/CTSA/CTSD/CTSH/CTSZ/DBH/DBNL/DDX3X/DERA/DNAJC3/DNASE1L1/DOCK2/DPP7/DYNC1H1/EGF/F5/F8/FAF2/FERMT3/FN1/FTL/GALNS/GDI2/GGH/GIP/GLA/GLB1/GM2A/GMFG/GSDMD/GSN/GSTP1/GUSB/GYG1/HEBP2/HGF/HMGB1/ARHGAP45/HP/HRNR/HSPA8/HUWE1/ILF2/IMPDH2/IST1/ITIH3/ITIH4/JUP/KPNB1/LGALS3BP/L…	129
MF	GO:0031625	ubiquitin protein ligase binding	130/5983	290/17697	5.62e-05	0.00183988	0.00151126	ACTG1/ANAPC2/ANKRA2/APC/ARRB1/ARRDC1/ASB4/ATF6/ATXN3/AXIN1/AXIN2/BAG1/BLZF1/BRCA1/CACUL1/CALR/CASC3/CASP10/CCDC50/CDKN1A/CHEK2/CKB/CLU/CUL2/CUL4A/CUL4B/CUL5/DDX58/DET1/DIO2/DTX1/EGFR/ERLIN1/ERLIN2/FAF2/FBXO7/FOXO1/FZD6/FZD8/GABARAP/GABARAPL2/GLMN/HDAC6/HERC2/HIF1A/HLTF/HSPA1A/HSPA1B/HSPA1L/HSPA8/IKBKE/IKBKG/JUN/KDM4A/LTBR/LYN/MDM2/MFHAS1/MID1/NEDD8/NEK6/NFKBIA/NPLOC4/OTUB1/PA2G4/PRKN/PAX6/PER1/PE…	130
MF	GO:0005085	guanyl-nucleotide exchange factor activity	100/5983	214/17697	5.61e-05	0.00183988	0.00151126	ABR/ADRB1/AKAP13/ANKRD27/ARHGEF1/ARHGEF10/ARHGEF10L/ARHGEF11/ARHGEF12/ARHGEF16/ARHGEF17/ARHGEF18/ARHGEF26/ARHGEF37/ARHGEF39/ARHGEF4/ARHGEF40/ARHGEF6/BCAR3/BCR/CYTH1/CYTH2/DENND1A/DENND2A/DENND2C/DENND4C/DENND5A/DENND5B/DENND6B/DOCK1/DOCK2/DOCK4/DOCK5/DOCK6/DOCK7/ECT2/EEF1B2/EEF1D/EGF/EIF2B1/EIF2B2/EIF2B4/EPS8/EPS8L2/FARP1/FARP2/FGD1/FGD2/FGD4/FGD5/FGD6/FNIP1/HERC2/HPS1/HPS4/ITSN1/KALRN/KNDC1/LAMT…	100
MF	GO:0005089	Rho guanyl-nucleotide exchange factor activity	44/5983	79/17697	5.16e-05	0.00183988	0.00151126	ABR/AKAP13/ARHGEF1/ARHGEF10/ARHGEF10L/ARHGEF11/ARHGEF12/ARHGEF16/ARHGEF17/ARHGEF18/ARHGEF26/ARHGEF37/ARHGEF39/ARHGEF4/ARHGEF40/ARHGEF6/BCR/DOCK1/DOCK2/ECT2/EPS8/EPS8L2/FARP1/FARP2/FGD1/FGD2/FGD4/FGD5/FGD6/ITSN1/KALRN/NET1/PLEKHG1/PLEKHG2/PLEKHG3/PLEKHG4/PLEKHG6/PREX1/PREX2/RGL2/SPATA13/VAV1/VAV2/VAV3	44
MF	GO:0042054	histone methyltransferase activity	34/5983	57/17697	5.61e-05	0.00183988	0.00151126	ASH1L/ASH2L/CARM1/CXXC1/DOT1L/EHMT1/EZH1/FBL/KMT2B/KMT2C/KMT2D/MEN1/NSD1/NTMT1/PRDM16/PRDM6/PRDM9/PRMT1/PRMT2/PRMT3/PRMT7/SETD1B/SETD2/SETD3/SETD5/KMT5A/SETDB1/SETDB2/SMYD3/SUV39H2/KMT5B/SUZ12/WDR82/NSD2	34
MF	GO:0017091	AU-rich element binding	20/5983	28/17697	5.29e-05	0.00183988	0.00151126	APOBEC1/CPEB2/CPEB3/CPSF1/DHX36/EXOSC4/EXOSC7/EXOSC8/EXOSC9/HNRNPA0/ILF3/KHSRP/MEX3D/NUDT21/RBMS3/TIA1/ZC3H12A/ZFP36/ZFP36L1/ZFP36L2	20
MF	GO:0035925	mRNA 3'-UTR AU-rich region binding	19/5983	26/17697	4.92e-05	0.00183988	0.00151126	APOBEC1/CPEB2/CPEB3/CPSF1/DHX36/EXOSC4/EXOSC8/EXOSC9/HNRNPA0/ILF3/KHSRP/MEX3D/NUDT21/RBMS3/TIA1/ZC3H12A/ZFP36/ZFP36L1/ZFP36L2	19
BP	GO:0009615	response to virus	135/5905	326/18670	0.000110078	0.00190269	0.00145088	ABCC9/ABCF3/AGBL5/AIMP1/APOBEC1/APOBEC3C/APOBEC3G/ATG7/BANF1/BIRC2/BIRC3/BST2/BTBD17/NCBP3/ILRUN/CARD9/CCDC130/CHUK/CLU/CNOT7/CRCP/CREBZF/TKFC/DCLK1/DDIT4/DDX17/DDX21/DDX3X/DDX58/DDX60/GSDME/DHX36/DHX9/DNAJC3/DTX3L/EEF1G/EIF2AK2/EIF2AK4/ELMOD2/ENO1/ERCC6/EXOSC4/F2RL1/FADD/FAM111A/FLNA/FMR1/FOSL1/G3BP1/GATA3/GBP3/GTF2F1/HERC5/HMGA2/HNRNPUL1/HSPB1/HTRA1/IFI44/IFI44L/IFIH1/IFIT5/IFITM1/IFITM2/IFITM3…	135
BP	GO:0019320	hexose catabolic process	32/5905	57/18670	0.000109823	0.00190269	0.00145088	ADPGK/ALDH1A1/ALDOA/ALDOC/TKFC/ENO1/ENO3/FOXK2/FUT10/FUT2/FUT6/FUT8/FUT9/GALE/GALK1/GALM/GALT/GAPDHS/GCK/GLB1/LRP5/PFKFB2/PFKL/PFKM/PFKP/PGAM2/PGK1/PGM1/PGM2/PKM/TKTL1/TP53	32
BP	GO:0001933	negative regulation of protein phosphorylation	172/5905	429/18670	0.000110447	0.00190395	0.00145185	ABL1/AIDA/AKT1/AMBP/ANGPT1/APC/APOE/ARRB1/ASH1L/ATF3/ATG14/BMP7/BTN2A2/CACTIN/CADM4/CALM3/CASP3/CAV1/CBL/CBLC/CD109/CDK5RAP1/CDK5RAP3/CDKN1A/CHP1/CIB1/CNKSR3/CRKL/CSK/CTDSP1/CTDSP2/CTDSPL/DAB2IP/DAG1/DDIT4/DGKQ/DNAJC3/DRD2/DTNBP1/DUSP1/DUSP14/DUSP16/DUSP18/DVL1/EIF3A/EIF4G1/EMILIN1/ENG/ERRFI1/EZR/F2RL1/NIBAN1/INKA2/FBLN1/FBXO7/FOXM1/FOXO1/GADD45A/GADD45B/GGNBP2/GMFG/GNAQ/RACK1/GPER1/GPS1/GPS2/GST…	172
CC	GO:0031461	cullin-RING ubiquitin ligase complex	70/6104	158/19717	0.000270168	0.00191061	0.0012258	ANAPC1/ANAPC11/ANAPC16/ANAPC2/ANAPC4/ARIH2/ASB4/CDC16/CDC23/CKS1B/COMMD1/CUL2/CUL4A/CUL4B/CUL5/DCAF11/DCAF12/DCAF13/DCAF5/DCAF6/DCAF8/DDA1/DDB1/DDB2/DET1/FBXL12/FBXL18/FBXL19/FBXL3/FBXL5/FBXL6/FBXL7/FBXO17/FBH1/FBXO25/FBXO31/FBXO6/FBXO7/FBXW11/FBXW4/FBXW5/FZR1/GAN/GLMN/KCTD13/KCTD5/KEAP1/KLHL12/KLHL13/KLHL15/KLHL2/KLHL20/KLHL21/KLHL22/KLHL24/KLHL25/KLHL9/LRRC29/LZTR1/MAD2L2/PLRG1/SPOP/SPSB1/SPSB3…	70
CC	GO:0008540	proteasome regulatory particle, base subcomplex	6104-10-01	12/19717	0.000274745	0.00191061	0.0012258	PSMC1/PSMC2/PSMC4/PSMC5/PSMC6/PSMD1/PSMD2/PSMD4/PSMD5/PSMD9	10
CC	GO:0071564	npBAF complex	6104-10-01	12/19717	0.000274745	0.00191061	0.0012258	ACTL6A/ARID1A/SMARCA2/SMARCA4/SMARCB1/SMARCC2/SMARCD1/SMARCD3/SMARCE1/SS18	10
BP	GO:0048024	regulation of mRNA splicing, via spliceosome	49/5905	98/18670	0.000113037	0.00193477	0.00147535	CELF1/CELF2/CELF6/CIRBP/DAZAP1/DDX17/DYRK1A/FMR1/HNRNPA1/HNRNPL/HNRNPU/JMJD6/MAGOH/MBNL3/NSRP1/NUP98/PTBP1/RBFOX2/RBFOX3/RBM10/RBM15/RBM17/RBM19/RBM25/RBM3/RBM42/RBM5/RBM7/RBMX/REST/SF3B4/SFSWAP/SNRNP70/SNW1/SON/SREK1/SRSF1/SRSF10/SRSF2/SRSF3/SRSF4/SRSF5/SRSF6/TIA1/TRA2B/U2AF2/WTAP/ZBTB7A/ZC3H10	49
BP	GO:0033683	nucleotide-excision repair, DNA incision	24/5905	39/18670	0.000113138	0.00193477	0.00147535	CHD1L/CUL4A/CUL4B/DDB1/DDB2/ERCC2/ERCC3/FAN1/GTF2H2/GTF2H3/PARP1/POLD1/POLD2/POLD4/POLK/RFC2/RFC4/RFC5/RPA1/RPA2/RPA3/UBB/UBC/XPA	24
BP	GO:0043001	Golgi to plasma membrane protein transport	24/5905	39/18670	0.000113138	0.00193477	0.00147535	ACSL3/ANXA13/ARFRP1/BBS1/BBS2/BLZF1/C16orf70/CSK/GGA1/GGA2/RACK1/GOLGA4/GOLGA7/GOLPH3L/GOPC/KIF13A/MACF1/RAB10/RAB31/RAB34/SEC16A/SPTBN1/VAMP3/VAMP5	24
BP	GO:0060071	Wnt signaling pathway, planar cell polarity pathway	53/5905	108/18670	0.000113834	0.00194152	0.0014805	ABL1/ANKRD6/AP2A1/AP2M1/CELSR1/CTHRC1/DAAM1/DVL1/DVL2/DVL3/FZD2/FZD6/GPC4/MAGI2/MKS1/PLEKHA4/PRICKLE2/PSMA1/PSMA2/PSMA3/PSMA7/PSMB3/PSMB5/PSMB6/PSMB7/PSMB8/PSMB9/PSMC1/PSMC2/PSMC4/PSMC5/PSMC6/PSMD1/PSMD11/PSMD13/PSMD2/PSMD3/PSMD4/PSMD5/PSMD6/PSMD8/PSMD9/PSME1/PSME2/PSME4/RHOA/ROR1/SFRP2/SMURF1/SMURF2/VANGL1/WNT7A/ZNRF3	53
BP	GO:0051653	spindle localization	28/5905	48/18670	0.000118752	0.0020147	0.0015363	ACTL8/ACTR1A/BCCIP/CDK5RAP2/CLASP1/DYNC1H1/FMN2/GPSM2/HTT/KPNB1/LLGL1/LLGL2/MAP4/MISP/MYH9/NDC80/NDE1/NSFL1C/NUMA1/PAX6/PLK1/SAPCD2/SPIRE1/SPIRE2/SPRY1/SPRY2/WASL/ZW10	28
BP	GO:0061014	positive regulation of mRNA catabolic process	28/5905	48/18670	0.000118752	0.0020147	0.0015363	AGO2/BTG2/CNOT1/CNOT7/CNOT8/CPEB3/DHX36/FTO/GIGYF2/GTPBP1/KHSRP/METTL14/METTL3/MEX3D/MOV10/POLR2G/PRR5L/RBM23/RC3H1/TNRC6A/TNRC6B/UPF1/YTHDF3/ZC3H12A/ZC3HAV1/ZFP36/ZFP36L1/ZFP36L2	28
BP	GO:0007045	cell-substrate adherens junction assembly	42/5905	81/18670	0.000120682	0.00203137	0.00154901	ABL1/BCAS3/BCR/CAMSAP3/CLASP1/COL16A1/CORO2B/CTTN/DLC1/EFNA5/EPB41L5/FAM107A/FERMT2/GPM6B/IQGAP1/LAMA5/LDB1/LIMS1/LRP1/MACF1/MAP4K4/MMP14/NRP1/PDPK1/PIP5K1A/PPM1F/PTK2/RCC2/RHOA/RHOD/S100A10/SDC4/SLK/SMAD3/SORBS1/SRC/TAOK2/TESK2/TRIP6/TSC1/VEGFA/WHAMM	42
BP	GO:0031145	anaphase-promoting complex-dependent catabolic process	42/5905	81/18670	0.000120682	0.00203137	0.00154901	ANAPC1/ANAPC11/ANAPC16/ANAPC2/ANAPC4/CDC16/CDC23/FBXO31/FBXO5/FZR1/PLK1/PSMA1/PSMA2/PSMA3/PSMA7/PSMB3/PSMB5/PSMB6/PSMB7/PSMB8/PSMB9/PSMC1/PSMC2/PSMC4/PSMC5/PSMC6/PSMD1/PSMD11/PSMD13/PSMD2/PSMD3/PSMD4/PSMD5/PSMD6/PSMD8/PSMD9/PSME1/PSME2/PSME4/UBB/UBC/UBE2E1	42
BP	GO:0048041	focal adhesion assembly	42/5905	81/18670	0.000120682	0.00203137	0.00154901	ABL1/BCAS3/BCR/CAMSAP3/CLASP1/COL16A1/CORO2B/CTTN/DLC1/EFNA5/EPB41L5/FAM107A/FERMT2/GPM6B/IQGAP1/LAMA5/LDB1/LIMS1/LRP1/MACF1/MAP4K4/MMP14/NRP1/PDPK1/PIP5K1A/PPM1F/PTK2/RCC2/RHOA/RHOD/S100A10/SDC4/SLK/SMAD3/SORBS1/SRC/TAOK2/TESK2/TRIP6/TSC1/VEGFA/WHAMM	42
BP	GO:0006022	aminoglycan metabolic process	77/5905	170/18670	0.00012309	0.00206112	0.00157169	AGRN/AKT1/ANGPT1/AP2A1/ARSB/B3GAT1/B3GAT3/B3GNT2/B4GALT4/B4GALT5/BCAN/BGN/CD44/CHP1/CHPF/CHST1/CHST11/CHST3/CHST5/CHST6/CHST7/CHST9/CHSY1/CSGALNACT1/CSGALNACT2/CSPG4/CTBS/DCN/DSE/EGF/EGFLAM/EXTL2/EXTL3/FGF2/GALNS/GLB1/GPC2/GPC4/GPC5/GUSB/HAS1/HAS3/HEXA/HGF/HPSE2/HS2ST1/HS3ST3A1/HS3ST3B1/HS3ST5/HSPG2/IDUA/ITIH3/ITIH4/ITIH5/LYVE1/NAGLU/NCAN/NDNF/NDST1/PDGFRB/PRELP/SDC2/SDC3/SDC4/SGSH/SLC35D1/SLC35D…	77
BP	GO:0007051	spindle organization	77/5905	170/18670	0.00012309	0.00206112	0.00157169	AAAS/ARHGEF10/INTS13/AUNIP/AURKC/BCCIP/CENPE/CEP192/CEP63/CHEK2/CHMP1A/CHMP1B/CHMP2A/CHMP4B/CLASP1/CSNK1D/DCTN2/DYNC1H1/EFHC1/EZR/FBXO5/FLNA/GOLGA2/GPSM2/HAUS1/HAUS2/HAUS3/HAUS4/HAUS5/HAUS7/HAUS8/HDAC3/HNRNPU/HSPA1A/HSPA1B/KIF23/KIF4A/KPNB1/LZTS2/MAP4/MAPRE1/MAPRE3/MISP/MYBL2/MYH9/NCOR1/NDC80/NEK6/NTMT1/NUMA1/PARP3/PIBF1/PLK1/PPP2R1A/PTPA/RAE1/RCC1/RGS14/RHOA/RNF4/SAC3D1/SBDS/SPAG5/SPAST/STAG2/ST…	77
BP	GO:0018107	peptidyl-threonine phosphorylation	60/5905	126/18670	0.000123886	0.00206698	0.00157617	ACVR1/GRK2/AKT1/AXIN1/BMP7/CAD/CADM4/CALM3/CAMK2A/CDC42BPA/CDC42BPB/CDK10/CHI3L1/CLK1/CSNK1A1/CSNK1D/CSNK1G2/CSNK2A2/DDIT4/DGKQ/DYRK1A/DYRK1B/DYRK4/EGF/EIF4G1/HIPK2/HIPK3/INPP5K/MAP3K12/MAPK1/MAPK8/MARK2/MTOR/OXSR1/PARD3/PDPK1/PKN1/PLK1/PRKACA/PRKCA/PRKD1/PRKD2/RIPK2/RPTOR/SIRT2/SPHK1/SPRED1/SPRED2/SPRY2/STOX1/TAF1/TGFB1/TGFBR1/TNKS1BP1/TRIM6/TTBK1/UBE2K/ULK1/DCAF1/WNK3	60
BP	GO:1902855	regulation of non-motile cilium assembly	5905-11-01	13/18670	0.000124083	0.00206698	0.00157617	ATMIN/BBS4/CEP135/DNM2/DYNLL1/HAP1/MAK/MAP4/SEPTIN7/SEPTIN9/WRAP73	11
BP	GO:0031570	DNA integrity checkpoint	72/5905	157/18670	0.000125322	0.00208132	0.0015871	ATM/BABAM1/BRCA1/BRCC3/BTG2/CARM1/CCAR2/CDC14B/CDK5RAP3/CDKN1A/CEP63/CHEK2/CLSPN/CNOT1/CNOT2/CNOT3/CNOT4/CNOT7/CNOT8/CRADD/CUL4A/DONSON/DOT1L/E2F7/EIF2AK4/EP300/ETAA1/ABRAXAS1/FBXO31/FBXO6/FZR1/GADD45A/GIGYF2/GTSE1/HMGA2/HUS1/MDC1/MDM2/MDM4/MRE11/MUC1/NEK11/ORC1/PCBP4/PEA15/PIDD1/PLAGL1/PLK1/PML/PPP1R10/PRMT1/RAD17/RBL2/RGCC/RPA2/CNOT9/SYF2/TAOK1/TAOK2/TAOK3/TICRR/TIMELESS/TIPIN/TNKS1BP1/TOP2A/TP…	72
BP	GO:0006296	nucleotide-excision repair, DNA incision, 5'-to lesion	23/5905	37/18670	0.000125915	0.00208132	0.0015871	CHD1L/CUL4A/CUL4B/DDB1/DDB2/ERCC2/ERCC3/GTF2H2/GTF2H3/PARP1/POLD1/POLD2/POLD4/POLK/RFC2/RFC4/RFC5/RPA1/RPA2/RPA3/UBB/UBC/XPA	23
BP	GO:0006623	protein targeting to vacuole	23/5905	37/18670	0.000125915	0.00208132	0.0015871	AP3B1/AP3D1/AP4M1/CLU/GCC2/GNPTAB/GOSR2/HGS/HSPA8/LAMP2/MON1B/NEDD4/PIK3R4/SMURF1/SNX16/SORL1/VPS13A/VPS13C/VPS13D/VPS37C/VPS4A/VTI1B/ZFYVE16	23
BP	GO:0006521	regulation of cellular amino acid metabolic process	34/5905	62/18670	0.000127108	0.00209565	0.00159802	ATP2B4/BHMT/NQO1/OAZ2/PSMA1/PSMA2/PSMA3/PSMA7/PSMB3/PSMB5/PSMB6/PSMB7/PSMB8/PSMB9/PSMC1/PSMC2/PSMC4/PSMC5/PSMC6/PSMD1/PSMD11/PSMD13/PSMD2/PSMD3/PSMD4/PSMD5/PSMD6/PSMD8/PSMD9/PSME1/PSME2/PSME4/SLC7A11/SLC7A7	34
BP	GO:0002220	innate immune response activating cell surface receptor signaling pathway	56/5905	116/18670	0.000129857	0.0021355	0.00162841	CARD11/CARD9/CHUK/CLEC4A/CREBBP/EP300/FBXW11/FCER1G/FYN/ICAM3/IKBKG/LYN/MUC1/MUC16/MUC4/MUC6/NRAS/PAK2/PDPK1/PRKACA/PSMA1/PSMA2/PSMA3/PSMA7/PSMB3/PSMB5/PSMB6/PSMB7/PSMB8/PSMB9/PSMC1/PSMC2/PSMC4/PSMC5/PSMC6/PSMD1/PSMD11/PSMD13/PSMD2/PSMD3/PSMD4/PSMD5/PSMD6/PSMD8/PSMD9/PSME1/PSME2/PSME4/RAF1/RELA/RELB/RPS6KA5/SRC/TAB1/TAB2/TAB3	56
BP	GO:0048010	vascular endothelial growth factor receptor signaling pathway	48/5905	96/18670	0.000132147	0.00216761	0.0016529	ABI1/ARNT/AXL/CADM4/CRK/CYBA/CYFIP2/DAB2IP/DOCK1/ELMO2/EMILIN1/EPN2/NIBAN2/FYN/HGS/HIF1A/HSPB1/ITGAV/ITGB3/CNMD/MAPKAPK2/MAPKAPK3/MT3/NCF1/NCF2/NCK1/NCK2/NCKAP1/NEDD4/NRP1/PAK2/PGF/PIK3R2/PRKD1/PRKD2/PTK2/PTPN1/PXN/RHOA/SHB/SRC/VAV1/VAV2/VAV3/VEGFA/VEGFB/VEGFC/WASF2	48
BP	GO:0044774	mitotic DNA integrity checkpoint	52/5905	106/18670	0.000132998	0.00217602	0.00165931	ATM/BTG2/CARM1/CDK5RAP3/CDKN1A/CHEK2/CLSPN/CNOT1/CNOT2/CNOT3/CNOT4/CNOT7/CNOT8/CRADD/DONSON/E2F7/EP300/FBXO31/GADD45A/GIGYF2/GTSE1/HMGA2/HUS1/MDC1/MDM2/MDM4/MRE11/MUC1/NEK11/ORC1/PCBP4/PIDD1/PLAGL1/PML/PPP1R10/PRMT1/RAD17/RBL2/RGCC/RPA2/CNOT9/SYF2/TAOK1/TAOK2/TAOK3/TICRR/TIPIN/TNKS1BP1/TOP2A/TP53/ZNF385A/ZNF830	52
CC	GO:0099572	postsynaptic specialization	138/6104	348/19717	0.000318684	0.00217654	0.00139642	ABHD17A/ABHD17B/ABHD17C/ABI1/ABR/ADD1/ADD3/ADGRB1/AKAP9/ARFGAP1/ARHGAP32/ARRB1/ATP2B2/BAALC/BCAS1/BCR/INSYN1/CACNG4/CAMK1/CAMK2A/CDH10/CDH2/CHRM1/CHRNA1/CHRNB1/CNKSR2/CNN3/CPEB3/CPEB4/CRTC1/CRYAB/CTNNA2/CTNNB1/CTNND1/CTNND2/DBNL/DCLK1/DGKZ/DLG4/DLG5/DLGAP2/DNAJB1/DNM2/DNM3/DRD2/DRD3/DROSHA/DTNBP1/DVL1/EEF2K/EFNB2/EIF3A/EPHA4/EPS8/ERBB4/FMR1/FXR1/FYN/GABRA4/GLRA1/GOPC/GPER1/GPHN/GRID1/GRIN2C/GRIN2…	138
CC	GO:0032155	cell division site part	33/6104	63/19717	0.000318728	0.00217654	0.00139642	ANLN/CEP55/ECT2/HMCN2/ITGB1/MAEA/MEN1/MYH10/MYH9/MYLK/NDE1/NF2/PKN1/PKN2/PLCD3/PLEKHG6/PPP1CC/PSD2/PSTPIP1/RAB11FIP3/RDX/RHOA/RHOB/RHOC/RTKN/SEPTIN7/SPIRE1/SPIRE2/STAMBP/TUBGCP2/TUBGCP4/TUBGCP6/WDR73	33
MF	GO:0019902	phosphatase binding	88/5983	185/17697	6.91e-05	0.00220236	0.001809	AKT1/ANAPC4/ANKLE2/AP3B1/ATP2B4/BOD1/BOD1L1/CADM4/CARHSP1/CD33/CDH2/CEP192/CRY2/CSF1R/CSK/CTNNB1/DAB2IP/DLG4/EGFR/EIF4EBP1/ELL/ERBB2/FER/FOXO1/RACK1/GTF2F1/IKBKE/IQGAP1/IRS2/JUP/KAT2A/LCK/LGALS3/LILRB1/MAGI2/MAP2K7/MAP3K5/MAPK1/MAPT/MFHAS1/MTMR3/MTMR4/MVP/MYOZ2/NFATC2/PARD3/PHACTR3/PIK3R2/PPARA/PPME1/PPP1CA/PPP1CC/PPP1R35/PPP1R3C/PPP1R3F/PPP1R9A/PPP1R9B/PTPA/PPP3R1/PPP6R1/PPP6R2/PPP6R3/PTK2/PTPN1…	88
CC	GO:0030666	endocytic vesicle membrane	73/6104	167/19717	0.000331274	0.00224201	0.00143842	AP2A1/AP2M1/APOE/APPL2/ATP6V0A4/ATP6V0E1/ATP7A/CACNG4/CALR/CAMK2A/CAMK2B/CAMK2G/CAV1/CD9/COLEC12/CYBA/DLG4/DNM2/ENTPD7/EPN2/EPS15/FZD2/GPR161/HBEGF/HIP1/HIP1R/HLA-A/HLA-B/HLA-DRB1/HLA-DRB5/INPP5B/LAMP2/LDLR/LRP1/MDM2/MSR1/NOS3/PICALM/PIK3R4/PTCH1/RAB10/RAB11B/RAB20/RAB22A/RAB23/RAB31/RAB34/RAB5A/RAB8A/RAB9A/RILP/SCARB1/SCARF1/SEC22B/SGIP1/SLC11A1/SMO/SNAP23/STAB2/TAP1/TAPBP/PIP4P2/PIP4P1/UBB/UBC/…	73
CC	GO:0033276	transcription factor TFTC complex	6104-11-01	14/19717	0.00033428	0.00224234	0.00143863	KAT2A/TADA3/TAF10/TAF12/TAF4/TAF5/TAF5L/TAF6/TAF7/TAF9B/TRRAP	11
BP	GO:0019362	pyridine nucleotide metabolic process	84/5905	189/18670	0.00013887	0.0022492	0.00171511	AAAS/PRXL2C/ADPGK/ALDOA/ALDOC/ARNT/BST1/CD38/DDIT4/DERA/ECD/EIF6/ENO1/ENO3/ENTPD5/ESRRB/FMO2/FOXK2/G6PD/GALK1/GAPDHS/GCK/GCKR/H6PD/HDAC4/HIF1A/HKDC1/INSR/JMJD8/KYNU/NADK/NADSYN1/NAMPT/NAPRT/NCOR1/NMNAT1/NOX1/NT5E/NUP153/NUP155/NUP188/NUP205/NUP210/NUP214/NUP37/NUP43/NUP50/NUP85/NUP98/NUP58/NUP42/OGT/PARP9/PFKFB1/PFKFB2/PFKFB3/PFKFB4/PFKL/PFKM/PFKP/PGAM2/PGD/PGK1/PGLS/PGM1/PGM2/PKM/POM121/PPARA/PR…	84
BP	GO:0046496	nicotinamide nucleotide metabolic process	84/5905	189/18670	0.00013887	0.0022492	0.00171511	AAAS/PRXL2C/ADPGK/ALDOA/ALDOC/ARNT/BST1/CD38/DDIT4/DERA/ECD/EIF6/ENO1/ENO3/ENTPD5/ESRRB/FMO2/FOXK2/G6PD/GALK1/GAPDHS/GCK/GCKR/H6PD/HDAC4/HIF1A/HKDC1/INSR/JMJD8/KYNU/NADK/NADSYN1/NAMPT/NAPRT/NCOR1/NMNAT1/NOX1/NT5E/NUP153/NUP155/NUP188/NUP205/NUP210/NUP214/NUP37/NUP43/NUP50/NUP85/NUP98/NUP58/NUP42/OGT/PARP9/PFKFB1/PFKFB2/PFKFB3/PFKFB4/PFKL/PFKM/PFKP/PGAM2/PGD/PGK1/PGLS/PGM1/PGM2/PKM/POM121/PPARA/PR…	84
BP	GO:0010212	response to ionizing radiation	68/5905	147/18670	0.000138371	0.0022492	0.00171511	ALAD/ANXA1/APOBEC1/ATM/BABAM1/BRAT1/BRCA1/BRCA2/BRCC3/CASP3/CBL/CDKN1A/CHEK2/CLK2/CRYAB/CYBA/CYP2R1/DCLRE1C/DCUN1D3/DNM2/DNMT3A/DNMT3B/ECT2/EEF1D/ERCC6/EYA1/ABRAXAS1/GADD45A/GATA3/HMGA2/HSF1/HUS1/INTS3/KAT5/KDM1A/LIG4/MDM2/MEN1/MGMT/MTA1/NABP2/NAMPT/NET1/NUCKS1/PARP1/PAXIP1/PML/RAD51/RAD54L/RHOB/RNF8/SFRP2/STK11/SWI5/TANK/TGFB1/TICRR/TLK2/TNKS1BP1/TP53/TP53BP1/UIMC1/WRN/XRCC2/XRCC4/XRRA1/YAP1/MAP…	68
BP	GO:0061351	neural precursor cell proliferation	68/5905	147/18670	0.000138371	0.0022492	0.00171511	ADGRG1/APPL2/BTG2/C5AR1/CDH2/CTNNB1/CTSZ/CX3CR1/DCT/DIXDC1/DOCK7/DRD2/EGF/EPHB1/FABP7/FGFR1/FGFR2/FLNA/FOXO1/FOXO3/FRS2/FZD6/GLI3/GNAI2/GPR37L1/HIF1A/ID2/ID4/ILK/KCTD11/KDM1A/CIP2A/KIF14/KIF1A/LYN/MDK/MELK/NDE1/NF1/NF2/NOTCH1/NR2E1/NUMB/NUMBL/PAX6/PCM1/PLXNB2/DISP3/PTN/PTPRZ1/RAB10/RHOA/RORA/SIRT2/SIX3/SLC6A4/SMARCD3/SMO/SOX5/TARBP2/TEAD3/TGFB1/TMEM14B/TP53/VEGFA/VEGFC/WNT3A/WNT7A	68
BP	GO:0000291	nuclear-transcribed mRNA catabolic process, exonucleolytic	22/5905	35/18670	0.000139349	0.0022513	0.00171671	CNOT7/CNOT8/DCP1B/DCPS/DIS3L2/EDC3/EXOSC1/EXOSC2/EXOSC4/EXOSC7/EXOSC8/EXOSC9/LSM1/LSM2/LSM3/LSM5/LSM6/LSM7/NT5C3B/PATL1/POLR2G/SKIV2L	22
BP	GO:0006446	regulation of translational initiation	41/5905	79/18670	0.000140987	0.00227205	0.00173254	AGO2/CTIF/DAZ1/DAZ4/DDX3X/DHX29/DNAJC3/EIF1/EIF2AK2/EIF2AK4/EIF2B1/EIF2B2/EIF2S1/EIF3B/EIF3E/EIF3H/EIF3K/EIF4B/EIF4EBP1/EIF4EBP2/EIF4G1/EIF5/FMR1/GLE1/HABP4/HSPB1/KLHL25/LARP1/METTL3/MTOR/NCK1/NCK2/POLR2G/PPP1CA/PPP1R15B/RPS6KB1/RXRA/TPR/UHMK1/YTHDF1/YTHDF3	41
BP	GO:0007030	Golgi organization	66/5905	142/18670	0.000144845	0.00232258	0.00177107	AKAP9/ATL2/ATL3/ATP8B1/ATP8B3/BCAS3/BLZF1/CAMSAP3/CLASP1/COG1/COG2/COG4/COG7/CSNK1A1/CSNK1D/DNM2/DYNC2H1/FHDC1/GAK/GCC2/GOLGA2/GOLGA5/GOLGA8B/GOLGB1/GOLPH3L/GORASP1/HTT/KIFC3/LMAN2L/MAP2K2/MAPK1/NPLOC4/NSFL1C/OBSL1/PDE4DIP/PI4K2A/PI4K2B/PLEKHM2/PRKD1/RAB1A/RAB29/RAB30/RBSN/SEC16A/SEC23IP/SPTBN5/STK25/STX16/STX18/STX5/STX6/SURF4/SYNE1/TANGO2/TBC1D20/TJAP1/TMED1/TMED5/TRAPPC12/TRAPPC8/UBXN2A/USO1/V…	66
BP	GO:0034332	adherens junction organization	66/5905	142/18670	0.000144845	0.00232258	0.00177107	ABL1/ADD1/BCAS3/BCR/CADM1/CADM3/CAMSAP3/CDH10/CDH11/CDH2/CDH4/CDHR3/CLASP1/COL16A1/CORO2B/CSK/CTNNB1/CTNND1/CTTN/DLC1/DLG5/EFNA5/EPB41L5/FAM107A/FERMT2/GPM6B/IQGAP1/JUP/KIFC3/LAMA5/LDB1/LIMS1/LRP1/MACF1/MAP4K4/AFDN/MMP14/NRP1/NUMB/NUMBL/PDPK1/PIP5K1A/PLEKHA7/PPM1F/PTK2/PTPN23/NECTIN2/RASSF8/RCC2/RDX/RHOA/RHOD/S100A10/SDC4/SLK/SMAD3/SORBS1/SRC/TAOK2/TBCD/TESK2/TRIP6/TSC1/VCL/VEGFA/WHAMM	66
BP	GO:0030323	respiratory tube development	79/5905	176/18670	0.000145955	0.00232646	0.00177403	ACVR2B/ADA/ADAMTSL2/AIMP2/ATP7A/ATXN1L/BMPR1A/CCDC40/CELSR1/CHI3L1/CIC/CREB1/CTNNB1/CTSH/CTSZ/DAG1/DHCR7/DLG5/EGFR/EIF4EBP1/EP300/EPAS1/ERRFI1/FGF1/FGFR1/FGFR2/FSTL3/GATA6/GLI2/GLI3/HEG1/HES1/HSPB11/ID1/JMJD6/LAMA1/LAMA5/LOXL3/LTBP3/MAPK1/MME/MMP14/NFIB/NOS3/NOTCH1/PCSK5/PDGFA/PDGFRB/PDPN/PHEX/PLOD3/PPP1CA/PTN/RBPJ/RC3H2/RCN3/RDH10/SFTPD/SLC7A11/SMAD2/SOX9/SP3/SPARC/SPDEF/SPRY1/SPRY2/SREBF1/SRF/S…	79
BP	GO:0000186	activation of MAPKK activity	30/5905	53/18670	0.000146173	0.00232646	0.00177403	CRK/CRKL/EGF/EGFR/EIF2AK2/ERCC6/F2R/FRS2/GADD45B/KIDINS220/LAMTOR2/MAP3K1/MAP3K11/MAP3K12/MAP3K14/MAP3K2/MAP3K5/MAP3K8/MAPK1/NTRK1/PSEN1/RAF1/RIPK1/RIPK2/TAOK1/TAOK2/TAOK3/TGFBR1/TNIK/MAP3K20	30
BP	GO:0031122	cytoplasmic microtubule organization	30/5905	53/18670	0.000146173	0.00232646	0.00177403	CAMSAP1/CAMSAP3/CCDC88C/CHP1/CIB1/CLASP1/DST/DVL1/DYNC1H1/EZR/FIGN/HOOK2/IFT172/KATNA1/KIF19/KPNB1/MAPT/NUMA1/PCM1/SLAIN2/SLK/SPAST/TRDN/TRPV4/TUBG1/TUBG2/TUBGCP2/TUBGCP4/TUBGCP6/WDR73	30
BP	GO:0045785	positive regulation of cell adhesion	162/5905	403/18670	0.000147891	0.002348	0.00179046	ABI3BP/ABL1/ADA/ADGRG1/AGER/AIF1/AKT1/ANGPT1/ANXA1/AP3B1/AP3D1/APBB1IP/ATM/BCL6/BMP7/BTN2A2/VSIR/CALR/CARD11/CAV1/CCDC80/CCL2/CCL28/CD27/CD28/CD3E/CD4/CD44/CD47/CD5/CD80/CD81/CD83/CIB1/COL16A1/CRK/CRKL/CSF1/CSK/CTLA4/CXCL13/DAG1/DNM2/DOCK1/DOCK5/EFNB1/EFNB2/EGFLAM/EMID1/EMILIN1/EMP2/EPB41L5/ERBB2/FADD/FLNA/FLOT2/FN1/FSTL3/FYN/GATA3/GLI2/GLI3/HES1/HLX/HMGB1/IFT74/IL1RL2/IL6R/IL6ST/ILK/IQGAP1/IRAK1…	162
CC	GO:0031258	lamellipodium membrane	15/6104	22/19717	0.000358431	0.00238325	0.00152904	ANTXR1/APC2/CD44/CSPG4/EPHA2/FAP/FERMT2/ITGAV/ITGB3/KCNA2/NCKAP1/PDPN/PIEZO1/SLC39A6/VASP	15
BP	GO:0051170	import into nucleus	74/5905	163/18670	0.000150961	0.00239084	0.00182312	AKT1/ANGPT1/APPL2/ARNTL/BACH2/BAG3/CDKN1A/CHP1/DDX20/DMAP1/ECT2/FAM53A/FAM53C/FLNA/GCKR/GEMIN2/GEMIN7/GEMIN8/GLI3/HDAC3/HNRNPA1/IPO4/IPO8/IPO9/JUP/KPNA2/KPNA3/KPNA4/KPNA6/KPNB1/LMNA/MAPK1/MDFIC/MED1/NF1/NFKBIA/NUP153/NUP155/NUP188/NUP214/NUP50/NUP85/NUP98/NUP58/NXT2/PIK3R2/PML/POM121/PPP1R10/PRKAG1/PSEN1/PTTG1IP/RAB23/RBM22/SIX3/SMAD3/SMO/SNRPB/SNRPD2/SNRPD3/SNRPG/SNUPN/STAT3/SUFU/TARDBP/TGFB1/TM…	74
BP	GO:0042752	regulation of circadian rhythm	55/5905	114/18670	0.000151573	0.00239464	0.00182602	ADA/ARNTL/ATG7/BHLHE40/CCAR2/CIPC/CREB1/CREM/CRTC1/CRY2/CSNK1D/DDB1/DRD2/DRD3/FBXL3/FBXW11/GNAQ/HDAC3/HNF4A/ID2/KCNA2/KDM2A/MAPK10/MAPK8/MTA1/MTOR/NR1D1/NR1D2/NR1H3/NR2F6/PASD1/PER1/PER2/PER3/PHLPP1/PIWIL2/PML/PPARA/PPP1CA/PPP1CB/PPP1CC/PTGDS/RORA/RORB/SFPQ/SIAH2/SIN3A/SRRD/SUV39H2/TARDBP/TIMELESS/TOP2A/TP53/USP2/ZFHX3	55
MF	GO:0046332	SMAD binding	44/5983	80/17697	7.74e-05	0.00240225	0.00197319	ACVR1/ACVR2B/AMHR2/AXIN1/AXIN2/BMPR1A/BMPR1B/COL1A2/COL5A2/CREB3L1/CTNNB1/DROSHA/FLNA/FOS/HIPK2/HMGA2/JUN/MAGI2/MEN1/PARP1/PAX6/PMEPA1/PML/PPM1A/PRDM16/PURA/RANBP3/RGCC/SKI/SMAD1/SMAD2/SMAD3/SMAD4/SMAD6/SMURF1/SMURF2/SNW1/TGFBR1/TGFBR3/TGIF1/TRIM33/YY1/ZBTB7A/ZC3H3	44
BP	GO:0048754	branching morphogenesis of an epithelial tube	69/5905	150/18670	0.000153029	0.00240863	0.00183669	ABL1/ACVR1/ADAMTS16/AR/BMP7/CELSR1/CSF1/CTNNB1/CTNNBIP1/CTSH/CTSZ/DAG1/DCHS1/DDR1/DLG5/EDNRA/EGF/ENG/EPHA2/ETV5/EYA1/FGF1/FGF2/FGFR2/GLI2/GLI3/GNA13/GZF1/ILK/KDM5B/LAMA1/LAMA5/LGR4/LRP5/LRP5L/LRP6/MDK/MED1/MKS1/MMP14/NFATC4/NOTCH1/NOTCH4/NPNT/NRARP/NRP1/PAX2/PAX8/PBX1/PGF/PML/PPP1CA/PTCH1/RBM15/RDH10/SALL1/SFRP2/SMAD4/SMO/SOX9/SPRY1/SPRY2/SRC/SRF/TGFB1/TIMELESS/TNC/VEGFA/YAP1	69
BP	GO:0035019	somatic stem cell population maintenance	38/5905	72/18670	0.000154707	0.00240863	0.00183669	BCL9/BCL9L/BMP7/CUL4A/ELF5/FGF2/HES1/LDB1/LIG4/LIN28A/NR2E1/PAX2/PAX8/PBX1/POLR2A/POLR2B/POLR2C/POLR2F/POLR2G/POLR2H/POLR2I/POLR2L/PRDM16/RAF1/RBPJ/REST/SALL1/SKI/SMAD2/SMAD4/SOX2/SOX9/SPI1/STAT3/WNT7A/YAP1/ZFP36L2/ZHX2	38
BP	GO:0061180	mammary gland epithelium development	38/5905	72/18670	0.000154707	0.00240863	0.00183669	AKT1/AKT2/AR/BRCA2/CEBPB/CSF1/CSF1R/DDR1/ELF5/EPHA2/ERBB4/ETV5/FGFR2/GATA3/GLI2/HIF1A/ID2/KDM5B/LRP5/LRP5L/LRP6/MAPK1/MED1/MGMT/MST1/MSX1/NTN1/ORAI1/PML/PTCH1/PYGO2/RREB1/SCRIB/SMO/SRC/STAT6/TGFB1/WNT7B	38
BP	GO:0050654	chondroitin sulfate proteoglycan metabolic process	26/5905	44/18670	0.000154196	0.00240863	0.00183669	ARSB/B3GAT1/B3GAT3/BCAN/BGN/CHPF/CHST11/CHST3/CHST7/CHST9/CHSY1/CSGALNACT1/CSGALNACT2/CSPG4/CYTL1/DCN/DSE/EGFLAM/HEXA/IDUA/NCAN/NDNF/SLC35D1/SPOCK2/VCAN/XYLT2	26
BP	GO:0090311	regulation of protein deacetylation	26/5905	44/18670	0.000154196	0.00240863	0.00183669	AKAP8/AKAP8L/BCL6/CCAR2/DYRK1A/EP300/FNTA/ING2/JDP2/KDM5A/MAPK8/MAPT/NEK3/PRKD1/PRKD2/SKI/SPHK2/SPRED1/SPRED2/SREBF1/TADA3/TGFB1/TP53/VEGFA/ZBTB7B/ZNHIT1	26
BP	GO:1903573	negative regulation of response to endoplasmic reticulum stress	26/5905	44/18670	0.000154196	0.00240863	0.00183669	ATF6B/BFAR/CLU/CREB3/CREB3L1/DERL2/DNAJC3/ERLEC1/RACK1/GRINA/HSPA1A/NCK1/NCK2/OS9/PRKN/PPP1R15B/PTPN1/SGTA/SYVN1/UBAC2/UBE2G2/UBXN1/USP14/SELENOS/WFS1/YOD1	26
BP	GO:2001237	negative regulation of extrinsic apoptotic signaling pathway	51/5905	104/18670	0.000155407	0.00241369	0.00184054	ACVR1/AKT1/AR/BIRC6/BRCA1/CFLAR/CTTN/EYA1/EYA2/EYA4/FADD/FAIM/FAS/FYN/GCLC/GCLM/GSTP1/HGF/HSPA1A/HSPA1B/HTT/ITGA6/ITGAV/ITPRIP/LGALS3/LMNA/MAPK7/MCL1/NOL3/NOS3/NRP1/PEA15/PHIP/RAF1/RELA/RIPK1/SFRP2/SH3RF1/SIAH2/SRC/STRADB/TCF7L2/TGFBR1/TMBIM1/TNFRSF10A/TNFRSF10B/TNFSF10/TRAF2/YAP1/ZC3HC1/ZMYND11	51
BP	GO:0010639	negative regulation of organelle organization	159/5905	395/18670	0.000156759	0.00242883	0.00185209	ADD1/ADD3/AKT1/ANKRD27/APC/APC2/APOBEC1/ARAP1/ARPIN/ATAD2/ATAD2B/ATG7/ATM/AVIL/AVP/BAG3/BBS4/BMP7/BRCA1/CAMSAP1/CAMSAP3/CAPG/CAPZA1/CAPZA2/CAPZB/CDK10/CDK5RAP2/CHMP2A/CHMP4A/CHMP4B/CIB1/CLASP1/CLEC16A/CLU/CORO2B/CTNNA2/DLC1/DNM2/DNMT1/DNMT3B/DUSP1/DYRK1A/EPS8/EXOSC10/WASHC2C/FBXO5/FEZ1/FHOD3/FNIP1/GEN1/GMFG/GNL3L/GSN/H3-3A/H3-3B/HDAC6/HGF/HIP1R/H1-2/HNRNPA1/HNRNPC/HNRNPU/HSPA1A/IK/INPP5K/INSIG1/J…	159
BP	GO:0042177	negative regulation of protein catabolic process	62/5905	132/18670	0.000157293	0.00243123	0.00185392	ADGRB1/ALAD/ANXA2/BANP/CCAR2/CDK5RAP3/CLEC16A/CSNK2A2/CST3/CTSA/CYP51A1/DAB2IP/DDRGK1/DERL2/EGFR/EPHA4/ERLEC1/FLNA/FMN2/FYN/GABARAPL2/GIPC1/GRIN2C/HFE/HIPK2/MAD2L2/MARCHF7/MDM4/MTM1/N4BP1/OGT/OPHN1/OS9/PBK/PDCL3/PML/PSEN1/RELA/RIC1/RILP/RPL11/SENP1/SERPINE2/SF3B3/SGTA/SIRT2/SMAD3/SNRNP70/SNX12/SNX3/STYX/SUFU/TAF1/TIMP1/TIMP3/TLK2/TRIM39/UBAC2/UBE2G2/UBXN1/USP14/YOD1	62
MF	GO:0016279	protein-lysine N-methyltransferase activity	35/5983	60/17697	8.36e-05	0.00252587	0.00207473	ASH1L/ASH2L/CAMKMT/CXXC1/DOT1L/EHMT1/EZH1/ANTKMT/KMT2B/KMT2C/KMT2D/MEN1/CSKMT/EEF1AKMT3/EEF1AKMT1/NSD1/PRDM16/PRDM6/PRDM9/SETD1B/SETD2/SETD3/SETD4/SETD5/SETD6/KMT5A/SETDB1/SETDB2/SMYD3/SUV39H2/KMT5B/SUZ12/VCPKMT/WDR82/NSD2	35
BP	GO:0002244	hematopoietic progenitor cell differentiation	75/5905	166/18670	0.000164868	0.00254221	0.00193854	ABL1/ANLN/ARMC6/C12orf29/CHD2/CSF1R/DHX36/EIF2AK2/ERCC2/FNIP1/FSTL3/GATA3/HES1/ITCH/KITLG/LDB1/LIG4/LMO1/LMO2/MEOX1/METTL3/N4BP2L2/NFE2L2/NOTCH1/NUDT21/PDGFRB/PLD4/PLEK/PRRC2C/PSEN1/PSMA1/PSMA2/PSMA3/PSMA7/PSMB3/PSMB5/PSMB6/PSMB7/PSMB8/PSMB9/PSMC1/PSMC2/PSMC4/PSMC5/PSMC6/PSMD1/PSMD11/PSMD13/PSMD2/PSMD3/PSMD4/PSMD5/PSMD6/PSMD8/PSMD9/PSME1/PSME2/PSME4/PTPRZ1/PYGO1/REST/RRS1/SIN3A/SPI1/SRF/STON2/TCF…	75
BP	GO:0034612	response to tumor necrosis factor	129/5905	312/18670	0.000167298	0.00254309	0.00193922	ACTN4/ADAMTS13/ADAMTS7/AKAP12/AKT1/BIRC2/BIRC3/BRCA1/CACTIN/CARD14/CARD8/CASP3/CCL2/CCL23/CD14/CD27/CD58/CDIP1/CHI3L1/CHUK/CIB1/CLDN18/COMMD7/CPNE1/CYBA/DAB2IP/GSDME/DHX9/EDA/EDA2R/EDARADD/ERBIN/F2RL1/FOXO3/GATA3/GBP2/GBP3/GGT1/RACK1/GPER1/GPS2/GSTP1/HDAC4/HSPA1A/HSPA1B/IKBKG/ILK/INPP5K/KAT2A/LIMS1/LTA/LTBR/MAP2K7/MAP3K14/MAP3K5/MAPK1/NFE2L2/NFKBIA/NOL3/NPNT/NR1D1/OTULIN/PRKN/PIAS3/PIAS4/PSMA1/PS…	129
BP	GO:0006482	protein demethylation	20/5905	31/18670	0.000167046	0.00254309	0.00193922	HSF4/JARID2/JMJD6/KDM1A/KDM1B/KDM2A/KDM3A/KDM3B/KDM4A/KDM4B/KDM5A/KDM5B/KDM5C/KDM5D/KDM6B/KDM7A/PHF2/PHF8/PPME1/UTY	20
BP	GO:0006506	GPI anchor biosynthetic process	20/5905	31/18670	0.000167046	0.00254309	0.00193922	CWH43/DPM3/GPAA1/PGAP1/PGAP3/PIGA/PIGF/PIGG/PIGL/PIGM/PIGN/PIGO/PIGP/PIGQ/PIGS/PIGT/PIGU/PIGW/PIGX/PIGZ	20
BP	GO:0008214	protein dealkylation	20/5905	31/18670	0.000167046	0.00254309	0.00193922	HSF4/JARID2/JMJD6/KDM1A/KDM1B/KDM2A/KDM3A/KDM3B/KDM4A/KDM4B/KDM5A/KDM5B/KDM5C/KDM5D/KDM6B/KDM7A/PHF2/PHF8/PPME1/UTY	20
BP	GO:0050650	chondroitin sulfate proteoglycan biosynthetic process	20/5905	31/18670	0.000167046	0.00254309	0.00193922	B3GAT1/B3GAT3/BCAN/BGN/CHPF/CHST11/CHST3/CHST7/CHST9/CHSY1/CSGALNACT1/CSGALNACT2/CSPG4/CYTL1/DCN/DSE/NCAN/SLC35D1/VCAN/XYLT2	20
BP	GO:0071539	protein localization to centrosome	20/5905	31/18670	0.000167046	0.00254309	0.00193922	APC/BBS4/BICD1/C2CD3/CCDC14/CEP131/CEP192/CEP83/CSNK1D/DCTN2/GOLGB1/KIAA0753/MARK4/NEDD1/NSFL1C/NUDCD3/PCM1/PIBF1/SPAG5/STIL	20
CC	GO:0005770	late endosome	105/6104	256/19717	0.000388237	0.00255899	0.00164179	ANKRD13B/ANKRD13D/ANKRD27/ANXA2/ANXA6/ARL8A/ASTN2/ATP7A/BAIAP3/BST2/RMC1/CDIP1/CHMP1A/CHMP1B/CHMP2A/CHMP4A/CHMP4B/CLEC16A/CLTCL1/CTNS/CTSH/CYB561A3/DDIT3/DERL2/DYNC1LI2/EGFR/F2R/FYCO1/GJA1/GOSR2/HDAC6/HGS/HLA-DMA/HLA-DRB1/HLA-DRB5/HTT/IFITM3/IGF2R/KIDINS220/LAMP2/LAMTOR2/LAMTOR5/LAPTM4A/LDLR/LITAF/MAGI2/MAP2K2/MAPK1/MCOLN2/MICALL1/MITD1/MON1B/MTM1/MVB12A/MVB12B/NPC1/NSG1/NTRK1/OSBPL11/PIK3R4/PIKF…	105
CC	GO:0005811	lipid droplet	40/6104	81/19717	0.000395269	0.00258288	0.00165712	ABHD4/ABHD5/ACSL3/ALDH3B2/ANXA2/AQP7/ATG2A/CAV1/CIDEA/CIDEC/CTDNEP1/DFFA/DHRS3/EDA/FAF2/G0S2/GIMAP2/HILPDA/HSD3B7/IRAK1/LMLN/LPCAT1/LSS/METTL7A/NSDHL/OSBPL2/PLIN2/PLIN3/PLIN4/PLIN5/PNPLA2/PNPLA3/RAB5C/RAP1B/RDH10/SIGMAR1/SPAST/STARD13/TMEM135/TSC1	40
BP	GO:0016051	carbohydrate biosynthetic process	93/5905	214/18670	0.000170566	0.00258355	0.00197007	ADCYAP1R1/AGL/AKR1A1/AKT1/AKT2/ALDOA/ALDOC/AP2A1/ATF3/B3GALT1/B3GNT2/B4GALT5/CHST10/CHST11/CHST9/CLK2/CSGALNACT1/CSGALNACT2/DDB1/DGKQ/EGF/ENO1/ENO3/EP300/EPM2AIP1/ESRRB/EXTL2/EXTL3/FAM3A/FOXK2/FOXO1/FUT8/G6PC3/G6PD/GAPDHS/GCK/GOT1/GPER1/GYG1/GYG2/GYS1/GYS2/HAS1/HAS3/HRH1/HS2ST1/IMPA1/IMPA2/INPP5K/INSR/IRS1/IRS2/KAT2A/KAT2B/LEPR/MAEA/MST1/MTOR/NDST1/NR1D1/OGT/P2RY6/PER2/PFKFB1/PGAM2/PGD/PGK1/PGM1/…	93
BP	GO:0009166	nucleotide catabolic process	81/5905	182/18670	0.000171165	0.00258355	0.00197007	AAAS/PRXL2C/ADA/ADPGK/ALDOA/ALDOC/AMPD3/ARNT/CNP/DCTPP1/DDIT4/DERA/DNPH1/ECD/EIF6/ENO1/ENO3/ENTPD5/ESRRB/FOXK2/GALK1/GAPDHS/GCK/GCKR/HDAC4/HIF1A/HKDC1/INSR/ITPA/JMJD8/NCOR1/NEIL1/NT5C2/NT5E/NUDT16/NUDT3/NUDT4/NUDT7/NUP153/NUP155/NUP188/NUP205/NUP210/NUP214/NUP37/NUP43/NUP50/NUP85/NUP98/NUP58/NUP42/OGT/PDE4B/PDE5A/PDE7B/PDE8A/PDE9A/PFKFB1/PFKFB2/PFKFB3/PFKFB4/PFKL/PFKM/PFKP/PGAM2/PGK1/PGM1/PKM/PNP…	81
BP	GO:0030520	intracellular estrogen receptor signaling pathway	32/5905	58/18670	0.000171086	0.00258355	0.00197007	AR/ARID1A/AXIN1/BRCA1/CARM1/CNOT1/CNOT2/CYP7B1/DDRGK1/DDX17/DDX54/KANK2/KCTD6/KMT2D/MED1/NCOA6/PADI2/PAGR1/PARP1/RBFOX2/RBM14/CNOT9/SAFB/SRC/STRN3/TADA3/TAF7/UFL1/UFM1/UFSP2/WBP2/YAP1	32
BP	GO:0060541	respiratory system development	87/5905	198/18670	0.000172757	0.00260147	0.00198373	ACVR2B/ADA/ADAMTSL2/AIMP2/ATP7A/ATXN1L/BMPR1A/CCDC40/CELSR1/CHD7/CHI3L1/CIC/CREB1/CTNNB1/CTSH/CTSZ/DAG1/DHCR7/DISP1/DLG5/EDA/EGFR/EIF4EBP1/EP300/EPAS1/ERRFI1/FGF1/FGFR1/FGFR2/FGFRL1/FSTL3/GATA6/GLI2/GLI3/HEG1/HES1/HSPB11/HYDIN/ID1/JMJD6/LAMA1/LAMA5/LOXL3/LRP6/LTBP3/MAPK1/MME/MMP14/NFIB/NOS3/NOTCH1/PDGFA/PDGFRB/PDPN/PHEX/PLOD3/PPP1CA/PTN/RARG/RBPJ/RC3H2/RCN3/RDH10/RPGRIP1L/SFTPD/SKI/SLC7A11/SMAD2/…	87
BP	GO:0045088	regulation of innate immune response	179/5905	452/18670	0.000173818	0.00261132	0.00199125	ALPK1/APOE/APPL2/BIRC2/BIRC3/CACTIN/CADM1/CARD11/CARD9/CAV1/CD14/CD226/CDC37/CHUK/CLEC4A/CNOT7/COLEC12/CR1/CREBBP/CRK/CYBA/DAB2IP/TKFC/DDX58/DDX60/DHX9/DRD2/EP300/EPG5/ERBIN/F2RL1/FADD/FAM3A/FBXW11/FCER1G/FYN/GPS2/GRAMD4/HEXIM1/HMGB1/HPX/HSPA1A/HSPA1B/ICAM3/IFIH1/IFNAR2/IFNGR2/IKBKE/IKBKG/IRAK1/IRAK4/IRF3/IRF7/ITCH/LGR4/LILRA4/LILRB1/LRP8/LRRC14/LSM14A/LTF/LYN/MAP2K6/MAP3K1/MAPKAPK2/MAPKAPK3/CGAS…	179
MF	GO:0001046	core promoter sequence-specific DNA binding	28/5983	45/17697	8.88e-05	0.0026165	0.00214917	BAZ2A/CEBPB/FOS/GADD45A/H3-3A/H3-3B/HDAC1/KDM3A/MED1/NRF1/PAX6/POGZ/POU2F1/PRDM10/REST/RRN3/SMARCA4/SMARCB1/STAT1/TAF1C/TBP/TP53/UBTF/ZNF451/ZNF462/ZNF507/ZNF513/ZNF827	28
BP	GO:0000280	nuclear division	163/5905	407/18670	0.000175381	0.00262867	0.00200447	AAAS/AKAP8/AKAP8L/ANAPC1/ANAPC11/ANAPC4/ANLN/APC/ARHGEF10/ATM/AURKC/BCCIP/BMP7/BOD1/BRCA2/CALR/CCNE1/CD28/CDC14A/CDC14B/CDC23/CDK13/CDK5RAP2/CENPE/CEP192/CHEK2/CHMP1A/CHMP1B/CHMP2A/CHMP4A/CHMP4B/CHTF8/CLASP1/DIS3L2/DLGAP5/DMC1/DNMT3L/DRD3/DUSP1/EGF/EPS8/FBXO5/FBXW5/FLNA/FMN2/FZR1/GEN1/GOLGA2/HELQ/HIRA/HNRNPU/HSF1/HSPA1A/HSPA1B/HSPA2/IK/ING2/INSR/MARF1/KIF14/KIF18A/KIF23/KIF2C/KIF4A/KLHL22/KNTC1/K…	163
BP	GO:0003279	cardiac septum development	54/5905	112/18670	0.000176938	0.00263359	0.00200823	ACVR1/ANK2/BMP7/BMPR1A/CHD7/CRELD1/DCTN5/DHRS3/DNAH11/DNM2/ENG/FGFR2/FGFRL1/FRS2/FZD2/GATA3/GATA6/HECTD1/HEG1/HES1/HEY1/HEY2/HEYL/ID2/LTBP1/LUZP1/MAML1/MDM2/MDM4/MKS1/MYH10/NOS3/NOTCH1/NOTCH2/NPRL3/NRP1/PARVA/PAX8/PCSK5/RBM15/RBPJ/SALL1/SMAD4/SMAD6/SMO/SNX17/SUFU/TAB1/TGFB2/TGFBR1/TGFBR3/TP53/NSD2/ZBTB14	54
BP	GO:0006354	DNA-templated transcription, elongation	54/5905	112/18670	0.000176938	0.00263359	0.00200823	BRD4/CCAR2/CCNK/CCNT1/CDC73/CDK12/CDK13/CDK7/CDK9/CTR9/ELL/ELOF1/ELP4/ERCC2/ERCC3/ERCC6/GTF2F1/GTF2H2/GTF2H3/HNRNPU/HTATSF1/ELP1/IWS1/LDB1/MLLT1/NELFB/NELFCD/NELFE/PAF1/POLR1B/POLR1C/POLR1E/POLR2A/POLR2B/POLR2C/POLR2F/POLR2G/POLR2H/POLR2I/POLR2L/RECQL5/RNF8/SETD2/SUPT5H/SUPT6H/TAF1C/TBP/TCEA1/ELOA/ELOA2/UBTF/ZMYND11/ZNF326/ZNRD1	54
BP	GO:1903828	negative regulation of cellular protein localization	54/5905	112/18670	0.000176938	0.00263359	0.00200823	ABHD17A/ABHD17B/ABHD17C/ANGPT1/AP2M1/ASTN2/BAG3/BARD1/ILRUN/CHP1/CLDN18/COMMD1/CSK/DCLK1/DCLK2/DERL2/ERLEC1/RIPOR2/GOPC/GPM6B/INPP5E/INPP5K/INSIG1/KCNE1/LEPROT/LILRB4/LYPD1/LZTS2/MAPT/MDFIC/MFHAS1/NF1/NSFL1C/NUMB/OS9/OTUD7B/PICALM/PPFIA1/PPP2R5A/RAB23/RANGAP1/RHOQ/SAPCD2/SIN3A/SNX33/SUFU/TGFB1/TMBIM1/TMEM98/TP53INP2/TRIM29/UBAC2/UBE2G2/YOD1	54
BP	GO:0006294	nucleotide-excision repair, preincision complex assembly	19/5905	29/18670	0.000180375	0.00267238	0.00203781	CDK7/CETN2/CHD1L/CUL4A/CUL4B/DDB1/DDB2/ERCC2/ERCC3/GTF2H2/GTF2H3/PARP1/RAD23B/RPA1/RPA2/RPA3/UBB/UBC/XPA	19
BP	GO:0016577	histone demethylation	19/5905	29/18670	0.000180375	0.00267238	0.00203781	HSF4/JARID2/JMJD6/KDM1A/KDM1B/KDM2A/KDM3A/KDM3B/KDM4A/KDM4B/KDM5A/KDM5B/KDM5C/KDM5D/KDM6B/KDM7A/PHF2/PHF8/UTY	19
BP	GO:0046474	glycerophospholipid biosynthetic process	94/5905	217/18670	0.000181563	0.00268362	0.00204638	ABHD3/ABHD5/ACSL3/AGPAT3/GPAT4/ATM/CAPN2/CDS1/CHKA/CHKB/CPNE1/CSNK2A2/CWH43/DDHD1/DDHD2/DGKQ/DGKZ/DPM3/FGF2/GNPAT/GPAA1/HTR2B/IMPA1/INPP5E/INPP5F/INPP5K/INPPL1/LCAT/LPCAT1/LPIN1/LPIN2/MTM1/MTMR1/MTMR14/MTMR3/MTMR4/MTMR8/PCTP/PCYT1A/PCYT1B/PCYT2/PDGFA/PEMT/PGAP1/PGAP3/PI4K2A/PI4K2B/PI4KB/PIGA/PIGF/PIGG/PIGL/PIGM/PIGN/PIGO/PIGP/PIGQ/PIGS/PIGT/PIGU/PIGW/PIGX/PIGZ/PIK3C2A/PIK3C2B/PIK3R2/PIK3R3/PIK3R4…	94
BP	GO:0044773	mitotic DNA damage checkpoint	48/5905	97/18670	0.000181969	0.00268362	0.00204638	ATM/BTG2/CARM1/CDK5RAP3/CDKN1A/CHEK2/CLSPN/CNOT1/CNOT2/CNOT3/CNOT4/CNOT7/CNOT8/CRADD/DONSON/E2F7/EP300/FBXO31/GADD45A/GIGYF2/GTSE1/HMGA2/HUS1/MDC1/MDM2/MDM4/MRE11/MUC1/NEK11/PCBP4/PIDD1/PLAGL1/PML/PPP1R10/PRMT1/RBL2/RGCC/RPA2/CNOT9/SYF2/TAOK1/TAOK2/TAOK3/TIPIN/TNKS1BP1/TP53/ZNF385A/ZNF830	48
BP	GO:0019083	viral transcription	79/5905	177/18670	0.000182741	0.00268884	0.00205036	AAAS/CCNT1/CDK9/DHX9/EP300/GTF2F1/HDAC1/HMGA2/HPN/IFITM3/INPP5K/JUN/MDFIC/MON1B/NELFB/NELFCD/NELFE/NUCKS1/NUP153/NUP155/NUP188/NUP205/NUP210/NUP214/NUP37/NUP43/NUP50/NUP85/NUP98/NUP58/NUP42/POLR2A/POLR2B/POLR2C/POLR2F/POLR2G/POLR2H/POLR2I/POLR2L/POM121/POU2F3/RAE1/REST/RPL10/RPL11/RPL13/RPL22/RPL23A/RPL29/RPL37A/RPL38/RPLP1/RPLP2/RPS10/RPS11/RPS15/RPS16/RPS20/RPS23/RPS24/RPS25/RPS27/RPS29/RPS4X/R…	79
BP	GO:0035303	regulation of dephosphorylation	91/5905	209/18670	0.000183695	0.00269672	0.00205637	ANKLE2/B3GAT3/BOD1/BOD1L1/CALM3/CAMSAP3/CAMTA1/KNL1/CD33/CDCA2/CDK5RAP3/CEP192/CHP1/CRY2/DLC1/DRD2/EIF2AK2/ELL/FAM122A/FARP1/FKBP15/GNAI2/HTT/INPP5K/IQGAP1/MARF1/LGALS3/MAGI2/MFHAS1/MPHOSPH10/MTMR1/MTMR3/MTMR4/MTOR/MYOZ1/NPNT/NSMF/PCIF1/PDGFRB/PHACTR2/PHACTR3/PLEK/PPME1/PPP1R10/PPP1R14B/PPP1R14D/PPP1R15B/PPP1R16A/PPP1R1B/PPP1R26/PPP1R35/PPP1R9B/PPP2R1A/PPP2R1B/PPP2R2B/PPP2R2C/PPP2R2D/PPP2R3A/PPP2…	91
BP	GO:0006470	protein dephosphorylation	132/5905	321/18670	0.000187645	0.00274842	0.00209579	ANKLE2/B3GAT3/BOD1/BOD1L1/CALM3/CAMK2G/CAMTA1/CD33/CDC14A/CDC14B/CDC25A/CDCA2/CDKN3/CPPED1/CRY2/CTDNEP1/CTDSP1/CTDSP2/CTDSPL/CTDSPL2/DLC1/DLGAP5/DRD2/DUSP1/DUSP14/DUSP15/DUSP16/DUSP18/DUSP28/EIF2AK2/EYA1/EYA2/EYA4/FAM122A/FBXW11/GNAI2/HTT/ILKAP/LCK/LGALS3/LHPP/MAGI2/MDP1/MFHAS1/MTM1/MTMR1/MTMR14/MTMR3/MTMR4/MTMR8/MTOR/MYH3/MYOZ1/NCK1/NSMF/PDGFRB/PHACTR2/PHACTR3/PHLPP1/PHPT1/PLPP1/PLPP3/PPM1A/PPM1…	132
BP	GO:0051054	positive regulation of DNA metabolic process	98/5905	228/18670	0.00018945	0.00276856	0.00211115	AKT1/ATF7IP/ATM/BABAM1/BRCA1/BRCC3/CD28/CHTF8/CTNNB1/DBF4B/DDX11/DHX36/DHX9/DKC1/DNMT1/DNMT3L/DTX3L/E2F7/EGFR/ERCC2/ERCC6/EYA1/EYA2/EYA4/FAM168A/ABRAXAS1/TASOR/SHLD2/FGF2/FGFR1/FMN2/FOXM1/FUS/GLI2/HGF/HMBOX1/HMGB1/HNRNPA1/HSF1/JUN/KCTD13/RESF1/MAD2L2/MAP2K7/MAPK1/MAPKAPK5/MGMT/MMS19/MORC2/MRE11/NABP2/NPAS2/NUDT16/NVL/STN1/OTUD4/PARN/PARP1/PARP3/PARP9/PAXIP1/PDGFRB/PKIB/PML/POT1/PPP1R10/PRDM9/PRKC…	98
BP	GO:0045815	positive regulation of gene expression, epigenetic	34/5905	63/18670	0.000192719	0.00280358	0.00213786	APOBEC1/ARID1A/ATAD2/ATAD2B/BAZ1B/CTNNB1/DDX21/DEK/ELOF1/EP300/ERCC6/H1-2/KAT2A/KAT2B/KMT2B/MYBBP1A/MYO1C/PADI2/PHF2/PHF8/POLR1B/POLR1C/POLR1E/POLR2F/POLR2H/POLR2L/SMARCD1/SPHK2/TAF1C/TBP/TET1/WBP2/ZMIZ1/ZNRD1	34
BP	GO:0009649	entrainment of circadian clock	18/5905	27/18670	0.000192416	0.00280358	0.00213786	BHLHE40/CRTC1/CRY2/FBXL3/GNAQ/ID2/MTA1/NR2F6/PER1/PER2/PER3/PHLPP1/PML/PPP1CA/PPP1CB/PPP1CC/TP53/USP2	18
CC	GO:0044309	neuron spine	74/6104	171/19717	0.000435587	0.00282201	0.00181054	ABHD17A/ABHD17B/ABHD17C/ADGRB1/APBA2/APBA3/ARHGAP32/ARRB1/ASAP1/ATP1A2/CALB1/CAMK2A/CD3E/CNN3/CPEB4/CRYAB/CTNND1/CTTN/DLG4/DNAJB1/DNM2/DNM3/DRD2/DTNBP1/DVL1/EEA1/EEF2K/EPHA4/FARP1/FMR1/FUS/FXR1/GIPC1/GPER1/GPM6A/GRM3/HIP1R/ITGB1/ITPKA/ITSN1/MAPT/MT3/MYH10/NEDD4/NR1D1/NTRK2/OPHN1/OPRD1/P2RX4/PALM/PDE4B/PPP1CA/PPP1CC/PPP1R1B/PPP1R9A/PPP1R9B/PRKACA/PRRT2/PSMC2/PTK2/RAB8A/RGS14/RHOA/SEPTIN11/SHANK2/S…	74
BP	GO:0043406	positive regulation of MAP kinase activity	109/5905	258/18670	0.000194448	0.00282209	0.00215197	ADORA2B/AGER/AKAP13/ALK/ARRB1/C5/C5AR1/CD81/CHRNA7/CRK/CRKL/CSK/CSPG4/DAB2IP/DBNL/DVL2/DVL3/EGF/EGFR/EIF2AK2/EPHA4/ERBB2/ERCC6/ERN1/ERP29/F2R/FGD2/FGF1/FGF2/FGFR1/FRS2/FZD8/GADD45A/GADD45B/HACD3/HGF/HTR2B/IKBKG/ILK/INSR/IQGAP1/IRAK1/KIDINS220/KITLG/LAMTOR2/LPAR3/MAP2K2/MAP2K6/MAP2K7/MAP3K1/MAP3K11/MAP3K12/MAP3K14/MAP3K2/MAP3K5/MAP3K8/MAP4K1/MAP4K5/MAPK1/MAPK10/MAPK8IP3/MAPKAPK2/MAPKAPK3/MAPKAPK5/…	109
BP	GO:0030324	lung development	77/5905	172/18670	0.000194869	0.00282209	0.00215197	ACVR2B/ADA/ADAMTSL2/AIMP2/ATP7A/ATXN1L/BMPR1A/CCDC40/CELSR1/CHI3L1/CIC/CREB1/CTNNB1/CTSH/CTSZ/DAG1/DHCR7/DLG5/EGFR/EIF4EBP1/EP300/EPAS1/ERRFI1/FGF1/FGFR1/FGFR2/FSTL3/GATA6/GLI2/GLI3/HEG1/HES1/HSPB11/ID1/JMJD6/LAMA1/LAMA5/LOXL3/LTBP3/MAPK1/MME/MMP14/NFIB/NOS3/NOTCH1/PDGFA/PDGFRB/PDPN/PHEX/PLOD3/PPP1CA/PTN/RBPJ/RC3H2/RCN3/RDH10/SFTPD/SLC7A11/SMAD2/SOX9/SP3/SPARC/SPDEF/SPRY1/SPRY2/SREBF1/SRF/SRSF6/T…	77
MF	GO:0070412	R-SMAD binding	17/5983	23/17697	9.9e-05	0.00284555	0.00233731	DROSHA/FOS/JUN/MEN1/PARP1/PAX6/PMEPA1/PPM1A/RANBP3/RGCC/SMAD2/SMAD3/SMAD4/SMAD6/SMURF1/TRIM33/ZC3H3	17
BP	GO:1901292	nucleoside phosphate catabolic process	83/5905	188/18670	0.000198727	0.00285227	0.00217498	AAAS/PRXL2C/ADA/ADPGK/ALDOA/ALDOC/AMPD3/ARNT/CNP/DCTPP1/DDIT4/DERA/DNPH1/ECD/EIF6/ENO1/ENO3/ENPP3/ENTPD2/ENTPD5/ESRRB/FOXK2/GALK1/GAPDHS/GCK/GCKR/HDAC4/HIF1A/HKDC1/INSR/ITPA/JMJD8/NCOR1/NEIL1/NT5C2/NT5E/NUDT16/NUDT3/NUDT4/NUDT7/NUP153/NUP155/NUP188/NUP205/NUP210/NUP214/NUP37/NUP43/NUP50/NUP85/NUP98/NUP58/NUP42/OGT/PDE4B/PDE5A/PDE7B/PDE8A/PDE9A/PFKFB1/PFKFB2/PFKFB3/PFKFB4/PFKL/PFKM/PFKP/PGAM2/PGK1…	83
BP	GO:1902017	regulation of cilium assembly	31/5905	56/18670	0.00019837	0.00285227	0.00217498	ADAMTS16/ARHGAP35/ATG3/ATMIN/BBS4/CCDC151/CDK10/CEP135/CNTROB/CROCC/DNM2/DYNC2LI1/DYNLL1/DZIP1/FUZ/HAP1/HTT/IFT140/IFT88/MAK/MAP4/MARK4/MNS1/RABEP2/ENTR1/SDCCAG8/SEPTIN7/SEPTIN9/TAPT1/WRAP73/ZMYND10	31
BP	GO:0008156	negative regulation of DNA replication	24/5905	40/18670	0.000198262	0.00285227	0.00217498	ATG7/BCL6/BRCA2/CDAN1/CHEK2/DONSON/FBH1/FBXO5/HUS1/LIG3/MRE11/MSH3/MSH6/RAD17/S100A11/STAG2/TERF2/TIMELESS/TIPIN/TP53/TTF1/WAPL/ZNF830/ZRANB3	24
BP	GO:0035735	intraciliary transport involved in cilium assembly	24/5905	40/18670	0.000198262	0.00285227	0.00217498	CEP131/CLUAP1/DYNC2H1/DYNC2LI1/DYNLL1/DYNLRB1/HSPB11/IFT122/IFT140/IFT172/IFT22/IFT27/IFT43/IFT46/IFT57/IFT74/IFT81/IFT88/PCM1/SSX2IP/TTC26/WDR34/WDR35/WDR60	24
BP	GO:0043062	extracellular structure organization	168/5905	422/18670	0.000199892	0.00286259	0.00218286	ABCA1/ABCA7/ABI3BP/ABL1/ACSL3/ADAM12/ADAMTS3/ADAMTS9/ADAMTSL2/ADAMTSL4/ADTRP/AEBP1/AGRN/ANTXR1/ANXA2/APOE/APOM/ATP7A/ATXN1L/BCAN/BGN/BMP1/BMP7/BSG/CAPN1/CAPN2/CCDC80/CD44/CD47/CETP/CFLAR/CLASP1/COL11A1/COL11A2/COL16A1/COL1A2/COL23A1/COL27A1/COL28A1/COL4A2/COL4A5/COL5A2/COL5A3/COL6A1/COL6A2/COL9A2/COL9A3/COLGALT1/CREB3L1/CSGALNACT1/CST3/CTRB1/DAG1/DCN/DDR1/DDR2/DGAT1/DNAJB6/EFEMP2/EGFLAM/ELN/EMILI…	168
BP	GO:0009648	photoperiodism	17/5905	25/18670	0.000202151	0.0028821	0.00219773	AANAT/BHLHE40/CRTC1/CRY2/FBXL3/ID2/MTA1/NR2F6/PER1/PER2/PER3/PML/PPP1CA/PPP1CB/PPP1CC/TP53/USP2	17
BP	GO:2000104	negative regulation of DNA-dependent DNA replication	17/5905	25/18670	0.000202151	0.0028821	0.00219773	ATG7/BCL6/BRCA2/CHEK2/DONSON/FBH1/FBXO5/LIG3/MRE11/MSH3/MSH6/STAG2/TERF2/TIMELESS/TIPIN/ZNF830/ZRANB3	17
BP	GO:0006024	glycosaminoglycan biosynthetic process	53/5905	110/18670	0.000206566	0.00293854	0.00224076	AGRN/ANGPT1/AP2A1/B3GAT3/B3GNT2/B4GALT4/B4GALT5/BCAN/BGN/CHPF/CHST1/CHST11/CHST3/CHST5/CHST6/CHST7/CHST9/CHSY1/CSGALNACT1/CSGALNACT2/CSPG4/DCN/DSE/EGF/EXTL2/EXTL3/GPC2/GPC4/GPC5/HAS1/HAS3/HEXA/HS2ST1/HS3ST3A1/HS3ST3B1/HS3ST5/HSPG2/NCAN/NDST1/PDGFRB/PRELP/SDC2/SDC3/SDC4/SLC35D1/SLC35D2/ST3GAL1/ST3GAL2/ST3GAL4/TGFB1/UST/VCAN/XYLT2	53
BP	GO:0032388	positive regulation of intracellular transport	93/5905	215/18670	0.000208205	0.00294969	0.00224926	ADORA2B/AKT2/ANP32B/ANXA2/ARIH2/ATG13/ATP2A1/B3GAT3/BAG3/BCAS3/C2CD5/CACNB2/CAMK1/CAPN10/CD81/CEP131/CHP1/CHRM1/CIB1/CSNK2A2/CTDSPL2/DHX9/DMAP1/DYNC1H1/ECT2/EHD2/ERBB2/EZR/FCER1G/FEZ1/FLNA/FYN/GLI3/GTSE1/HDAC3/HPS4/HSPA1L/HUWE1/JUP/KIF5B/LDLRAP1/LEPROT/BORCS5/MAPK1/MDM2/MICALL2/MSN/MYO1C/NEDD4/NPEPPS/NUMA1/OAZ2/PRKN/PCM1/PDCD5/PIK3R2/PPM1A/PRKACA/PRR5L/PSEN1/PTPN23/RAB29/RAPGEF3/RBM22/RBM27/RDX/R…	93
BP	GO:0006359	regulation of transcription by RNA polymerase III	16/5905	23/18670	0.000208267	0.00294969	0.00224926	AR/BRCA1/BRF1/BRF2/CHD8/DHX36/ELL/ICE2/MTOR/NAB2/POLR3C/POLR3F/RPTOR/ZNF143/ZNF345/ZNF76	16
BP	GO:2000737	negative regulation of stem cell differentiation	15/5905	21/18670	0.000209141	0.00295555	0.00225374	CDK12/CDK13/ESRRB/HES1/HNRNPU/N4BP2L2/NELFB/NFE2L2/NOTCH1/REST/STAT3/TRIM6/WNT3A/YAP1/ZFP36L2	15
BP	GO:0007179	transforming growth factor beta receptor signaling pathway	87/5905	199/18670	0.000212687	0.00298725	0.00227791	ACVR1/ACVR2B/ADAMTSL2/AMHR2/APPL2/ARHGEF18/BAMBI/BCL9L/BMPR1A/BMPR1B/CAV1/CBL/CD109/CGN/CHST11/CIDEA/COL1A2/CREB1/CREBBP/DKK3/DNM2/DUSP15/EMILIN1/ENG/EP300/FERMT2/FNTA/FOS/FUT8/GDF9/GIPC1/GLG1/GOT1/HIPK2/HSPA1A/HTRA1/HTRA3/ID1/ING2/ITGB5/JUN/LEMD3/LTBP1/LTBP2/LTBP3/MEN1/MTMR4/NPNT/ONECUT1/PARD3/PARP1/PBLD/PDPK1/PMEPA1/PML/PPM1A/PRDM16/PTK2/PXN/RHOA/SKI/SMAD1/SMAD2/SMAD3/SMAD4/SMAD5/SMAD6/SMAD9/SM…	87
BP	GO:0120034	positive regulation of plasma membrane bounded cell projection assembly	49/5905	100/18670	0.000212274	0.00298725	0.00227791	AGRN/ANLN/APC/ARAP1/ARHGAP35/ATMIN/ATP7A/BBS4/BCAS3/CDC42EP1/CDC42EP4/CEP135/CROCC/DEF8/DNM2/DNM3/DPYSL3/DYNLL1/DZIP1/EPS8/EPS8L2/F2RL1/RIPOR2/FMR1/FUZ/GPM6A/HAP1/HDAC4/HTT/MARK4/MNS1/MTOR/NCKAP1/NRP1/PALM/RHOQ/ENTR1/SEPTIN7/SEPTIN9/SRF/TAPT1/TENM2/TGFB3/TGFBR1/WASF2/WASL/WRAP73/ZMYND10/ZMYND8	49
BP	GO:1903076	regulation of protein localization to plasma membrane	47/5905	95/18670	0.000212778	0.00298725	0.00227791	ACSL3/AKT1/ANXA13/AP2M1/AR/ARHGEF16/CIB1/CNPY4/CSK/DPP10/EGFR/EPHA2/EZR/RACK1/GOPC/GPER1/ITGB1/KIF5B/LDLRAP1/LGALS3/LRP1/LYPD1/MMP14/NUMB/PDPK1/PICALM/PPFIA1/PPP2R5A/PTPN9/RAB11FIP2/RAMP3/RANGRF/RER1/RHOQ/SORBS1/SPTBN1/SQSTM1/STX7/STX8/TGFB1/TMBIM1/TREM2/VAMP8/VPS4A/VTI1B/WNK3/WNT3A	47
CC	GO:0042641	actomyosin	39/6104	79/19717	0.000468395	0.00300884	0.0019304	ABLIM1/ACTN4/BAG3/CDC42BPA/CDC42BPB/CNN2/CYBA/DAAM1/DCTN4/FAM107A/FERMT2/FHL3/FHOD1/HDAC4/ILK/KAT2B/LDB3/LPP/MICALL2/MYH10/MYH14/MYH9/MYLK/NEBL/PDCD6IP/PDLIM1/PDLIM3/PDLIM5/PDLIM7/PTK2/PXN/ROR1/SEPTIN11/SEPTIN7/SEPTIN9/SH2B2/SORBS1/TRIP6/WDR1	39
BP	GO:0044766	multi-organism transport	38/5905	73/18670	0.000224967	0.00311754	0.00237726	AAAS/BST2/CAV1/EPS15/FMR1/KPNA2/KPNA3/KPNA6/KPNB1/MVB12A/MVB12B/NMT2/NUP153/NUP155/NUP188/NUP205/NUP210/NUP214/NUP37/NUP43/NUP50/NUP85/NUP98/NUP58/NUP42/POM121/RAB29/RAE1/SEC13/TCP1/THOC2/TPR/TRIM15/UBAP1/UBB/UBC/VPS37C/XPO1	38
BP	GO:0072401	signal transduction involved in DNA integrity checkpoint	38/5905	73/18670	0.000224967	0.00311754	0.00237726	ATM/BABAM1/BRCA1/BRCC3/BTG2/CARM1/CDC14B/CDKN1A/CHEK2/CNOT1/CNOT2/CNOT3/CNOT4/CNOT7/CNOT8/CRADD/E2F7/EP300/ABRAXAS1/FZR1/GADD45A/GTSE1/MDM2/MDM4/MUC1/PCBP4/PIDD1/PLAGL1/PLK1/PML/PRMT1/RBL2/RGCC/CNOT9/TNKS1BP1/TP53/UIMC1/ZNF385A	38
BP	GO:0072422	signal transduction involved in DNA damage checkpoint	38/5905	73/18670	0.000224967	0.00311754	0.00237726	ATM/BABAM1/BRCA1/BRCC3/BTG2/CARM1/CDC14B/CDKN1A/CHEK2/CNOT1/CNOT2/CNOT3/CNOT4/CNOT7/CNOT8/CRADD/E2F7/EP300/ABRAXAS1/FZR1/GADD45A/GTSE1/MDM2/MDM4/MUC1/PCBP4/PIDD1/PLAGL1/PLK1/PML/PRMT1/RBL2/RGCC/CNOT9/TNKS1BP1/TP53/UIMC1/ZNF385A	38
BP	GO:1902579	multi-organism localization	38/5905	73/18670	0.000224967	0.00311754	0.00237726	AAAS/BST2/CAV1/EPS15/FMR1/KPNA2/KPNA3/KPNA6/KPNB1/MVB12A/MVB12B/NMT2/NUP153/NUP155/NUP188/NUP205/NUP210/NUP214/NUP37/NUP43/NUP50/NUP85/NUP98/NUP58/NUP42/POM121/RAB29/RAE1/SEC13/TCP1/THOC2/TPR/TRIM15/UBAP1/UBB/UBC/VPS37C/XPO1	38
BP	GO:0035329	hippo signaling	23/5905	38/18670	0.000223755	0.00311754	0.00237726	AMOT/AMOTL1/CASP3/DCHS1/DLG5/DVL2/LATS2/LIMD1/MARK3/MOB1A/NEK8/NF2/NPHP4/STK3/TEAD1/TEAD2/TEAD3/TJP1/TJP2/WWC1/WWC3/WWTR1/YAP1	23
BP	GO:0046825	regulation of protein export from nucleus	23/5905	38/18670	0.000223755	0.00311754	0.00237726	AKAP8L/ANP32B/BAG3/BARD1/CAMK1/CTDSPL2/DNAJC27/GTSE1/IWS1/MDM2/PPM1A/PRKACA/RANGAP1/RAPGEF3/RBM22/SETD2/SUPT6H/TCF7L2/TP53/TPR/UHMK1/XPO1/XPO4	23
CC	GO:0043197	dendritic spine	73/6104	169/19717	0.00050587	0.00322226	0.00206733	ABHD17A/ABHD17B/ABHD17C/ADGRB1/APBA2/APBA3/ARHGAP32/ARRB1/ASAP1/ATP1A2/CALB1/CAMK2A/CD3E/CNN3/CPEB4/CRYAB/CTNND1/CTTN/DLG4/DNAJB1/DNM2/DNM3/DRD2/DTNBP1/DVL1/EEF2K/EPHA4/FARP1/FMR1/FUS/FXR1/GIPC1/GPER1/GPM6A/GRM3/HIP1R/ITGB1/ITPKA/ITSN1/MAPT/MT3/MYH10/NEDD4/NR1D1/NTRK2/OPHN1/OPRD1/P2RX4/PALM/PDE4B/PPP1CA/PPP1CC/PPP1R1B/PPP1R9A/PPP1R9B/PRKACA/PRRT2/PSMC2/PTK2/RAB8A/RGS14/RHOA/SEPTIN11/SHANK2/SHISA6…	73
BP	GO:0045089	positive regulation of innate immune response	153/5905	381/18670	0.000235068	0.00324353	0.00247334	ALPK1/APPL2/BIRC2/BIRC3/CACTIN/CADM1/CARD11/CARD9/CAV1/CD14/CD226/CHUK/CLEC4A/COLEC12/CREBBP/CYBA/DAB2IP/TKFC/DDX58/DDX60/DHX9/EP300/EPG5/ERBIN/F2RL1/FADD/FBXW11/FCER1G/FYN/GPS2/GRAMD4/HEXIM1/HMGB1/HPX/HSPA1A/HSPA1B/ICAM3/IFIH1/IKBKE/IKBKG/IRAK1/IRAK4/IRF3/IRF7/ITCH/LGR4/LILRA4/LRRC14/LSM14A/LTF/LYN/MAP2K6/MAP3K1/MAPKAPK2/MAPKAPK3/CGAS/MED1/MFHAS1/MUC1/MUC16/MUC4/MUC6/NFKBIA/NLRC5/NOD1/NPLOC4/NR1…	153
MF	GO:0008757	S-adenosylmethionine-dependent methyltransferase activity	75/5983	155/17697	0.000116215	0.00326233	0.00267965	ARMT1/ASH1L/ASH2L/BMT2/TRMO/CAMKMT/CARM1/CMTR1/CMTR2/CXXC1/DIMT1/DNMT1/DNMT3A/DNMT3B/DOT1L/DPH5/EHMT1/EMG1/EZH1/ANTKMT/FBL/FTSJ1/FTSJ3/KMT2B/KMT2C/KMT2D/MEN1/CSKMT/METTL14/EEF1AKMT3/METTL2A/METTL2B/METTL3/EEF1AKMT1/NOP2/NSD1/NSUN2/NSUN6/PCIF1/PCMTD2/PEMT/PRDM16/PRDM6/PRDM9/PRMT1/PRMT2/PRMT3/PRMT7/RRNAD1/RRP8/SETD1B/SETD2/SETD3/SETD4/SETD5/SETD6/KMT5A/SETDB1/SETDB2/SMYD3/SUV39H2/KMT5B/SUZ12/THUMPD…	75
BP	GO:1902850	microtubule cytoskeleton organization involved in mitosis	61/5905	131/18670	0.000237967	0.00327651	0.00249848	AAAS/ACTL8/ACTR1A/ARHGEF10/INTS13/AURKC/BCCIP/CDK5RAP2/CENPE/CEP192/CHEK2/CHMP1A/CHMP1B/CHMP2A/CHMP4B/CLASP1/DCTN2/DYNC1H1/EFHC1/FLNA/GOLGA2/GPSM2/HNRNPU/HSPA1A/HSPA1B/HTT/KIF23/KIF4A/KPNB1/MAP4/MISP/MYBL2/NDC80/NDE1/NSFL1C/NUMA1/PARP3/PAX6/PIBF1/PLK1/PTPA/RAE1/RCC1/RHOA/SAPCD2/SBDS/SETD2/SPAST/SPRY1/SPRY2/STAG2/STIL/SUN2/TACC3/TPR/TPX2/TUBG1/TUBG2/WRAP73/ZNF207/ZW10	61
BP	GO:0071156	regulation of cell cycle arrest	52/5905	108/18670	0.000241179	0.00331364	0.00252679	AKT2/ATM/BRCA1/BTG2/CALR/CARM1/CCNK/CDK4/CDK9/CDKN1A/CHEK2/CNOT1/CNOT2/CNOT3/CNOT4/CNOT7/CNOT8/CRADD/DAB2IP/E2F7/EP300/FAP/FOXM1/GADD45A/GATA6/GPER1/GTSE1/HMGA2/HMGN5/ID2/MDM2/MDM4/MED25/MUC1/MYBBP1A/PCBP4/PIDD1/PLAGL1/PML/PRKACA/PRMT1/RBL2/RGCC/CNOT9/RRP8/TGFB1/TNKS1BP1/TP53/TP73/ZBTB17/ZNF268/ZNF385A	52
MF	GO:0030674	protein binding, bridging	81/5983	170/17697	0.000122604	0.00336163	0.00276121	ACTL8/ACTR1A/ADAP2/AMFR/ANK2/ANXA1/AP2A1/AP2M1/ARHGAP4/ARRB1/ARRDC1/BFAR/BICD1/BICD2/BLNK/CAV1/CBX5/CD28/CHN1/CNKSR1/CNTLN/COL11A1/COL11A2/COL1A2/CRADD/CRK/CRKL/DDB1/DDX20/DET1/DOK2/DVL2/ERCC2/EVPL/FLRT2/FRS2/FSCN2/GAB1/GAS2L1/GATAD2A/GRAP/HCFC1/HIP1/HIP1R/HSPA8/IRS1/LASP1/LAT/LDLRAP1/MAPT/MEN1/MLPH/MMS19/NCK1/NCK2/NEFH/NMD3/NUFIP1/OBSL1/PSMC6/RAD50/RBM14/RPTOR/SH2B1/SH2B2/SH3BGR/SH3BP2/SHB/SHC1/…	81
BP	GO:2000177	regulation of neural precursor cell proliferation	44/5905	88/18670	0.000247231	0.00338955	0.00258468	ADGRG1/APPL2/BTG2/CDH2/CTNNB1/CTSZ/CX3CR1/DCT/DRD2/EGF/FLNA/FOXO1/FOXO3/GLI2/GLI3/GNAI2/GPR37L1/HIF1A/ID2/ILK/KCTD11/KDM1A/CIP2A/LYN/MDK/NF1/NF2/NOTCH1/NR2E1/PAX6/DISP3/PTN/PTPRZ1/RHOA/SIRT2/SIX3/SLC6A4/SMARCD3/SMO/TGFB1/TP53/VEGFA/VEGFC/WNT3A	44
CC	GO:0005788	endoplasmic reticulum lumen	123/6104	309/19717	0.000548623	0.00346547	0.00222337	ADAMTS13/ADAMTS7/ADAMTSL4/ALG12/APOE/ARSA/ARSB/ARSD/ARSL/ARSF/ARSJ/CALR/CASQ1/CD4/CDH2/CERCAM/CHRDL1/CLU/COL11A1/COL11A2/COL16A1/COL1A2/COL20A1/COL21A1/COL23A1/COL27A1/COL28A1/COL4A2/COL4A5/COL5A2/COL5A3/COL6A1/COL6A2/COL9A2/COL9A3/COLGALT1/COLGALT2/CP/CRTAP/CSF1/CST3/CTSZ/DAG1/DNAJC3/EDEM3/EOGT/ERLEC1/ERP29/ESD/EVA1A/F10/F5/F8/F9/FAM20C/FKBP7/FN1/FSTL1/FSTL3/GANAB/GIP/GPX7/H6PD/IGFBP7/JMJD8/POGL…	123
CC	GO:0000922	spindle pole	71/6104	164/19717	0.000554243	0.00347203	0.00222758	AAAS/AUNIP/AURKC/BCCIP/BIRC6/BOD1/BOD1L1/BRCC3/SPOUT1/CALM3/CDC14A/CDC14B/CDK5RAP2/CEP104/CEP128/CEP63/CEP95/CTNNB1/DCTN4/DDX11/DLGAP5/EFHC1/FAM161A/FBF1/GOLGA2/GPSM2/HAUS1/HAUS8/HNRNPU/HSF1/IK/IKBKG/KATNA1/KATNBL1/KLHL21/KLHL22/KNTC1/LATS2/MAD1L1/MISP/NDE1/NEDD1/NEK6/NSFL1C/NUMA1/PLEKHG6/PLK1/POC1B/PPP2CB/RAD21/RAE1/RASSF1/RGS14/SBDS/SGO1/SPAG5/STAG2/TACC3/TMEM201/TOPORS/TPX2/TTC28/TUBG1/TUBGCP2…	71
CC	GO:0032838	plasma membrane bounded cell projection cytoplasm	87/6104	208/19717	0.000563404	0.00347204	0.00222758	ADA/AP3B1/AP3B2/AP3D1/ARL13B/ARL8A/ARMC4/ATG14/ATG7/BBS1/BLOC1S3/CCDC114/CCDC151/CCDC40/CEP162/CFAP44/CFAP46/DLG4/DNAH11/DNAH17/DNAH3/DNAH7/DNAH9/DNAI1/DNAI2/DNAL1/DNALI1/DST/DTNBP1/DYNC1H1/DYNC2H1/DYNC2LI1/DYNLL1/EFHC1/FLOT2/FMR1/GABARAP/GAS8/GLI2/GLI3/HAP1/HIF1A/HIP1R/HNRNPU/HSPB1/HYDIN/IFT140/IFT172/IFT57/INPP5E/IQCA1/KIF19/KIF1A/KIF1C/KIF4A/KIF5A/KIF5B/MAK/MAP4/MAPK1/MAPK8IP3/MAPT/MNS1/PIK3R4…	87
CC	GO:0005844	polysome	36/6104	72/19717	0.000561428	0.00347204	0.00222758	AGO2/BTF3/CALR/DHX9/DIS3L2/EIF2AK4/EIF2S1/EIF3H/EIF4B/EIF4G1/FMR1/FUS/FXR1/GCN1/LARP1/LARP4/LARP4B/LIN28A/MCRS1/MSI1/MSI2/MYH10/NAA35/NAA38/NUFIP2/PSMA1/RPL11/RPL38/RPS23/RPS29/RPS4X/RPS4Y1/RWDD1/UNK/VBP1/VIM	36
BP	GO:0007411	axon guidance	115/5905	276/18670	0.000255961	0.00350176	0.00267025	AGRN/ALCAM/ARHGAP35/B3GNT2/BMP7/BMPR1B/BOC/BSG/CDH4/CHL1/CHN1/CRMP1/CSF1R/CYFIP2/DAG1/DOK2/DOK5/DPYSL2/DRAXIN/DVL1/EFNA2/EFNA4/EFNA5/EFNB1/EFNB2/EPHA2/EPHA4/EPHA6/EPHB1/EPHB4/ERBB2/ETV1/EZR/NIBAN2/FEZ1/FLRT2/FRS2/FYN/GAB1/GATA3/GBX1/GFRA3/GLI2/GLI3/IGSF9/IRS2/ANOS1/KIF5A/KLF7/LAMA1/LAMB2/LGI1/LGR6/LHX4/LMX1A/LRP1/MAPK1/MAPK7/MATN2/MYH10/MYPN/NCAM1/NEO1/NFIB/NR4A3/NRCAM/NRP1/NRXN1/NTN1/NTNG2/NTRK1…	115
MF	GO:0016278	lysine N-methyltransferase activity	35/5983	61/17697	0.000132603	0.00355317	0.00291854	ASH1L/ASH2L/CAMKMT/CXXC1/DOT1L/EHMT1/EZH1/ANTKMT/KMT2B/KMT2C/KMT2D/MEN1/CSKMT/EEF1AKMT3/EEF1AKMT1/NSD1/PRDM16/PRDM6/PRDM9/SETD1B/SETD2/SETD3/SETD4/SETD5/SETD6/KMT5A/SETDB1/SETDB2/SMYD3/SUV39H2/KMT5B/SUZ12/VCPKMT/WDR82/NSD2	35
BP	GO:0045071	negative regulation of viral genome replication	32/5905	59/18670	0.00026116	0.00355775	0.00271294	APOBEC3C/APOBEC3G/BANF1/BST2/BTBD17/CCNK/EIF2AK2/EIF2AK4/FAM111A/TASOR/HMGA2/IFIT5/IFITM1/IFITM2/IFITM3/ILF3/INPP5K/ISG20/RESF1/LTF/MORC2/OAS1/OAS3/OASL/PRKN/PLSCR1/SETDB1/TNIP1/TRIM28/TRIM6/ZC3H12A/ZC3HAV1	32
BP	GO:0046847	filopodium assembly	32/5905	59/18670	0.00026116	0.00355775	0.00271294	AGRN/ARAP1/ARHGEF4/BCAS3/CAPZB/DNM3/DPYSL3/EZR/RIPOR2/FGD1/FGD2/FGD4/FGD5/FGD6/FMR1/GPM6A/ITGA6/MYO10/NRP1/PALM/PPP1R9A/PPP1R9B/RAB5A/RHOQ/SPATA13/SRF/TENM2/TGFB3/TGFBR1/TTYH1/WASL/ZMYND8	32
BP	GO:0006165	nucleoside diphosphate phosphorylation	62/5905	134/18670	0.000264386	0.0035865	0.00273486	AAAS/PRXL2C/ADPGK/AK1/ALDOA/ALDOC/ARNT/DDIT4/ECD/EIF6/ENO1/ENO3/ENTPD5/ESRRB/FOXK2/GALK1/GAPDHS/GCK/GCKR/HDAC4/HIF1A/HKDC1/INSR/JMJD8/NCOR1/NME5/NUP153/NUP155/NUP188/NUP205/NUP210/NUP214/NUP37/NUP43/NUP50/NUP85/NUP98/NUP58/NUP42/OGT/PFKFB1/PFKFB2/PFKFB3/PFKFB4/PFKL/PFKM/PFKP/PGAM2/PGK1/PGM1/PKM/POM121/PPARA/PRKAG1/PSEN1/RAE1/SEC13/STAT3/TP53/TPR/ZBTB20/ZBTB7A	62
BP	GO:0018210	peptidyl-threonine modification	62/5905	134/18670	0.000264386	0.0035865	0.00273486	ACVR1/GRK2/AKT1/AXIN1/BMP7/CAD/CADM4/CALM3/CAMK2A/CDC42BPA/CDC42BPB/CDK10/CHI3L1/CLK1/CSNK1A1/CSNK1D/CSNK1G2/CSNK2A2/DDIT4/DGKQ/DYRK1A/DYRK1B/DYRK4/EGF/EIF4G1/GALNT16/GALNT2/HIPK2/HIPK3/INPP5K/MAP3K12/MAPK1/MAPK8/MARK2/MTOR/OXSR1/PARD3/PDPK1/PKN1/PLK1/PRKACA/PRKCA/PRKD1/PRKD2/RIPK2/RPTOR/SIRT2/SPHK1/SPRED1/SPRED2/SPRY2/STOX1/TAF1/TGFB1/TGFBR1/TNKS1BP1/TRIM6/TTBK1/UBE2K/ULK1/DCAF1/WNK3	62
CC	GO:0001650	fibrillar center	59/6104	132/19717	0.000597757	0.00359603	0.00230713	AGER/ARHGAP32/CCDC137/CDCA7L/CDK12/COIL/DDX11/DDX46/DKC1/EEF1D/ESRRA/EZR/FAM111A/FBL/FOXJ2/GAR1/HEATR1/HERC4/ICK/IMP4/INO80C/IP6K1/IP6K2/KDM4A/KDM5D/MAP3K14/MBD6/MLLT1/MRI1/NFIB/NFIC/NUFIP1/STN1/PAFAH1B2/PEX14/PLRG1/POLR1E/POLR2F/PRMT7/RAE1/RAI14/RPP38/RREB1/RRS1/SAMD4A/SELENBP1/SMARCB1/STOX1/SUPT20H/TAF1C/TAF4B/TFCP2L1/TOP1/UBTF/USO1/DCAF1/WDR33/YY1AP1/ZNF415	59
CC	GO:0045335	phagocytic vesicle	59/6104	132/19717	0.000597757	0.00359603	0.00230713	ABCA1/ACTG1/ANXA11/APPL2/ATG14/ATP6V0A4/ATP6V0E1/ATP7A/CALR/CDC42EP4/CYBA/DNM2/GSN/HLA-A/HLA-B/INPP5B/ITGAV/ITGB5/KIF16B/KIF5B/LAMP2/LTF/MYO1C/NCF1/NCF2/PDIA3/PIK3R4/PLD4/RAB10/RAB11B/RAB20/RAB22A/RAB23/RAB31/RAB34/RAB5A/RAB8A/RAB9A/RILP/SEC22B/SLC11A1/SNAP23/SNX3/STX6/STX8/STXBP2/STXBP3/SYT11/TAP1/TAPBP/TLR9/PIP4P2/PIP4P1/UNC93B1/VAMP3/VAMP8/VIM/VPS26B/WAS	59
CC	GO:0030990	intraciliary transport particle	17/6104	27/19717	0.000595759	0.00359603	0.00230713	CLUAP1/DYNC2LI1/HSPB11/IFT122/IFT140/IFT172/IFT22/IFT27/IFT43/IFT46/IFT57/IFT74/IFT81/IFT88/TTC21A/TTC26/WDR35	17
BP	GO:0000082	G1/S transition of mitotic cell cycle	116/5905	279/18670	0.000267025	0.00361468	0.00275635	ACVR1/AIF1/AKT1/ANXA1/ATM/BRD4/BRD7/BTG2/BTN2A2/CACUL1/CAMK2A/CARM1/CCL2/CCND3/CCNE1/CDC25A/CDC34/CDC73/CDK10/CDK2AP2/CDK4/CDK7/CDKN1A/CDKN3/CHEK2/CNOT1/CNOT2/CNOT3/CNOT4/CNOT7/CNOT8/CRADD/CTDSP1/CTDSP2/CTDSPL/CUL2/CUL4A/CUL4B/CUL5/DCUN1D3/DDX3X/DHFR/E2F7/ECD/EGFR/EIF4EBP1/EIF4G1/EP300/ESRRB/FAM107A/FBXO31/FBXO5/FBXO7/GADD45A/GIGYF2/GSPT1/GTSE1/ID2/ID4/ITGB1/JADE1/KANK2/KIF14/LATS2/MAX/MCM4/MCM5/…	116
CC	GO:0014069	postsynaptic density	128/6104	324/19717	0.000611623	0.00365047	0.00234206	ABHD17A/ABHD17B/ABHD17C/ABI1/ABR/ADD1/ADD3/ADGRB1/AKAP9/ARFGAP1/ARHGAP32/ARRB1/ATP2B2/BAALC/BCAS1/BCR/INSYN1/CACNG4/CAMK1/CAMK2A/CDH2/CHRM1/CNKSR2/CNN3/CPEB3/CPEB4/CRTC1/CRYAB/CTNNA2/CTNNB1/CTNND1/CTNND2/DBNL/DCLK1/DGKZ/DLG4/DLG5/DLGAP2/DNAJB1/DNM2/DNM3/DRD2/DRD3/DROSHA/DTNBP1/DVL1/EEF2K/EFNB2/EIF3A/EPHA4/EPS8/ERBB4/FMR1/FXR1/FYN/GOPC/GPER1/GPHN/GRID1/GRIN2C/GRIN2D/GRM3/HIP1R/HNRNPA3/HOMER2/HOMER…	128
MF	GO:0051015	actin filament binding	92/5983	198/17697	0.000140282	0.00367538	0.00301893	ABL1/ABLIM1/ACTN4/ADD1/ADD3/ADSS1/AIF1/AIF1L/ANTXR1/ANXA6/ARPC1B/ARPC5L/AVIL/CACNB2/CAMSAP3/CAPG/CAPZA1/CAPZA2/CAPZB/CLMN/CORO2B/COTL1/CTNNA2/CTNNAL1/CTTN/DBNL/EGFR/EZR/FERMT2/FLII/FLNA/FSCN2/GSN/HIP1/HIP1R/LASP1/MACF1/MICALL2/MISP/AFDN/MYBPC1/MYBPC2/MYH10/MYH11/MYH14/MYH15/MYH3/MYH7B/MYH9/MYL4/MYO10/MYO1A/MYO1C/MYO1E/MYO6/MYO7B/MYOM1/MYOM2/MYOM3/NEB/NEBL/OBSL1/PLS3/POF1B/PPP1R9A/PPP1R9B/PSTPIP1/…	92
BP	GO:2001234	negative regulation of apoptotic signaling pathway	98/5905	230/18670	0.000276759	0.00373857	0.00285083	ACKR3/ACVR1/AKT1/AR/AVP/BCL2L12/BIRC6/BRCA1/CAAP1/CCAR2/CD44/CFLAR/CLU/CREB3/CREB3L1/CSNK2A2/CTNNB1/CTTN/CX3CR1/DDX3X/ENO1/EYA1/EYA2/EYA4/FADD/FAIM/FAS/FYN/GCLC/GCLM/GNAI2/GRINA/GSTP1/HDAC1/HGF/HIF1A/HSPA1A/HSPA1B/HSPB1/HTT/ING2/ITGA6/ITGAV/ITPRIP/KDM1A/LGALS3/LMNA/MAPK7/MARCHF7/MAZ/MCL1/MDM2/MNT/MUC1/NFE2L2/NLE1/NME5/NOC2L/NOL3/NOS3/NRP1/PRKN/PEA15/PHIP/PLAUR/PSEN1/PTPN1/PTTG1IP/QARS1/RAF1/RELA/…	98
BP	GO:0038127	ERBB signaling pathway	65/5905	142/18670	0.00027757	0.00374166	0.00285318	ABL1/AKT1/ARAP1/CBL/CBLC/CDC37/CUL5/DAB2IP/EFEMP1/EGF/EGFR/EPN1/EPS15/EPS15L1/ERBB2/ERBIN/ERBB4/ERRFI1/FER/GAB1/GAREM1/GPER1/HAP1/HBEGF/HGS/HIP1/HIP1R/IQGAP1/KIF16B/MAPK1/MVB12A/MVB12B/MVP/NCF1/NCK2/NRG2/PDPK1/PIK3C2A/PLAUR/PLCE1/PLCG1/PRKCA/PSEN1/PTK2/PTK6/RBPJ/RHBDF1/RHBDF2/RNF115/RPS6KA5/CNOT9/SHC1/SHKBP1/SLC30A10/SNX5/SOCS4/SOX9/SPRY1/SPRY2/SRC/STAM2/TGFB1/VPS25/ZFYVE28/ZGPAT	65
BP	GO:0030099	myeloid cell differentiation	165/5905	416/18670	0.000279464	0.00375932	0.00286665	ABI1/ACIN1/ADD1/ANXA2/ARID4A/ARNT/ASH2L/BATF2/BCL6/CA2/CASP3/CASP9/CD101/CD109/CD4/CD81/CDC73/CEBPB/CIB1/CLDN18/CNOT4/CREB1/CREBBP/CSF1/CSF1R/CTNNB1/CTNNBIP1/CTR9/CUL4A/DLL1/DNASE2/EFNA2/EFNA4/EIF6/EP300/EPAS1/EPHA2/ERCC2/ESRRA/F2RL1/FADD/FAM20C/FARP2/FCER1G/FES/FLVCR1/FOS/FOXO3/FSTL3/G6PD/GABPA/GATA3/GLO1/H3-3A/H3-3B/HAX1/HBZ/HDAC1/HIF1A/HIPK2/H4C3/HSPA1A/HSPA1B/ID2/IREB2/IRF7/IRF8/ITPKB/JMJD6/J…	165
MF	GO:0003730	mRNA 3'-UTR binding	48/5983	91/17697	0.000149511	0.00383203	0.0031476	APOBEC1/CARHSP1/CIRBP/CPEB2/CPEB3/CPEB4/CPSF1/CSDC2/DAZ1/DAZ4/DAZAP1/DHX36/EXOSC4/EXOSC8/EXOSC9/FMR1/FXR1/HNRNPA0/HNRNPC/HNRNPU/IGF2BP2/IGF2BP3/ILF3/KHSRP/LARP1/MEX3D/NUDT21/PARN/PCBP4/RBM3/RBM38/RBMS2/RBMS3/RC3H1/RNF40/RSL1D1/SERBP1/TARDBP/TIA1/TP53/TUT1/UTP23/YBX3/ZC3H12A/ZFP36/ZFP36L1/ZFP36L2/ZNF385A	48
BP	GO:0031123	RNA 3'-end processing	68/5905	150/18670	0.000287818	0.00385557	0.00294004	BARD1/CASC3/CCNT1/CDC73/CDK9/CHTOP/CLP1/CPEB3/CPSF1/CPSF3/CPSF7/CTR9/INTS6L/DDX39A/DHX36/DHX38/DKC1/ELAC1/ERI1/ERI3/EXOSC10/EXOSC2/EXOSC4/EXOSC7/EXOSC8/EXOSC9/FBL/HSF1/INTS1/INTS2/INTS5/INTS6/VIRMA/LIN28A/MAGOH/NELFE/NUDT21/PAF1/TENT4A/PAPOLA/PARN/PCF11/POLDIP3/RNF40/RPRD1B/RPRD2/SARNP/SRRM1/SRSF1/SRSF2/SRSF3/SRSF4/SRSF5/SRSF6/SUPT5H/SYMPK/THOC2/TOE1/TUT1/U2AF1/U2AF1L4/U2AF2/WDR33/ZC3H11A/ZC3H3/T…	68
BP	GO:0035567	non-canonical Wnt signaling pathway	68/5905	150/18670	0.000287818	0.00385557	0.00294004	ABL1/AGO2/ANKRD6/AP2A1/AP2M1/CAMK2A/CELSR1/CSNK1D/CTHRC1/CTNNB1/DAAM1/DAAM2/DVL1/DVL2/DVL3/FZD2/FZD6/FZD8/GNAO1/GPC4/MAGI2/MKS1/MOV10/NFATC1/PLEKHA4/PPP3R1/PRICKLE2/PSMA1/PSMA2/PSMA3/PSMA7/PSMB3/PSMB5/PSMB6/PSMB7/PSMB8/PSMB9/PSMC1/PSMC2/PSMC4/PSMC5/PSMC6/PSMD1/PSMD11/PSMD13/PSMD2/PSMD3/PSMD4/PSMD5/PSMD6/PSMD8/PSMD9/PSME1/PSME2/PSME4/RHOA/RNF213/ROR1/SFRP2/SFRP4/SMURF1/SMURF2/TCF7L2/TNRC6A/TNRC6B/…	68
BP	GO:0034637	cellular carbohydrate biosynthetic process	43/5905	86/18670	0.000289274	0.00386701	0.00294876	AGL/AKT1/AKT2/B3GNT2/B4GALT5/CSGALNACT1/CSGALNACT2/EPM2AIP1/ESRRB/EXTL2/EXTL3/GCK/GOT1/GYG1/GYG2/GYS1/GYS2/HAS1/HAS3/HS2ST1/IMPA1/IMPA2/INPP5K/INSR/IRS1/IRS2/MTOR/NDST1/NR1D1/PER2/PGM1/PGM2/PHKG1/PHKG2/PPP1CA/PPP1CB/PPP1R3C/PPP1R3E/PPP1R3F/SLC2A1/SORBS1/UGP2/SELENOS	43
BP	GO:0034605	cellular response to heat	63/5905	137/18670	0.000292419	0.00390094	0.00297464	AAAS/ATM/ATP2A2/ATXN3/BAG1/BAG3/CAMK2A/CAMK2B/CAMK2G/CCAR2/CDKN1A/CREBBP/CRYAB/DHX36/DNAJB1/DNAJB6/DNAJC2/DNAJC7/EIF2S1/EP300/FGF1/HSBP1L1/HSF1/HSF4/HSPA1A/HSPA1B/HSPA1L/HSPA2/HSPA8/HSPB8/IRAK1/LYN/MAPK1/MAPKAPK2/MAPT/MTOR/NF1/NUP153/NUP155/NUP188/NUP205/NUP210/NUP214/NUP37/NUP43/NUP50/NUP85/NUP98/NUP58/NUP42/POM121/PRKACA/PTGES3/RAE1/RPA1/RPA2/RPA3/RPTOR/SCARA5/SEC13/TPR/TRPV1/TRPV4	63
CC	GO:0097346	INO80-type complex	16/6104	25/19717	0.000665505	0.00394103	0.00252848	ACTL6A/ACTR8/ANP32E/BRD8/DMAP1/ING3/INO80C/KAT5/MCRS1/NFRKB/RUVBL1/SRCAP/TRRAP/YY1/YY1AP1/ZNHIT1	16
CC	GO:0000793	condensed chromosome	92/6104	223/19717	0.000685372	0.00399625	0.0025639	ADD3/AHCTF1/AKAP8/ANAPC16/AURKC/BANF1/BAZ1B/BOD1/BOD1L1/BRCA1/BRCA2/BRD4/SPOUT1/KNL1/CEBPB/CENPE/CENPH/CENPN/CENPO/CFDP1/CHMP1A/CLASP1/CSNK1A1/DCTN5/DCTN6/DMC1/EID3/ESRRB/FKBP6/HMGB1/HNRNPU/HSF1/HSPA2/HUS1/ITGB3BP/KIF2C/KNTC1/L3MBTL1/LIG4/MAD1L1/MEAF6/MIS12/MLH3/NCAPD2/NCAPD3/NCAPH/NDC80/NDE1/NIFK/NSL1/NSMCE1/NSMCE2/NSMCE4A/NUP37/NUP43/NUP85/P3H4/PES1/PHF2/PLK1/PPP1CC/RAD21/RAD50/RAD51/RANGAP1/RC…	92
CC	GO:0019897	extrinsic component of plasma membrane	71/6104	165/19717	0.00068165	0.00399625	0.0025639	AKAP9/ANXA1/ANXA2/APC/APC2/ATP2A2/BLK/CDH10/CDH11/CDH2/CDH4/CDHR3/CDK16/CNKSR2/CNR2/CRKL/CTNNA2/CTNNB1/CTNND1/CYTH1/DLG4/DTNA/EEA1/ERRFI1/FARP1/FER/FERMT2/FES/FMR1/FYN/GNA12/GNA13/GNA14/GNAI2/GNAO1/GNAQ/GNG11/GNG12/GNG7/GRAMD1A/GRAMD2A/HIP1/IQGAP1/JUP/KPNA2/LCK/LYN/MFGE8/NUMA1/NUMB/OLFM2/OSBPL2/PICALM/PLEKHA4/PRSS27/PTK6/RHOA/S100A10/SCRIB/SCUBE1/SERPINE2/SNX18/SNX5/SRC/ST14/STXBP5/SYAP1/TF/USP50…	71
BP	GO:0007173	epidermal growth factor receptor signaling pathway	56/5905	119/18670	0.000300404	0.00399917	0.00304954	ABL1/AKT1/ARAP1/CBL/CBLC/DAB2IP/EFEMP1/EGF/EGFR/EPN1/EPS15/EPS15L1/ERBIN/ERRFI1/FER/GAB1/GAREM1/GPER1/HAP1/HBEGF/HGS/HIP1/HIP1R/IQGAP1/KIF16B/MVB12A/MVB12B/NCF1/NCK2/PDPK1/PIK3C2A/PLAUR/PLCE1/PLCG1/PSEN1/PTK2/PTK6/RHBDF1/RHBDF2/RNF115/RPS6KA5/CNOT9/SHC1/SHKBP1/SLC30A10/SNX5/SOCS4/SOX9/SPRY1/SPRY2/SRC/STAM2/TGFB1/VPS25/ZFYVE28/ZGPAT	56
BP	GO:0097485	neuron projection guidance	115/5905	277/18670	0.000302903	0.0040241	0.00306855	AGRN/ALCAM/ARHGAP35/B3GNT2/BMP7/BMPR1B/BOC/BSG/CDH4/CHL1/CHN1/CRMP1/CSF1R/CYFIP2/DAG1/DOK2/DOK5/DPYSL2/DRAXIN/DVL1/EFNA2/EFNA4/EFNA5/EFNB1/EFNB2/EPHA2/EPHA4/EPHA6/EPHB1/EPHB4/ERBB2/ETV1/EZR/NIBAN2/FEZ1/FLRT2/FRS2/FYN/GAB1/GATA3/GBX1/GFRA3/GLI2/GLI3/IGSF9/IRS2/ANOS1/KIF5A/KLF7/LAMA1/LAMB2/LGI1/LGR6/LHX4/LMX1A/LRP1/MAPK1/MAPK7/MATN2/MYH10/MYPN/NCAM1/NEO1/NFIB/NR4A3/NRCAM/NRP1/NRXN1/NTN1/NTNG2/NTRK1…	115
MF	GO:0034212	peptide N-acetyltransferase activity	41/5983	75/17697	0.000160596	0.00402856	0.00330903	ATAT1/BRCA2/BRPF1/CREBBP/DPF3/EP300/EPC1/HAT1/HCFC1/ING3/KANSL1L/KANSL3/KAT2A/KAT2B/KAT5/KAT6A/KAT6B/KAT8/MCM3AP/MCRS1/MEAF6/NAA15/NAA35/NAA40/NAA60/NCOA1/NCOA3/OGT/PHF20/SRCAP/SUPT7L/TADA2A/TADA2B/TADA3/TAF1/TAF10/TAF12/TAF5/TAF5L/TAF6L/TAF9B	41
MF	GO:0018024	histone-lysine N-methyltransferase activity	27/5983	44/17697	0.000165984	0.00407698	0.0033488	ASH1L/ASH2L/CXXC1/DOT1L/EHMT1/EZH1/KMT2B/KMT2C/KMT2D/MEN1/NSD1/PRDM16/PRDM6/PRDM9/SETD1B/SETD2/SETD3/SETD5/KMT5A/SETDB1/SETDB2/SMYD3/SUV39H2/KMT5B/SUZ12/WDR82/NSD2	27
BP	GO:0006261	DNA-dependent DNA replication	69/5905	153/18670	0.000314036	0.00414631	0.00316174	ATG7/BAZ1A/BCL6/BOD1L1/BRCA2/CCNE1/CDC34/CDK2AP1/CDK9/CHEK2/CHTF8/DACH1/DBF4B/DDX11/DONSON/E2F7/ETAA1/FBH1/FBXO5/FGFR1/GEN1/GINS2/GINS3/LIG1/LIG3/MCM4/MCM5/MCM6/MCM7/MCMBP/MMS22L/MRE11/MSH3/MSH6/NUCKS1/ORC1/ORC4/POLA1/POLD1/POLD2/POLD4/POLE2/POLN/PRIM1/PRIMPOL/PURA/RAD51/RECQL5/REV3L/RFC2/RFC4/RFC5/RNASEH2A/RPA1/RPA2/RPA3/RRM2B/RTF2/STAG2/TERF2/TICRR/TIMELESS/TIPIN/UPF1/WDR18/WIZ/WRN/ZNF830/ZRANB3	69
BP	GO:0034250	positive regulation of cellular amide metabolic process	69/5905	153/18670	0.000314036	0.00414631	0.00316174	CASP3/CD28/CDK4/CDK5RAP1/CHRNA7/CIRBP/CLU/CPEB3/CTIF/DAZ1/DAZ4/DDX3X/DHX29/DHX36/DHX9/DNAJC3/EIF2AK4/EIF2S3/EIF3D/EIF3E/EIF5A/EIF6/EPHA4/ERBB2/NIBAN1/FMR1/FXR1/RACK1/GSAP/HABP4/JMJD4/LARP1/LARP4/LARP4B/LIN28A/MAPK1/METTL3/MTOR/NAT10/NCK1/NCK2/NFE2L2/PCIF1/PICALM/PIWIL2/PLA2G6/POLDIP3/POLR2G/PTAFR/RBM3/RBMS3/RHOA/RPS4X/RPS6KB1/RPS9/RXRA/SAMD4A/SERP1/SPHK2/TARBP2/TNFRSF1A/UHMK1/UPF3A/USP16/VIM/PYM1…	69
BP	GO:0006505	GPI anchor metabolic process	20/5905	32/18670	0.000313239	0.00414631	0.00316174	CWH43/DPM3/GPAA1/PGAP1/PGAP3/PIGA/PIGF/PIGG/PIGL/PIGM/PIGN/PIGO/PIGP/PIGQ/PIGS/PIGT/PIGU/PIGW/PIGX/PIGZ	20
CC	GO:0032279	asymmetric synapse	129/6104	328/19717	0.000718636	0.00415821	0.00266782	ABHD17A/ABHD17B/ABHD17C/ABI1/ABR/ADD1/ADD3/ADGRB1/AKAP9/ARFGAP1/ARHGAP32/ARRB1/ATP2B2/BAALC/BCAS1/BCR/INSYN1/CACNG4/CAMK1/CAMK2A/CDH2/CHRM1/CNKSR2/CNN3/CPEB3/CPEB4/CRTC1/CRYAB/CTNNA2/CTNNB1/CTNND1/CTNND2/DBNL/DCLK1/DGKZ/DLG4/DLG5/DLGAP2/DNAJB1/DNM2/DNM3/DRD2/DRD3/DROSHA/DTNBP1/DVL1/EEF2K/EFNB2/EIF3A/EPHA4/EPS8/ERBB4/FMR1/FXR1/FYN/GOPC/GPER1/GPHN/GRID1/GRIN2C/GRIN2D/GRM3/HIP1R/HNRNPA3/HOMER2/HOMER…	129
BP	GO:0035967	cellular response to topologically incorrect protein	72/5905	161/18670	0.000320442	0.00422222	0.00321963	ADD1/AMFR/ANKZF1/ARFGAP1/GET3/ATF3/ATF6/ATF6B/ATXN3/BAG3/BFAR/CALR/CCL2/CDK5RAP3/CREB3/CREB3L1/CREB3L2/CTDSP2/CXXC1/DAB2IP/DDIT3/DDX11/DERL2/DNAJC3/EIF2AK2/EIF2S1/EP300/ERN1/EXTL2/EXTL3/RACK1/GOSR2/HDAC6/HDGF/HERPUD2/HSF1/HSPA1A/HSPA1B/HSPA1L/HSPA2/HSPA8/HSPB8/KLHL15/LMNA/MBTPS2/NCK1/NCK2/NFE2L2/PRKN/POMT2/PPP1R15B/PTPN1/RHBDD1/RNF121/RNF185/SDF2/SEC31A/SERP1/SHC1/SRPRA/SYVN1/TATDN2/TLN1/TOR1A/TP…	72
BP	GO:0005977	glycogen metabolic process	38/5905	74/18670	0.000322493	0.0042319	0.00322701	AGL/AKT1/AKT2/EPM2AIP1/ESRRB/GAA/GCK/GYG1/GYG2/GYS1/GYS2/IL6ST/INPP5K/INSR/IRS1/IRS2/LEPR/MTOR/NR1D1/PER2/PGM1/PGM2/PHKA1/PHKA2/PHKG1/PHKG2/POMC/PPP1CA/PPP1CB/PPP1CC/PPP1R3C/PPP1R3E/PPP1R3F/PYGB/PYGM/SORBS1/UGP2/SELENOS	38
BP	GO:0072395	signal transduction involved in cell cycle checkpoint	38/5905	74/18670	0.000322493	0.0042319	0.00322701	ATM/BABAM1/BRCA1/BRCC3/BTG2/CARM1/CDC14B/CDKN1A/CHEK2/CNOT1/CNOT2/CNOT3/CNOT4/CNOT7/CNOT8/CRADD/E2F7/EP300/ABRAXAS1/FZR1/GADD45A/GTSE1/MDM2/MDM4/MUC1/PCBP4/PIDD1/PLAGL1/PLK1/PML/PRMT1/RBL2/RGCC/CNOT9/TNKS1BP1/TP53/UIMC1/ZNF385A	38
CC	GO:0000784	nuclear chromosome, telomeric region	56/6104	125/19717	0.000758047	0.00428806	0.00275112	ATM/BRCA2/CBX1/CBX5/CDC73/DCLRE1B/DCLRE1C/DDB1/GAR1/MACROH2A2/H3-3A/H3-3B/HAT1/H4C3/HMBOX1/KDM1A/LIG4/LRIF1/MCM4/MCM5/MCM6/MCM7/MEN1/MRE11/NABP2/NAT10/STN1/ORC1/ORC4/PARP1/PML/POLD1/POLR2B/POT1/PPP1CA/PPP1CB/PPP1CC/PPP1R10/PURA/RAD50/RAD51/RPA1/RPA2/SIRT7/SUN2/TELO2/TERF2/TFIP11/THOC2/TINF2/TNKS2/TOX4/TP53BP1/UPF1/WDR82/XRCC3	56
CC	GO:0030117	membrane coat	45/6104	96/19717	0.00075757	0.00428806	0.00275112	AP1B1/AP1M1/AP1M2/AP1S3/AP2A1/AP2M1/AP3B1/AP3B2/AP3D1/AP4E1/AP4M1/AP4S1/ARCN1/ARFGAP2/CHMP1B/CHMP2A/CHMP4A/CHMP4B/CLTCL1/COPB2/COPE/COPZ1/COPZ2/TEPSIN/EPN2/EPS15/EPS15L1/HIP1/HIP1R/IGF2R/KCNQ5/KLHL12/NECAP2/PICALM/SAR1B/SCYL1/SEC13/SEC23A/SEC24A/SEC31A/SGIP1/SYNRG/VPS18/VPS33A/VPS39	45
CC	GO:0048475	coated membrane	45/6104	96/19717	0.00075757	0.00428806	0.00275112	AP1B1/AP1M1/AP1M2/AP1S3/AP2A1/AP2M1/AP3B1/AP3B2/AP3D1/AP4E1/AP4M1/AP4S1/ARCN1/ARFGAP2/CHMP1B/CHMP2A/CHMP4A/CHMP4B/CLTCL1/COPB2/COPE/COPZ1/COPZ2/TEPSIN/EPN2/EPS15/EPS15L1/HIP1/HIP1R/IGF2R/KCNQ5/KLHL12/NECAP2/PICALM/SAR1B/SCYL1/SEC13/SEC23A/SEC24A/SEC31A/SGIP1/SYNRG/VPS18/VPS33A/VPS39	45
BP	GO:0014065	phosphatidylinositol 3-kinase signaling	67/5905	148/18670	0.000333398	0.00436609	0.00332934	AKT1/ANGPT1/BTN2A2/CBL/CD28/CEP55/DAB2IP/DCN/EGFR/ENTPD5/EPOR/ERBB2/ERBB4/F2R/F2RL1/FGFR1/FYN/GAB1/GATA3/GPER1/HAX1/HGF/HTR2B/IER3/IGF1R/INSR/IRS1/IRS2/LYN/MAPK1/MAZ/NCF1/NEDD4/NF1/NTRK1/NTRK2/NTRK3/NYAP1/PDGFA/PDGFC/PDGFD/PDGFRB/PIK3AP1/PIK3C2A/PIK3C2B/PIK3IP1/PIK3R2/PIK3R5/PIP4K2B/PIP5K1A/PLXNB1/PREX2/PRR5/PRR5L/PTK2/PTPN13/RASGRP1/RGL2/SEMA4D/SERPINE2/SIRT2/SOX9/SRC/STAMBP/TGFB2/TSC2/ZFP36L1	67
BP	GO:0046824	positive regulation of nucleocytoplasmic transport	33/5905	62/18670	0.000335026	0.00436961	0.00333202	ANP32B/BAG3/CAMK1/CTDSPL2/DHX9/DMAP1/ECT2/FLNA/GLI3/GTSE1/HDAC3/JUP/MAPK1/MDM2/NEDD4/PIK3R2/PPM1A/PRKACA/PSEN1/RAPGEF3/RBM22/RBM27/SMAD3/SMO/TARDBP/TCF7L2/TGFB1/TP53/TPR/TRIM28/UBR5/XPO4/ZC3H12A	33
BP	GO:0031034	myosin filament assembly	5905-10-01	12/18670	0.000334621	0.00436961	0.00333202	MYBPC1/MYBPC2/MYH11/MYOM1/MYOM2/MYOM3/OBSL1/RAP1GDS1/TCAP/TTN	10
BP	GO:0006368	transcription elongation from RNA polymerase II promoter	42/5905	84/18670	0.000338532	0.0043975	0.00335328	BRD4/CCNK/CCNT1/CDC73/CDK12/CDK13/CDK7/CDK9/CTR9/ELL/ELOF1/ELP4/ERCC2/ERCC3/GTF2F1/GTF2H2/GTF2H3/HNRNPU/ELP1/IWS1/MLLT1/NELFB/NELFCD/NELFE/PAF1/POLR2A/POLR2B/POLR2C/POLR2F/POLR2G/POLR2H/POLR2I/POLR2L/RECQL5/RNF8/SETD2/SUPT5H/SUPT6H/TCEA1/ELOA/ELOA2/ZMYND11	42
BP	GO:0010507	negative regulation of autophagy	42/5905	84/18670	0.000338532	0.0043975	0.00335328	ADRA1A/AKT1/ATG7/CHMP4A/CHMP4B/CLEC16A/CTSA/DAP/EIF4G1/FEZ1/FOXK2/GOLGA2/HGF/HTR2B/KDM4A/KLHL22/LEPR/MCL1/MT3/MTM1/MTOR/NAMPT/NPC1/NRBP2/PHF23/PTK2/RNF41/SEC22B/SIRT2/SNRNP70/STAT3/TAB2/TAB3/TLK2/TP53/TREM2/TSC1/TSC2/UBQLN4/USP36/WDR6/ZKSCAN3	42
CC	GO:0000242	pericentriolar material	14/6104	21/19717	0.000801996	0.00450306	0.00288906	BBS4/CDK5RAP2/CEP152/CEP192/LCK/NEDD1/NEK1/PCM1/RABL2B/TCP1/TNKS2/TUBG1/TUBG2/WDR60	14
BP	GO:1905330	regulation of morphogenesis of an epithelium	79/5905	180/18670	0.000349385	0.00452933	0.00345381	ABL1/ALOX12/ANKRD6/AP2A1/AP2M1/AR/BMP7/CELSR1/CLASP1/CTHRC1/CTNNB1/DAAM1/DVL1/DVL2/DVL3/ETV5/FGF1/FGFR1/FZD2/FZD6/GATA3/GPC4/HGF/LGR4/MAGI2/MDK/MKS1/MTOR/PAX2/PAX8/PDGFA/PLEKHA4/PRICKLE2/PSMA1/PSMA2/PSMA3/PSMA7/PSMB3/PSMB5/PSMB6/PSMB7/PSMB8/PSMB9/PSMC1/PSMC2/PSMC4/PSMC5/PSMC6/PSMD1/PSMD11/PSMD13/PSMD2/PSMD3/PSMD4/PSMD5/PSMD6/PSMD8/PSMD9/PSME1/PSME2/PSME4/RHOA/RNF207/ROR1/RREB1/RXRA/SAPCD2/SFRP2/S…	79
BP	GO:0030879	mammary gland development	65/5905	143/18670	0.000353311	0.00457101	0.00348559	GPAT4/AKT1/AKT2/APRT/AR/ARHGAP35/ARHGAP5/ATP7A/BRCA2/CAD/CAPN1/CAV1/CEBPB/CREB1/CSF1/CSF1R/DDR1/EGF/ELF5/EPHA2/ERBB4/ETV5/FGFR2/GATA3/GJA1/GLI2/GLI3/HIF1A/ID2/IRS2/KALRN/KDM5B/LRP5/LRP5L/LRP6/MAPK1/MED1/MGMT/MST1/MSX1/NCOA1/NCOR2/NOTCH4/NRG3/NTN1/OAS2/ORAI1/PML/PPAT/PTCH1/PYGO2/RREB1/SCRIB/SMO/SOX9/SRC/STAT5A/STAT6/TGFB1/TGFB3/UPRT/VEGFA/WNT3A/WNT7B/ZBTB7B	65
BP	GO:0048285	organelle fission	176/5905	449/18670	0.000356426	0.0045858	0.00349687	AAAS/ACOT8/AKAP8/AKAP8L/ANAPC1/ANAPC11/ANAPC4/ANLN/APC/ARHGEF10/ATM/AURKC/BCCIP/BMP7/BOD1/BRCA2/CALR/CCNE1/CD28/CDC14A/CDC14B/CDC23/CDK13/CDK5RAP2/CENPE/CEP192/CHEK2/CHMP1A/CHMP1B/CHMP2A/CHMP4A/CHMP4B/CHTF8/CLASP1/DCN/DDHD1/DDHD2/DIS3L2/DLGAP5/DMC1/DNMT3L/DRD3/DUSP1/EGF/EPS8/FBXO5/FBXW5/FLNA/FMN2/FZR1/GEN1/GOLGA2/HELQ/HIRA/HNRNPU/HSF1/HSPA1A/HSPA1B/HSPA2/IK/ING2/INSR/MARF1/KIF14/KIF18A/KIF23/KIF2…	176
BP	GO:0061647	histone H3-K9 modification	27/5905	48/18670	0.000356594	0.0045858	0.00349687	ARID4A/ARID4B/ASH1L/BEND3/BRCA1/DNMT1/DNMT3B/EHMT1/GATA3/JARID2/KAT2B/KDM1A/KDM3A/LMNA/PIWIL2/PRDM12/PRDM16/PRDM5/SETD5/SETDB1/SETDB2/SMAD4/SMARCB1/SPHK2/SUV39H2/ZNF274/ZNF451	27
BP	GO:0072666	establishment of protein localization to vacuole	27/5905	48/18670	0.000356594	0.0045858	0.00349687	AP3B1/AP3D1/AP4M1/CACNG4/CLU/GCC2/GNPTAB/GOSR2/HGS/HSPA8/LAMP2/MON1B/NEDD4/PIK3R4/SMURF1/SNF8/SNX16/SORL1/VPS13A/VPS13C/VPS13D/VPS25/VPS36/VPS37C/VPS4A/VTI1B/ZFYVE16	27
BP	GO:0051090	regulation of DNA-binding transcription factor activity	170/5905	432/18670	0.000357514	0.00458845	0.0034989	ADORA3/AGER/AKT1/ALK/ANXA4/AR/ARRB1/BHLHE40/BMP7/BUD31/CACTIN/CAMK2A/CAPN3/CARD11/CARD14/CARD8/CARM1/CAV1/CDK5RAP3/CFLAR/CHP1/CHUK/CIB1/CLU/COMMD1/COMMD7/CREBZF/CRTC1/CRTC3/CTNNB1/CTNNBIP1/CX3CR1/CYTL1/DAB2IP/DAP/DDIT3/DDR2/DDRGK1/DDX58/DHX33/DHX9/DVL2/EDA/EDA2R/EGLN1/EIF2AK2/EIF2AK4/EP300/ERBIN/FANK1/FER/FLNA/FLOT2/FOS/FOSL1/FZD2/FZD6/GLIS2/GTF2A2/HDAC4/HDAC5/HEYL/HIPK2/HSPA1A/HSPA1B/ID1/ID2/ID3…	170
BP	GO:0042274	ribosomal small subunit biogenesis	35/5905	67/18670	0.000359416	0.00459452	0.00350353	ABT1/BMS1/BYSL/DCAF13/DDX52/UTP25/EMG1/FAM207A/FCF1/HEATR1/KRI1/LSM6/NAT10/NGDN/NOB1/NOL10/NOL11/NOM1/NOP14/RCL1/RIOK1/RIOK3/RPL38/RPS10/RPS15/RPS16/RPS24/RPS27/RRP36/RRS1/SRFBP1/TSR3/UTP20/UTP23/UTP6	35
BP	GO:0046365	monosaccharide catabolic process	35/5905	67/18670	0.000359416	0.00459452	0.00350353	ADPGK/AKR1A1/ALDH1A1/ALDOA/ALDOC/CRYL1/TKFC/ENO1/ENO3/FOXK2/FUT10/FUT2/FUT6/FUT8/FUT9/GALE/GALK1/GALM/GALT/GAPDHS/GCK/GLB1/LRP5/PFKFB2/PFKL/PFKM/PFKP/PGAM2/PGK1/PGM1/PGM2/PKM/RBKS/TKTL1/TP53	35
BP	GO:0000070	mitotic sister chromatid segregation	68/5905	151/18670	0.000363444	0.00463679	0.00353576	AKAP8/AKAP8L/ANAPC1/ANAPC11/ANAPC4/APC/ATM/AURKC/BOD1/CDC23/CDK5RAP2/CENPE/CHMP1A/CHMP1B/CHMP2A/CHMP4A/CHMP4B/CHTF8/DIS3L2/DLGAP5/DUSP1/FBXO5/GEN1/HIRA/HNRNPU/IK/KIF14/KIF18A/KIF23/KIF2C/KIF4A/KLHL22/KPNB1/MAD1L1/MAD2L2/MAU2/MIS12/NCAPD2/NCAPD3/NCAPH/NDC80/NEK6/NSL1/NSMCE2/NUMA1/TENT4A/PHF13/PHF23/PIBF1/PLK1/POGZ/PPP2R1A/PSMG2/RAD21/RRS1/SGO1/SMC4/SPAG5/TACC3/TPR/TTN/TUBG1/TUBG2/USP44/VPS4A/XRCC3…	68
BP	GO:0035966	response to topologically incorrect protein	86/5905	199/18670	0.000365594	0.00465499	0.00354963	ADD1/AMFR/ANKZF1/ARFGAP1/GET3/ATF3/ATF6/ATF6B/ATXN3/BAG3/BFAR/CALR/CCL2/CDK5RAP3/CLU/CREB3/CREB3L1/CREB3L2/CTDSP2/CXXC1/DAB2IP/DDIT3/DDX11/DERL2/DNAJB1/DNAJB2/DNAJB4/DNAJB5/DNAJC3/EDEM3/EIF2AK2/EIF2S1/EP300/ERN1/EXTL2/EXTL3/FAF2/FBXO6/RACK1/GOSR2/HDAC6/HDGF/HERPUD2/HSF1/HSPA1A/HSPA1B/HSPA1L/HSPA2/HSPA4L/HSPA8/HSPB1/HSPB8/KLHL15/LMNA/MBTPS2/NCK1/NCK2/NFE2L2/PRKN/POMT2/PPP1R15B/PTPN1/RHBDD1/RNF121/…	86
BP	GO:0042594	response to starvation	83/5905	191/18670	0.000370639	0.0047099	0.0035915	ADSL/ADSS1/AKR1C3/ATF3/ATG14/ATG7/BCAS3/C12orf66/BMT2/CAD/CBL/CDKN1A/CLEC16A/CPEB4/DAP/DDIT3/DSC2/EIF2A/EIF2AK2/EIF2AK4/EIF2S1/EIF4EBP1/FADS1/FAS/FNIP1/FOXA3/FOXK2/FOXO1/FOXO3/FSTL1/GABARAP/GABARAPL2/GAS2L1/GCN1/GIP/GLUL/GNPAT/HFE/HNRNPA1/HSPA8/JUN/LAMP2/LARP1/MAP3K5/MAPK1/MAPK8/MARS1/MAX/MTMR3/MTOR/MYBBP1A/NFE2L2/NPRL2/NPRL3/PFKFB1/PIK3C2B/PIK3R4/PPM1D/PRKD1/RPTOR/RRAGC/RRP8/SESN3/SIK2/SLC2A1/SL…	83
CC	GO:0005669	transcription factor TFIID complex	22/6104	39/19717	0.000852458	0.00471513	0.00302512	ERCC2/ERCC3/GTF2A2/GTF2E1/GTF2E2/GTF2F1/GTF2H2/GTF2H3/TAF1/TAF10/TAF12/TAF4/TAF4B/TAF5/TAF6/TAF6L/TAF7/TAF8/TAF9B/TBP/TCEA1/TP53	22
CC	GO:0016514	SWI/SNF complex	13/6104	19/19717	0.000858427	0.00471513	0.00302512	ACTL6A/ARID1A/BRD9/NCR1/SMARCA2/SMARCA4/SMARCB1/SMARCC2/SMARCD1/SMARCD2/SMARCD3/SMARCE1/SS18	13
CC	GO:0099243	extrinsic component of synaptic membrane	6104-10-01	13/19717	0.000858079	0.00471513	0.00302512	AKAP9/CNKSR2/CRKL/CTNNA2/HIP1/KPNA2/OLFM2/PICALM/SCRIB/STXBP5	10
BP	GO:0031440	regulation of mRNA 3'-end processing	18/5905	28/18670	0.000379604	0.00480483	0.0036639	BARD1/CCNT1/CDC73/CDK9/CPEB3/CPSF7/CTR9/DHX36/HSF1/VIRMA/NELFE/NUDT21/PAF1/PAPOLA/RNF40/SUPT5H/ZC3H3/ZFP36L1	18
BP	GO:0070076	histone lysine demethylation	18/5905	28/18670	0.000379604	0.00480483	0.0036639	HSF4/JARID2/KDM1A/KDM1B/KDM2A/KDM3A/KDM3B/KDM4A/KDM4B/KDM5A/KDM5B/KDM5C/KDM5D/KDM6B/KDM7A/PHF2/PHF8/UTY	18
BP	GO:0030204	chondroitin sulfate metabolic process	23/5905	39/18670	0.000382767	0.00483535	0.00368716	ARSB/BCAN/BGN/CHPF/CHST11/CHST3/CHST7/CHST9/CHSY1/CSGALNACT1/CSGALNACT2/CSPG4/DCN/DSE/EGFLAM/HEXA/IDUA/NCAN/NDNF/SLC35D1/SPOCK2/VCAN/XYLT2	23
BP	GO:0071902	positive regulation of protein serine/threonine kinase activity	135/5905	334/18670	0.000384495	0.00484766	0.00369655	ADORA2B/AGER/AKAP13/AKT1/ALK/ARRB1/ATP2B4/C5/C5AR1/CALM3/CAMK1/CCND3/CCNK/CCNT1/CCNYL1/CD81/CHRNA7/CIB1/CKS1B/CRK/CRKL/CSF1R/CSK/CSPG4/DAB2IP/DBF4B/DBNL/DDX3X/DVL2/DVL3/EGF/EGFR/EIF2AK2/EPHA4/ERBB2/ERCC6/ERN1/ERP29/ETAA1/F2R/FGD2/FGF1/FGF2/FGFR1/FRS2/FZD8/GADD45A/GADD45B/HACD3/HGF/HMGA2/HTR2B/IKBKG/ILK/INSR/IQGAP1/IRAK1/KIDINS220/KITLG/LAMTOR2/LPAR3/LTF/MAP2K2/MAP2K6/MAP2K7/MAP3K1/MAP3K11/MAP3K12…	135
BP	GO:2001251	negative regulation of chromosome organization	66/5905	146/18670	0.000386151	0.00485901	0.00370521	APC/APOBEC1/ATAD2/ATAD2B/ATM/BRCA1/CDK5RAP2/DNMT1/DNMT3B/DUSP1/EXOSC10/FBXO5/GEN1/GNL3L/H3-3A/H3-3B/H1-2/HNRNPA1/HNRNPC/HNRNPU/IK/JARID2/KDM1A/KDM3A/KDM5A/KLHL22/MAD1L1/MAD2L2/MLLT6/NAT10/NDC80/NOC2L/STN1/OTUB1/PARP1/PHF1/PHF2/PHF8/PLK1/POT1/PSMG2/RAD21/RAD50/SIN3A/SKI/SMARCB1/SMG6/SPHK2/SPI1/SRC/SUPT6H/TAF7/TERF2/TET1/TINF2/TNKS2/TOP2A/TPR/TRIP12/UBR5/USP44/WAPL/XRCC3/ZNF207/ZNF451/ZW10	66
BP	GO:0014020	primary neural tube formation	47/5905	97/18670	0.000391779	0.00492019	0.00375186	ABL1/ARHGAP35/ARID1A/BBS4/BMP7/CASP3/CC2D2A/CELSR1/CTHRC1/DLC1/DVL1/DVL2/DVL3/FUZ/FZD2/FZD6/GLMN/HIF1A/IFT122/IFT172/IFT57/KAT2A/LRP6/LUZP1/MKS1/PAX2/PLXNB2/PRKACA/PTCH1/RARG/SCRIB/SDC4/SEMA4C/SETD2/SFRP2/SHROOM3/SKI/ST14/STIL/SUFU/TEAD2/TGFB1/TGFB2/TSC1/TSC2/TULP3/VASP	47
BP	GO:0042770	signal transduction in response to DNA damage	61/5905	133/18670	0.000394292	0.00494211	0.00376857	ABL1/ATM/BABAM1/BRCA1/BRCA2/BRCC3/BTG2/CARM1/CASP9/CD44/CDC14B/CDKN1A/CEP63/CHEK2/CNOT1/CNOT2/CNOT3/CNOT4/CNOT7/CNOT8/CRADD/DYRK1A/E2F7/EP300/ABRAXAS1/FOXM1/FOXO3/FZR1/GADD45A/GTSE1/HIPK2/KAT5/KDM1A/MAD2L2/MARCHF7/MDM2/MDM4/MSX1/MUC1/MYO6/NDRG1/PAXIP1/PCBP4/PIDD1/PLAGL1/PLK1/PML/PPM1D/PRMT1/PTTG1IP/PYHIN1/RBL2/RGCC/CNOT9/KMT5A/SPRED1/SPRED2/TNKS1BP1/TP53/UIMC1/ZNF385A	61
BP	GO:0044843	cell cycle G1/S phase transition	122/5905	298/18670	0.000395993	0.00495377	0.00377746	ACVR1/AIF1/AKT1/ANXA1/ATM/ATP2B4/BRD4/BRD7/BTG2/BTN2A2/CACUL1/CAMK2A/CARM1/CCL2/CCND3/CCNE1/CDC25A/CDC34/CDC73/CDK10/CDK2AP2/CDK4/CDK7/CDKN1A/CDKN3/CHEK2/CNOT1/CNOT2/CNOT3/CNOT4/CNOT7/CNOT8/CRADD/CTDSP1/CTDSP2/CTDSPL/CUL2/CUL4A/CUL4B/CUL5/DCUN1D3/DDRGK1/DDX3X/DHFR/E2F7/ECD/EGFR/EIF4EBP1/EIF4G1/EP300/ESRRB/FAM107A/FBXO31/FBXO5/FBXO7/GADD45A/GIGYF2/GSPT1/GTSE1/ID2/ID4/ITGB1/JADE1/KANK2/KIF14/LATS2/…	122
MF	GO:0008168	methyltransferase activity	98/5983	215/17697	0.000209379	0.00496686	0.00407974	ARMT1/ASH1L/ASH2L/BCDIN3D/BHMT/BMT2/SPOUT1/TRMO/CAMKMT/CARM1/CMTR1/CMTR2/CXXC1/DIMT1/DNMT1/DNMT3A/DNMT3B/DOT1L/DPH5/ECE2/EHMT1/EMG1/EZH1/ANTKMT/FBL/FTSJ1/FTSJ3/TRMT9B/KMT2B/KMT2C/KMT2D/MEN1/CSKMT/EEF1AKNMT/METTL14/EEF1AKMT3/METTL23/METTL2A/METTL2B/METTL3/METTL7A/MGMT/EEF1AKMT1/NOP2/NSD1/NSUN2/NSUN5/NSUN6/NSUN7/NTMT1/PCIF1/PCMTD2/PEMT/PRDM10/PRDM12/PRDM15/PRDM16/PRDM4/PRDM5/PRDM6/PRDM9/PRMT1/PRMT2…	98
MF	GO:0042826	histone deacetylase binding	56/5983	111/17697	0.000210639	0.00496686	0.00407974	AKAP8/AKAP8L/ANKRA2/BHLHE41/CAMTA2/CBX5/CEBPB/CHD4/DDX20/DHX36/DNMT3B/GLI3/HDAC1/HDAC3/HDAC4/HDAC5/HDAC6/HES1/HEY2/HIF1A/HSPA1A/HSPA1B/KAT2A/KAT2B/KCTD21/KPNA2/MAPK8/MIER2/MIER3/MTA1/MTA2/NACC2/NCOR1/NCOR2/NR2E1/NRIP1/NUDT21/PRKN/PARP1/PKN1/PKN2/RELA/RFXANK/SFPQ/SIRT2/SIX3/SMG5/SP1/SRF/TOP2A/TP53/UHRF1BP1/USF1/ZBTB7B/ZMYND15/ZNHIT1	56
CC	GO:0098984	neuron to neuron synapse	136/6104	350/19717	0.000929657	0.00506964	0.00325257	ABHD17A/ABHD17B/ABHD17C/ABI1/ABR/ADD1/ADD3/ADGRB1/AKAP7/AKAP9/ARFGAP1/ARHGAP32/ARRB1/ATP2B2/BAALC/BCAS1/BCR/INSYN1/CACNG4/CALB1/CAMK1/CAMK2A/CDH2/CHRM1/CNKSR2/CNN3/CPEB3/CPEB4/CRTC1/CRYAB/CTNNA2/CTNNB1/CTNND1/CTNND2/DBNL/DCLK1/DGKZ/DLG4/DLG5/DLGAP2/DNAJB1/DNM2/DNM3/DRD2/DRD3/DROSHA/DTNBP1/DVL1/EEF2K/EFNB2/EIF3A/EPHA4/EPS8/ERBB4/FMR1/FXR1/FYN/GOPC/GPER1/GPHN/GRID1/GRIK4/GRIN2C/GRIN2D/GRM3/HIP1R/HN…	136
BP	GO:1904375	regulation of protein localization to cell periphery	54/5905	115/18670	0.000407816	0.00509176	0.00388269	ACSL3/AKT1/ANXA13/AP2M1/AR/ARHGEF16/CIB1/CNPY4/CSK/DAG1/DPP10/EGFR/EPHA2/EZR/RACK1/GOPC/GPC4/GPER1/GPSM2/ITGB1/KIF5B/LDLRAP1/LGALS3/LRP1/LYPD1/MISP/MMP14/NUMA1/NUMB/PDPK1/PICALM/PLK1/PPFIA1/PPP2R5A/PTPN9/RAB11FIP2/RAMP3/RANGRF/RER1/RHOQ/SAPCD2/SORBS1/SPTBN1/SQSTM1/STX7/STX8/TGFB1/TMBIM1/TREM2/VAMP8/VPS4A/VTI1B/WNK3/WNT3A	54
BP	GO:0006984	ER-nucleus signaling pathway	26/5905	46/18670	0.000412163	0.00511624	0.00390136	ARHGEF10L/ATF3/ATF6/ATF6B/ATG10/ATP2A2/CALR/CCDC47/CCL2/DDIT3/EIF2A/EIF2S1/ERLIN1/ERLIN2/INSIG1/MBTPS2/NCK1/NCK2/NFE2L2/PPP1R15B/PTPN1/SCAP/TP53/SELENOS/WFS1/ZBTB7B	26
BP	GO:0035196	production of miRNAs involved in gene silencing by miRNA	26/5905	46/18670	0.000412163	0.00511624	0.00390136	AGO2/BCDIN3D/SPOUT1/DICER1/DROSHA/EGFR/LIN28A/MAP2K2/METTL3/NCOR1/NCOR2/RIPK1/SMAD1/SMAD2/SMAD3/SNIP1/SRRT/TARBP2/TGFB1/TP53/ZC3H10/ZC3H12A/ZC3H7A/ZC3H7B/TUT4/TUT7	26
BP	GO:0030206	chondroitin sulfate biosynthetic process	17/5905	26/18670	0.00041193	0.00511624	0.00390136	BCAN/BGN/CHPF/CHST11/CHST3/CHST7/CHST9/CHSY1/CSGALNACT1/CSGALNACT2/CSPG4/DCN/DSE/NCAN/SLC35D1/VCAN/XYLT2	17
CC	GO:0031902	late endosome membrane	59/6104	134/19717	0.000945032	0.00511667	0.00328274	ANXA2/ANXA6/ARL8A/BAIAP3/RMC1/CDIP1/CHMP1B/CHMP2A/CHMP4A/CHMP4B/CYB561A3/GOSR2/HGS/HLA-DMA/HLA-DRB1/HLA-DRB5/IFITM3/LAMP2/LAMTOR2/LAMTOR5/LAPTM4A/LITAF/MCOLN2/MICALL1/MITD1/MVB12A/MVB12B/NPC1/NSG1/NTRK1/OSBPL11/PIKFYVE/RAB27A/RHOB/RILP/SLC11A1/SLC30A4/SLC9A9/SNF8/SNX14/SNX16/SPPL2A/STARD3/STX8/PIP4P2/PIP4P1/TSPAN15/UBXN6/VAC14/VAMP8/VPS18/VPS33A/VPS36/VPS37C/VPS39/VPS4A/VTI1B/WDR91/YIPF1	59
BP	GO:2000058	regulation of ubiquitin-dependent protein catabolic process	67/5905	149/18670	0.000420567	0.0051905	0.00395798	AKT1/ARAF/ARIH2/AXIN1/CAV1/CCAR2/CLEC16A/CLU/COMMD1/CSNK1A1/CSNK1D/CSNK2A2/DDA1/DDRGK1/DET1/DNAJB2/DVL1/EGF/FAM122A/GCLC/GIPC1/GLMN/GNA12/RACK1/HFE/HIPK2/HSPA1A/HSPA1B/IL33/KEAP1/MDM2/MTM1/N4BP1/NFE2L2/OGT/PRKN/PBK/PDCL3/PIAS1/PLK1/PML/PSEN1/PTK2/PYHIN1/RAD23B/RCHY1/RNF144B/RNF19A/RNF19B/RPL11/SENP1/SGTA/SIRT2/SMURF1/SOCS4/STYX/SUFU/TAF1/TLK2/TRIB1/TRIB2/TRIM39/UBE2K/UBQLN4/UBXN1/UFL1/USP14	67
BP	GO:0045739	positive regulation of DNA repair	34/5905	65/18670	0.000420295	0.0051905	0.00395798	BABAM1/BRCA1/BRCC3/DDX11/DHX9/DTX3L/EGFR/ERCC6/EYA1/EYA2/EYA4/FAM168A/ABRAXAS1/SHLD2/FMN2/FOXM1/FUS/HMGB1/MAD2L2/MGMT/MMS19/NPAS2/NUDT16/PARP1/PARP3/PARP9/RNF8/SPIRE1/SPIRE2/TIMELESS/TRIM28/UIMC1/WAS/WRAP53	34
BP	GO:0072665	protein localization to vacuole	34/5905	65/18670	0.000420295	0.0051905	0.00395798	AP3B1/AP3D1/AP4M1/C12orf66/CACNG4/CD81/CLU/GCC2/GNPTAB/GOSR2/HGS/HSPA8/LAMP2/LAMTOR5/MON1B/NEDD4/PIK3R4/SH3BP4/SMURF1/SNF8/SNX16/SORL1/SZT2/MEAK7/TRAPPC8/VPS13A/VPS13C/VPS13D/VPS25/VPS36/VPS37C/VPS4A/VTI1B/ZFYVE16	34
BP	GO:0046939	nucleotide phosphorylation	62/5905	136/18670	0.000433484	0.00533966	0.00407173	AAAS/PRXL2C/ADPGK/AK1/ALDOA/ALDOC/ARNT/DDIT4/ECD/EIF6/ENO1/ENO3/ENTPD5/ESRRB/FOXK2/GALK1/GAPDHS/GCK/GCKR/HDAC4/HIF1A/HKDC1/INSR/JMJD8/NCOR1/NME5/NUP153/NUP155/NUP188/NUP205/NUP210/NUP214/NUP37/NUP43/NUP50/NUP85/NUP98/NUP58/NUP42/OGT/PFKFB1/PFKFB2/PFKFB3/PFKFB4/PFKL/PFKM/PFKP/PGAM2/PGK1/PGM1/PKM/POM121/PPARA/PRKAG1/PSEN1/RAE1/SEC13/STAT3/TP53/TPR/ZBTB20/ZBTB7A	62
BP	GO:0000289	nuclear-transcribed mRNA poly(A) tail shortening	22/5905	37/18670	0.000435799	0.00534769	0.00407785	AGO2/BTG2/CNOT1/CNOT2/CNOT3/CNOT4/CNOT7/CNOT8/CPEB3/PAN2/TENT4A/PARN/POLR2G/CNOT9/SAMD4A/SAMD4B/TNKS1BP1/TNRC6A/TNRC6B/TUT4/TUT7/ZFP36	22
BP	GO:2000142	regulation of DNA-templated transcription, initiation	22/5905	37/18670	0.000435799	0.00534769	0.00407785	ATF7IP/CREB1/CTNNB1/CTNNBIP1/DHX36/FOSL1/HEY2/HMGB1/JUN/PAXIP1/PSMC2/PSMC4/PSMC5/PSMC6/RRN3/SETX/SRF/TAF1/TAF7/THRA/TP53/ZNF451	22
BP	GO:0001841	neural tube formation	50/5905	105/18670	0.000436849	0.00535036	0.00407989	ABL1/ARHGAP35/ARID1A/BBS4/BMP7/CASP3/CC2D2A/CELSR1/CTHRC1/DLC1/DVL1/DVL2/DVL3/FUZ/FZD2/FZD6/GLMN/HIF1A/IFT122/IFT172/IFT57/KAT2A/LRP6/LUZP1/MIB1/MKS1/PAX2/PLXNB2/PRKACA/PTCH1/RARG/SCRIB/SDC4/SEMA4C/SETD2/SFRP2/SHROOM3/SKI/ST14/STIL/STK3/SUFU/TCTN1/TEAD2/TGFB1/TGFB2/TSC1/TSC2/TULP3/VASP	50
BP	GO:0018126	protein hydroxylation	16/5905	24/18670	0.000441254	0.00538381	0.00410539	ASPH/CRTAP/EGLN1/EGLN3/JMJD4/JMJD6/OGFOD1/P3H1/P3H4/P4HA1/P4HA2/P4HTM/PLOD1/PLOD2/PLOD3/VIPAS39	16
BP	GO:0046835	carbohydrate phosphorylation	16/5905	24/18670	0.000441254	0.00538381	0.00410539	TKFC/FGGY/FCSK/GALK1/GCK/GNE/GNPTAB/HKDC1/IPPK/ITPK1/NAGK/PFKFB1/PFKFB2/PFKFB3/PFKFB4/RBKS	16
BP	GO:0008654	phospholipid biosynthetic process	108/5905	260/18670	0.000443004	0.00539492	0.00411386	ABHD3/ABHD5/ACSL3/AGPAT3/GPAT4/ATM/CAPN2/CDS1/CHKA/CHKB/CPNE1/CSNK2A2/CWH43/DDHD1/DDHD2/DGKQ/DGKZ/DOLPP1/DPAGT1/DPM3/FADS1/FGF2/FITM2/GNPAT/GPAA1/HMGCS1/HTR2B/IMPA1/INPP5E/INPP5F/INPP5K/INPPL1/LCAT/LPCAT1/LPCAT3/LPIN1/LPIN2/MBOAT1/MBOAT2/MTM1/MTMR1/MTMR14/MTMR3/MTMR4/MTMR8/MVK/NUS1/PCTP/PCYT1A/PCYT1B/PCYT2/PDGFA/PEMT/PGAP1/PGAP3/PI4K2A/PI4K2B/PI4KB/PIGA/PIGF/PIGG/PIGL/PIGM/PIGN/PIGO/PIGP/PIGQ/PIG…	108
BP	GO:0036503	ERAD pathway	48/5905	100/18670	0.000448672	0.00545362	0.00415862	AMFR/ANKZF1/ATXN3/BRSK2/CAV1/CCDC47/DERL2/DNAJB2/EDEM3/ERLEC1/ERLIN1/ERLIN2/FAF2/FBXO17/FBXO6/GET4/NFE2L2/NPLOC4/OS9/PRKN/POMT2/PSMC6/RCN3/RHBDD1/RNF121/RNF185/SDF2/SEC61B/SGTA/SGTB/SYVN1/TMEM259/TMUB1/TMUB2/TOR1A/UBAC2/UBE2G2/UBE2J2/UBE4A/UBE4B/UBXN1/UBXN6/UBXN8/UFD1/USP14/SELENOS/WFS1/YOD1	48
MF	GO:0047485	protein N-terminus binding	55/5983	109/17697	0.00023756	0.00549183	0.00451094	ACTN4/APTX/ATM/BANF1/BIRC2/CALM3/CSNK2A2/DCN/DCTN4/EIF3E/EIF5A/ERCC2/ERCC3/ERCC6/FEZ1/GAD1/GADD45A/GTF2H2/GTF2H3/HAX1/HDAC1/HSPA1A/HSPA1B/ID1/KCNIP2/MAU2/MDM2/MEN1/NCOA1/NCOA3/NCOR2/NPAT/PARP1/PDLIM5/PEX14/PEX19/PEX5/PIAS3/PPP1CC/RBPJ/RELA/RND2/RPA2/SMARCA4/SMARCE1/SNF8/SRRM2/STX5/TARBP2/TGFB1/TP53/TSC1/VPS25/VWF/ZMYND8	55
BP	GO:0051348	negative regulation of transferase activity	117/5905	285/18670	0.000453807	0.00550562	0.00419828	ABL1/AIDA/AKT1/APC/APOE/BMP7/CASP3/CAV1/CBL/CBLC/CDK5RAP1/CDK5RAP3/CDKN1A/CHP1/CIB1/CSK/DAB2IP/DNAJC3/DTNBP1/DTX3L/DUSP1/DUSP14/DUSP16/DUSP18/DVL1/ERRFI1/INKA2/FBXO5/FBXO7/GADD45A/GADD45B/GCKR/GGNBP2/GMFG/GNAQ/RACK1/GPS1/GPS2/GSTP1/HEG1/HEXIM1/HIPK3/HNRNPU/HSPB1/IGF1R/ILK/INPP5K/IRS2/ITPRIP/KAT2B/LATS2/LIMK1/LRP5/LRP6/LYN/MAD2L2/MAPT/MBIP/MEN1/MIDN/MLLT1/MVP/NCK1/NF1/NF2/NPRL2/NR2F2/PAK2/PRKN/PAR…	117
BP	GO:0006073	cellular glucan metabolic process	38/5905	75/18670	0.000456006	0.00550698	0.00419932	AGL/AKT1/AKT2/EPM2AIP1/ESRRB/GAA/GCK/GYG1/GYG2/GYS1/GYS2/IL6ST/INPP5K/INSR/IRS1/IRS2/LEPR/MTOR/NR1D1/PER2/PGM1/PGM2/PHKA1/PHKA2/PHKG1/PHKG2/POMC/PPP1CA/PPP1CB/PPP1CC/PPP1R3C/PPP1R3E/PPP1R3F/PYGB/PYGM/SORBS1/UGP2/SELENOS	38
BP	GO:0044042	glucan metabolic process	38/5905	75/18670	0.000456006	0.00550698	0.00419932	AGL/AKT1/AKT2/EPM2AIP1/ESRRB/GAA/GCK/GYG1/GYG2/GYS1/GYS2/IL6ST/INPP5K/INSR/IRS1/IRS2/LEPR/MTOR/NR1D1/PER2/PGM1/PGM2/PHKA1/PHKA2/PHKG1/PHKG2/POMC/PPP1CA/PPP1CB/PPP1CC/PPP1R3C/PPP1R3E/PPP1R3F/PYGB/PYGM/SORBS1/UGP2/SELENOS	38
BP	GO:0061951	establishment of protein localization to plasma membrane	31/5905	58/18670	0.000456488	0.00550698	0.00419932	ACSL3/ANXA13/ARFRP1/BBS1/BBS2/BLZF1/C16orf70/CSK/GGA1/GGA2/RACK1/GOLGA4/GOLGA7/GOLPH3L/GOPC/GORASP1/KIF13A/MACF1/AFDN/NSG1/RAB10/RAB31/RAB34/RAB8A/RILPL1/RILPL2/SCRIB/SEC16A/SPTBN1/VAMP3/VAMP5	31
BP	GO:0030952	establishment or maintenance of cytoskeleton polarity	5905-12-01	16/18670	0.000458731	0.00551335	0.00420417	AQP1/ARHGAP35/CAMSAP3/KIF2C/LMNA/RHOA/RHOB/RHOC/RHOD/RND1/RND2/RND3	12
BP	GO:0050655	dermatan sulfate proteoglycan metabolic process	5905-12-01	16/18670	0.000458731	0.00551335	0.00420417	B3GAT3/BCAN/BGN/CSGALNACT1/CSGALNACT2/CSPG4/DCN/DSE/IDUA/NCAN/UST/VCAN	12
BP	GO:0001843	neural tube closure	44/5905	90/18670	0.000464107	0.0055658	0.00424417	ABL1/ARHGAP35/ARID1A/BBS4/CASP3/CC2D2A/CELSR1/CTHRC1/DLC1/DVL1/DVL2/DVL3/FUZ/FZD2/FZD6/GLMN/IFT122/IFT172/IFT57/KAT2A/LRP6/MKS1/PAX2/PLXNB2/PRKACA/PTCH1/RARG/SCRIB/SDC4/SEMA4C/SETD2/SFRP2/SHROOM3/SKI/ST14/STIL/SUFU/TEAD2/TGFB1/TGFB2/TSC1/TSC2/TULP3/VASP	44
BP	GO:0000717	nucleotide-excision repair, DNA duplex unwinding	15/5905	22/18670	0.000464827	0.0055658	0.00424417	CETN2/CHD1L/CUL4A/CUL4B/DDB1/DDB2/ERCC2/ERCC3/GTF2H2/GTF2H3/PARP1/RAD23B/UBB/UBC/XPA	15
BP	GO:0070932	histone H3 deacetylation	14/5905	20/18670	0.000478947	0.0057136	0.00435687	ELK4/HDAC1/HDAC11/HDAC3/HDAC4/HDAC5/HDAC6/HDAC7/PER1/PER2/SFPQ/SIRT2/SIRT7/SMARCAD1	14
BP	GO:0070987	error-free translesion synthesis	14/5905	20/18670	0.000478947	0.0057136	0.00435687	NPLOC4/POLH/RCHY1/REV1/RFC2/RFC4/RFC5/RPA1/RPA2/RPA3/SPRTN/UBB/UBC/UFD1	14
BP	GO:0045732	positive regulation of protein catabolic process	91/5905	214/18670	0.00048444	0.00576843	0.00439868	AKT1/APC/APC2/APOE/AREL1/ARIH2/ATG4B/ATG7/ATXN3/AXIN1/BARD1/CAV1/CD81/CLU/CSNK1A1/CSNK1D/CUL4B/DAB2IP/DDA1/DDB1/DDRGK1/DET1/DNAJB2/DVL1/EGF/EZR/FAM122A/FBXL5/FMR1/FOXO1/FZR1/GCLC/GGA1/GJA1/RACK1/HSPA1A/HSPA1B/IL33/ITCH/KEAP1/LDLR/LPCAT1/LRP1/MDM2/MSN/NEDD4/NFE2L2/OAZ2/OSBPL7/PRKN/PIAS1/PLK1/PSEN1/PSMC1/PSMC2/PSMC4/PTK2/PTTG1IP/PYHIN1/RCHY1/RDX/RGN/RHBDD3/RILP/RNF144B/RNF185/RNF19A/RNF19B/RNF40/RN…	91
BP	GO:0031571	mitotic G1 DNA damage checkpoint	33/5905	63/18670	0.000491564	0.00583165	0.00444689	ATM/BTG2/CARM1/CDKN1A/CHEK2/CNOT1/CNOT2/CNOT3/CNOT4/CNOT7/CNOT8/CRADD/E2F7/EP300/FBXO31/GADD45A/GIGYF2/GTSE1/MDM2/MDM4/MUC1/PCBP4/PIDD1/PLAGL1/PML/PRMT1/RBL2/RGCC/RPA2/CNOT9/TNKS1BP1/TP53/ZNF385A	33
BP	GO:0044819	mitotic G1/S transition checkpoint	33/5905	63/18670	0.000491564	0.00583165	0.00444689	ATM/BTG2/CARM1/CDKN1A/CHEK2/CNOT1/CNOT2/CNOT3/CNOT4/CNOT7/CNOT8/CRADD/E2F7/EP300/FBXO31/GADD45A/GIGYF2/GTSE1/MDM2/MDM4/MUC1/PCBP4/PIDD1/PLAGL1/PML/PRMT1/RBL2/RGCC/RPA2/CNOT9/TNKS1BP1/TP53/ZNF385A	33
BP	GO:0051294	establishment of spindle orientation	21/5905	35/18670	0.000494676	0.005847	0.00445859	ACTL8/ACTR1A/BCCIP/CDK5RAP2/CLASP1/GPSM2/HTT/LLGL1/LLGL2/MAP4/MISP/NDC80/NDE1/NSFL1C/NUMA1/PAX6/PLK1/SAPCD2/SPRY1/SPRY2/ZW10	21
BP	GO:0070423	nucleotide-binding oligomerization domain containing signaling pathway	21/5905	35/18670	0.000494676	0.005847	0.00445859	BIRC2/BIRC3/ERBIN/HSPA1A/HSPA1B/IKBKG/IRAK1/ITCH/MAP2K6/NFKBIA/NOD1/OTULIN/RELA/RIPK2/TAB1/TAB2/TAB3/TLR4/UBB/UBC/XIAP	21
BP	GO:0032868	response to insulin	112/5905	272/18670	0.000519235	0.00612602	0.00467136	AANAT/AKT1/AKT2/APC/APOBEC1/APPL2/APRT/ATP6V0A4/ATP6V0E1/ATP6V1B1/ATP6V1C2/ATP6V1D/ATP6V1E2/C2CD5/CAD/CAPN10/CCND3/CDK4/CFLAR/CPEB2/DENND4C/EEF2K/EIF4EBP1/EIF4EBP2/EIF6/ENHO/EPM2AIP1/EPRS1/ERRFI1/ESRRA/FER/FOXO1/FOXO3/GAB1/GCK/GCLC/GGH/GKAP1/GNAI2/GOT1/GPR21/GSTP1/HDAC5/IGF1R/INPP5K/INPPL1/INSR/IRS1/IRS2/KANK1/KAT2B/LPIN1/LPIN2/LYN/MARS1/MAX/MTOR/MYO1C/NCK1/NUCKS1/OGT/PARP1/PDE3B/PDPK1/PFKFB1/PHI…	112
MF	GO:0001227	DNA-binding transcription repressor activity, RNA polymerase II-specific	108/5983	242/17697	0.000280805	0.00613439	0.00503874	AEBP1/AEBP2/ARHGAP35/ARID5A/ATF3/BACH2/BCL6/BHLHE40/BHLHE41/BTG2/CEBPB/CGGBP1/CREB3L1/CREM/DACH1/E2F7/E4F1/ENO1/ERF/ESRRA/ETV3/FOXK2/FOXM1/FOXO1/FOXO3/GATA3/GCFC2/GZF1/HES1/HEY1/HEY2/HEYL/HIVEP1/HMBOX1/HMGA2/HMX1/HSF1/IRF3/IRF8/JARID2/JDP2/KCNIP3/KLF12/MAX/MLX/MNT/MSX1/MXD1/MXD3/MXI1/MZF1/NFATC2/NFATC3/NFATC4/NFE2L3/NR1D1/NR1D2/NR2E1/NR2F1/NR2F6/OVOL3/PRKN/PAX6/PCBP3/POU6F1/PPARA/PRDM5/PRRX1/PURA…	108
MF	GO:0035064	methylated histone binding	36/5983	65/17697	0.000280964	0.00613439	0.00503874	CBX5/CDYL2/CHD8/FAM156A/FMR1/GLYR1/ING2/ING3/ING5/KAT8/KDM4A/KDM5A/KDM7A/L3MBTL1/L3MBTL2/MBTD1/MSH6/NCAPD3/PHF1/PHF13/PHF19/PHF2/PHF8/PWP1/PYGO1/RRP8/SPIN2B/SPIN4/SUZ12/TAF1/TAF7/TDRD3/TP53BP1/UHRF1/ZMYND11/ZMYND8	36
MF	GO:0140034	methylation-dependent protein binding	36/5983	65/17697	0.000280964	0.00613439	0.00503874	CBX5/CDYL2/CHD8/FAM156A/FMR1/GLYR1/ING2/ING3/ING5/KAT8/KDM4A/KDM5A/KDM7A/L3MBTL1/L3MBTL2/MBTD1/MSH6/NCAPD3/PHF1/PHF13/PHF19/PHF2/PHF8/PWP1/PYGO1/RRP8/SPIN2B/SPIN4/SUZ12/TAF1/TAF7/TDRD3/TP53BP1/UHRF1/ZMYND11/ZMYND8	36
BP	GO:0030038	contractile actin filament bundle assembly	47/5905	98/18670	0.000524148	0.00616138	0.00469832	ABL1/ARAP1/ARHGEF10/ARHGEF10L/ARRB1/ASAP3/BBS4/CD47/CLASP1/CORO2B/DLC1/ELN/FAM171A1/FHDC1/FHOD1/INPP5K/ITGB5/KCTD13/LIMK1/CARMIL1/MTOR/NF2/NRP1/PPFIA1/PPM1F/PPP1R9A/PXN/RAPGEF3/RGCC/RHOA/RHOC/S100A10/SDC4/SERPINF2/SH3PXD2B/SMAD3/SORBS1/SORBS3/SRC/SRF/TESK1/TGFB3/TGFBR1/TNFAIP1/TSC1/WAS/WASF2	47
BP	GO:0043149	stress fiber assembly	47/5905	98/18670	0.000524148	0.00616138	0.00469832	ABL1/ARAP1/ARHGEF10/ARHGEF10L/ARRB1/ASAP3/BBS4/CD47/CLASP1/CORO2B/DLC1/ELN/FAM171A1/FHDC1/FHOD1/INPP5K/ITGB5/KCTD13/LIMK1/CARMIL1/MTOR/NF2/NRP1/PPFIA1/PPM1F/PPP1R9A/PXN/RAPGEF3/RGCC/RHOA/RHOC/S100A10/SDC4/SERPINF2/SH3PXD2B/SMAD3/SORBS1/SORBS3/SRC/SRF/TESK1/TGFB3/TGFBR1/TNFAIP1/TSC1/WAS/WASF2	47
BP	GO:0009132	nucleoside diphosphate metabolic process	70/5905	158/18670	0.000533066	0.00624338	0.00476085	AAAS/PRXL2C/ADPGK/AK1/ALDOA/ALDOC/AMPD3/ARNT/CARD11/DDIT4/ECD/EIF6/ENO1/ENO3/ENTPD2/ENTPD5/ESRRB/FOXK2/GALK1/GAPDHS/GCK/GCKR/HDAC4/HIF1A/HKDC1/INSR/JMJD8/MAGI3/MPP1/NCOR1/NME5/NUDT16/NUDT7/NUP153/NUP155/NUP188/NUP205/NUP210/NUP214/NUP37/NUP43/NUP50/NUP85/NUP98/NUP58/NUP42/OGT/PFKFB1/PFKFB2/PFKFB3/PFKFB4/PFKL/PFKM/PFKP/PGAM2/PGK1/PGM1/PKM/POM121/PPARA/PRKAG1/PSEN1/RAE1/SEC13/STAT3/TJP2/TP53/TPR/ZB…	70
BP	GO:0006977	DNA damage response, signal transduction by p53 class mediator resulting in cell cycle arrest	30/5905	56/18670	0.000532869	0.00624338	0.00476085	ATM/BTG2/CARM1/CDKN1A/CHEK2/CNOT1/CNOT2/CNOT3/CNOT4/CNOT7/CNOT8/CRADD/E2F7/EP300/GADD45A/GTSE1/MDM2/MDM4/MUC1/PCBP4/PIDD1/PLAGL1/PML/PRMT1/RBL2/RGCC/CNOT9/TNKS1BP1/TP53/ZNF385A	30
BP	GO:0032535	regulation of cellular component size	147/5905	370/18670	0.000534828	0.00625263	0.00476791	ABL1/ADD1/ADD3/ADNP/AKT1/ANAPC2/ANO6/AP2M1/APOE/AQP1/AQP4/ARHGAP35/ARHGAP4/ARPC1B/ARPC5L/ARPIN/ATP7A/AVIL/BBS4/CAPG/CAPZA1/CAPZA2/CAPZB/CDC42EP1/CDC42EP4/CDH4/CDK4/CDKL3/CLCN6/CLN8/COTL1/CREB1/CTNNA2/CTTN/DBNL/DNM2/DPYSL2/DRAXIN/EFNA5/ELN/EPS8/EZR/F2RL1/WASHC2C/FER/FHOD3/FMN2/FN1/GBA2/GMFG/GOLGA4/GSN/HAX1/HIP1R/IFRD1/ILK/ISLR2/IST1/JMY/KANK1/KDM1A/CRACD/LAMTOR5/LIMK1/LMOD1/LPAR3/LRP1/CARMIL1/LRRC…	147
CC	GO:0055037	recycling endosome	74/6104	176/19717	0.00117257	0.00625923	0.00401578	ABHD17A/ABHD17B/ABHD17C/ACAP1/ACKR2/ACKR3/ANK2/AVL9/BAIAP3/COMMD1/DENND6B/EEA1/EHD2/EHD4/PHETA1/GPER1/GPR161/HFE/HLA-A/HLA-B/INPP5F/ITGB1/ITSN1/LDLRAP1/LZTR1/MCOLN2/MICALL1/MICALL2/NDRG1/NSG1/NTRK1/PDIA3/PLEKHJ1/RAB10/RAB11B/RAB11FIP2/RAB11FIP3/RAB29/RAB4A/RAB8A/RABEP1/RABGEF1/RAP2C/SCAMP2/SCAMP4/ENTR1/SLC30A10/SLC31A2/SLC9A7/SLC9A9/SNF8/SORCS2/SORL1/DENND2B/STX7/STX8/SYT11/TBC1D17/TF/TFRC/TMUB1/…	74
CC	GO:0043202	lysosomal lumen	44/6104	95/19717	0.0011721	0.00625923	0.00401578	AGRN/ARSA/ARSB/BCAN/BGN/CSPG4/CTSA/CTSD/CTSF/DCN/GAA/GALC/GALNS/GC/GLA/GLB1/GM2A/GPC2/GPC4/GPC5/GUSB/GYG1/HEXA/HSPA8/HSPG2/IDUA/LAMP2/MAN2B2/NAGLU/NCAN/NEU1/NPC2/NSG1/PDGFRB/PRELP/SDC2/SDC3/SDC4/SERPINB13/SGSH/SMPD1/TCN2/TPP1/VCAN	44
BP	GO:1903320	regulation of protein modification by small protein conjugation or removal	97/5905	231/18670	0.000543551	0.00634307	0.00483687	ABL1/ADGRB1/AIMP2/AKT1/ANGPT1/ARNT/ARRB1/AXIN1/BIRC2/BIRC3/BRCA1/CAPN3/CAV1/CDC14B/CDK5RAP3/CDK9/CHP1/COMMD1/CTNNB1/CTR9/DCUN1D1/DCUN1D2/DCUN1D3/DCUN1D4/DNAJB2/DTX3L/FAM107A/FANCI/FBXO5/FYN/FZR1/GCLC/GLMN/GNL3L/GOLGA2/GORASP1/GPS2/HDAC3/HDAC4/HMG20A/HMG20B/HSPA1A/HSPA1B/HUWE1/ITCH/KDM1A/LIMK1/MAD2L2/MARCHF7/MTA1/MTOR/COPS9/N4BP1/NMI/OGT/OTUB1/OTUD4/PRKN/PAXIP1/PER2/PHF23/PIAS1/PIAS3/PIAS4/PLK1/PR…	97
BP	GO:0090503	RNA phosphodiester bond hydrolysis, exonucleolytic	24/5905	42/18670	0.000548974	0.00639475	0.00487628	ANGEL1/TRIR/CNOT1/CNOT2/CNOT7/CNOT8/DCPS/DIS3L/DIS3L2/ERI1/ERI2/ERI3/EXOSC1/EXOSC10/EXOSC2/EXOSC4/EXOSC7/EXOSC8/EXOSC9/ISG20/PAN2/PARN/TOE1/ZC3H12A	24
BP	GO:0016049	cell growth	187/5905	484/18670	0.000556781	0.00644672	0.0049159	ABL1/ADIPOR2/ADNP/ADNP2/ADRA1A/AKAP13/AKT1/ALCAM/ANAPC2/APOE/ARHGAP4/ARHGEF11/ARIH2/AVP/BCL6/BLZF1/BRAT1/BST2/CAPRIN2/CCAR2/CD38/CDC73/CDH4/CDK11A/CDK11B/CDKL3/CDKN1A/CIB1/CPNE1/CPNE9/CRKL/CRYAB/CTNNB1/CTTN/CYBA/CYFIP2/DACT3/DBNL/DCLK1/DCUN1D3/DDR1/DDX3X/DERL2/DNAJB2/DNM2/DNPH1/DPYSL2/DRAXIN/DVL1/EBAG9/EFNA5/EGFR/EIF2AK4/EIF4G1/ENO1/EPB41L5/ERBB2/EXOSC2/EXOSC4/EXOSC9/EXTL3/FAM107A/FAM122A/FN1/G6P…	187
BP	GO:0007098	centrosome cycle	57/5905	124/18670	0.000560453	0.00644672	0.0049159	ARHGEF10/BBS4/BRCA1/BRCA2/C2CD3/CDK5RAP2/CEP131/CEP135/CEP152/CEP192/CEP63/CETN2/CETN3/CHMP1A/CHMP1B/CHMP2A/CHMP4B/CNTLN/CNTROB/CROCC/CTNNB1/FBXW5/FES/GADD45A/GEN1/GOLGA2/HAUS1/HAUS2/HAUS3/HAUS4/HAUS5/HAUS7/HAUS8/KAT2A/KAT2B/PCLAF/KIAA0753/MARK4/NDE1/NSFL1C/NUBP1/PARD6B/PARD6G/PCM1/PDCD6IP/PLK1/RBM14/SAC3D1/SASS6/SDCCAG8/SGO1/SSX2IP/STIL/UXT/XPO1/XRCC2/XRCC3	57
BP	GO:0051101	regulation of DNA binding	57/5905	124/18670	0.000560453	0.00644672	0.0049159	AGER/ILRUN/CALM3/CPNE1/CTNNB1/CTNNBIP1/DDIT3/DDRGK1/DOT1L/EDF1/EGF/ENHO/EP300/ERCC2/NIBAN2/GATA3/HABP4/HES1/HEY1/HEY2/HIPK2/HMGA2/HMGB1/ID1/ID2/ID3/ID4/JUN/KDM1A/MAD2L2/MAPK8/MAU2/MSX1/NFKBIA/NSD1/PRKN/PARP1/PAX6/PER2/PLAUR/PSEN1/PYHIN1/SIN3A/SIRT2/SKI/SMO/SRI/TAF1/TAF10/TGFB1/TRIM28/TRIM6/WAPL/WNT3A/ZBTB7A/ZFP90/ZNF462	57
BP	GO:2001238	positive regulation of extrinsic apoptotic signaling pathway	27/5905	49/18670	0.000556354	0.00644672	0.0049159	ATF3/BMPR1B/CAV1/FADD/G0S2/GPER1/ITM2C/LTBR/MAL/NF1/PAK2/PDIA3/PEA15/PML/PPP1CA/PPP2R1A/PPP2R1B/RBCK1/RET/RIPK1/SRPX/STK3/TIMP3/TNFSF10/TNFSF12/TRAF2/WWOX	27
BP	GO:0009303	rRNA transcription	20/5905	33/18670	0.000559474	0.00644672	0.0049159	BRF1/DDX11/GTF3C1/GTF3C3/GTF3C5/GTF3C6/MACROH2A2/IPPK/MARS1/MTOR/NIFK/NOL11/POLR1B/POLR1E/CAVIN1/PWP1/SIRT7/SMARCA4/SMARCB1/TP53	20
BP	GO:0036003	positive regulation of transcription from RNA polymerase II promoter in response to stress	20/5905	33/18670	0.000559474	0.00644672	0.0049159	ATF3/ATF6/ATF6B/CEBPB/CHD6/CREB3L1/DDIT3/GCN1/HIF1A/HSF1/HSF4/MAPK7/MBTPS2/MT3/MUC1/NFE2L2/NOTCH1/RBPJ/TP53/VEGFA	20
BP	GO:0043928	exonucleolytic nuclear-transcribed mRNA catabolic process involved in deadenylation-dependent decay	20/5905	33/18670	0.000559474	0.00644672	0.0049159	CNOT7/CNOT8/DCP1B/DCPS/EDC3/EXOSC1/EXOSC2/EXOSC4/EXOSC7/EXOSC8/EXOSC9/LSM1/LSM2/LSM3/LSM5/LSM6/LSM7/NT5C3B/PATL1/SKIV2L	20
MF	GO:0140098	catalytic activity, acting on RNA	163/5983	386/17697	0.000302737	0.00645068	0.00529853	AGO2/ALKBH5/ANGEL1/AQR/AZGP1/BCDIN3D/BMT2/TRMO/CMTR1/CMTR2/CNOT1/CNOT2/CNOT7/CNOT8/CPSF3/CRCP/DALRD3/DARS1/DBR1/DCPS/DDX17/DDX18/DDX19B/DDX20/DDX21/DDX23/DDX27/DDX31/DDX39A/DDX3X/DDX42/DDX46/DDX47/DDX51/DDX52/DDX54/DDX55/DDX56/DDX58/DDX59/DDX60/DDX60L/DHX15/DHX16/DHX29/DHX32/DHX33/DHX35/DHX36/DHX38/DHX40/DHX57/DHX8/DHX9/DICER1/DIMT1/DIS3L/DIS3L2/DROSHA/DUS1L/EDC3/ELAC1/EMG1/ENDOV/EPRS1/ERI1/ERI2/…	163
MF	GO:0001221	transcription cofactor binding	26/5983	43/17697	0.000306393	0.00645068	0.00529853	CDK9/CHD6/CNOT2/CREB1/FOXO1/FOXO3/HDGF/NEK6/NFATC1/NFE2L2/NR1D1/NR4A3/PASD1/PER1/PER2/PER3/PHF12/PPARA/RELA/RORA/SIX3/TEAD1/TEAD2/VGLL4/ZBTB17/ZBTB7A	26
CC	GO:0030867	rough endoplasmic reticulum membrane	16/6104	26/19717	0.00123445	0.00654346	0.00419814	DERL2/PI4KB/PLOD1/PLOD2/RP9/RPS29/SEC61A1/SEC61B/SEC63/SRP9/SRPRA/SSR4/SUCO/TMEM97/UBA1/ZC3H12A	16
BP	GO:0090316	positive regulation of intracellular protein transport	68/5905	153/18670	0.000570545	0.00655107	0.00499548	AKT2/ANP32B/ARIH2/ATG13/B3GAT3/BAG3/BCAS3/C2CD5/CAMK1/CD81/CEP131/CHP1/CHRM1/CIB1/CSNK2A2/CTDSPL2/DMAP1/ECT2/ERBB2/FLNA/FYN/GLI3/GTSE1/HDAC3/HPS4/HSPA1L/HUWE1/JUP/KIF5B/LEPROT/MAPK1/MDM2/MICALL2/MYO1C/NPEPPS/OAZ2/PCM1/PDCD5/PIK3R2/PPM1A/PRKACA/PRR5L/PSEN1/RAB29/RAPGEF3/RBM22/RHOU/RNF31/RUFY3/SAR1B/SEC16A/SMAD3/SMO/SORL1/SREBF2/TARDBP/TCF7L2/TGFB1/TM9SF4/TP53/TPR/TRIM28/UBE2J2/UBL5/UBR5/USP36/XPO4…	68
BP	GO:0007405	neuroblast proliferation	32/5905	61/18670	0.000575014	0.00657889	0.0050167	CTNNB1/CX3CR1/DCT/DOCK7/DRD2/FGFR1/FGFR2/FRS2/GLI3/HIF1A/ID4/KCTD11/KDM1A/NDE1/NF1/NOTCH1/NUMB/NUMBL/PAX6/PLXNB2/PTN/RAB10/SIX3/SMARCD3/SMO/SOX5/TEAD3/TGFB1/TP53/VEGFA/VEGFC/WNT3A	32
BP	GO:0030521	androgen receptor signaling pathway	32/5905	61/18670	0.000575014	0.00657889	0.0050167	AR/ARID1A/BRCA1/BUD31/CCNE1/CDK7/CTNNB1/DDX17/EP300/HDAC1/HDAC6/HEYL/KAT5/KDM3A/KDM5D/NCOA1/NCOA3/NCOR1/NCOR2/NRIP1/PIAS1/PMEPA1/PLPP1/PRMT2/RHOA/RNF4/RWDD1/SAFB2/SMARCA4/TAF1/TRIM68/ZBTB7A	32
BP	GO:0030100	regulation of endocytosis	115/5905	281/18670	0.000579608	0.00661968	0.00504779	ABCA7/ABL1/ABR/ACTN4/ANGPT1/ANKFY1/ANKRD13B/ANKRD13D/ANO6/ANXA2/AP2A1/APOE/APPL2/ARFGAP1/ARRB1/ATG3/AXL/BCR/BICD1/BTBD9/CALM3/CALR/CAV1/CBL/CCL2/CD14/CD151/CD47/CLU/CSK/CYBA/DGKQ/DLG4/DLL1/DNM2/DOCK2/DRD2/DRD3/EEF2K/EFNB2/EGF/EHD4/F2RL1/FCER1G/FMR1/RACK1/HFE/HIP1/HIP1R/HMGB1/IL15RA/IL2RG/ITGAV/ITGB3/ITSN1/LDLRAP1/LGALS3/LILRB1/LRP1/LRSAM1/LYAR/MAGI2/MERTK/MFGE8/MIB1/MKLN1/NR1H3/NUMB/OPHN1/PACSIN1…	115
BP	GO:0034404	nucleobase-containing small molecule biosynthetic process	95/5905	226/18670	0.000590679	0.00673416	0.00513509	AAAS/PRXL2C/ADA/ADAL/ADPGK/ALDOA/ALDOC/AMPD3/APRT/ARNT/CAD/CNP/DCTPP1/DDIT4/DERA/DHFR2/DNPH1/ECD/EIF6/ENO1/ENO3/ENPP3/ENTPD2/ENTPD5/ESRRB/FOXK2/GALK1/GAPDHS/GCK/GCKR/GMPS/HDAC4/HIF1A/HKDC1/IMPDH2/INSR/ITPA/JMJD8/MTAP/NCOR1/NEIL1/NME5/NT5C2/NT5E/NUDT16/NUDT3/NUDT4/NUDT7/NUP153/NUP155/NUP188/NUP205/NUP210/NUP214/NUP37/NUP43/NUP50/NUP85/NUP98/NUP58/NUP42/OGT/PDE4B/PDE5A/PDE7B/PDE8A/PDE9A/PFKFB1/PFKF…	95
BP	GO:0031532	actin cytoskeleton reorganization	48/5905	101/18670	0.000595243	0.00677418	0.00516561	ABL1/ANTXR1/ANXA1/ARAP1/ATP2C1/BCAS3/BRSK2/CAPN10/CDC42BPA/CDC42BPB/CSF1R/CTTN/DTNBP1/EFS/EPS8/EZR/FARP2/FER/FES/FLNA/GAB1/GDPD2/GMFG/GSN/HAX1/MDK/MICALL2/MINK1/MKLN1/MYH9/NOTCH2/NRP1/NTRK3/PARVA/PHPT1/PIP5K1A/PLEK/PTPN1/RAPGEF3/RHOA/RHOBTB2/RHOD/SHC1/TGFB1/THSD7A/TNIK/TRPV4/WHAMM	48
BP	GO:0002064	epithelial cell development	88/5905	207/18670	0.000599967	0.00680386	0.00518824	ADAMTSL4/ADD1/GPAT4/AR/ARHGEF26/ARID4A/ARID4B/ARNTL/C1GALT1/CCM2/CDKN1A/COL23A1/CTNNB1/WHRN/DLL1/ENG/EPB41L5/EPHA2/EXPH5/EZR/F2RL1/RIPOR2/FAT1/FGFR1/FLNA/FRMD6/FRS2/GJA1/GSTM3/HEG1/HIF1A/HNF4A/HYDIN/ID1/IFT74/IQGAP1/LAMB2/CNMD/MAGI2/AFDN/MSN/MYO1E/NOTCH1/NOTCH4/NPHS1/NTRK1/ONECUT1/PALLD/PAX6/PDPK1/PLOD3/POF1B/PTPRS/RAP1B/RAP2C/RAPGEF3/RARG/RDX/RFX3/RHEB/RILPL1/RILPL2/S1PR3/SCRIB/SHROOM3/SIDT2/SIX…	88
BP	GO:0034620	cellular response to unfolded protein	63/5905	140/18670	0.000599533	0.00680386	0.00518824	ADD1/AMFR/ARFGAP1/GET3/ATF3/ATF6/ATF6B/BAG3/BFAR/CALR/CCL2/CDK5RAP3/CREB3/CREB3L1/CREB3L2/CTDSP2/CXXC1/DAB2IP/DDIT3/DDX11/DERL2/DNAJC3/EIF2AK2/EIF2S1/EP300/ERN1/EXTL2/EXTL3/RACK1/GOSR2/HDGF/HERPUD2/HSF1/HSPA1A/HSPA1B/HSPA1L/HSPA2/HSPA8/HSPB8/LMNA/MBTPS2/NCK1/NCK2/NFE2L2/PRKN/PPP1R15B/PTPN1/RHBDD1/RNF121/SEC31A/SERP1/SHC1/SRPRA/SYVN1/TATDN2/TLN1/TPP1/VAPB/SELENOS/WFS1/WIPI1/YOD1/ZBTB17	63
BP	GO:0042692	muscle cell differentiation	152/5905	385/18670	0.000601965	0.0068145	0.00519636	ABL1/ACTG1/ACVR1/ADAM12/ADGRB1/ADGRB3/ADRA1A/AKAP13/AKT1/ALPK3/ANK2/ANKRD2/ARID1A/ATP2A2/BARX2/BCL9/BHLHE41/BNIP2/BOC/CACNA1H/CALR/CAMK1/CAPN2/CAPN3/CAPN9/CASP3/CASQ1/CBY1/CD81/CD9/CDH2/CDK9/CEACAM5/CFLAR/CHRNB1/CHUK/CSRP1/CSRP2/CTNNA2/CTNNB1/DLL1/DNMT1/DYRK1B/EDNRB/EFNB2/EHD2/ENG/EPC1/NIBAN2/RIPOR2/FGFR2/FHOD3/FLNC/FLT3LG/FRS2/G6PD/GATA6/GLMN/GPER1/H3-3A/H3-3B/HDAC4/HDAC5/HES1/HEY1/HEY2/HIRA/HNR…	152
CC	GO:0001725	stress fiber	33/6104	67/19717	0.00130447	0.00681921	0.00437505	ABLIM1/ACTN4/BAG3/CNN2/CYBA/DAAM1/DCTN4/FAM107A/FERMT2/FHL3/FHOD1/ILK/LDB3/LPP/MICALL2/MYH10/MYH14/MYH9/MYLK/NEBL/PDLIM1/PDLIM3/PDLIM5/PDLIM7/PTK2/PXN/ROR1/SEPTIN11/SEPTIN7/SEPTIN9/SH2B2/SORBS1/TRIP6	33
CC	GO:0097517	contractile actin filament bundle	33/6104	67/19717	0.00130447	0.00681921	0.00437505	ABLIM1/ACTN4/BAG3/CNN2/CYBA/DAAM1/DCTN4/FAM107A/FERMT2/FHL3/FHOD1/ILK/LDB3/LPP/MICALL2/MYH10/MYH14/MYH9/MYLK/NEBL/PDLIM1/PDLIM3/PDLIM5/PDLIM7/PTK2/PXN/ROR1/SEPTIN11/SEPTIN7/SEPTIN9/SH2B2/SORBS1/TRIP6	33
MF	GO:0003899	DNA-directed 5'-3' RNA polymerase activity	25/5983	41/17697	0.000331945	0.00686601	0.00563969	CRCP/MED20/POLR1B/POLR1C/POLR1D/POLR1E/POLR2A/POLR2B/POLR2C/POLR2F/POLR2G/POLR2H/POLR2I/POLR2J2/POLR2J3/POLR2L/POLR3C/POLR3E/POLR3F/POLR3GL/POLR3H/PRIM1/PRIMPOL/RPAP1/ZNRD1	25
MF	GO:0016779	nucleotidyltransferase activity	66/5983	137/17697	0.00033804	0.00687154	0.00564423	ABL1/CDS1/CRCP/DKC1/TENT5D/FPGT/GALT/GMPPA/GPHN/CGAS/MED20/NMNAT1/OAS1/OAS2/OAS3/TENT4A/PAPOLA/PCYT1A/PCYT1B/PCYT2/POLA1/POLD1/POLD2/POLD4/POLE2/POLH/POLI/POLK/POLL/POLM/POLN/POLR1B/POLR1C/POLR1D/POLR1E/POLR2A/POLR2B/POLR2C/POLR2F/POLR2G/POLR2H/POLR2I/POLR2J2/POLR2J3/POLR2L/POLR3C/POLR3E/POLR3F/POLR3GL/POLR3H/PRIM1/PRIMPOL/PTGES3/REV1/REV3L/RPAP1/TEP1/TERF2/TUT1/UAP1/UGP2/USP14/YRDC/TUT4/TUT7/ZNR…	66
BP	GO:0035148	tube formation	66/5905	148/18670	0.000609909	0.00689229	0.00525568	ABL1/ARHGAP35/ARID1A/ATOH8/BBS4/BCAS3/BMP7/CASP3/CC2D2A/CELSR1/CTHRC1/CTNNB1/DAB2IP/DICER1/DLC1/DVL1/DVL2/DVL3/EDA/FGFR2/FUZ/FZD2/FZD6/GATA3/GLMN/HIF1A/IFT122/IFT172/IFT57/KAT2A/LRP6/LUZP1/MIB1/MKS1/NFIB/NOTCH1/PAX2/PAX8/PLXNB2/PRKACA/PTCH1/RARG/RET/SCRIB/SDC4/SDCCAG8/SEMA4C/SETD2/SFRP2/SHROOM3/SKI/SOX9/ST14/STIL/STK3/SUFU/TCAP/TCTN1/TEAD2/TGFB1/TGFB2/TSC1/TSC2/TULP3/VASP/VEGFA	66
BP	GO:0045666	positive regulation of neuron differentiation	147/5905	371/18670	0.000612642	0.00691103	0.00526996	ADNP/ALK/AMIGO1/ANAPC2/ANKRD27/AP2A1/APOE/ARHGAP35/ARSB/AVIL/BCL6/BMP7/BRINP1/BRINP2/BRINP3/C21orf91/CAMK1/CAMK2B/CAPRIN1/CAPRIN2/CBFA2T2/CDH4/CDKL3/CFLAR/CNTN1/CPEB3/CPNE1/CPNE9/CREB3L2/CRTC1/CRX/CSNK1D/CYB5D2/DAB2IP/DBNL/DDX56/DHX36/DLG4/DLG5/DNMT3B/DPYSL3/DVL1/DVL2/DVL3/ECT2/EEF2K/EFNA5/EIF4G1/EP300/EPHA4/ETV5/RETREG3/FBXO31/FES/FEZ1/FGFR1/FMR1/FN1/FYN/GDPD5/GLI2/GOLGA4/GPC2/GPRC5B/HEYL/HGF/HM…	147
BP	GO:0045727	positive regulation of translation	58/5905	127/18670	0.00061706	0.0069442	0.00529525	CD28/CDK4/CDK5RAP1/CIRBP/CPEB3/CTIF/DAZ1/DAZ4/DDX3X/DHX29/DHX36/DHX9/DNAJC3/EIF2AK4/EIF2S3/EIF3D/EIF3E/EIF5A/EIF6/ERBB2/NIBAN1/FMR1/FXR1/HABP4/JMJD4/LARP1/LARP4/LARP4B/LIN28A/MAPK1/METTL3/MTOR/NAT10/NCK1/NCK2/PCIF1/PIWIL2/POLDIP3/POLR2G/PTAFR/RBM3/RBMS3/RHOA/RPS4X/RPS6KB1/RPS9/RXRA/SAMD4A/SERP1/TARBP2/UHMK1/UPF3A/USP16/VIM/PYM1/YBX3/YTHDF1/YTHDF3	58
BP	GO:0005976	polysaccharide metabolic process	53/5905	114/18670	0.000617742	0.0069442	0.00529525	AGL/AKT1/AKT2/AP2A1/B3GNT2/B4GALT5/CHST1/CHST7/CSGALNACT1/CSGALNACT2/EGF/EPM2AIP1/ESRRB/EXTL2/EXTL3/GAA/GCK/GYG1/GYG2/GYS1/GYS2/HAS1/HAS3/HS2ST1/IL6ST/INPP5K/INSR/IRS1/IRS2/LEPR/MTOR/NDST1/NR1D1/PER2/PGM1/PGM2/PHKA1/PHKA2/PHKG1/PHKG2/POMC/PPP1CA/PPP1CB/PPP1CC/PPP1R3C/PPP1R3E/PPP1R3F/PYGB/PYGM/SORBS1/TGFB1/UGP2/SELENOS	53
BP	GO:0045017	glycerolipid biosynthetic process	104/5905	251/18670	0.000620618	0.00696435	0.00531062	ABHD3/ABHD5/ACSL3/AGPAT3/GPAT4/ATM/CAPN2/CDS1/CHKA/CHKB/CPNE1/CSNK2A2/CTDNEP1/CWH43/DDHD1/DDHD2/DGAT1/DGKQ/DGKZ/DPM3/FGF2/FITM2/GNPAT/GPAA1/HTR2B/IMPA1/INPP5E/INPP5F/INPP5K/INPPL1/LCAT/LDLR/LPCAT1/LPIN1/LPIN2/MTM1/MTMR1/MTMR14/MTMR3/MTMR4/MTMR8/NR1H3/PCTP/PCYT1A/PCYT1B/PCYT2/PDGFA/PEMT/PGAP1/PGAP3/PI4K2A/PI4K2B/PI4KB/PIGA/PIGF/PIGG/PIGL/PIGM/PIGN/PIGO/PIGP/PIGQ/PIGS/PIGT/PIGU/PIGW/PIGX/PIGZ/PIK3C…	104
BP	GO:0060606	tube closure	44/5905	91/18670	0.000626095	0.00700138	0.00533886	ABL1/ARHGAP35/ARID1A/BBS4/CASP3/CC2D2A/CELSR1/CTHRC1/DLC1/DVL1/DVL2/DVL3/FUZ/FZD2/FZD6/GLMN/IFT122/IFT172/IFT57/KAT2A/LRP6/MKS1/PAX2/PLXNB2/PRKACA/PTCH1/RARG/SCRIB/SDC4/SEMA4C/SETD2/SFRP2/SHROOM3/SKI/ST14/STIL/SUFU/TEAD2/TGFB1/TGFB2/TSC1/TSC2/TULP3/VASP	44
BP	GO:0044786	cell cycle DNA replication	36/5905	71/18670	0.000625602	0.00700138	0.00533886	BCL6/BRCA2/CHEK2/DACH1/DBF4B/DONSON/E2F7/FBXO5/FGFR1/LIG1/MCM4/MCM5/MCM6/MCM7/MRE11/MSH6/POLA1/POLD1/POLD2/POLD4/POLE2/PRIM1/RAD51/RFC2/RFC4/RFC5/RPA1/RPA2/RPA3/RTF2/STAG2/TERF2/TIPIN/UPF1/WIZ/ZNF830	36
BP	GO:0045879	negative regulation of smoothened signaling pathway	19/5905	31/18670	0.000629992	0.00702054	0.00535347	CD3E/GLI3/GLIS2/GPR161/GPR37L1/IFT122/KCTD11/KCTD21/KCTD6/MGRN1/PRKACA/PTCH1/PTCH2/RFX4/SALL3/SERPINE2/SUFU/TULP3/ULK3	19
BP	GO:1902895	positive regulation of pri-miRNA transcription by RNA polymerase II	19/5905	31/18670	0.000629992	0.00702054	0.00535347	ATOH8/BMPR1A/FOS/HIF1A/JUN/RELA/SMAD1/SMAD3/SMAD6/SMARCA4/SPI1/SREBF1/SREBF2/SRF/STAT3/TEAD1/TGFB1/TGFB2/TP53	19
BP	GO:0002283	neutrophil activation involved in immune response	188/5905	488/18670	0.000636136	0.00707673	0.00539632	ABR/ACPP/AGA/AGL/ALAD/ALDH3B1/ALDOA/ALDOC/AMPD3/ANO6/ANPEP/ANXA2/AP1M1/APEH/APRT/ARL8A/ARMC8/ARSA/ARSB/ATG7/ATP6V1D/ATP8A1/BCR/BRI3/BST1/BST2/VPS35L/C1orf35/C5AR1/CANT1/CAPN1/CD14/CD33/CD44/CD47/CD58/CD59/CDK13/CFD/CHI3L1/CNN2/COMMD3/COMMD9/COTL1/CPNE1/CPPED1/CR1/CST3/CSTB/CTSA/CTSD/CTSH/CTSZ/CYBA/CYSTM1/DBNL/DDX3X/DERA/DGAT1/DNAJC13/DNAJC3/DNAJC5/DNASE1/DNASE1L1/DNASE1L3/DOCK2/DOK3/DPP7/DYNC1H1/…	188
BP	GO:0010799	regulation of peptidyl-threonine phosphorylation	26/5905	47/18670	0.000646604	0.00718077	0.00547565	AXIN1/BMP7/CADM4/CALM3/CHI3L1/DDIT4/DGKQ/EGF/EIF4G1/INPP5K/MAPK1/PARD3/PLK1/RIPK2/RPTOR/SIRT2/SPHK1/SPRED1/SPRED2/SPRY2/STOX1/TGFB1/TNKS1BP1/TRIM6/UBE2K/WNK3	26
BP	GO:0032434	regulation of proteasomal ubiquitin-dependent protein catabolic process	56/5905	122/18670	0.000651242	0.00721981	0.00550542	AKT1/ARAF/ARIH2/CAV1/CCAR2/CLEC16A/CLU/COMMD1/CSNK1A1/CSNK1D/DDA1/DDRGK1/DET1/DNAJB2/DVL1/FAM122A/GCLC/GIPC1/GLMN/GNA12/RACK1/HFE/HSPA1A/HSPA1B/IL33/KEAP1/MDM2/MTM1/N4BP1/NFE2L2/OGT/PRKN/PBK/PIAS1/PLK1/PSEN1/RAD23B/RCHY1/RNF144B/RNF19A/RNF19B/RPL11/SENP1/SGTA/SIRT2/SOCS4/STYX/TAF1/TLK2/TRIB1/TRIB2/UBE2K/UBQLN4/UBXN1/UFL1/USP14	56
BP	GO:0018108	peptidyl-tyrosine phosphorylation	144/5905	363/18670	0.000652709	0.00722361	0.00550832	ABI1/ABL1/ACVR1/ADNP/ADRA1A/ALK/ANGPT1/AXL/BAZ1B/BLK/BST1/CADM4/CAV1/CBL/CBLC/CD3E/CD4/CD44/CD80/CD81/CLK1/CLK2/CLK3/CNOT7/CNTN1/CRLF1/CSF1R/CSK/CSPG4/CTF1/DDR1/DDR2/DGKQ/DLG4/DSTYK/DVL2/DYRK1A/DYRK1B/DYRK4/EFEMP1/EFNA5/EGF/EGFR/EHD4/EIF2AK2/EPHA2/EPHA4/EPHA6/EPHB1/EPHB4/ERBB2/ERBB4/ERCC6/ERRFI1/FER/FES/FGFR1/FGFR2/FGFR3/FYN/GGNBP2/RACK1/GPRC5B/HAX1/HBEGF/HES1/HGF/HPX/HSF1/IGF1R/IL6R/IL6ST/INPP5F…	144
BP	GO:0031668	cellular response to extracellular stimulus	110/5905	268/18670	0.000664541	0.00734193	0.00559854	ADNP/ADORA2B/AIF1/AKR1C3/AMIGO1/ARHGAP35/ASGR1/ATF3/ATG14/ATG7/AXL/C12orf66/BMT2/CBL/CDKN1A/CLEC16A/CPEB4/CYBA/DAP/DCTPP1/DSC2/EIF2AK2/EIF2AK4/EIF2S1/EIF4G1/FADS1/FAM107A/FAS/FES/FNIP1/FOS/FOSL1/FOXA3/FOXO1/FYN/GABARAP/GABARAPL2/GAS2L1/CASTOR3/GCN1/GLUL/GSDMD/GSTP1/HFE/HNRNPA1/HSF1/HSPA8/ITGA6/JUN/KANK2/LAMP2/LYN/MAP3K5/MAPK1/MAPK8/MARS1/MAX/MDM2/MED1/MTMR3/MTOR/MYBBP1A/NAMPT/NCOA1/NFE2L2/NMRAL1/…	110
BP	GO:0061077	chaperone-mediated protein folding	31/5905	59/18670	0.000672745	0.00741982	0.00565794	BAG1/CLU/CRTAP/DFFA/DNAJB1/DNAJB2/DNAJB4/DNAJB5/DNAJC5/DNAJC7/FKBP5/GAK/HSPA1A/HSPA1B/HSPA1L/HSPA2/HSPA8/HSPB1/P3H1/PDCD5/PDIA4/PEX19/PPIB/PTGES3/SGTA/SGTB/TOR1A/TOR1B/TOR2A/UNC45A/UNC45B	31
CC	GO:0032432	actin filament bundle	36/6104	75/19717	0.00145326	0.00749987	0.00481175	ABLIM1/ACTN4/BAG3/CNN2/CRYAB/CYBA/DAAM1/DCTN4/RFLNB/FAM107A/FERMT2/FHL3/FHOD1/ILK/LDB3/LPP/MICALL2/MYH10/MYH14/MYH9/MYLK/NEBL/PDLIM1/PDLIM3/PDLIM5/PDLIM7/PLS3/PTK2/PXN/ROR1/SEPTIN11/SEPTIN7/SEPTIN9/SH2B2/SORBS1/TRIP6	36
CC	GO:0008287	protein serine/threonine phosphatase complex	24/6104	45/19717	0.00146436	0.00749987	0.00481175	CTDNEP1/NCK1/PPP1CA/PPP1CB/PPP1CC/PPP1R10/PPP1R15B/PPP1R9B/PPP2CB/PPP2R1A/PPP2R1B/PPP2R2B/PPP2R2C/PPP2R2D/PPP2R3A/PTPA/PPP2R5A/PPP3CC/PPP3R1/PPP4C/PPP4R1/PPP4R4/TOX4/WDR82	24
CC	GO:1903293	phosphatase complex	24/6104	45/19717	0.00146436	0.00749987	0.00481175	CTDNEP1/NCK1/PPP1CA/PPP1CB/PPP1CC/PPP1R10/PPP1R15B/PPP1R9B/PPP2CB/PPP2R1A/PPP2R1B/PPP2R2B/PPP2R2C/PPP2R2D/PPP2R3A/PTPA/PPP2R5A/PPP3CC/PPP3R1/PPP4C/PPP4R1/PPP4R4/TOX4/WDR82	24
CC	GO:0031253	cell projection membrane	133/6104	345/19717	0.00149577	0.00760934	0.00488198	ABCA7/ADGRV1/AIF1/AIF1L/AKT2/ANTXR1/APC/APC2/APPL2/AQP1/ARHGEF4/ARL13B/ASAP1/ATP6V0A4/ATP7A/ATP8B1/BBS1/BBS2/BBS4/C2CD5/CD44/CDHR1/CIB1/CSPG4/CTNNB1/CYBRD1/DDX58/DHRS3/DLC1/DNM2/DRD2/EPB41L5/EPHA2/EPS15/EPS8/EPS8L2/EVC/EZR/FAM107A/RIPOR2/FAP/FERMT2/FGD2/FGD5/GABRA2/GABRA4/GABRG1/GNA12/GNA13/GPER1/GPR157/GPR161/GPR37L1/GUCA1B/HIP1R/ARHGAP45/IFIT5/INPP5K/INSR/IQCE/ITGAV/ITGB1/ITGB3/KANK1/KCNA2/KCNC…	133
BP	GO:0048525	negative regulation of viral process	47/5905	99/18670	0.000694927	0.00765134	0.00583448	APOBEC3C/APOBEC3G/BANF1/BST2/BTBD17/CCNK/EIF2AK2/EIF2AK4/FAM111A/TASOR/GSN/HDAC1/HMGA2/IFIT5/IFITM1/IFITM2/IFITM3/ILF3/INPP5K/ISG20/JUN/RESF1/LTF/MORC2/OAS1/OAS3/OASL/PRKN/PLSCR1/PML/POU2F3/REST/SETDB1/SNX3/STAT1/TARDBP/TNIP1/TRIM10/TRIM15/TRIM28/TRIM35/TRIM5/TRIM6/TRIM8/ZC3H12A/ZC3HAV1/ZFP36	47
BP	GO:0031063	regulation of histone deacetylation	18/5905	29/18670	0.000705615	0.0077425	0.005904	AKAP8/AKAP8L/BCL6/ING2/JDP2/KDM5A/MAPK8/PRKD1/PRKD2/SKI/SPHK2/SREBF1/TADA3/TGFB1/TP53/VEGFA/ZBTB7B/ZNHIT1	18
BP	GO:0051642	centrosome localization	18/5905	29/18670	0.000705615	0.0077425	0.005904	AKAP9/INTS13/BICD2/SPOUT1/CEP83/DYNC1LI2/EZR/FHOD1/GPSM2/KIF5B/MISP/NDE1/NUBP1/PARD3/PARD3B/PLXNA2/SUN1/SUN2	18
MF	GO:0051427	hormone receptor binding	85/5983	185/17697	0.000387677	0.00774697	0.00636329	ACTN4/ARID1A/ARID5A/ARRB1/BAZ2A/BCAS3/BRCA1/BUD31/CALR/CCNE1/CDK7/CEBPB/CNOT1/CRX/CTBP2/CTNNB1/DCAF13/DDX54/EP300/FUS/FYN/GAS2L1/GNAO1/HIF1A/HMGN3/JUND/JUP/KAT5/KDM1A/KDM3A/KDM5D/LRIF1/MED1/MED13/MED14/MED16/MED24/MED25/MED4/MMS19/NCOA1/NCOA3/NCOA6/NCOR1/NCOR2/NR4A3/NRIP1/NSD1/OASL/PADI2/PAGR1/PARP1/PIAS1/PKN1/PRMT2/PRPF6/PSMC5/RARG/RERG/RNF4/RXRA/SMAD3/SMARCA4/SMARCD3/SMARCE1/SNW1/SRC/STAT1/STAT…	85
BP	GO:0044783	G1 DNA damage checkpoint	33/5905	64/18670	0.000709295	0.00775641	0.0059146	ATM/BTG2/CARM1/CDKN1A/CHEK2/CNOT1/CNOT2/CNOT3/CNOT4/CNOT7/CNOT8/CRADD/E2F7/EP300/FBXO31/GADD45A/GIGYF2/GTSE1/MDM2/MDM4/MUC1/PCBP4/PIDD1/PLAGL1/PML/PRMT1/RBL2/RGCC/RPA2/CNOT9/TNKS1BP1/TP53/ZNF385A	33
BP	GO:0045669	positive regulation of osteoblast differentiation	33/5905	64/18670	0.000709295	0.00775641	0.0059146	ACVR1/ACVR2B/BMP7/BMPR1A/BMPR1B/CEBPB/CLIC1/CTHRC1/CTNNB1/CTNNBIP1/DDR2/FAM20C/FBXO5/GDPD2/GLI3/HGF/IFITM1/IL6R/IL6ST/ILK/JUND/LRP5/LTF/NPNT/PDLIM7/PRKD1/SFRP2/SMAD1/SMAD5/SUCO/CCN4/WNT7B/ZHX3	33
BP	GO:0045022	early endosome to late endosome transport	22/5905	38/18670	0.000727361	0.00794046	0.00605495	ANKRD27/DNAJC13/EEA1/EMP2/EZR/FAM160A2/HOOK2/KIF16B/MAP2K2/MAPK1/MSN/PTPN23/RAB5A/RDX/RILP/SNF8/SNX12/SNX16/SNX3/SRC/STX8/WDR91	22
BP	GO:0034599	cellular response to oxidative stress	122/5905	302/18670	0.000729818	0.00795378	0.00606511	ABL1/ADNP2/AIF1/AKR1C3/AKT1/ALDH3B1/ANKRD2/ANKZF1/ANXA1/AQP1/ARNT/ARNTL/ATG7/ATP2A2/ATP7A/AXL/BMP7/BRF2/CCS/CFLAR/CHD6/CHUK/CPEB2/CRK/CTNNB1/CYBA/DAPK1/DHFR/DNM2/ECT2/EGFR/EIF2S1/EPAS1/ERCC6L2/ETV5/FBXO7/FER/FOS/FOXO1/FOXO3/FUT8/FYN/G6PD/RACK1/GPR37L1/GPX7/GSTP1/HDAC6/HGF/HIF1A/HSF1/HSPA1A/HSPA1B/HSPB1/JUN/KDM6B/MAP3K5/MAPK1/MAPK7/MAPK8/MAPT/MCL1/MDM2/MELK/MGMT/MT3/NCF1/NCF2/NET1/NFE2L1/NFE2L2/NM…	122
BP	GO:0031023	microtubule organizing center organization	60/5905	133/18670	0.000738558	0.00803541	0.00612735	ARHGEF10/BBS4/BCAS3/BRCA1/BRCA2/C2CD3/CDK5RAP2/CEP131/CEP135/CEP152/CEP192/CEP63/CETN2/CETN3/CHMP1A/CHMP1B/CHMP2A/CHMP4B/CLASP1/CNTLN/CNTROB/CROCC/CTNNB1/FBXW5/FES/GADD45A/GCC2/GEN1/GOLGA2/HAUS1/HAUS2/HAUS3/HAUS4/HAUS5/HAUS7/HAUS8/KAT2A/KAT2B/PCLAF/KIAA0753/MARK4/NDE1/NSFL1C/NUBP1/PARD6B/PARD6G/PCM1/PDCD6IP/PLK1/RBM14/SAC3D1/SASS6/SDCCAG8/SGO1/SSX2IP/STIL/UXT/XPO1/XRCC2/XRCC3	60
BP	GO:1900006	positive regulation of dendrite development	37/5905	74/18670	0.000745602	0.00809834	0.00617534	ALK/ANAPC2/ANKRD27/APOE/BMP7/C21orf91/CAMK1/CAMK2B/CAPRIN1/CAPRIN2/CDKL3/CPEB3/CRTC1/DAB2IP/DBNL/DHX36/DLG5/EEF2K/EPHA4/FBXO31/FMR1/ILK/IQGAP1/ITPKA/ITSN1/KALRN/LLPH/LRP8/MTOR/OBSL1/PACSIN1/PARP6/PPP1R9A/PSEN1/PTN/SHANK2/ZMYND8	37
BP	GO:0070304	positive regulation of stress-activated protein kinase signaling cascade	75/5905	173/18670	0.000749741	0.00812957	0.00619916	AGER/ANKRD6/AXIN1/CARD9/CD27/DAB2IP/DBNL/DUSP15/DVL2/DVL3/EDA2R/EIF2AK2/EMC10/EPHA4/ERCC6/ERN1/F2RL1/FGD2/FZD8/GADD45A/GADD45B/HACD3/HIPK2/HMGB1/IL1RN/LTBR/LYN/MAP2K7/MAP3K11/MAP3K12/MAP3K2/MAP3K5/MAP4K1/MAP4K5/MAPK8IP3/MDFIC/MFHAS1/MID1/MINK1/NCF1/NOD1/NOX1/PKN1/PRMT1/PTPN1/RASGRP1/RELL1/RELL2/RIPK1/RIPK2/SASH1/SEMA3A/SEMA4C/SERPINF2/SH3RF1/SPAG9/SPHK1/STK25/STK3/TAOK1/TAOK2/TAOK3/TGFB2/TLR4/TLR…	75
BP	GO:0030330	DNA damage response, signal transduction by p53 class mediator	50/5905	107/18670	0.000751896	0.00813921	0.00620651	ATM/BRCA1/BRCA2/BTG2/CARM1/CD44/CDKN1A/CHEK2/CNOT1/CNOT2/CNOT3/CNOT4/CNOT7/CNOT8/CRADD/DYRK1A/E2F7/EP300/FOXM1/FOXO3/GADD45A/GTSE1/HIPK2/KAT5/KDM1A/MARCHF7/MDM2/MDM4/MSX1/MUC1/MYO6/NDRG1/PAXIP1/PCBP4/PIDD1/PLAGL1/PML/PPM1D/PRMT1/PTTG1IP/PYHIN1/RBL2/RGCC/CNOT9/KMT5A/SPRED1/SPRED2/TNKS1BP1/TP53/ZNF385A	50
BP	GO:0022612	gland morphogenesis	55/5905	120/18670	0.000756701	0.00817746	0.00623567	AR/BMP7/CAPN1/CAV1/CEBPB/CFLAR/CSF1/CSF1R/CYP7B1/DAG1/DDR1/EDA/EGFR/EPHA2/ETV5/FGFR1/FGFR2/FGL1/FRS2/GLI2/GLI3/HGF/HPN/ID4/KDM5B/LAMA1/LAMA5/LRP5/LRP5L/LRP6/MDK/MED1/MSN/NFIB/NOTCH1/NRG3/NRP1/NTN1/PAX6/PDGFA/PML/PTCH1/PTN/RARG/RXRA/SCRIB/SEMA3A/SOX9/SRC/STAT6/TGFB1/TGFB2/TGFB3/TNC/WNT3A	55
MF	GO:0035326	enhancer binding	64/5983	133/17697	0.000428799	0.00842589	0.00692096	ACTL6A/ARID3B/ARNT/ARNTL/ATF6B/BACH2/BHLHE40/BHLHE41/CCAR1/CDX1/CHD4/CIART/CREB1/ESRRB/GATA3/GZF1/H3-3A/H3-3B/HDAC1/HIVEP1/HNRNPC/IRF7/JUN/LDB1/MBD2/MBD3/MSX1/MTA1/NFATC1/NFE2L1/NFE2L2/NFYA/NFYB/NFYC/NPAS2/NR1D2/NR2F6/NR5A2/RAI1/REL/RELA/RELB/SFPQ/SIX3/SMAD2/SMAD3/SMARCA4/SMARCB1/SMARCC2/SMARCD2/SMARCE1/SOX9/SPI1/SPIB/TBX19/TBX6/TCF3/TIPARP/TP53/YY1/ZBTB16/ZBTB7B/ZNF322/ZNF395	64
BP	GO:0072431	signal transduction involved in mitotic G1 DNA damage checkpoint	30/5905	57/18670	0.000787227	0.00847885	0.00646549	ATM/BTG2/CARM1/CDKN1A/CHEK2/CNOT1/CNOT2/CNOT3/CNOT4/CNOT7/CNOT8/CRADD/E2F7/EP300/GADD45A/GTSE1/MDM2/MDM4/MUC1/PCBP4/PIDD1/PLAGL1/PML/PRMT1/RBL2/RGCC/CNOT9/TNKS1BP1/TP53/ZNF385A	30
BP	GO:1902400	intracellular signal transduction involved in G1 DNA damage checkpoint	30/5905	57/18670	0.000787227	0.00847885	0.00646549	ATM/BTG2/CARM1/CDKN1A/CHEK2/CNOT1/CNOT2/CNOT3/CNOT4/CNOT7/CNOT8/CRADD/E2F7/EP300/GADD45A/GTSE1/MDM2/MDM4/MUC1/PCBP4/PIDD1/PLAGL1/PML/PRMT1/RBL2/RGCC/CNOT9/TNKS1BP1/TP53/ZNF385A	30
BP	GO:0006986	response to unfolded protein	76/5905	176/18670	0.000797156	0.00854327	0.00651462	ADD1/AMFR/ARFGAP1/GET3/ATF3/ATF6/ATF6B/BAG3/BFAR/CALR/CCL2/CDK5RAP3/CREB3/CREB3L1/CREB3L2/CTDSP2/CXXC1/DAB2IP/DDIT3/DDX11/DERL2/DNAJB1/DNAJB2/DNAJB4/DNAJB5/DNAJC3/EDEM3/EIF2AK2/EIF2S1/EP300/ERN1/EXTL2/EXTL3/FAF2/FBXO6/RACK1/GOSR2/HDGF/HERPUD2/HSF1/HSPA1A/HSPA1B/HSPA1L/HSPA2/HSPA4L/HSPA8/HSPB1/HSPB8/LMNA/MBTPS2/NCK1/NCK2/NFE2L2/PRKN/PPP1R15B/PTPN1/RHBDD1/RNF121/SEC31A/SERP1/SERPINH1/SHC1/SRPRA/SYV…	76
BP	GO:0009408	response to heat	76/5905	176/18670	0.000797156	0.00854327	0.00651462	AAAS/AKT1/ATM/ATP2A2/ATXN3/BAG1/BAG3/CAMK2A/CAMK2B/CAMK2G/CASQ1/CCAR2/CD14/CDKN1A/CREBBP/CRYAB/DHX36/DNAJB1/DNAJB4/DNAJB6/DNAJC2/DNAJC7/EIF2B1/EIF2B2/EIF2B4/EIF2S1/EP300/FGF1/GCLC/HSBP1L1/HSF1/HSF4/HSPA1A/HSPA1B/HSPA1L/HSPA2/HSPA8/HSPB8/IGFBP7/IRAK1/LYN/MAP2K7/MAPK1/MAPKAPK2/MAPT/MTOR/NF1/NOS3/NUP153/NUP155/NUP188/NUP205/NUP210/NUP214/NUP37/NUP43/NUP50/NUP85/NUP98/NUP58/NUP42/POM121/PRKACA/PTGES3…	76
BP	GO:0006023	aminoglycan biosynthetic process	53/5905	115/18670	0.000797194	0.00854327	0.00651462	AGRN/ANGPT1/AP2A1/B3GAT3/B3GNT2/B4GALT4/B4GALT5/BCAN/BGN/CHPF/CHST1/CHST11/CHST3/CHST5/CHST6/CHST7/CHST9/CHSY1/CSGALNACT1/CSGALNACT2/CSPG4/DCN/DSE/EGF/EXTL2/EXTL3/GPC2/GPC4/GPC5/HAS1/HAS3/HEXA/HS2ST1/HS3ST3A1/HS3ST3B1/HS3ST5/HSPG2/NCAN/NDST1/PDGFRB/PRELP/SDC2/SDC3/SDC4/SLC35D1/SLC35D2/ST3GAL1/ST3GAL2/ST3GAL4/TGFB1/UST/VCAN/XYLT2	53
MF	GO:0140223	general transcription initiation factor activity	14/5983	19/17697	0.000446566	0.00863117	0.00708957	GTF2A2/GTF2E1/GTF2E2/GTF2F1/GTF2H2/GTF2H3/GTF3C1/GTF3C3/GTF3C5/RRN3/TAF1/TAF10/TAF5/TBP	14
MF	GO:0035258	steroid hormone receptor binding	47/5983	92/17697	0.000457418	0.00863169	0.00709	ARID5A/ARRB1/BRCA1/CALR/CCNE1/CDK7/CEBPB/CNOT1/CTNNB1/DCAF13/DDX54/EP300/FUS/KAT5/KDM1A/KDM3A/KDM5D/MED1/MMS19/NCOA1/NCOA3/NCOA6/NCOR2/NR4A3/NRIP1/NSD1/PADI2/PAGR1/PARP1/PIAS1/PKN1/PRMT2/PRPF6/RERG/RNF4/SMAD3/SMARCA4/SNW1/SRC/STAT3/STRN/TAF10/TRIM68/DCAF1/WBP2/WIPI1/ZBTB7A	47
MF	GO:0038024	cargo receptor activity	44/5983	85/17697	0.000475282	0.00863169	0.00709	ABCA1/ABCA7/ACKR2/ACKR3/AGER/AP2A1/AP2M1/ARRB1/ASGR1/ASGR2/CD5/CFI/COLEC12/ENPP3/HHIPL1/HIP1/HIP1R/ILDR1/INSR/LDLR/LDLRAP1/LGALS3BP/LOXL3/LOXL4/LRP1/LRP10/LRP6/LRP8/MEGF10/MIA3/MRC1/MSR1/PGBD1/SCARA3/SCARA5/SCARB1/SCARF1/SORL1/STAB2/TFR2/TFRC/TMPRSS2/TMPRSS3/TMPRSS5	44
MF	GO:0001047	core promoter binding	31/5983	55/17697	0.000485461	0.00863169	0.00709	AGO2/BAZ2A/CEBPB/ELK4/FOS/GADD45A/H3-3A/H3-3B/HDAC1/KDM3A/MED1/NRF1/PAX6/POGZ/POU2F1/PRDM10/REST/RRN3/SMARCA4/SMARCB1/STAT1/TAF1C/TBP/TP53/UBTF/ZBTB17/ZNF451/ZNF462/ZNF507/ZNF513/ZNF827	31
MF	GO:0035035	histone acetyltransferase binding	19/5983	29/17697	0.000476843	0.00863169	0.00709	BCAS3/CEBPB/CREB1/ECD/EID1/EPAS1/GLI3/HIF1A/KANSL1L/MTF1/NR4A3/PAX6/SIRT2/SP1/STAT1/TAF7/TP53/TRIM68/ZBTB7A	19
MF	GO:0032452	histone demethylase activity	18/5983	27/17697	0.00049052	0.00863169	0.00709	JARID2/JMJD6/KDM1A/KDM1B/KDM2A/KDM3A/KDM3B/KDM4A/KDM4B/KDM5A/KDM5B/KDM5C/KDM5D/KDM6B/KDM7A/PHF2/PHF8/UTY	18
MF	GO:0010485	H4 histone acetyltransferase activity	15/5983	21/17697	0.000477682	0.00863169	0.00709	BRCA2/HAT1/HCFC1/KANSL1L/KANSL3/KAT2A/KAT5/KAT6A/KAT6B/KAT8/MCRS1/NAA40/NAA60/OGT/PHF20	15
BP	GO:0002446	neutrophil mediated immunity	191/5905	499/18670	0.00083582	0.00889789	0.00678503	ABR/ACPP/AGA/AGL/ALAD/ALDH3B1/ALDOA/ALDOC/AMPD3/ANO6/ANPEP/ANXA2/AP1M1/APEH/APRT/ARL8A/ARMC8/ARSA/ARSB/ATG7/ATP6V1D/ATP8A1/BCR/BRI3/BST1/BST2/VPS35L/C1orf35/C5AR1/CANT1/CAPN1/CD14/CD33/CD44/CD47/CD58/CD59/CDK13/CFD/CHI3L1/CNN2/COMMD3/COMMD9/COTL1/CPNE1/CPPED1/CR1/CST3/CSTB/CTSA/CTSD/CTSH/CTSZ/CYBA/CYSTM1/DBNL/DDX3X/DERA/DGAT1/DNAJC13/DNAJC3/DNAJC5/DNASE1/DNASE1L1/DNASE1L3/DOCK2/DOK3/DPP7/DYNC1H1/…	191
BP	GO:0001654	eye development	143/5905	362/18670	0.000834299	0.00889789	0.00678503	ABCB5/ACTL6A/ACVR2B/AQP5/ARHGAP35/ARID1A/ATF6/ATP2B4/BBS4/BCAR3/BLOC1S3/BMP7/BMPR1B/C12orf57/CALB1/CC2D2A/CDK4/CHD7/CHRDL1/CLCN2/CLN8/COL5A2/CPAMD8/CRB1/CRYAB/CRYBB2/CRYBB3/CRYBG3/CRYGN/CTNNB1/CTNS/DLL1/EFEMP1/EGFR/EPHA2/EPHB1/FAT1/FRS2/FSCN2/FZR1/GATA3/GJA1/GLI3/GPM6A/HDAC1/HIF1A/HIPK2/HSF4/IFT122/IFT140/IMPDH2/JMJD6/JUN/KDM5B/LAMA1/LAMB2/LIMK2/LPCAT1/LRP5/LRP5L/LRP6/MAX/MED1/MEGF11/MEIS1/MEIS2/…	143
BP	GO:0060348	bone development	91/5905	217/18670	0.000832429	0.00889789	0.00678503	ABI1/AKAP13/ALPL/ANKRD11/ANO6/ANXA2/ANXA6/AXIN2/BMPR1B/CARM1/CCDC154/CDX1/CHSY1/CLDN18/COL20A1/COL21A1/COL27A1/COL6A1/COL6A2/CSGALNACT1/DCHS1/DHRS3/ENG/EP300/RFLNB/FAM20C/MIGA2/FGFR2/FGFR3/GJA1/GLG1/GLI3/IFT172/INPPL1/INSIG1/LILRB1/LRP5/LRP5L/LRP6/LTBP3/LTF/MATN2/MBTPS2/MED1/MEIS1/MMP14/MSX1/NAB2/NOTCH2/P3H1/PAPPA2/PDGFC/PEX7/PHEX/PLS3/PLXNB1/POR/PPIB/PRPSAP2/RAB23/RARG/RGN/RHOA/RYR1/SBDS/SCARA3/…	91
BP	GO:0035872	nucleotide-binding domain, leucine rich repeat containing receptor signaling pathway	21/5905	36/18670	0.000835062	0.00889789	0.00678503	BIRC2/BIRC3/ERBIN/HSPA1A/HSPA1B/IKBKG/IRAK1/ITCH/MAP2K6/NFKBIA/NOD1/OTULIN/RELA/RIPK2/TAB1/TAB2/TAB3/TLR4/UBB/UBC/XIAP	21
MF	GO:0008080	N-acetyltransferase activity	46/5983	90/17697	0.000516172	0.00894951	0.00735105	AANAT/ATAT1/BRCA2/BRPF1/CREBBP/DPF3/EP300/EPC1/HAT1/HCFC1/ING3/KANSL1L/KANSL3/KAT2A/KAT2B/KAT5/KAT6A/KAT6B/KAT8/MCM3AP/MCRS1/MEAF6/NAA15/NAA35/NAA40/NAA60/NAT10/NCOA1/NCOA3/OGT/PHF20/SAT1/SAT2/SMARCE1/SRCAP/SUPT7L/TADA2A/TADA2B/TADA3/TAF1/TAF10/TAF12/TAF5/TAF5L/TAF6L/TAF9B	46
BP	GO:0008361	regulation of cell size	77/5905	179/18670	0.000845844	0.00898971	0.00685505	ABL1/ADD1/ADNP/AKT1/ANAPC2/ANO6/APOE/AQP1/AQP4/ARHGAP4/ATP7A/CDH4/CDK4/CDKL3/CLCN6/CLN8/CREB1/CTTN/DBNL/DNM2/DPYSL2/DRAXIN/EFNA5/FN1/GOLGA4/IFRD1/ILK/ISLR2/IST1/KDM1A/LAMTOR5/LIMK1/LPAR3/LRP1/LRRC8A/MACF1/MAPT/MSN/MT3/MTOR/NRCAM/NRP1/NTN1/NTRK3/PLEK/PTPRS/RARG/RDX/RET/RHOA/RND2/RPTOR/RTN4R/RUFY3/SCTR/SEMA3A/SEMA3B/SEMA3F/SEMA4A/SEMA4B/SEMA4C/SEMA4D/SEMA6A/SIN3A/SLC12A4/SLC12A7/SLC12A9/SPP1/SRF/TM…	77
BP	GO:0032608	interferon-beta production	27/5905	50/18670	0.000847591	0.00899341	0.00685787	CACTIN/DDX3X/DDX58/DHX9/IFIH1/IRF3/IRF7/LILRB1/NMI/POLR3C/POLR3F/PPM1B/PTPRS/REL/RELB/RIOK3/RIPK2/RNF135/SIRPA/TICAM1/TLR4/TLR9/TRAF3/TRAIP/TRIM56/YY1/ZBTB20	27
MF	GO:0008094	DNA-dependent ATPase activity	37/5983	69/17697	0.000544559	0.00917194	0.00753375	CDK7/CHD6/CHD8/CHTF8/DDX11/DHX36/DHX9/DMC1/ERCC2/ERCC3/ERCC6/FBH1/GTF2H2/GTF2H3/HELQ/IGHMBP2/MCM5/MCM6/MCM7/MSH3/MSH6/RAD17/RAD51/RAD51B/RAD54B/RAD54L/RFC2/RFC4/RFC5/SMARCA2/SMARCA4/SMARCAD1/TOP2A/TTF2/XRCC2/XRCC3/ZRANB3	37
MF	GO:0048365	Rac GTPase binding	37/5983	69/17697	0.000544559	0.00917194	0.00753375	ARFIP2/ARHGAP17/ARHGAP4/ARHGEF4/ATP7A/CAV1/DOCK2/DOCK4/DOCK7/DVL1/DVL2/DVL3/EPS8/EPS8L2/FARP1/FARP2/FLNA/IQGAP1/ITPKA/MAP3K11/MTSS2/NCF2/NCKAP1/NOX1/PAK2/PAK4/PKN1/PREX1/PREX2/RALBP1/RCC2/SPATA13/SRGAP1/SRGAP3/VAV1/VAV3/WAS	37
BP	GO:0043312	neutrophil degranulation	186/5905	485/18670	0.000871931	0.00917597	0.00699708	ABR/ACPP/AGA/AGL/ALAD/ALDH3B1/ALDOA/ALDOC/AMPD3/ANO6/ANPEP/ANXA2/AP1M1/APEH/APRT/ARL8A/ARMC8/ARSA/ARSB/ATG7/ATP6V1D/ATP8A1/BCR/BRI3/BST1/BST2/VPS35L/C1orf35/C5AR1/CANT1/CAPN1/CD14/CD33/CD44/CD47/CD58/CD59/CDK13/CFD/CHI3L1/CNN2/COMMD3/COMMD9/COTL1/CPNE1/CPPED1/CR1/CST3/CSTB/CTSA/CTSD/CTSH/CTSZ/CYBA/CYSTM1/DBNL/DDX3X/DERA/DGAT1/DNAJC13/DNAJC3/DNAJC5/DNASE1L1/DOCK2/DOK3/DPP7/DYNC1H1/DYNLL1/ENPP4/FAF…	186
BP	GO:0051648	vesicle localization	123/5905	306/18670	0.000870659	0.00917597	0.00699708	ACTN4/ADORA2B/ADRA1A/AP1M2/AP3B1/AP3B2/AP3D1/APBA2/ARFGAP2/ASIP/ATP2A2/BBS2/BBS4/BLOC1S3/BRSK2/C17orf75/CACNB2/CALM3/CAMK2A/CD59/CDH2/CHRNA5/CLASP1/CNIH3/CPLX1/CSNK1D/CTBP2/CTNNB1/CTSZ/DCTN2/DNAJC5/DNM2/DNM3/DRD2/DTNBP1/DVL1/DYNC1H1/F5/F8/FAM91A1/FMR1/FYCO1/GIPC1/GIT1/GOLGA2/GORASP1/GOSR1/GOSR2/GPR143/HAP1/HTT/IKBKG/KIF13A/KIF1A/KIF1C/KIF23/KIF5A/KIF5B/KLHL12/BORCS5/MAGI2/MCFD2/MLPH/MYO1A/MYO1C/N…	123
BP	GO:0007033	vacuole organization	71/5905	163/18670	0.000871886	0.00917597	0.00699708	ABCA1/ANXA2/ARSB/ATG13/ATG14/ATG2A/ATG3/ATG4A/ATG4B/ATG7/ATG9B/BAG3/CHMP4A/CHMP4B/CLN5/CLN8/EMC6/FAM160A2/FEZ1/GAA/GABARAP/GABARAPL2/GNPTAB/HOOK2/HPS1/HPS4/IFT88/LRSAM1/MT3/MTM1/MTMR3/NAGLU/NDP/NPRL2/NPRL3/NSFL1C/PACS2/PHF23/PIK3C2B/PIKFYVE/PIP4K2B/PSEN1/RAB1A/RAB1B/RAB20/RAB23/RAB34/RAB3GAP2/RAB5A/SEC22B/SMURF1/SNAPIN/SPG11/SRPX/TFEB/TMEM199/TP53INP1/TP53INP2/TPCN2/TPP1/TRAPPC8/UBXN2A/ULK1/ULK3/…	71
BP	GO:0010833	telomere maintenance via telomere lengthening	40/5905	82/18670	0.000870594	0.00917597	0.00699708	ATM/CTNNB1/DCLRE1B/DHX36/DKC1/EXOSC10/GAR1/GNL3L/HMBOX1/HNRNPA1/HNRNPC/HNRNPU/MAP2K7/MAPK1/MAPKAPK5/MRE11/NAT10/NOP10/STN1/PARN/PARP1/PKIB/POT1/PRKCQ/PTGES3/RAD50/RAD51/RPA1/SMG5/SMG6/SMG7/SRC/TCP1/TELO2/TERF2/TINF2/TNKS1BP1/TNKS2/WRAP53/ZBTB48	40
BP	GO:0009299	mRNA transcription	16/5905	25/18670	0.000866328	0.00917597	0.00699708	ARNT/C5AR1/DDIT3/FLNA/HIF1A/HIPK3/HSF1/LMO2/MED1/SREBF1/SRF/STAT3/SUPT6H/TFCP2/TP53/ZBTB1	16
BP	GO:0010977	negative regulation of neuron projection development	68/5905	155/18670	0.000877777	0.00920735	0.00702101	ADCY6/APOE/ARHGAP4/ASAP1/CARM1/CBFA2T2/CD38/CDKL3/CIB1/CRMP1/CTSZ/DENND5A/DNM3/DPYSL3/DRAXIN/EFNB2/EPHA4/GAK/GORASP1/ID1/IFRD1/INPP5F/ITM2C/KANK1/KIAA0319/KREMEN1/LGALS1/LRP1/LRP4/MAP4K4/MDM2/MT3/NFATC4/NLGN3/NR2F1/NRP1/NTN1/OMG/PMP22/PSEN1/PTK2/PTPN9/PTPRG/PTPRS/RAB29/RGMA/RHOA/RTN4R/RTN4RL2/RUFY3/SEMA3A/SEMA3B/SEMA3F/SEMA4A/SEMA4B/SEMA4C/SEMA4D/SEMA6A/PRAG1/SNAPIN/SPP1/SYNGAP1/TBX6/TRAK2/TRPV4/…	68
BP	GO:0060968	regulation of gene silencing	68/5905	155/18670	0.000877777	0.00920735	0.00702101	AAAS/AGO2/APOBEC1/ATAD2/ATAD2B/ATF7IP/BCDIN3D/DHX9/DNMT1/EGFR/EIF4G1/TASOR/FMR1/FXR1/H3-3A/H3-3B/HIRA/H1-2/H4C3/IPO8/RESF1/LIMD1/LIN28A/MAP2K2/MORC2/NAA40/NCOR1/NCOR2/NUP153/NUP155/NUP188/NUP205/NUP210/NUP214/NUP37/NUP43/NUP50/NUP85/NUP98/NUP58/NUP42/PHF2/PHF8/POLR2A/POLR2B/POLR2C/POLR2F/POLR2G/POLR2H/POLR2I/POLR2L/POM121/RAE1/RIPK1/SEC13/SETDB1/SIN3A/STAT3/TARBP2/TET1/TGFB1/TNRC6A/TP53/TPR/TRIM2…	68
CC	GO:0008023	transcription elongation factor complex	29/6104	58/19717	0.00186859	0.00944263	0.00605818	AFF1/CCNK/CCNT1/CDC73/CDK12/CDK13/CDK9/CTR9/ELL/ELOF1/ELP4/ERCC6/ICE2/ELP1/MLLT1/MMS22L/NELFB/NELFCD/NELFE/NUFIP1/PAF1/PEX2/SETD5/SNW1/SUPT5H/SUPT6H/ELOA/ELOA2/TTF2	29
BP	GO:0006979	response to oxidative stress	174/5905	451/18670	0.000915837	0.00951346	0.00725443	ABL1/ADA/ADNP2/AIF1/AKR1C3/AKT1/ALAD/ALDH3B1/ANKRD2/ANKZF1/ANXA1/APOE/APTX/AQP1/ARNT/ARNTL/ATG7/ATOX1/ATP2A2/ATP7A/AXL/BMP7/BRF2/CAPN2/CASP3/CCS/CD38/CFLAR/CHD6/CHUK/CLN8/CPEB2/CRK/CRYAB/CTNNB1/CYBA/DAPK1/DHFR/DNM2/DUSP1/ECT2/EGFR/EGLN1/EIF2S1/EPAS1/ERCC2/ERCC3/ERCC6/ERCC6L2/ETV5/FBXO7/FER/FOS/FOSL1/FOXO1/FOXO3/FUT8/FYN/G6PD/GCLC/GCLM/GNAO1/RACK1/GPR37L1/GPX7/GSTP1/HAO1/HBB/HDAC6/HGF/HIF1A/HNRNPM…	174
BP	GO:0070482	response to oxygen levels	154/5905	394/18670	0.000925638	0.00959977	0.00732024	ACTN4/ADA/ADSL/AGER/AGTRAP/AKT1/ALAD/ALKBH5/ANGPTL4/APOLD1/AQP1/ARNT/ARNT2/ATG7/ATM/ATP7A/B3GAT1/BIRC2/BMP7/CAPN2/CASP3/CAV1/CBL/CD38/CDK4/CDKN1A/CFLAR/CHRNA7/CPEB2/CPEB4/CREB1/CREBBP/CRYAB/CUL2/CYB5R4/CYBA/DDIT4/DNMT3A/DNMT3B/DRD2/EDNRA/EEF2K/EGLN1/EGLN3/EIF4EBP1/ENO1/EP300/EPAS1/ERCC2/ERCC3/FAS/FMN2/FOXO1/FOXO3/GATA6/HIF1A/HIF3A/HILPDA/HIPK2/HSF1/IRAK1/ITPR2/LIMD1/LMNA/LTA/MB/MDM2/MDM4/MMP14/MT…	154
BP	GO:0043244	regulation of protein complex disassembly	52/5905	113/18670	0.000927158	0.00960004	0.00732045	ADD1/ADD3/APC/APC2/ASPH/AVIL/CALCOCO2/CAMSAP1/CAMSAP3/CAPG/CAPZA1/CAPZA2/CAPZB/CIB1/CLASP1/CLEC16A/EIF5A/EPS8/ETF1/F2RL1/WASHC2C/FYCO1/GLE1/GSN/HDAC6/IGF1R/INSR/JMJD4/CRACD/LMOD1/CARMIL1/MID1/NAV3/OGFOD1/PHF23/PLEK/RDX/SETX/SPAST/SPTA1/SPTAN1/SPTBN1/SPTBN2/SPTBN4/SPTBN5/SWAP70/TAOK1/TRIOBP/TRPV4/UBQLN4/UPF1/WDR1	52
CC	GO:0005643	nuclear pore	41/6104	89/19717	0.00192259	0.00965114	0.00619196	AAAS/AHCTF1/BICD2/CETN2/CETN3/DDX19B/EIF5A/GLE1/KPNA3/KPNA6/KPNB1/MAD1L1/MCM3AP/MVP/MYO1C/NPIPA1/NUP153/NUP155/NUP188/NUP205/NUP210/NUP214/NUP37/NUP43/NUP50/NUP85/NUP98/NUP58/NUP42/NXF1/NXT2/PARP11/POM121/RAE1/RANBP3/RANGAP1/SEC13/SNUPN/TPR/XPO4/XPOT	41
BP	GO:0006297	nucleotide-excision repair, DNA gap filling	15/5905	23/18670	0.000945876	0.00977811	0.00745624	LIG1/LIG3/LIG4/POLD1/POLD2/POLD4/POLK/RFC2/RFC4/RFC5/RPA1/RPA2/RPA3/UBB/UBC	15
BP	GO:0051196	regulation of coenzyme metabolic process	45/5905	95/18670	0.000947471	0.00977888	0.00745682	AAAS/PRXL2C/ARNT/DDIT4/ECD/EIF6/ENTPD5/ESRRB/GAPDHS/GCK/GCKR/HDAC4/HIF1A/INSR/JMJD8/NCOR1/NUP153/NUP155/NUP188/NUP205/NUP210/NUP214/NUP37/NUP43/NUP50/NUP85/NUP98/NUP58/NUP42/OGT/PFKFB1/PFKFB2/PFKFB3/PFKFB4/POM121/PPARA/PRKAG1/PSEN1/RAE1/SEC13/STAT3/TP53/TPR/ZBTB20/ZBTB7A	45
BP	GO:0060249	anatomical structure homeostasis	169/5905	437/18670	0.000950201	0.00979134	0.00746632	ACTG1/ADD1/ADGRV1/ALDOA/ANKRD11/ATM/ATP2B2/AZGP1/BAG3/BARD1/BBS1/BBS12/BBS2/BBS4/BRCA2/TSPOAP1/CA2/CACNB2/CALB1/CAPN3/CCDC154/CCNE1/CD38/CDH23/CDHR1/CHMP4B/CHRNA1/CLDN18/CLN8/CROCC/CSF1/CSF1R/CSK/CTNNB1/CTSH/CYTL1/DCLRE1B/DCLRE1C/DEF8/WHRN/DHX36/DKC1/DNAJB2/EGFR/EPAS1/ERCC6/ESRRB/EXOSC10/F2R/FGGY/FLT3LG/GAA/GAR1/GIGYF2/GNL3L/HIF1A/H4C3/HMBOX1/HNRNPA1/HNRNPC/HNRNPU/HOMER2/HSPB1/HUS1/IL20RA/ITGB3/C…	169
BP	GO:0002183	cytoplasmic translational initiation	20/5905	34/18670	0.000956607	0.00982585	0.00749264	EIF2D/EIF2S2/EIF2S3/EIF3A/EIF3B/EIF3D/EIF3E/EIF3G/EIF3H/EIF3J/EIF3K/EIF4B/EIF4EBP1/EIF4G1/EIF5/MCTS1/METTL3/MTOR/NCK1/TICRR	20
BP	GO:0043094	cellular metabolic compound salvage	20/5905	34/18670	0.000956607	0.00982585	0.00749264	ADA/ADAL/ADI1/AMPD1/AMPD2/AMPD3/APIP/APRT/BHMT/FCSK/GMPR/GMPR2/MRI1/MTAP/NAPRT/PDXK/PNP/PRTFDC1/TYMP/UCKL1	20
BP	GO:0018212	peptidyl-tyrosine modification	144/5905	366/18670	0.000973386	0.00996439	0.00759828	ABI1/ABL1/ACVR1/ADNP/ADRA1A/ALK/ANGPT1/AXL/BAZ1B/BLK/BST1/CADM4/CAV1/CBL/CBLC/CD3E/CD4/CD44/CD80/CD81/CLK1/CLK2/CLK3/CNOT7/CNTN1/CRLF1/CSF1R/CSK/CSPG4/CTF1/DDR1/DDR2/DGKQ/DLG4/DSTYK/DVL2/DYRK1A/DYRK1B/DYRK4/EFEMP1/EFNA5/EGF/EGFR/EHD4/EIF2AK2/EPHA2/EPHA4/EPHA6/EPHB1/EPHB4/ERBB2/ERBB4/ERCC6/ERRFI1/FER/FES/FGFR1/FGFR2/FGFR3/FYN/GGNBP2/RACK1/GPRC5B/HAX1/HBEGF/HES1/HGF/HPX/HSF1/IGF1R/IL6R/IL6ST/INPP5F…	144
BP	GO:2000278	regulation of DNA biosynthetic process	50/5905	108/18670	0.000974743	0.00996439	0.00759828	ATM/CDKN1A/CHTF8/CTNNB1/DACH1/DKC1/DNAJC2/DUSP1/EXOSC10/NIBAN2/FGF2/GJA1/GNL3L/HGF/HMBOX1/HNRNPA1/HNRNPC/HNRNPU/MAP2K7/MAPK1/MAPKAPK5/MEN1/NAT10/NVL/STN1/PARN/PARP3/PARP4/PDGFRB/PKIB/POT1/PRKCQ/PRKD2/PTGES3/RFC2/RFC4/RFC5/RGCC/RGN/SH2B1/SMG5/SMG6/SMG7/SRC/TCP1/TERF2/TINF2/TNKS2/TP53/WRAP53	50
BP	GO:0033260	nuclear DNA replication	31/5905	60/18670	0.000973853	0.00996439	0.00759828	BCL6/BRCA2/CHEK2/DACH1/DBF4B/DONSON/FGFR1/LIG1/MCM4/MCM5/MCM6/MCM7/POLA1/POLD1/POLD2/POLD4/POLE2/PRIM1/RAD51/RFC2/RFC4/RFC5/RPA1/RPA2/RPA3/RTF2/TERF2/TIPIN/UPF1/WIZ/ZNF830	31
BP	GO:0045778	positive regulation of ossification	43/5905	90/18670	0.00097754	0.00997711	0.00760799	ACVR1/ACVR2B/ADGRV1/ANO6/BMP7/BMPR1A/BMPR1B/CEBPB/CLIC1/CTHRC1/CTNNB1/CTNNBIP1/DDR2/FAM20C/FBXO5/GDPD2/GLI3/GPM6B/HGF/IFITM1/IL6R/IL6ST/ILK/JUND/LRP5/LTF/NPNT/PDLIM7/PRKD1/PTN/SFRP2/SMAD1/SMAD3/SMAD5/SUCO/TGFB1/TGFB2/TGFB3/TOB2/CCN4/WNT7B/ZBTB16/ZHX3	43
BP	GO:0032648	regulation of interferon-beta production	26/5905	48/18670	0.000989343	0.0100816	0.00768765	CACTIN/DDX3X/DDX58/DHX9/IFIH1/IRF3/IRF7/LILRB1/NMI/POLR3C/POLR3F/PPM1B/PTPRS/REL/RELB/RIOK3/RIPK2/RNF135/SIRPA/TICAM1/TLR4/TLR9/TRAF3/TRAIP/YY1/ZBTB20	26
BP	GO:0043902	positive regulation of multi-organism process	80/5905	188/18670	0.000999152	0.0101654	0.00775158	AGO2/ANXA2/APOE/TMEM250/CACNA1H/CCNT1/CD28/CD4/CDK9/CHMP2A/CHMP4B/CIB1/CNOT7/CSF1R/CYBA/DDB1/DDX3X/DDX60/DHX9/EDNRB/EP300/F2RL1/FKBP6/FMR1/GLRA1/GTF2F1/HACD3/HDAC4/HPN/IGF2R/JUN/KLK5/KPNA2/KPNA6/LARP1/LGALS1/LRSAM1/MDFIC/NELFB/NELFCD/NELFE/NOD1/NOTCH1/NR5A2/NUCKS1/PDE3A/PDE5A/PKN2/POLR2A/POLR2B/POLR2C/POLR2F/POLR2G/POLR2H/POLR2I/POLR2L/PPIB/PRKCA/PTAFR/RIPK2/RRP1B/SASH1/SIRT2/SMARCA4/SMARCB1/SMUR…	80
BP	GO:0045787	positive regulation of cell cycle	152/5905	389/18670	0.00100963	0.0102437	0.00781125	ABL1/AIF1/AKT1/ANAPC11/ANAPC4/ANXA1/ATM/AURKC/BRCA1/BRCA2/BRD4/BTG2/CALR/CARM1/CCND3/CCNE1/CCNK/CCNT1/CCNYL1/CD28/CDC14A/CDC14B/CDC25A/CDC73/CDK10/CDK4/CDK9/CDKN1A/CHEK2/CKS1B/CNOT1/CNOT2/CNOT3/CNOT4/CNOT7/CNOT8/CRADD/CUL4A/CUL4B/DAB2IP/DBF4B/DDRGK1/DDX11/DDX3X/DLGAP5/DRD2/DRD3/DYNC1H1/E2F7/ECT2/EGF/EGFR/EIF4EBP1/EIF4G1/EP300/FAP/FBXO5/FGFR1/FGFR2/FLT3LG/FOSL1/GADD45A/GATA6/GDPD5/GEN1/GIPC1/GPER1…	152
BP	GO:0009266	response to temperature stimulus	100/5905	243/18670	0.00102329	0.0102437	0.00781125	AAAS/ACOT11/ADRB1/AKT1/APPL2/ATM/ATP2A2/ATXN3/BAG1/BAG3/CAMK2A/CAMK2B/CAMK2G/CASQ1/CCAR2/CD14/CDKN1A/CIRBP/CREBBP/CRYAB/DHX36/DNAJB1/DNAJB4/DNAJB6/DNAJC2/DNAJC3/DNAJC7/EIF2AK4/EIF2B1/EIF2B2/EIF2B4/EIF2S1/EP300/EPHB1/FGF1/FOS/FOXO1/GCLC/GMPR/HSBP1L1/HSF1/HSF4/HSPA1A/HSPA1B/HSPA1L/HSPA2/HSPA8/HSPB8/HTR2B/IGFBP7/IRAK1/LYN/MAP2K7/MAPK1/MAPKAPK2/MAPT/MTOR/NF1/NFE2L1/NFKBIA/NOS3/NR2F6/NTRK1/NUP153/NUP1…	100
BP	GO:0021782	glial cell development	53/5905	116/18670	0.00102146	0.0102437	0.00781125	AGER/AKT1/AKT2/ARHGEF10/ASPA/B4GALT5/BACE2/C5AR1/CD9/CLU/DAG1/DICER1/DLL1/EGFR/EIF2B1/EIF2B2/EIF2B4/ERCC2/GSN/GSTP1/HDAC11/ID2/ID4/ILK/KCNJ10/LAMB2/LDLR/LGI4/LRP1/LYN/MAPT/MDK/MPP5/MT3/MXRA8/NDRG1/NF1/NR1D1/NTRK2/NTRK3/PARD3/PHGDH/PSEN1/ROR1/SIRT2/SKI/SMO/TGFB1/TLR4/TREM2/TTBK1/VIM/WASF3	53
BP	GO:0044264	cellular polysaccharide metabolic process	48/5905	103/18670	0.00102117	0.0102437	0.00781125	AGL/AKT1/AKT2/B3GNT2/B4GALT5/CSGALNACT1/CSGALNACT2/EPM2AIP1/ESRRB/EXTL2/EXTL3/GAA/GCK/GYG1/GYG2/GYS1/GYS2/HAS1/HAS3/HS2ST1/IL6ST/INPP5K/INSR/IRS1/IRS2/LEPR/MTOR/NDST1/NR1D1/PER2/PGM1/PGM2/PHKA1/PHKA2/PHKG1/PHKG2/POMC/PPP1CA/PPP1CB/PPP1CC/PPP1R3C/PPP1R3E/PPP1R3F/PYGB/PYGM/SORBS1/UGP2/SELENOS	48
BP	GO:0007004	telomere maintenance via telomerase	35/5905	70/18670	0.00102437	0.0102437	0.00781125	ATM/CTNNB1/DKC1/EXOSC10/GAR1/GNL3L/HMBOX1/HNRNPA1/HNRNPC/HNRNPU/MAP2K7/MAPK1/MAPKAPK5/MRE11/NAT10/NOP10/STN1/PARN/PKIB/POT1/PRKCQ/PTGES3/RAD50/RPA1/SMG5/SMG6/SMG7/SRC/TCP1/TELO2/TERF2/TINF2/TNKS1BP1/TNKS2/WRAP53	35
BP	GO:0070988	demethylation	35/5905	70/18670	0.00102437	0.0102437	0.00781125	ALKBH5/APOBEC1/APOBEC2/APOBEC3C/APOBEC3G/CYP3A4/CYP3A43/CYP51A1/FTO/GATA3/HSF4/JARID2/JMJD6/KDM1A/KDM1B/KDM2A/KDM3A/KDM3B/KDM4A/KDM4B/KDM5A/KDM5B/KDM5C/KDM5D/KDM6B/KDM7A/OTUD4/PHF2/PHF8/POR/PPME1/TET1/TET2/TRIM28/UTY	35
BP	GO:0098927	vesicle-mediated transport between endosomal compartments	23/5905	41/18670	0.00101197	0.0102437	0.00781125	ANKRD27/DNAJC13/EEA1/EMP2/EZR/FAM160A2/HOOK2/KIF16B/MAP2K2/MAPK1/MSN/PTPN23/RAB5A/RDX/RILP/SNF8/SNX12/SNX16/SNX3/SORL1/SRC/STX8/WDR91	23
BP	GO:0006293	nucleotide-excision repair, preincision complex stabilization	14/5905	21/18670	0.00101856	0.0102437	0.00781125	CHD1L/CUL4A/CUL4B/DDB1/DDB2/ERCC2/ERCC3/GTF2H2/GTF2H3/PARP1/RPA1/RPA2/RPA3/XPA	14
BP	GO:0006295	nucleotide-excision repair, DNA incision, 3'-to lesion	14/5905	21/18670	0.00101856	0.0102437	0.00781125	CHD1L/CUL4A/CUL4B/DDB1/DDB2/ERCC2/ERCC3/GTF2H2/GTF2H3/PARP1/RPA1/RPA2/RPA3/XPA	14
BP	GO:0006907	pinocytosis	14/5905	21/18670	0.00101856	0.0102437	0.00781125	ACTN4/ANKFY1/APPL2/AXL/CAV1/DNM2/DOCK2/EHD4/CARMIL1/MAPKAPK2/MAPKAPK3/NR1H3/SNX33/SNX5	14
BP	GO:0046827	positive regulation of protein export from nucleus	14/5905	21/18670	0.00101856	0.0102437	0.00781125	ANP32B/BAG3/CAMK1/CTDSPL2/GTSE1/MDM2/PPM1A/PRKACA/RAPGEF3/RBM22/TCF7L2/TP53/TPR/XPO4	14
BP	GO:1902117	positive regulation of organelle assembly	37/5905	75/18670	0.00102758	0.0102598	0.00782356	ARHGAP35/ASAP1/ATMIN/BBS4/CEP135/CNOT1/CNOT2/CROCC/DYNC1H1/DYNLL1/DZIP1/FUZ/G3BP1/GPSM2/HAP1/HTT/LRSAM1/MARK4/MNS1/MSN/NUMA1/PAN2/PDCD6IP/PIP4K2B/RAB3GAP2/RHOA/SDC4/ENTR1/SEPTIN7/SEPTIN9/SPAG5/SRC/STX18/TAPT1/ULK1/WRAP73/ZMYND10	37
BP	GO:0042119	neutrophil activation	190/5905	498/18670	0.00103059	0.0102739	0.00783433	ABR/ACPP/AGA/AGL/ALAD/ALDH3B1/ALDOA/ALDOC/AMPD3/ANO6/ANPEP/ANXA2/AP1M1/APEH/APRT/ARL8A/ARMC8/ARSA/ARSB/ATG7/ATP6V1D/ATP8A1/BCR/BRI3/BST1/BST2/VPS35L/C1orf35/C5AR1/CANT1/CAPN1/CD14/CD33/CD44/CD47/CD58/CD59/CDK13/CFD/CHI3L1/CNN2/COMMD3/COMMD9/COTL1/CPNE1/CPPED1/CR1/CST3/CSTB/CTSA/CTSD/CTSH/CTSZ/CYBA/CYSTM1/DBNL/DDX3X/DERA/DGAT1/DNAJC13/DNAJC3/DNAJC5/DNASE1/DNASE1L1/DNASE1L3/DOCK2/DOK3/DPP7/DYNC1H1/…	190
BP	GO:0008298	intracellular mRNA localization	5905-10-01	13/18670	0.00103641	0.0102842	0.00784214	A1CF/BICD1/CASC3/DHX36/EXOSC10/EXOSC2/MEX3D/ZFP36/ZFP36L1/ZNF385A	10
BP	GO:0031033	myosin filament organization	5905-10-01	13/18670	0.00103641	0.0102842	0.00784214	MYBPC1/MYBPC2/MYH11/MYOM1/MYOM2/MYOM3/OBSL1/RAP1GDS1/TCAP/TTN	10
BP	GO:1902894	negative regulation of pri-miRNA transcription by RNA polymerase II	5905-10-01	13/18670	0.00103641	0.0102842	0.00784214	HDAC4/LILRB4/NFATC3/NFATC4/NFIB/PPARA/RELA/SOX9/SRF/YY1	10
BP	GO:0033673	negative regulation of kinase activity	105/5905	257/18670	0.00104638	0.0103671	0.00790533	ABL1/AIDA/AKT1/APC/APOE/BMP7/CASP3/CAV1/CBL/CBLC/CDK5RAP1/CDK5RAP3/CDKN1A/CHP1/CIB1/CSK/DAB2IP/DNAJC3/DTNBP1/DUSP1/DUSP14/DUSP16/DUSP18/DVL1/ERRFI1/INKA2/FBXO7/GADD45A/GADD45B/GCKR/GGNBP2/GMFG/GNAQ/RACK1/GPS1/GPS2/GSTP1/HEG1/HEXIM1/HIPK3/HNRNPU/HSPB1/IGF1R/ILK/INPP5K/IRS2/ITPRIP/KAT2B/LATS2/LRP5/LRP6/LYN/MAPT/MBIP/MEN1/MIDN/MLLT1/MVP/NCK1/NF1/NF2/NPRL2/NR2F2/PAK2/PRKN/PDPK1/PIK3IP1/PKIB/PKN1/PLK1…	105
BP	GO:0032874	positive regulation of stress-activated MAPK cascade	74/5905	172/18670	0.00104894	0.0103765	0.00791251	AGER/ANKRD6/AXIN1/CARD9/CD27/DAB2IP/DBNL/DUSP15/DVL2/DVL3/EDA2R/EIF2AK2/EMC10/EPHA4/ERCC6/ERN1/F2RL1/FGD2/FZD8/GADD45A/GADD45B/HACD3/HIPK2/HMGB1/IL1RN/LTBR/MAP2K7/MAP3K11/MAP3K12/MAP3K2/MAP3K5/MAP4K1/MAP4K5/MAPK8IP3/MDFIC/MFHAS1/MID1/MINK1/NCF1/NOD1/NOX1/PKN1/PRMT1/PTPN1/RASGRP1/RELL1/RELL2/RIPK1/RIPK2/SASH1/SEMA3A/SEMA4C/SERPINF2/SH3RF1/SPAG9/SPHK1/STK25/STK3/TAOK1/TAOK2/TAOK3/TGFB2/TLR4/TLR9/TN…	74
CC	GO:0062023	collagen-containing extracellular matrix	153/6104	406/19717	0.00208402	0.0103927	0.00666771	ABI3BP/ADAMTS10/ADAMTS3/ADAMTS9/ADAMTSL4/AEBP1/AGRN/AMBP/ANXA1/ANXA11/ANXA2/ANXA4/ANXA6/APOE/AZGP1/BGN/BMP7/C17orf58/C1QB/CALR/CCDC80/CD151/CDH2/CLU/COL11A1/COL11A2/COL16A1/COL1A2/COL20A1/COL21A1/COL23A1/COL27A1/COL28A1/COL4A2/COL4A5/COL5A2/COL5A3/COL6A1/COL6A2/COL9A2/COL9A3/CPA3/CRELD1/CSPG4/CSTB/CTHRC1/CTSD/CTSF/CTSH/CTSZ/DAG1/DCN/DST/EFEMP1/EFEMP2/EFNA5/EGFLAM/ELN/EMILIN1/ENTPD2/ERBIN/F9/FBLN1…	153
CC	GO:0030662	coated vesicle membrane	75/6104	182/19717	0.00210018	0.0104048	0.0066755	AP1B1/AP1M1/AP1M2/AP2A1/AP2M1/AP3B1/AP3B2/APOE/ARCN1/ARFGAP2/AVP/CD4/CD59/CD9/CLTCL1/CNIH3/COPB2/COPE/COPZ1/COPZ2/DBNL/DENND1A/DNAJC5/EGF/EGFR/TEPSIN/EPN2/EPS15/FZD2/GAD1/GAD2/GOSR2/HBEGF/HIP1/HIP1R/HLA-A/HLA-B/HLA-DRB1/HLA-DRB5/HSPA8/IGF2R/KDELR1/KIAA0319/KLHL12/LDLR/LDLRAP1/MCFD2/MYO6/NECAP2/PICALM/RAB5A/REEP6/SAR1B/SCAP/SCYL1/SEC13/SEC16A/SEC22B/SEC23A/SEC23IP/SEC24A/SEC31A/SGIP1/SREBF1/SREBF2…	75
BP	GO:0031124	mRNA 3'-end processing	46/5905	98/18670	0.00106549	0.0105239	0.00802496	BARD1/CASC3/CCNT1/CDC73/CDK9/CHTOP/CLP1/CPEB3/CPSF1/CPSF3/CPSF7/CTR9/DDX39A/DHX36/DHX38/HSF1/VIRMA/MAGOH/NELFE/NUDT21/PAF1/PAPOLA/PCF11/POLDIP3/RNF40/RPRD1B/RPRD2/SARNP/SRRM1/SRSF1/SRSF2/SRSF3/SRSF4/SRSF5/SRSF6/SUPT5H/SYMPK/THOC2/TUT1/U2AF1/U2AF1L4/U2AF2/WDR33/ZC3H11A/ZC3H3/ZFP36L1	46
CC	GO:0030688	preribosome, small subunit precursor	6104-10-01	14/19717	0.00216758	0.0105322	0.00675723	BYSL/FAM207A/FTSJ3/NOB1/NOC4L/NOP14/RIOK1/RIOK3/RRP1B/UTP20	10
BP	GO:0050852	T cell receptor signaling pathway	85/5905	202/18670	0.00106957	0.0105481	0.00804336	ABL1/ADA/BTN2A1/BTN2A2/BTN3A1/CARD11/CD226/CD28/CD3E/CD4/CD81/CHUK/CRKL/CSK/CTLA4/EIF2B1/EIF2B2/EIF2B4/ELF1/EZR/FBXW11/FYN/GATA3/HLA-DRB1/HLA-DRB5/IKBKG/LAT/LCK/LGALS3/LILRB4/MAPK1/MOG/NCK1/NFKBID/PAK2/PDE4B/PDPK1/PHPT1/PIK3R2/PLCG1/PRAM1/PRKCQ/PRKD2/PSEN1/PSMA1/PSMA2/PSMA3/PSMA7/PSMB3/PSMB5/PSMB6/PSMB7/PSMB8/PSMB9/PSMC1/PSMC2/PSMC4/PSMC5/PSMC6/PSMD1/PSMD11/PSMD13/PSMD2/PSMD3/PSMD4/PSMD5/PSMD6/PS…	85
BP	GO:0045598	regulation of fat cell differentiation	59/5905	132/18670	0.00107574	0.0105865	0.00807267	AAMDC/ADIRF/AKT1/ANKRD26/ARNTL/ASXL2/ATAT1/BBS12/CARM1/CEBPB/CREB1/CREBL2/DDIT3/FOXO1/FTO/GATA3/GPER1/GPS2/HDAC6/HES1/HNRNPU/ID2/ID4/INSIG1/JDP2/LMO3/LRP5/MEX3C/MMP11/MTOR/NR1D1/PRDM16/RARRES2/RORA/SFRP2/SH3PXD2B/SIRT2/SMAD3/SORT1/STK3/SYAP1/TAF8/TGFB1/TRIB2/TRPM4/TRPV4/WDFY2/WIF1/CCN4/WNT3A/WNT5B/WWTR1/ZBTB16/ZBTB7B/ZC3H12A/ZFP36/ZFP36L1/ZFP36L2/ZNF385A	59
BP	GO:0042789	mRNA transcription by RNA polymerase II	13/5905	19/18670	0.00107676	0.0105865	0.00807267	ARNT/C5AR1/DDIT3/FLNA/HIF1A/LMO2/MED1/SREBF1/SRF/STAT3/SUPT6H/TFCP2/ZBTB1	13
BP	GO:0009127	purine nucleoside monophosphate biosynthetic process	78/5905	183/18670	0.00108339	0.0106192	0.00809761	AAAS/PRXL2C/ADA/ADPGK/ADSL/ADSS1/AK1/ALDOA/ALDOC/AMPD1/AMPD2/AMPD3/APRT/ARNT/DDIT4/ECD/EIF6/ENO1/ENO3/ENTPD5/ESRRB/FOXK2/GALK1/GAPDHS/GCK/GCKR/GMPS/HDAC4/HIF1A/HKDC1/IMPDH2/INSR/JMJD8/LHPP/NCOR1/NUP153/NUP155/NUP188/NUP205/NUP210/NUP214/NUP37/NUP43/NUP50/NUP85/NUP98/NUP58/NUP42/OGT/PARP1/PFKFB1/PFKFB2/PFKFB3/PFKFB4/PFKL/PFKM/PFKP/PGAM2/PGK1/PGM1/PKM/POM121/PPARA/PPAT/PRKAG1/PSEN1/RAE1/SEC13/SPHK2…	78
BP	GO:0009168	purine ribonucleoside monophosphate biosynthetic process	78/5905	183/18670	0.00108339	0.0106192	0.00809761	AAAS/PRXL2C/ADA/ADPGK/ADSL/ADSS1/AK1/ALDOA/ALDOC/AMPD1/AMPD2/AMPD3/APRT/ARNT/DDIT4/ECD/EIF6/ENO1/ENO3/ENTPD5/ESRRB/FOXK2/GALK1/GAPDHS/GCK/GCKR/GMPS/HDAC4/HIF1A/HKDC1/IMPDH2/INSR/JMJD8/LHPP/NCOR1/NUP153/NUP155/NUP188/NUP205/NUP210/NUP214/NUP37/NUP43/NUP50/NUP85/NUP98/NUP58/NUP42/OGT/PARP1/PFKFB1/PFKFB2/PFKFB3/PFKFB4/PFKL/PFKM/PFKP/PGAM2/PGK1/PGM1/PKM/POM121/PPARA/PPAT/PRKAG1/PSEN1/RAE1/SEC13/SPHK2…	78
BP	GO:0046330	positive regulation of JNK cascade	62/5905	140/18670	0.00108618	0.0106304	0.00810615	AGER/ANKRD6/AXIN1/CARD9/CD27/DAB2IP/DBNL/DUSP15/DVL2/DVL3/EDA2R/EPHA4/ERCC6/ERN1/F2RL1/FGD2/FZD8/GADD45A/GADD45B/HACD3/HIPK2/HMGB1/IL1RN/LTBR/MAP2K7/MAP3K11/MAP3K12/MAP3K2/MAP3K5/MAP4K1/MAP4K5/MAPK8IP3/MDFIC/MFHAS1/MINK1/NCF1/NOD1/NOX1/PKN1/PTPN1/RASGRP1/RIPK1/RIPK2/SASH1/SEMA3A/SERPINF2/SH3RF1/SPAG9/STK3/TAOK1/TAOK2/TAOK3/TLR4/TLR9/TNIK/TPD52L1/TRAF2/TRPV4/WNT7A/WNT7B/MAP3K20/ZNF622	62
BP	GO:0019318	hexose metabolic process	102/5905	249/18670	0.00110164	0.0106766	0.00814139	ADPGK/AKR1A1/AKT1/AKT2/ALDH1A1/ALDOA/ALDOC/ATF3/B3GLCT/BRAT1/CHST1/CLK2/CREM/TKFC/DDB1/DGKQ/ENO1/ENO3/EP300/EPM2AIP1/ESRRB/FAM3A/FOXK2/FOXO1/FPGT/FUOM/FUT10/FUT2/FUT6/FUT8/FUT9/G6PC3/G6PD/GAA/GALE/GALK1/GALM/GALT/GAPDHS/GCK/GCKR/GLB1/GOT1/H6PD/HKDC1/INPP5K/INPPL1/INSR/IRS1/IRS2/KAT2A/KAT2B/LEPR/LRP5/MAEA/MAN2B2/MAN2C1/MIDN/MPI/MST1/MTOR/NFE2L1/NR1D1/OAS1/OGT/ONECUT1/PRKN/PER2/PFKFB1/PFKFB2/PFKFB3…	102
BP	GO:0006356	regulation of transcription by RNA polymerase I	19/5905	32/18670	0.00109294	0.0106766	0.00814139	DDX11/DHX33/ERBB2/FLNA/MACROH2A2/HEATR1/IPPK/MARS1/MED1/MTOR/NOL11/PHF8/POLR2L/PWP1/SMARCA4/SMARCB1/TAF1/TAF1C/UBTF	19
BP	GO:0001921	positive regulation of receptor recycling	5905-11-01	15/18670	0.00110253	0.0106766	0.00814139	ANXA2/ARAP1/ECE1/EPS15/INPP5F/NSG1/PSEN1/RAB29/RAMP3/SCRIB/VAMP3	11
BP	GO:0043101	purine-containing compound salvage	5905-11-01	15/18670	0.00110253	0.0106766	0.00814139	ADA/ADAL/AMPD1/AMPD2/AMPD3/APRT/GMPR/GMPR2/MTAP/PNP/PRTFDC1	11
BP	GO:0050651	dermatan sulfate proteoglycan biosynthetic process	5905-11-01	15/18670	0.00110253	0.0106766	0.00814139	B3GAT3/BCAN/BGN/CSGALNACT1/CSGALNACT2/CSPG4/DCN/DSE/NCAN/UST/VCAN	11
BP	GO:0098840	protein transport along microtubule	5905-11-01	15/18670	0.00110253	0.0106766	0.00814139	BAG3/CAMSAP3/HNRNPU/HSPB1/KIF1A/KIF5A/KIF5B/MAPK8IP3/PURA/SFPQ/TERF2	11
BP	GO:0099118	microtubule-based protein transport	5905-11-01	15/18670	0.00110253	0.0106766	0.00814139	BAG3/CAMSAP3/HNRNPU/HSPB1/KIF1A/KIF5A/KIF5B/MAPK8IP3/PURA/SFPQ/TERF2	11
BP	GO:0006903	vesicle targeting	44/5905	93/18670	0.0011065	0.0106814	0.00814503	AP1M2/ARFGAP2/C17orf75/CD59/CLASP1/CNIH3/CSNK1D/CTSZ/F5/F8/FAM91A1/GOLGA2/GORASP1/GOSR1/GOSR2/KLHL12/MCFD2/NAPA/PPP6R1/PPP6R3/PSEN1/RAB1A/RAB1B/SAR1B/SCRIB/SEC13/SEC16A/SEC22B/SEC23A/SEC23IP/SEC24A/SEC31A/SNAP23/STARD3/STX5/TBC1D20/TFG/TRAPPC10/TRAPPC4/TRAPPC6A/TRAPPC9/USO1/WDR11/WIPI1	44
BP	GO:0006266	DNA ligation	5905-12-01	17/18670	0.00110967	0.0106814	0.00814503	APTX/PAXX/HMGB1/LIG1/LIG3/LIG4/MGMT/PARP3/RAD51/TFIP11/TOP2A/XRCC4	12
BP	GO:0033145	positive regulation of intracellular steroid hormone receptor signaling pathway	5905-12-01	17/18670	0.00110967	0.0106814	0.00814503	AR/BUD31/KMT2D/LMO3/MED1/PAGR1/PARP1/PPP5C/RWDD1/TAF1/WBP2/YAP1	12
BP	GO:1900363	regulation of mRNA polyadenylation	5905-12-01	17/18670	0.00110967	0.0106814	0.00814503	CCNT1/CDK9/CPEB3/CPSF7/CTR9/HSF1/VIRMA/NELFE/NUDT21/RNF40/SUPT5H/ZC3H3	12
MF	GO:0140097	catalytic activity, acting on DNA	95/5983	213/17697	0.000646197	0.0107305	0.00881396	ACTR8/APTX/CHD1L/CHD2/CHD4/CHD6/CHD7/CHD8/CHD9/CHTF8/DCLRE1B/DCLRE1C/DDX11/DDX3X/DHX36/DHX9/DICER1/DKC1/DMC1/DNASE1/DNASE1L1/DNASE1L3/DNASE2/DNMT1/DNMT3A/DNMT3B/ENDOV/ERCC2/ERCC3/ERI2/EXD2/FAN1/FBH1/FTO/G3BP1/GEN1/GINS2/HELQ/HMGA2/IGHMBP2/ISG20/LIG1/LIG3/LIG4/MCM4/MCM5/MCM6/MCM7/MCM8/MGMT/MPG/MRE11/NAV2/NEIL1/NEIL3/POLA1/POLD1/POLD2/POLD4/POLE2/POLH/POLI/POLK/POLL/POLM/POLN/PRIMPOL/PTGES3/RAD50/R…	95
BP	GO:0051193	regulation of cofactor metabolic process	54/5905	119/18670	0.00112001	0.0107648	0.00820862	AAAS/PRXL2C/ARNT/CTNS/DDIT4/ECD/EIF6/ENTPD5/ESRRB/FYN/GAPDHS/GCK/GCKR/HDAC4/HDAC6/HIF1A/HP/INSR/JMJD8/MT3/NCOR1/NFE2L2/NUP153/NUP155/NUP188/NUP205/NUP210/NUP214/NUP37/NUP43/NUP50/NUP85/NUP98/NUP58/NUP42/OGT/PFKFB1/PFKFB2/PFKFB3/PFKFB4/POM121/PPARA/PRKAG1/PSEN1/RAE1/SEC13/SLC7A11/SRRD/STAT3/TP53/TPR/ZBTB20/ZBTB7A/ZNF205	54
BP	GO:0032869	cellular response to insulin stimulus	90/5905	216/18670	0.00112621	0.0108083	0.0082418	AKT1/AKT2/APC/APOBEC1/APPL2/APRT/ATP6V0A4/ATP6V0E1/ATP6V1B1/ATP6V1C2/ATP6V1D/ATP6V1E2/C2CD5/CAPN10/CCND3/CDK4/CFLAR/CPEB2/DENND4C/EEF2K/EIF4EBP1/EIF4EBP2/ENHO/EPRS1/ERRFI1/ESRRA/FER/FOXO1/FOXO3/GAB1/GCK/GCLC/GKAP1/GNAI2/GOT1/GPR21/GSTP1/HDAC5/IGF1R/INPP5K/INSR/IRS1/IRS2/KANK1/KAT2B/LPIN1/LPIN2/MARS1/MYO1C/NCK1/NUCKS1/OGT/PARP1/PDE3B/PDPK1/PHIP/PIK3C2A/PIK3R2/PIK3R3/PKM/PPAT/PRKCQ/PTPN1/PTPRA/RAB1…	90
BP	GO:0036293	response to decreased oxygen levels	145/5905	370/18670	0.00113142	0.0108421	0.00826758	ACTN4/ADA/ADSL/AGER/AGTRAP/AKT1/ALAD/ALKBH5/ANGPTL4/APOLD1/AQP1/ARNT/ARNT2/ATM/ATP7A/B3GAT1/BIRC2/BMP7/CAPN2/CASP3/CAV1/CBL/CD38/CFLAR/CHRNA7/CPEB2/CPEB4/CREB1/CREBBP/CRYAB/CUL2/CYBA/DDIT4/DNMT3A/DNMT3B/DRD2/EDNRA/EEF2K/EGLN1/EGLN3/EIF4EBP1/ENO1/EP300/EPAS1/ERCC2/ERCC3/FMN2/FOXO3/GATA6/HIF1A/HIF3A/HILPDA/HIPK2/HSF1/IRAK1/ITPR2/LIMD1/LMNA/LTA/MB/MDM2/MDM4/MMP14/MT3/MTOR/NAMPT/NDNF/NDRG1/NF1/NFE2L2…	145
BP	GO:0007052	mitotic spindle organization	49/5905	106/18670	0.00113481	0.0108584	0.00827997	AAAS/ARHGEF10/INTS13/AURKC/BCCIP/CENPE/CEP192/CHEK2/CHMP1A/CHMP1B/CHMP2A/CHMP4B/CLASP1/DCTN2/DYNC1H1/EFHC1/FLNA/GOLGA2/GPSM2/HNRNPU/HSPA1A/HSPA1B/KIF23/KIF4A/KPNB1/MAP4/MISP/MYBL2/NDC80/NUMA1/PARP3/PIBF1/PLK1/PTPA/RAE1/RCC1/RHOA/SBDS/SPAST/STAG2/STIL/SUN2/TACC3/TPR/TPX2/TUBG1/TUBG2/WRAP73/ZNF207	49
BP	GO:0031667	response to nutrient levels	190/5905	499/18670	0.00115035	0.0109907	0.0083809	ABCA1/ACSL3/ADA/ADIPOR2/ADRB1/ADSL/ADSS1/AGL/AKR1C3/AKT1/ALAD/ALPL/AMIGO1/APOE/APPL2/ARSB/ATF3/ATG14/ATG7/BBS2/BBS4/BCAS3/BMP7/BMP8A/C12orf66/BMT2/CAD/CBL/CCL28/CD3E/CD4/CDKN1A/CHSY1/CLEC16A/CPEB4/CREB1/CYBA/DAD1/DAP/DDIT3/DGKQ/DNMT3A/DNMT3B/DSC2/EGFR/EIF2A/EIF2AK2/EIF2AK4/EIF2S1/EIF4EBP1/EIF4G1/FADS1/FAM107A/FAS/FES/FNIP1/FOXA3/FOXK2/FOXO1/FOXO3/FSTL1/FYN/G6PD/GABARAP/GABARAPL2/GAS2L1/CASTOR3/GC…	190
BP	GO:0032480	negative regulation of type I interferon production	25/5905	46/18670	0.00115472	0.0109998	0.0083878	ILRUN/CACTIN/DDX58/HERC5/IFIH1/IKBKE/IRF3/ITCH/LILRA4/LILRB1/NLRC5/NMI/NPLOC4/OTUD5/PPM1B/PTPRS/REL/RELB/RNF135/SIRPA/TRAIP/UBA7/UBE2L6/UFD1/YY1	25
BP	GO:0044003	modification by symbiont of host morphology or physiology	25/5905	46/18670	0.00115472	0.0109998	0.0083878	ATG7/CCNK/CD4/DAG1/EIF2AK2/EIF2AK4/HIPK2/INSR/ITGAV/KPNA2/KPNA3/KPNA4/KPNA6/KPNB1/NTRK3/PRKN/RXRA/SCRIB/SERPINB9/SMAD3/TGFB1/TNIP1/TYMS/VAPB/ZC3H12A	25
BP	GO:0002221	pattern recognition receptor signaling pathway	83/5905	197/18670	0.00116247	0.0110572	0.00843159	ALPK1/APPL2/BIRC2/BIRC3/CACTIN/CAV1/CD14/CHUK/COLEC12/CYBA/DAB2IP/TKFC/DDX58/DDX60/EPG5/ERBIN/F2RL1/FADD/GPS2/GRAMD4/HMGB1/HSPA1A/HSPA1B/IFIH1/IKBKE/IKBKG/IRAK1/IRAK4/IRF3/IRF7/ITCH/LGR4/LILRA4/LRRC14/LSM14A/LTF/LYN/MAP2K6/MAP3K1/MAPKAPK2/MAPKAPK3/MFHAS1/NFKBIA/NOD1/NPLOC4/NR1D1/NR1H3/OTUD4/OTULIN/PDPK1/PIK3AP1/PIK3R4/PTPRS/RAB11FIP2/RELA/RIOK3/RIPK1/RIPK2/SARM1/SEC14L1/SFTPD/SMPDL3B/TAB1/TAB2/TA…	83
BP	GO:0050821	protein stabilization	76/5905	178/18670	0.00117438	0.0110722	0.00844305	A1CF/ANK2/ATF7IP/ATP1B2/BAG3/CALR/CDC37/CDC37L1/CDK7/CDKN1A/CHEK2/CHP1/CLU/COG7/CREB1/CREBL2/CRTAP/CRYAB/DVL1/DVL3/EP300/EPHA4/FLNA/FLOT2/GNAQ/GOLGA7/GTSE1/HCFC1/HIP1/HIP1R/HPS4/HSPA1A/HSPA1B/IFT46/LAMP2/MARCHF7/MCM8/MDM4/MORC3/MSX1/MT3/NAA15/P3H1/PRKN/PER3/PEX19/PEX6/PIM2/PLPP3/PPIB/PTGES3/PYHIN1/RPL11/SEC16A/SMAD3/SMO/STK3/SUGT1/SWSAP1/SYVN1/TAF1/TAF9B/TBL1X/TCP1/TELO2/TNIP2/TP53/TSC1/TYROBP/US…	76
BP	GO:0006606	protein import into nucleus	63/5905	143/18670	0.00116844	0.0110722	0.00844305	AKT1/ANGPT1/APPL2/ARNTL/BAG3/CDKN1A/CHP1/DMAP1/ECT2/FAM53A/FAM53C/FLNA/GCKR/GLI3/HDAC3/IPO4/IPO8/IPO9/JUP/KPNA2/KPNA3/KPNA4/KPNA6/KPNB1/LMNA/MAPK1/MDFIC/MED1/NF1/NFKBIA/NUP153/NUP155/NUP188/NUP214/NUP50/NUP85/NUP98/NUP58/NXT2/PIK3R2/PML/POM121/PPP1R10/PSEN1/PTTG1IP/RAB23/RBM22/SIX3/SMAD3/SMO/SNUPN/STAT3/SUFU/TARDBP/TGFB1/TMCO6/TNPO2/TP53/TPR/TRIM28/TSC2/UBR5/ZC3H12A	63
BP	GO:0007257	activation of JUN kinase activity	22/5905	39/18670	0.0011733	0.0110722	0.00844305	DAB2IP/DBNL/ERCC6/ERN1/HACD3/MAP2K7/MAP3K11/MAP3K12/MAP3K2/MAP3K5/MAP4K1/MAP4K5/MAPK8IP3/MDFIC/PKN1/PTPN1/RIPK1/RIPK2/SPAG9/TAOK1/WNT7B/MAP3K20	22
BP	GO:0019048	modulation by virus of host morphology or physiology	22/5905	39/18670	0.0011733	0.0110722	0.00844305	ATG7/CCNK/CD4/DAG1/EIF2AK2/EIF2AK4/HIPK2/INSR/KPNA2/KPNA3/KPNA4/KPNA6/KPNB1/NTRK3/PRKN/RXRA/SCRIB/SMAD3/TGFB1/TYMS/VAPB/ZC3H12A	22
BP	GO:0032506	cytokinetic process	22/5905	39/18670	0.0011733	0.0110722	0.00844305	ANLN/ANXA11/CEP55/CHMP1A/CHMP1B/CHMP2A/CHMP4A/CHMP4B/CNTROB/ECT2/KIF23/MITD1/MYH9/PDCD6IP/RHOA/RTKN/SNX18/SNX33/SPAST/SPIRE1/SPIRE2/VPS4A	22
BP	GO:0033146	regulation of intracellular estrogen receptor signaling pathway	22/5905	39/18670	0.0011733	0.0110722	0.00844305	AR/AXIN1/BRCA1/CARM1/CNOT1/CNOT2/CYP7B1/DDRGK1/KANK2/KCTD6/KMT2D/MED1/PAGR1/PARP1/CNOT9/SRC/STRN3/UFL1/UFM1/UFSP2/WBP2/YAP1	22
BP	GO:0043434	response to peptide hormone	168/5905	436/18670	0.00118409	0.0111475	0.00850043	AANAT/ADCY2/ADCY6/AGTRAP/AKT1/AKT2/ANXA1/APC/APOBEC1/APPL2/APRT/ATP6V0A4/ATP6V0E1/ATP6V1B1/ATP6V1C2/ATP6V1D/ATP6V1E2/BMP7/BSG/BTG2/C2CD5/CA2/CAD/CAMK2A/CAPN10/CAV1/CCND3/CDK4/CFLAR/CHUK/CPEB2/CREB1/CRK/CSK/CYBA/DAG1/DENND4C/EDNRB/EEF2K/EIF2B1/EIF2B2/EIF2B4/EIF4EBP1/EIF4EBP2/EIF6/ENHO/EPM2AIP1/EPRS1/ERRFI1/ESRRA/FER/FOXO1/FOXO3/FYN/GAB1/GCK/GCLC/GGH/GIP/GJA1/GKAP1/GLP1R/GNAI2/GOT1/GPER1/GPR173/GPR…	168
MF	GO:0015631	tubulin binding	142/5983	336/17697	0.000685135	0.0112191	0.00921526	ADNP/AGBL5/ALDOA/APC/APC2/ARL3/ARL8A/B9D2/BBS4/BCAS3/BCCIP/BRCA1/BRCA2/C9orf24/CAMSAP1/CAMSAP3/CAPN6/CCDC181/CCDC88C/CCSER2/CDK5RAP2/CENPE/CEP350/CEP57L1/CEP70/CETN2/CETN3/CHP1/CLASP1/CLIP1/CNN3/CRYAB/DAG1/DIXDC1/DNAL1/DNM2/DNM3/DPYSL2/DST/EFHC1/EML3/EML4/EML6/EZR/FAM161A/FES/FEZ1/FHDC1/FMR1/FNTA/FYN/GABARAP/GABARAPL2/GAS2L1/GAS8/GJA1/GOLGA2/GPAA1/HAUS4/HAUS7/HDAC6/HOOK2/HTT/IFT74/IFT81/JAKMIP1/J…	142
BP	GO:0048871	multicellular organismal homeostasis	185/5905	485/18670	0.00120389	0.0112726	0.00859584	ACOT11/ACTG1/ACVR2B/ADCY2/ADCY6/ADD1/ADGRV1/ADIPOR2/ADRB1/ALDH1A1/ALOX12/AMPD2/AMPD3/ANKRD11/APC/APPL2/AQP1/AQP4/ARNTL/ATP6V1B1/AVP/AZGP1/BARD1/BBS1/BBS12/BBS2/BBS4/BMP8A/BTBD9/CA2/CAV1/CCDC154/CD38/CDH23/CDHR1/CEBPB/CHMP4B/CIDEA/CLDN18/CLN8/CNOT3/CROCC/CRTC1/CRTC3/CSF1/CSF1R/CSK/CTNNB1/CTSH/CYP4F12/CYP4F2/CYTL1/DBH/DDIT3/DEF8/WHRN/DIO2/DLL1/DOCK7/DRD2/DYNC1H1/EDNRB/EGFR/EHMT1/EIF4G1/ELOVL1/EPAS1…	185
BP	GO:0000819	sister chromatid segregation	80/5905	189/18670	0.00120214	0.0112726	0.00859584	AKAP8/AKAP8L/ANAPC1/ANAPC11/ANAPC4/APC/ATM/AURKC/AXIN2/BOD1/CDC23/CDK5RAP2/CENPE/CHMP1A/CHMP1B/CHMP2A/CHMP4A/CHMP4B/CHTF8/CTNNB1/DDX11/DIS3L2/DLGAP5/DUSP1/FBXO5/GEN1/HIRA/HNRNPU/IK/KIF14/KIF18A/KIF23/KIF2C/KIF4A/KLHL22/KPNB1/MAD1L1/MAD2L2/MAU2/MCMBP/MIS12/MRE11/NCAPD2/NCAPD3/NCAPH/NDC80/NEK6/NSL1/NSMCE2/NUMA1/TENT4A/PHF13/PHF23/PIBF1/PLK1/POGZ/PPP2R1A/PSMG2/RAD21/REC8/RRS1/SFPQ/SGO1/SGO2/SMC4/SPA…	80
BP	GO:0050688	regulation of defense response to virus	36/5905	73/18670	0.0012044	0.0112726	0.00859584	APOBEC3G/BIRC2/BIRC3/ILRUN/TKFC/DDX58/DDX60/DHX9/DTX3L/EIF2AK4/ELMOD2/ERCC6/HERC5/HTRA1/IFNLR1/ITCH/LILRB1/CGAS/NPLOC4/PARP9/PPM1B/PQBP1/RIOK3/SEC14L1/SIN3A/STAT1/TARBP2/TRAF3/TRAF3IP2/TRIM15/TRIM6/TSPAN32/TSPAN6/UFD1/ZC3H12A/ZCCHC3	36
BP	GO:0071230	cellular response to amino acid stimulus	34/5905	68/18670	0.00120123	0.0112726	0.00859584	AMIGO1/ATP7A/CAPN2/CEBPB/COL16A1/COL1A2/COL5A2/COL6A1/CPEB3/CPEB4/CYBA/DNMT1/DNMT3A/EGFR/FYN/CASTOR3/GCLC/GCLM/GLRA1/HSF1/KLHL22/LAMTOR2/LAMTOR5/MTOR/NSMF/NTRK2/PDGFC/PDGFD/RPTOR/RRAGC/SESN3/SH3BP4/UBR2/ZEB1	34
BP	GO:0043010	camera-type eye development	125/5905	314/18670	0.00122098	0.0114112	0.00870152	ACTL6A/ACVR2B/AQP5/ARHGAP35/ARID1A/ATP2B4/BCAR3/BMP7/BMPR1B/C12orf57/CALB1/CC2D2A/CDK4/CHD7/CLCN2/CLN8/CRYAB/CRYBB2/CRYBB3/CRYBG3/CRYGN/CTNNB1/CTNS/DLL1/EFEMP1/EGFR/EPHA2/EPHB1/FAT1/FRS2/FZR1/GATA3/GJA1/GLI3/GPM6A/HDAC1/HIF1A/HIPK2/HSF4/IFT122/IFT140/IMPDH2/JMJD6/JUN/KDM5B/LAMA1/LAMB2/LIMK2/LPCAT1/LRP5/LRP5L/LRP6/MAX/MED1/MEGF11/MEIS1/MERTK/MYH10/MYH15/MYOM1/MYOM2/NDP/NF1/NF2/NHS/NINJ1/NPHP1/NPHP…	125
BP	GO:0098876	vesicle-mediated transport to the plasma membrane	45/5905	96/18670	0.00124312	0.0115988	0.0088446	ACSL3/ANKRD27/ANXA13/ARFRP1/ARL3/BBS1/BBS2/BLZF1/VPS35L/C16orf70/CCDC93/COMMD1/CPLX1/CSK/DNM2/VPS26C/WASHC2C/GGA1/GGA2/RACK1/GOLGA4/GOLGA7/GOLPH3L/GOPC/KIF13A/LLGL1/MACF1/MAPK10/MICALL1/NSG1/RAB10/RAB11B/RAB31/RAB34/RAB8A/RABEP1/SCRIB/ENTR1/SEC16A/SNX17/SPTBN1/VAMP3/VAMP5/VPS29/VPS39	45
BP	GO:0061842	microtubule organizing center localization	18/5905	30/18670	0.00124466	0.0115988	0.0088446	AKAP9/INTS13/BICD2/SPOUT1/CEP83/DYNC1LI2/EZR/FHOD1/GPSM2/KIF5B/MISP/NDE1/NUBP1/PARD3/PARD3B/PLXNA2/SUN1/SUN2	18
CC	GO:0016234	inclusion body	38/6104	82/19717	0.00242475	0.0117068	0.0075108	AGL/ATXN3/BAG3/CLU/DBF4B/DVL2/EPS15/FBXO7/GYS1/HAP1/HDAC6/HSPA1A/HSPA1B/HTT/MAPT/MT3/NEFH/NUP153/NUP98/NXF1/PRKN/PICALM/POLD1/PRDM16/PRKCQ/PSEN1/PSMC4/PSMC5/RANGAP1/RNF32/SQSTM1/STRADB/TDP2/TPR/TRIM66/WDFY3/ZBTB14/ZDHHC17	38
BP	GO:0051091	positive regulation of DNA-binding transcription factor activity	106/5905	261/18670	0.00126357	0.011758	0.00896598	AGER/AKT1/ALK/AR/BUD31/CAMK2A/CAPN3/CARD11/CARD14/CARM1/CAV1/CFLAR/CHUK/CIB1/CLU/CRTC1/CRTC3/CTNNB1/CX3CR1/CYTL1/DDIT3/DDR2/DDRGK1/DDX58/DHX33/DHX9/DVL2/EDA/EDA2R/EIF2AK2/EP300/FANK1/FER/FLOT2/FOSL1/FZD2/GTF2A2/HDAC4/HDAC5/HIPK2/HSPA1A/HSPA1B/IKBKG/IRAK1/IRAK4/JMY/JUP/KDM1A/LRP6/LRP8/LTF/MBTPS2/NDP/NFKB2/NOD1/NTRK1/OPRD1/PIDD1/PLPP3/PRKCQ/PRKD1/PRKD2/RBCK1/RELA/RGCC/RIPK1/RIPK2/RNF25/RNF31/RNF41/…	106
BP	GO:0032970	regulation of actin filament-based process	151/5905	388/18670	0.00127155	0.0118151	0.00900953	ABL1/ADD1/ADD3/AKAP13/AKAP9/ANK2/ARAP1/ARHGAP17/ARHGAP35/ARHGEF10/ARHGEF10L/ARPC1B/ARPC5L/ARPIN/ASAP3/ATP1A2/ATP2A1/ATP2A2/AVIL/BBS4/BCAS3/BST1/BST2/CAPG/CAPZA1/CAPZA2/CAPZB/CAV1/CD47/CDC42EP1/CDC42EP4/CDK10/CELSR1/CLASP1/CNN2/CORO2B/COTL1/CRK/CSF1R/CTNNA2/CTTN/DBNL/DIXDC1/DLC1/DSC2/ECT2/EFNA5/ELN/EPS8/F2RL1/FAM107A/WASHC2C/FER/FES/FHOD1/FHOD3/FLNA/FMN2/FRMD6/GBA2/GMFG/GPM6B/GSN/HAX1/HIP1R/ID1/IL…	151
CC	GO:1905354	exoribonuclease complex	15/6104	25/19717	0.0025055	0.0120201	0.0077118	CARHSP1/DIS3L/DIS3L2/EXOSC1/EXOSC10/EXOSC2/EXOSC4/EXOSC7/EXOSC8/EXOSC9/GTPBP1/KHSRP/LAS1L/NVL/MTREX	15
BP	GO:1900371	regulation of purine nucleotide biosynthetic process	53/5905	117/18670	0.00129972	0.0120595	0.00919589	AAAS/PRXL2C/ADORA2B/ARNT/DDIT4/ECD/EIF6/ENO1/ENTPD5/ESRRB/GAPDHS/GCK/GCKR/GUCA1B/HDAC4/HIF1A/INSR/JMJD8/NCOR1/NOS3/NUP153/NUP155/NUP188/NUP205/NUP210/NUP214/NUP37/NUP43/NUP50/NUP85/NUP98/NUP58/NUP42/OGT/PARP1/PFKFB1/PFKFB2/PFKFB3/PFKFB4/POM121/PPARA/PRKAG1/PSEN1/RAE1/SEC13/SPHK2/STAT3/TAZ/TP53/TPR/TREM2/ZBTB20/ZBTB7A	53
CC	GO:0005876	spindle microtubule	29/6104	59/19717	0.00259991	0.0123945	0.00795205	ARL3/AURKC/BOD1/BOD1L1/CALM3/CAPN6/CDC16/CENPE/CLASP1/CSNK1D/FAM161A/HAUS2/HNRNPU/KIF18A/KIF4A/KLHL21/KLHL22/KNTC1/MAPRE1/MAPRE3/MISP/NUMA1/PARP4/PLK1/SKA1/SKA2/TUBG1/TUBG2/ZW10	29
BP	GO:0009267	cellular response to starvation	65/5905	149/18670	0.00134042	0.0124013	0.00945656	AKR1C3/ATF3/ATG14/ATG7/C12orf66/BMT2/CDKN1A/CLEC16A/CPEB4/DAP/DSC2/EIF2AK2/EIF2AK4/EIF2S1/FADS1/FAS/FNIP1/FOXA3/FOXO1/GABARAP/GABARAPL2/GAS2L1/GCN1/GLUL/HFE/HNRNPA1/HSPA8/JUN/LAMP2/MAP3K5/MAPK1/MAPK8/MARS1/MAX/MTMR3/MTOR/MYBBP1A/NFE2L2/NPRL2/NPRL3/PIK3C2B/PIK3R4/PPM1D/PRKD1/RPTOR/RRAGC/RRP8/SESN3/SIK2/SLC2A1/SLC38A3/SREBF1/SREBF2/STK24/SZT2/TNRC6A/TP53/WDR45/WDR59/WIPI1/WIPI2/WRN/XPR1/ZC3H12A/ZFY…	65
BP	GO:0090307	mitotic spindle assembly	29/5905	56/18670	0.00133863	0.0124013	0.00945656	AAAS/ARHGEF10/AURKC/BCCIP/CEP192/CHEK2/CHMP1A/CHMP1B/CHMP2A/CHMP4B/CLASP1/FLNA/GOLGA2/HNRNPU/HSPA1A/HSPA1B/KIF23/KIF4A/KPNB1/MISP/MYBL2/PIBF1/PLK1/RHOA/STAG2/TPR/TPX2/WRAP73/ZNF207	29
BP	GO:0002683	negative regulation of immune system process	177/5905	463/18670	0.00135113	0.0124824	0.00951838	ABR/ADA/ADTRP/AKT1/AMBP/ANGPT1/ANXA1/ATM/AXL/BCL6/BCR/BST2/BTN2A2/VSIR/C5/ILRUN/CACTIN/CASP3/CCL2/CCL28/CD14/CD200R1/CD47/CD59/CD80/CD84/CDC73/CEBPB/CIB1/CLDN18/CNOT7/CNR2/CR1/CRK/CTLA4/CTNNB1/CTR9/CUL4A/DAB2IP/TKFC/DLG5/DLL1/DRD2/DTX1/DUSP1/ELF1/EMILIN1/ENPP3/ERBB2/ERBIN/EZR/F2RL1/FADD/FAM3A/RIPOR2/FBXO7/FCER1G/FER/FGL1/FSTL3/GABPA/GLI3/GLMN/GPER1/GPS2/GRAMD4/HES1/HFE/H4C3/HLX/HMGB1/HTRA1/ID2/IL…	177
BP	GO:0051567	histone H3-K9 methylation	21/5905	37/18670	0.00135909	0.012538	0.00956076	ARID4A/ARID4B/ASH1L/BEND3/BRCA1/DNMT1/DNMT3B/EHMT1/JARID2/KDM1A/KDM3A/LMNA/PRDM12/PRDM16/PRDM5/SETD5/SETDB1/SETDB2/SMARCB1/SUV39H2/ZNF274	21
MF	GO:0000979	RNA polymerase II core promoter sequence-specific DNA binding	21/5983	34/17697	0.000777159	0.0125516	0.0103098	CEBPB/FOS/GADD45A/H3-3A/H3-3B/HDAC1/KDM3A/MED1/NRF1/PAX6/POGZ/POU2F1/PRDM10/REST/STAT1/TBP/ZNF451/ZNF462/ZNF507/ZNF513/ZNF827	21
CC	GO:0044853	plasma membrane raft	48/6104	109/19717	0.00267297	0.0126632	0.00812441	ADCYAP1R1/ADD1/ADD3/ADRA1A/ADRA1B/ADTRP/ATP1A2/ATP2B4/BMPR1A/CAV1/CBL/CDH2/CHRNA7/CTNNB1/DAG1/DLC1/EFNA5/EHD2/EZR/F2R/FLOT2/HDAC6/INSR/IRS1/KIF18A/LRP4/LRP6/LRP8/MAL/MAPK1/MYO1A/NOS3/ORAI1/PRKACA/PRKAR2A/PRTN3/PTCH1/PTGIS/CAVIN1/RANGRF/SCARB1/CAVIN2/SELPLG/SLC2A1/SMO/SPRED1/SRC/STIM1	48
BP	GO:0090068	positive regulation of cell cycle process	119/5905	298/18670	0.00138175	0.0127287	0.00970619	AIF1/AKT1/ANAPC11/ANAPC4/ANXA1/ATM/AURKC/BRCA1/BRD4/BTG2/CARM1/CCND3/CCNE1/CD28/CDC14A/CDC14B/CDC25A/CDC73/CDK10/CDK4/CDKN1A/CHEK2/CNOT1/CNOT2/CNOT3/CNOT4/CNOT7/CNOT8/CRADD/CUL4A/CUL4B/DAB2IP/DBF4B/DDRGK1/DDX11/DDX3X/DLGAP5/DRD2/DRD3/DYNC1H1/E2F7/ECT2/EGF/EGFR/EIF4G1/EP300/FAP/FBXO5/FGFR1/GADD45A/GATA6/GEN1/GIPC1/GPSM2/GTSE1/HMGA2/HNRNPU/HSPA2/ID2/INSR/KIF14/KIF23/LRP5/MDM2/MDM4/MED1/MED25/MSX1/M…	119
BP	GO:0006027	glycosaminoglycan catabolic process	31/5905	61/18670	0.00138599	0.0127495	0.00972205	AGRN/ARSB/BCAN/BGN/CD44/CHP1/CSPG4/DCN/FGF2/GALNS/GLB1/GPC2/GPC4/GPC5/GUSB/HEXA/HPSE2/HSPG2/IDUA/LYVE1/NAGLU/NCAN/PRELP/SDC2/SDC3/SDC4/SGSH/STAB2/TGFB1/CEMIP2/VCAN	31
CC	GO:1904949	ATPase complex	45/6104	101/19717	0.00271037	0.0127606	0.00818692	ABCA2/ABCD4/ACTL6A/ACTR8/ANP32E/ARID1A/ATP1A2/ATP1B2/ATP1B4/BAZ1A/BRD8/BRD9/CHD4/DMAP1/DPF3/GATAD2A/HDAC1/HMGXB4/ING3/INO80C/KAT5/MBD3/MCRS1/MTA1/MTA2/NCR1/NFRKB/RFC4/RUVBL1/SMARCA2/SMARCA4/SMARCB1/SMARCC2/SMARCD1/SMARCD2/SMARCD3/SMARCE1/SRCAP/SS18/SUZ12/TRRAP/YY1/YY1AP1/ZBTB7A/ZNHIT1	45
BP	GO:0150063	visual system development	143/5905	366/18670	0.00140186	0.0128771	0.00981938	ABCB5/ACTL6A/ACVR2B/AQP5/ARHGAP35/ARID1A/ATF6/ATP2B4/BBS4/BCAR3/BLOC1S3/BMP7/BMPR1B/C12orf57/CALB1/CC2D2A/CDK4/CHD7/CHRDL1/CLCN2/CLN8/COL5A2/CPAMD8/CRB1/CRYAB/CRYBB2/CRYBB3/CRYBG3/CRYGN/CTNNB1/CTNS/DLL1/EFEMP1/EGFR/EPHA2/EPHB1/FAT1/FRS2/FSCN2/FZR1/GATA3/GJA1/GLI3/GPM6A/HDAC1/HIF1A/HIPK2/HSF4/IFT122/IFT140/IMPDH2/JMJD6/JUN/KDM5B/LAMA1/LAMB2/LIMK2/LPCAT1/LRP5/LRP5L/LRP6/MAX/MED1/MEGF11/MEIS1/MEIS2/…	143
BP	GO:0050686	negative regulation of mRNA processing	17/5905	28/18670	0.00141179	0.0128946	0.00983269	BARD1/CCNT1/CDK9/CTR9/DYRK1A/NELFE/PTBP1/RBM10/RBM42/RBMX/RNF40/SFSWAP/SRSF10/SRSF4/SRSF6/SUPT5H/U2AF2	17
BP	GO:0051123	RNA polymerase II preinitiation complex assembly	17/5905	28/18670	0.00141179	0.0128946	0.00983269	ATF7IP/CREB1/GTF2A2/HMGB1/MED6/PSMC2/PSMC4/PSMC5/PSMC6/TAF1/TAF12/TAF6/TAF6L/TAF7/TBP/THRA/TP53	17
BP	GO:0052312	modulation of transcription in other organism involved in symbiotic interaction	17/5905	28/18670	0.00141179	0.0128946	0.00983269	CCNT1/EP300/HDAC1/HMGA2/HPN/INPP5K/JUN/NTRK3/NUCKS1/POU2F3/REST/RRP1B/SMARCA4/SMARCB1/SNW1/SP1/TARDBP	17
BP	GO:0060260	regulation of transcription initiation from RNA polymerase II promoter	17/5905	28/18670	0.00141179	0.0128946	0.00983269	ATF7IP/CREB1/CTNNBIP1/DHX36/HEY2/HMGB1/PAXIP1/PSMC2/PSMC4/PSMC5/PSMC6/SRF/TAF1/TAF7/THRA/TP53/ZNF451	17
BP	GO:0071347	cellular response to interleukin-1	76/5905	179/18670	0.00141679	0.0129219	0.00985354	ADAMTS7/AKAP12/CACTIN/CCL2/CCL23/CD47/CEBPB/CHI3L1/CHUK/DAB2IP/FBXW11/GBP2/GBP3/HIF1A/IKBKG/IL1R1/IL1RL2/IL1RN/IRAK1/IRAK4/MAP3K8/NFKBIA/NOD1/NR1D1/OTUB1/OTUD4/PELI2/PSMA1/PSMA2/PSMA3/PSMA7/PSMB3/PSMB5/PSMB6/PSMB7/PSMB8/PSMB9/PSMC1/PSMC2/PSMC4/PSMC5/PSMC6/PSMD1/PSMD11/PSMD13/PSMD2/PSMD3/PSMD4/PSMD5/PSMD6/PSMD8/PSMD9/PSME1/PSME2/PSME4/PTGIS/RBMX/RC3H1/RELA/RIPK2/RORA/RPS6KA4/RPS6KA5/SIRPA/SOX9/SQS…	76
MF	GO:0016706	oxidoreductase activity, acting on paired donors, with incorporation or reduction of molecular oxygen, 2-oxoglutarate as one donor, and incorporation of one atom each of oxygen into both donors	26/5983	45/17697	0.00082039	0.0130708	0.0107363	ALKBH5/ASPH/BBOX1/EGLN1/EGLN3/FTO/HSPBAP1/JMJD4/JMJD6/KDM2A/KDM4A/KDM4B/KDM7A/TRMT9B/OGFOD1/P3H1/P4HA1/P4HA2/P4HTM/PHF8/PLOD1/PLOD2/PLOD3/TET1/TET2/TYW5	26
MF	GO:0008013	beta-catenin binding	42/5983	82/17697	0.000838129	0.0131754	0.0108222	AMER2/APC/APC2/AR/ASH2L/AXIN1/AXIN2/BCL9/BCL9L/CARM1/CBY1/CDH2/CHD8/CTNNBIP1/CTNND2/DACT3/DLG5/DVL1/DVL3/EP300/FOXO1/FOXO3/GLI3/HDAC6/KANK1/KDM6B/MED12L/NUMB/PRKN/PSEN1/PXN/RORA/SALL1/SHROOM2/SMAD3/SOX9/SUFU/TBL1X/TCF7/TCF7L1/TCF7L2/VCL	42
BP	GO:0006906	vesicle fusion	44/5905	94/18670	0.00145049	0.0132106	0.0100736	AKT2/ANKFY1/ANKRD27/ANXA1/ANXA2/C2CD5/CALR/CPLX1/EEA1/GOSR1/GOSR2/KIF5B/PRRT2/RAB20/RAB34/RAB8A/CPLANE2/SAMD9L/SEC22B/SEPTIN8/SNAP23/SNAPIN/SPG11/SPHK1/STX16/STX2/STX5/STX6/STX7/STX8/TAP1/TAPBP/CLTRN/TRIM9/TSNARE1/USO1/VAMP3/VAMP4/VAV3/VPS18/VPS39/VPS4A/VPS8/VTI1B	44
BP	GO:0046434	organophosphate catabolic process	101/5905	248/18670	0.00145604	0.0132345	0.0100919	AAAS/PRXL2C/ADA/ADPGK/ALDOA/ALDOC/AMPD3/ARNT/CNP/DCTPP1/DDIT4/DERA/DNPH1/ECD/EIF6/ENO1/ENO3/ENPP3/ENTPD2/ENTPD5/ESRRB/FOXK2/GALK1/GAPDHS/GCK/GCKR/GDPD3/HDAC4/HIF1A/HKDC1/IMPA1/IMPA2/INPP1/INPP5A/INPP5B/INPP5E/INPP5F/INPP5K/INSR/ITPA/JMJD8/LDLR/NCOR1/NEIL1/NT5C2/NT5E/NUDT16/NUDT3/NUDT4/NUDT7/NUP153/NUP155/NUP188/NUP205/NUP210/NUP214/NUP37/NUP43/NUP50/NUP85/NUP98/NUP58/NUP42/OGT/PDE4B/PDE5A/PDE7B/P…	101
BP	GO:0016241	regulation of macroautophagy	73/5905	171/18670	0.00145724	0.0132345	0.0100919	AKT1/ATG13/ATP6V0E1/ATP6V1B1/ATP6V1C2/ATP6V1D/ATP6V1E2/BAG3/CALCOCO2/CAPN1/CASP3/CDC37/CHMP4A/CHMP4B/CLEC16A/DCN/EPM2A/ERN1/EXOC7/FEZ1/FYCO1/GPSM1/HDAC6/HIF1A/HSPB8/HTT/IFT88/IKBKG/LAMTOR2/LAMTOR5/LARP1/LRSAM1/MAPK8/MTM1/MTMR3/MTOR/NEDD4/NOD1/NPC1/NPRL2/NPRL3/NRBP2/PAFAH1B2/PRKN/PHF23/PIKFYVE/PIM2/PIP4K2B/PRKAB2/PRKACA/PRKAG1/RAB1B/RAB3GAP2/RAB5A/RHEB/RIPK2/RNF41/RPTOR/RRAGC/SEC22B/SESN3/SMURF1/S…	73
BP	GO:0007059	chromosome segregation	127/5905	321/18670	0.0014703	0.0133155	0.0101537	AKAP8/AKAP8L/ANAPC1/ANAPC11/ANAPC4/APC/ARL8A/ATM/AURKC/AXIN2/BANF1/BOD1/BRCA1/KNL1/CCNE1/CDC23/CDCA2/CDK5RAP2/CENPE/CENPN/CENPQ/CHMP1A/CHMP1B/CHMP2A/CHMP4A/CHMP4B/CHTF8/CSNK2A2/CTNNB1/DDX11/DDX3X/DIS3L2/DLGAP5/DMC1/DUSP1/DYNC1H1/ECT2/ERCC2/CIAO2A/FBXO5/FMN2/GEN1/HELQ/HIRA/HNRNPU/IK/KIF14/KIF18A/KIF23/KIF2C/KIF4A/KLHL22/KPNB1/MAD1L1/MAD2L2/MAU2/MCMBP/MIS12/MLH3/MMS19/MRE11/NAA60/NCAPD2/NCAPD3/NCAP…	127
BP	GO:0051650	establishment of vesicle localization	116/5905	290/18670	0.00146879	0.0133155	0.0101537	ACTN4/ADORA2B/ADRA1A/AP1M2/AP3B1/AP3B2/AP3D1/APBA2/ARFGAP2/ASIP/ATP2A2/BBS2/BBS4/BLOC1S3/C17orf75/CACNB2/CALM3/CAMK2A/CD59/CHRNA5/CLASP1/CNIH3/CPLX1/CSNK1D/CTBP2/CTNNB1/CTSZ/DCTN2/DNAJC5/DNM2/DNM3/DRD2/DTNBP1/DVL1/DYNC1H1/F5/F8/FAM91A1/FMR1/FYCO1/GIPC1/GIT1/GOLGA2/GORASP1/GOSR1/GOSR2/GPR143/HAP1/HTT/IKBKG/KIF13A/KIF1A/KIF1C/KIF23/KIF5A/KIF5B/KLHL12/BORCS5/MCFD2/MLPH/MYO1C/NAPA/NAPB/NCS1/NDE1/PRKN…	116
MF	GO:0000980	RNA polymerase II distal enhancer sequence-specific DNA binding	49/5983	99/17697	0.00088421	0.0137169	0.0112669	ACTL6A/ARID3B/ARNTL/ATF6B/BACH2/BHLHE40/BHLHE41/CCAR1/CDX1/CHD4/CIART/CREB1/ESRRB/GZF1/H3-3A/H3-3B/HDAC1/HIVEP1/HNRNPC/JUN/MBD2/MBD3/MTA1/NFATC1/NFE2L1/NFE2L2/NFYA/NFYB/NFYC/NPAS2/NR1D2/NR2F6/NR5A2/REL/RELA/RELB/SFPQ/SIX3/SMARCA4/SMARCB1/SMARCC2/SMARCD2/SMARCE1/SPI1/SPIB/TBX6/TP53/YY1/ZBTB16	49
MF	GO:0008276	protein methyltransferase activity	44/5983	87/17697	0.000899152	0.0137675	0.0113085	ARMT1/ASH1L/ASH2L/CAMKMT/CARM1/CXXC1/DOT1L/EHMT1/EZH1/ANTKMT/FBL/KMT2B/KMT2C/KMT2D/MEN1/CSKMT/EEF1AKMT3/EEF1AKMT1/NSD1/NTMT1/PCMTD2/PRDM16/PRDM6/PRDM9/PRMT1/PRMT2/PRMT3/PRMT7/SETD1B/SETD2/SETD3/SETD4/SETD5/SETD6/KMT5A/SETDB1/SETDB2/SMYD3/SUV39H2/KMT5B/SUZ12/VCPKMT/WDR82/NSD2	44
BP	GO:1901214	regulation of neuron death	124/5905	313/18670	0.00156764	0.0141206	0.0107676	ABL1/ADNP/AIMP2/AKT1/ANGPT1/APOE/ARRB1/ATG7/ATM/AXL/BTG2/C5AR1/CAPN2/CASP3/CASP9/CBL/CCL2/CD200R1/CDC34/CEBPB/CHL1/CHMP4A/CHMP4B/CHP1/CHRNA7/CLU/CNTFR/CPEB4/CREB1/CRLF1/CSF1/CTNNB1/CTSZ/CX3CR1/DDIT3/DDIT4/DNAJC5/DRAXIN/EFNB2/EGLN3/EIF2S1/EIF4G1/EPHB1/F2R/FBXO7/FOS/FOXO3/FYN/G6PD/GATA3/GCLC/GCLM/RACK1/HDAC4/HIF1A/HIPK2/HSF1/IKBKG/ILK/ITSN1/JUN/KIF14/LIG4/LRP1/MAP3K11/MAP3K12/MAP3K5/MAPT/MCL1/MDK/M…	124
BP	GO:0007091	metaphase/anaphase transition of mitotic cell cycle	28/5905	54/18670	0.00157018	0.0141206	0.0107676	ANAPC1/ANAPC11/ANAPC4/APC/ATM/CDC23/CDK5RAP2/CENPE/DLGAP5/DUSP1/FBXO5/GEN1/IK/KLHL22/MAD1L1/MAD2L2/NDC80/NEK6/NSMCE2/PLK1/PSMG2/RAD21/TACC3/TPR/USP44/XRCC3/ZNF207/ZW10	28
BP	GO:0030199	collagen fibril organization	28/5905	54/18670	0.00157018	0.0141206	0.0107676	ADAMTS3/AEBP1/ANXA2/ATP7A/COL11A1/COL11A2/COL1A2/COL5A2/COL5A3/COLGALT1/DDR2/EMILIN1/LOXL3/LOXL4/MMP11/NF1/P3H4/P4HA1/PLOD1/PLOD2/PLOD3/SERPINF2/SERPINH1/SFRP2/TGFB2/TGFBR1/TNXB/VIPAS39	28
BP	GO:0061512	protein localization to cilium	28/5905	54/18670	0.00157018	0.0141206	0.0107676	ARL13B/ARL3/ATP6V1D/BBS1/BBS4/CC2D2A/CROCC/CSNK1D/DYNC2H1/DZIP1/GAS8/GGA1/IFT122/IFT140/INPP5E/NPHP4/RAB11FIP3/RAB29/RABEP1/ENTR1/TCTN1/TTC21A/TTC26/TULP1/TULP2/TULP3/WDR35/ZDHHC3	28
BP	GO:0090329	regulation of DNA-dependent DNA replication	28/5905	54/18670	0.00157018	0.0141206	0.0107676	ATG7/BCL6/BRCA2/CHEK2/CHTF8/DACH1/DBF4B/DONSON/E2F7/FBH1/FBXO5/FGFR1/LIG3/MRE11/MSH3/MSH6/RFC2/RFC4/RFC5/STAG2/TERF2/TICRR/TIMELESS/TIPIN/WDR18/WIZ/ZNF830/ZRANB3	28
BP	GO:0017145	stem cell division	23/5905	42/18670	0.00157244	0.0141212	0.010768	CDK2AP2/DCT/DOCK7/ESRRB/ETV5/FGFR1/FGFR2/ING2/NCOA3/NOTCH1/NUMB/NUMBL/PRDM15/RAB10/SFRP2/SOX5/TEAD3/TGFB2/WNT3A/WNT7A/WWTR1/ZBTB16/ZFP36L2	23
BP	GO:0032886	regulation of microtubule-based process	90/5905	218/18670	0.00157614	0.0141347	0.0107783	ABL1/AKAP9/APC/APC2/ARMC4/ATAT1/BBS2/BBS4/BICD1/BICD2/BRCA1/CAMSAP1/CAMSAP3/CCDC40/CDK2AP2/CDK5RAP2/CEP131/CEP70/CFAP20/CHMP1A/CHMP1B/CHMP2A/CHMP4B/CIB1/CLASP1/CLIP1/CTNNB1/DIXDC1/DNAH11/DYNC1H1/DYRK1A/EFNA5/ERBB2/FAM107A/FBXW5/FES/FEZ1/GBA2/GEN1/GPSM2/HAP1/HDAC6/HNRNPU/HSPA1A/HSPA1B/KAT2A/KAT2B/KIF18A/BORCS5/MACF1/MAP6/MAPRE1/MAPRE3/MAPT/MARK2/MARK4/MID1/NAV3/NEFH/NSFL1C/NUBP1/NUMA1/PARP3/PDCD6I…	90
MF	GO:0004683	calmodulin-dependent protein kinase activity	18/5983	28/17697	0.000940353	0.0142138	0.0116751	CAMK1/CAMK2A/CAMK2B/CAMK2G/CAMKK1/DAPK1/EEF2K/ITPKA/MAPKAPK2/MAPKAPK3/MAPKAPK5/MKNK1/MKNK2/PHKA1/PHKA2/PHKG1/PHKG2/PNCK	18
BP	GO:0070911	global genome nucleotide-excision repair	16/5905	26/18670	0.00159336	0.0142693	0.0108809	CETN2/CHD1L/CUL4A/CUL4B/DDB1/DDB2/ERCC2/ERCC3/GTF2H2/GTF2H3/PARP1/RAD23B/UBB/UBC/USP45/XPA	16
BP	GO:0006664	glycolipid metabolic process	50/5905	110/18670	0.00160128	0.0143202	0.0109198	A4GALT/ARSA/B3GALT1/B4GALT5/CERK/CREM/CTSA/CWH43/DPM3/GAL3ST1/GAL3ST4/GALC/GBA2/GBGT1/GLA/GLB1/GM2A/GPAA1/HEXA/ITGB8/NAGA/NEU1/PGAP1/PGAP3/PIGA/PIGF/PIGG/PIGL/PIGM/PIGN/PIGO/PIGP/PIGQ/PIGS/PIGT/PIGU/PIGW/PIGX/PIGZ/SMPD1/SMPD4/ST3GAL2/ST3GAL4/ST3GAL5/ST6GALNAC4/ST6GALNAC5/ST6GALNAC6/SUMF1/SUMF2/UGT8	50
BP	GO:0001570	vasculogenesis	38/5905	79/18670	0.00160669	0.0143486	0.0109415	ACKR3/AMOT/ASB4/CAV1/CCM2/CTNNB1/EMP2/ENG/EPHA2/GJC1/GLMN/HDAC7/HEG1/HEY1/HEY2/ITGAV/ITGB8/JUNB/MYO1E/NOTCH1/NTRK2/PAXIP1/PDGFRB/PTK2/QKI/SETD2/SMO/SPRED1/TEAD2/TGFB1/TGFBR3/TIPARP/VEGFA/WNT7A/WNT7B/YAP1/ZFP36L1/ZMIZ1	38
BP	GO:0060491	regulation of cell projection assembly	75/5905	177/18670	0.0016193	0.0144412	0.0110121	ADAMTS16/AGRN/ANLN/APC/ARAP1/ARHGAP35/ATG3/ATMIN/ATP7A/ATP8B1/BBS4/BCAS3/CAPZB/CAV1/CCDC151/CDC42EP1/CDC42EP4/CDK10/CEP135/CNTROB/CROCC/DEF8/DNM2/DNM3/DPYSL3/DYNC2LI1/DYNLL1/DZIP1/EPHA2/EPS8/EPS8L2/F2RL1/RIPOR2/FER/FMR1/FUZ/GPM6A/HAP1/HDAC4/HTT/IFT140/IFT88/KANK1/MAK/MAP4/MARK4/MNS1/MTOR/MYO10/NCKAP1/NRP1/PALM/PLXNB3/PPP1R9A/RAB5A/RABEP2/RCC2/RDX/RHOQ/ENTR1/SDCCAG8/SEPTIN7/SEPTIN9/SRC/SRF/TAPT1/T…	75
BP	GO:0072413	signal transduction involved in mitotic cell cycle checkpoint	30/5905	59/18670	0.0016266	0.0144462	0.0110159	ATM/BTG2/CARM1/CDKN1A/CHEK2/CNOT1/CNOT2/CNOT3/CNOT4/CNOT7/CNOT8/CRADD/E2F7/EP300/GADD45A/GTSE1/MDM2/MDM4/MUC1/PCBP4/PIDD1/PLAGL1/PML/PRMT1/RBL2/RGCC/CNOT9/TNKS1BP1/TP53/ZNF385A	30
BP	GO:1902402	signal transduction involved in mitotic DNA damage checkpoint	30/5905	59/18670	0.0016266	0.0144462	0.0110159	ATM/BTG2/CARM1/CDKN1A/CHEK2/CNOT1/CNOT2/CNOT3/CNOT4/CNOT7/CNOT8/CRADD/E2F7/EP300/GADD45A/GTSE1/MDM2/MDM4/MUC1/PCBP4/PIDD1/PLAGL1/PML/PRMT1/RBL2/RGCC/CNOT9/TNKS1BP1/TP53/ZNF385A	30
BP	GO:1902403	signal transduction involved in mitotic DNA integrity checkpoint	30/5905	59/18670	0.0016266	0.0144462	0.0110159	ATM/BTG2/CARM1/CDKN1A/CHEK2/CNOT1/CNOT2/CNOT3/CNOT4/CNOT7/CNOT8/CRADD/E2F7/EP300/GADD45A/GTSE1/MDM2/MDM4/MUC1/PCBP4/PIDD1/PLAGL1/PML/PRMT1/RBL2/RGCC/CNOT9/TNKS1BP1/TP53/ZNF385A	30
[truncated: 842 more rows]

## Sheet: Endothelial
ONTOLOGY	ID	Description	GeneRatio	BgRatio	pvalue	p.adjust	qvalue	geneID	Count
[truncated: 1,322 more rows]

## Sheet: GABAergic interneuron
ONTOLOGY	ID	Description	GeneRatio	BgRatio	pvalue	p.adjust	qvalue	geneID	Count
[truncated: 1,255 more rows]

## Sheet: Glutamatergic neuron
ONTOLOGY	ID	Description	GeneRatio	BgRatio	pvalue	p.adjust	qvalue	geneID	Count
[truncated: 1,019 more rows]

[truncated: 3 more sheets: Microglial, Oligodendrocyte, Oligodendrocyte precursor cell]
