# Supplementary material for: An analytical method for the identification of cell type-specific disease gene modules
Source: J Transl Med. 2021 Jan 6;19:20. doi: 10.1186/s12967-020-02690-5 (PMC7788893; doi:10.1186/s12967-020-02690-5)
Supplement: Supplementary file 4 — Additional file 4. The genes, their cell type scores and SAFRI categories in the cell type-specific ASD gene modules obtained using cell type score threshold of one. The enriched GO terms are listed. [file 12967_2020_2690_MOESM4_ESM.xlsx]

## Sheet: Gluta-module
Gene	Score	SFARI_score	Syndromic
SATB2	5.19575	3	1
WASF1	2.66194	/	1
CACNA1F	2.65426	3	0
CNKSR2	2.58942	2	1
CAMK2A	2.38242	3	1
SNAP25	2.24963	3	0
ITPR1	2.11786	3	0
HIVEP2	2.07753	1	0
HOMER1	1.9074	3	0
CDH22	1.86336	3	0
DLGAP2	1.68314	3	0
SYT1	1.63871	/	1
GABRB3	1.57657	2	0
BCL11A	1.53075	1	0
CAMK4	1.32689	3	0
CADPS2	1.23652	3	0
RGS7	1.19382	3	0
SCN8A	1.17914	1	0
GABRA4	1.17402	3	0
CACNA1I	1.14354	3	0
SLC12A5	1.10015	2	0
RORB	1.08875	1	0
RBFOX1	1.07865	2	0
MET	1.07602	2	0
GABBR2	1.06706	3	1
ROBO2	1.03958	2	0
GRIN2A	1.02817	2	0

## Sheet: Gluta-GO
ONTOLOGY	ID	Description	GeneRatio	BgRatio	pvalue	p.adjust	qvalue	geneID	Count
CC	GO:0097060	synaptic membrane	44162	432/19717	4.68e-12	6.6e-10	3.35e-10	GRIN2A/CAMK2A/GABRA4/SNAP25/SYT1/GABBR2/CNKSR2/GABRB3/HOMER1/DLGAP2/CADPS2	11
CC	GO:0045211	postsynaptic membrane	44101	323/19717	2.75e-10	1.94e-08	9.84e-09	GRIN2A/CAMK2A/GABRA4/GABBR2/CNKSR2/GABRB3/HOMER1/DLGAP2/CADPS2	9
CC	GO:0099572	postsynaptic specialization	44070	348/19717	1.44e-08	5.31e-07	2.69e-07	GRIN2A/CAMK2A/GABRA4/CNKSR2/ITPR1/HOMER1/BCL11A/DLGAP2	8
CC	GO:0098984	neuron to neuron synapse	44070	350/19717	1.51e-08	5.31e-07	2.69e-07	GRIN2A/CAMK2A/SYT1/CNKSR2/ITPR1/HOMER1/BCL11A/DLGAP2	8
MF	GO:0022839	ion gated channel activity	44070	334/17697	2.4e-08	1.74e-06	8.56e-07	CACNA1F/GRIN2A/GABRA4/SCN8A/SNAP25/GABRB3/ITPR1/CACNA1I	8
MF	GO:0022836	gated channel activity	44070	343/17697	2.96e-08	1.74e-06	8.56e-07	CACNA1F/GRIN2A/GABRA4/SCN8A/SNAP25/GABRB3/ITPR1/CACNA1I	8
CC	GO:0034702	ion channel complex	44039	301/19717	1.23e-07	3.47e-06	1.76e-06	CACNA1F/GRIN2A/GABRA4/SCN8A/SNAP25/GABRB3/CACNA1I	7
CC	GO:0014069	postsynaptic density	44039	324/19717	2.03e-07	3.75e-06	1.9e-06	GRIN2A/CAMK2A/CNKSR2/ITPR1/HOMER1/BCL11A/DLGAP2	7
CC	GO:1902495	transmembrane transporter complex	44039	324/19717	2.03e-07	3.75e-06	1.9e-06	CACNA1F/GRIN2A/GABRA4/SCN8A/SNAP25/GABRB3/CACNA1I	7
CC	GO:0032279	asymmetric synapse	44039	328/19717	2.21e-07	3.75e-06	1.9e-06	GRIN2A/CAMK2A/CNKSR2/ITPR1/HOMER1/BCL11A/DLGAP2	7
CC	GO:1990351	transporter complex	44039	332/19717	2.4e-07	3.75e-06	1.9e-06	CACNA1F/GRIN2A/GABRA4/SCN8A/SNAP25/GABRB3/CACNA1I	7
CC	GO:0098978	glutamatergic synapse	44039	349/19717	3.36e-07	4.73e-06	2.4e-06	GRIN2A/CAMK4/SNAP25/SYT1/CNKSR2/HOMER1/CADPS2	7
MF	GO:0005216	ion channel activity	44070	416/17697	1.31e-07	4.8e-06	2.35e-06	CACNA1F/GRIN2A/GABRA4/SCN8A/SNAP25/GABRB3/ITPR1/CACNA1I	8
MF	GO:0022838	substrate-specific channel activity	44070	428/17697	1.63e-07	4.8e-06	2.35e-06	CACNA1F/GRIN2A/GABRA4/SCN8A/SNAP25/GABRB3/ITPR1/CACNA1I	8
MF	GO:0015267	channel activity	44070	456/17697	2.64e-07	5.28e-06	2.59e-06	CACNA1F/GRIN2A/GABRA4/SCN8A/SNAP25/GABRB3/ITPR1/CACNA1I	8
MF	GO:0022803	passive transmembrane transporter activity	44070	457/17697	2.68e-07	5.28e-06	2.59e-06	CACNA1F/GRIN2A/GABRA4/SCN8A/SNAP25/GABRB3/ITPR1/CACNA1I	8
MF	GO:0046873	metal ion transmembrane transporter activity	44039	438/17697	3.14e-06	5.29e-05	2.59e-05	CACNA1F/GRIN2A/SCN8A/SNAP25/ITPR1/CACNA1I/SLC12A5	7
MF	GO:0005261	cation channel activity	44009	319/17697	7.04e-06	9.23e-05	4.53e-05	CACNA1F/GRIN2A/SCN8A/SNAP25/ITPR1/CACNA1I	6
BP	GO:0006816	calcium ion transport	44009	434/18670	2.98e-05	0.00404366	0.00284463	CACNA1F/GRIN2A/CAMK2A/ITPR1/HOMER1/CACNA1I	6
BP	GO:0070838	divalent metal ion transport	44009	483/18670	5.42e-05	0.00521384	0.00366783	CACNA1F/GRIN2A/CAMK2A/ITPR1/HOMER1/CACNA1I	6
BP	GO:0072511	divalent inorganic cation transport	44009	489/18670	5.8e-05	0.00521384	0.00366783	CACNA1F/GRIN2A/CAMK2A/ITPR1/HOMER1/CACNA1I	6

## Sheet: GABA-module
Gene	Score	SFARI_score	Syndromic
RELN	112.505	1	0
CHRNA7	13.6056	2	0
CNR1	8.31536	2	0
CHRNB3	7.42295	3	0
CNTNAP2	7.38961	2	1
SEZ6L2	6.28123	3	0
ATP1A3	5.40205	3	1
KCNC1	4.68851	3	0
GRIK2	4.15041	2	0
AFF2	4.02125	1	0
ATP1A1	3.38172	3	1
MYO16	2.52502	3	0
DLGAP1	2.30265	2	0
GLRA2	2.21633	3	0
GRIA1	1.94244	2	0
CDH13	1.91751	2	0
EXT1	1.85202	3	0
SLC29A4	1.84437	3	0
GABRA4	1.69233	3	0
CIB2	1.67778	2	0
SLC12A5	1.65319	2	0
GRIN2B	1.62939	1	0
TSPAN7	1.48593	3	0
KMT2A	1.46342	1	0
CADPS	1.45445	3	0
GRIK3	1.44755	3	0
NRXN3	1.33864	1	0
GRIN1	1.30802	2	0
GNAS	1.30337	3	0
GABBR2	1.28443	3	1
GRIN2A	1.19365	2	0
PCDH11X	1.16096	3	0
LIN7B	1.09902	3	0
PCDH19	1.0929	1	0
ACTL6B	1.06935	/	1
CELF4	1.0625	2	0
KCND2	1.04099	3	0
SYN2	1.01171	3	0
TTN	1.00537	3	1

## Sheet: GABA-GO
ONTOLOGY	ID	Description	GeneRatio	BgRatio	pvalue	p.adjust	qvalue	geneID	Count
BP	GO:0060078	regulation of postsynaptic membrane potential	13/38	140/18670	6.19e-19	6.06e-16	4.09e-16	CELF4/CHRNA7/GRIK2/GRIN1/GRIN2A/GRIN2B/RELN/GRIK3/KCND2/GRIA1/CHRNB3/GABRA4/GLRA2	13
BP	GO:0042391	regulation of membrane potential	17/38	434/18670	2.28e-18	1.12e-15	7.52e-16	ATP1A1/CELF4/CHRNA7/CNR1/GRIK2/GRIN1/GRIN2A/GRIN2B/RELN/ATP1A3/GRIK3/KCNC1/KCND2/GRIA1/CHRNB3/GABRA4/GLRA2	17
CC	GO:0045211	postsynaptic membrane	15/39	323/19717	2.09e-17	1.92e-15	1.1e-15	CHRNA7/GRIK2/GRIN1/GRIN2A/GRIN2B/GABBR2/GRIK3/KCNC1/KCND2/GRIA1/CHRNB3/GABRA4/GLRA2/DLGAP1/LIN7B	15
CC	GO:1902495	transmembrane transporter complex	15/39	324/19717	2.19e-17	1.92e-15	1.1e-15	ATP1A1/CHRNA7/GRIK2/GRIN1/GRIN2A/GRIN2B/ATP1A3/GRIK3/KCNC1/CNTNAP2/KCND2/GRIA1/CHRNB3/GABRA4/GLRA2	15
CC	GO:1990351	transporter complex	15/39	332/19717	3.16e-17	1.92e-15	1.1e-15	ATP1A1/CHRNA7/GRIK2/GRIN1/GRIN2A/GRIN2B/ATP1A3/GRIK3/KCNC1/CNTNAP2/KCND2/GRIA1/CHRNB3/GABRA4/GLRA2	15
CC	GO:0097060	synaptic membrane	16/39	432/19717	5.09e-17	2.32e-15	1.33e-15	CHRNA7/CNR1/GRIK2/GRIN1/GRIN2A/GRIN2B/GABBR2/GRIK3/KCNC1/KCND2/GRIA1/CHRNB3/GABRA4/GLRA2/DLGAP1/LIN7B	16
MF	GO:0022824	transmitter-gated ion channel activity	10/37	61/17697	3.53e-17	3.06e-15	1.51e-15	CHRNA7/GRIK2/GRIN1/GRIN2A/GRIN2B/GRIK3/GRIA1/CHRNB3/GABRA4/GLRA2	10
MF	GO:0022835	transmitter-gated channel activity	10/37	61/17697	3.53e-17	3.06e-15	1.51e-15	CHRNA7/GRIK2/GRIN1/GRIN2A/GRIN2B/GRIK3/GRIA1/CHRNB3/GABRA4/GLRA2	10
MF	GO:0005230	extracellular ligand-gated ion channel activity	10/37	75/17697	3.19e-16	1.84e-14	9.05e-15	CHRNA7/GRIK2/GRIN1/GRIN2A/GRIN2B/GRIK3/GRIA1/CHRNB3/GABRA4/GLRA2	10
MF	GO:0030594	neurotransmitter receptor activity	11/37	117/17697	4.83e-16	2.09e-14	1.03e-14	CHRNA7/GRIK2/GRIN1/GRIN2A/GRIN2B/GABBR2/GRIK3/GRIA1/CHRNB3/GABRA4/GLRA2	11
CC	GO:0034702	ion channel complex	13/39	301/19717	1.08e-14	3.91e-13	2.24e-13	CHRNA7/GRIK2/GRIN1/GRIN2A/GRIN2B/GRIK3/KCNC1/CNTNAP2/KCND2/GRIA1/CHRNB3/GABRA4/GLRA2	13
MF	GO:1904315	transmitter-gated ion channel activity involved in regulation of postsynaptic membrane potential	8/37	47/17697	4.81e-14	1.67e-12	8.21e-13	CHRNA7/GRIK2/GRIN1/GRIK3/GRIA1/CHRNB3/GABRA4/GLRA2	8
MF	GO:0099529	neurotransmitter receptor activity involved in regulation of postsynaptic membrane potential	8/37	50/17697	8.18e-14	2.02e-12	9.97e-13	CHRNA7/GRIK2/GRIN1/GRIK3/GRIA1/CHRNB3/GABRA4/GLRA2	8
MF	GO:0022839	ion gated channel activity	13/37	334/17697	7.24e-14	2.02e-12	9.97e-13	CHRNA7/CNR1/GRIK2/GRIN1/GRIN2A/GRIN2B/GRIK3/KCNC1/KCND2/GRIA1/CHRNB3/GABRA4/GLRA2	13
MF	GO:0098960	postsynaptic neurotransmitter receptor activity	8/37	52/17697	1.14e-13	2.2e-12	1.08e-12	CHRNA7/GRIK2/GRIN1/GRIK3/GRIA1/CHRNB3/GABRA4/GLRA2	8
MF	GO:0022836	gated channel activity	13/37	343/17697	1.02e-13	2.2e-12	1.08e-12	CHRNA7/CNR1/GRIK2/GRIN1/GRIN2A/GRIN2B/GRIK3/KCNC1/KCND2/GRIA1/CHRNB3/GABRA4/GLRA2	13
MF	GO:0015276	ligand-gated ion channel activity	10/37	138/17697	1.74e-13	2.74e-12	1.35e-12	CHRNA7/GRIK2/GRIN1/GRIN2A/GRIN2B/GRIK3/GRIA1/CHRNB3/GABRA4/GLRA2	10
MF	GO:0022834	ligand-gated channel activity	10/37	138/17697	1.74e-13	2.74e-12	1.35e-12	CHRNA7/GRIK2/GRIN1/GRIN2A/GRIN2B/GRIK3/GRIA1/CHRNB3/GABRA4/GLRA2	10
MF	GO:0005216	ion channel activity	13/37	416/17697	1.19e-12	1.71e-11	8.43e-12	CHRNA7/CNR1/GRIK2/GRIN1/GRIN2A/GRIN2B/GRIK3/KCNC1/KCND2/GRIA1/CHRNB3/GABRA4/GLRA2	13
MF	GO:0004970	ionotropic glutamate receptor activity	6/37	19/17697	1.45e-12	1.93e-11	9.52e-12	GRIK2/GRIN1/GRIN2A/GRIN2B/GRIK3/GRIA1	6
MF	GO:0022838	substrate-specific channel activity	13/37	428/17697	1.7e-12	2.1e-11	1.04e-11	CHRNA7/CNR1/GRIK2/GRIN1/GRIN2A/GRIN2B/GRIK3/KCNC1/KCND2/GRIA1/CHRNB3/GABRA4/GLRA2	13
MF	GO:0015267	channel activity	13/37	456/17697	3.78e-12	4.2e-11	2.07e-11	CHRNA7/CNR1/GRIK2/GRIN1/GRIN2A/GRIN2B/GRIK3/KCNC1/KCND2/GRIA1/CHRNB3/GABRA4/GLRA2	13
MF	GO:0022803	passive transmembrane transporter activity	13/37	457/17697	3.89e-12	4.2e-11	2.07e-11	CHRNA7/CNR1/GRIK2/GRIN1/GRIN2A/GRIN2B/GRIK3/KCNC1/KCND2/GRIA1/CHRNB3/GABRA4/GLRA2	13
BP	GO:0060079	excitatory postsynaptic potential	9/38	100/18670	3.6e-13	1.18e-10	7.92e-11	CELF4/CHRNA7/GRIK2/GRIN1/GRIN2A/GRIN2B/RELN/CHRNB3/GLRA2	9
MF	GO:0008066	glutamate receptor activity	6/37	27/17697	1.56e-11	1.59e-10	7.85e-11	GRIK2/GRIN1/GRIN2A/GRIN2B/GRIK3/GRIA1	6
BP	GO:0099565	chemical synaptic transmission, postsynaptic	9/38	108/18670	7.32e-13	1.79e-10	1.21e-10	CELF4/CHRNA7/GRIK2/GRIN1/GRIN2A/GRIN2B/RELN/CHRNB3/GLRA2	9
MF	GO:0005261	cation channel activity	11/37	319/17697	3.1e-11	2.98e-10	1.47e-10	CHRNA7/CNR1/GRIK2/GRIN1/GRIN2A/GRIN2B/GRIK3/KCNC1/KCND2/GRIA1/CHRNB3	11
MF	GO:0099094	ligand-gated cation channel activity	8/37	105/17697	3.92e-11	3.57e-10	1.76e-10	CHRNA7/GRIK2/GRIN1/GRIN2A/GRIN2B/GRIK3/GRIA1/CHRNB3	8
MF	GO:0046873	metal ion transmembrane transporter activity	12/37	438/17697	4.81e-11	4.16e-10	2.05e-10	ATP1A1/CHRNA7/CNR1/GRIK2/GRIN1/GRIN2A/GRIN2B/SLC12A5/ATP1A3/GRIK3/KCNC1/KCND2	12
BP	GO:0007611	learning or memory	11/38	256/18670	2.26e-12	4.42e-10	2.98e-10	NRXN3/CHRNA7/CNR1/AFF2/GRIN1/GRIN2A/GRIN2B/RELN/SLC12A5/CNTNAP2/GRIA1	11
BP	GO:0035235	ionotropic glutamate receptor signaling pathway	6/38	25/18670	8.09e-12	1.32e-09	8.9e-10	GRIK2/GRIN1/GRIN2A/GRIN2B/GRIK3/GRIA1	6
CC	GO:0099572	postsynaptic specialization	11/39	348/19717	4.77e-11	1.45e-09	8.28e-10	ATP1A1/GRIK2/GRIN1/GRIN2A/GRIN2B/SYN2/KCND2/GRIA1/GABRA4/DLGAP1/LIN7B	11
BP	GO:0050890	cognition	11/38	296/18670	1.09e-11	1.52e-09	1.03e-09	NRXN3/CHRNA7/CNR1/AFF2/GRIN1/GRIN2A/GRIN2B/RELN/SLC12A5/CNTNAP2/GRIA1	11
CC	GO:0034703	cation channel complex	9/39	220/19717	3.61e-10	9.38e-09	5.37e-09	GRIK2/GRIN1/GRIN2A/GRIN2B/GRIK3/KCNC1/CNTNAP2/KCND2/GRIA1	9
CC	GO:0014069	postsynaptic density	10/39	324/19717	5.21e-10	1.19e-08	6.79e-09	ATP1A1/GRIK2/GRIN1/GRIN2A/GRIN2B/SYN2/KCND2/GRIA1/DLGAP1/LIN7B	10
CC	GO:0032279	asymmetric synapse	10/39	328/19717	5.87e-10	1.19e-08	6.8e-09	ATP1A1/GRIK2/GRIN1/GRIN2A/GRIN2B/SYN2/KCND2/GRIA1/DLGAP1/LIN7B	10
CC	GO:0008328	ionotropic glutamate receptor complex	6/39	51/19717	6.75e-10	1.23e-08	7.04e-09	GRIK2/GRIN1/GRIN2A/GRIN2B/GRIK3/GRIA1	6
CC	GO:0098878	neurotransmitter receptor complex	6/39	53/19717	8.59e-10	1.42e-08	8.13e-09	GRIK2/GRIN1/GRIN2A/GRIN2B/GRIK3/GRIA1	6
CC	GO:0098984	neuron to neuron synapse	10/39	350/19717	1.1e-09	1.67e-08	9.55e-09	ATP1A1/GRIK2/GRIN1/GRIN2A/GRIN2B/SYN2/KCND2/GRIA1/DLGAP1/LIN7B	10
CC	GO:0098802	plasma membrane receptor complex	9/39	295/19717	4.76e-09	6.66e-08	3.81e-08	CHRNA7/GRIK2/GRIN1/GRIN2A/GRIN2B/GABBR2/GRIK3/GRIA1/CHRNB3	9
BP	GO:0050804	modulation of chemical synaptic transmission	11/38	436/18670	6.78e-10	7.55e-08	5.09e-08	CELF4/CHRNA7/CNR1/GRIK2/GRIN1/GRIN2A/GRIN2B/RELN/GRIK3/GRIA1/CHRNB3	11
BP	GO:0099177	regulation of trans-synaptic signaling	11/38	437/18670	6.94e-10	7.55e-08	5.09e-08	CELF4/CHRNA7/CNR1/GRIK2/GRIN1/GRIN2A/GRIN2B/RELN/GRIK3/GRIA1/CHRNB3	11
MF	GO:0001540	amyloid-beta binding	6/37	78/17697	1.26e-08	1.04e-07	5.1e-08	CHRNA7/GRIN1/GRIN2A/GRIN2B/ATP1A3/GRIA1	6
BP	GO:0007215	glutamate receptor signaling pathway	7/38	100/18670	1.13e-09	1.1e-07	7.43e-08	GRIK2/GRIN1/GRIN2A/GRIN2B/RELN/GRIK3/GRIA1	7
CC	GO:0099699	integral component of synaptic membrane	7/39	152/19717	1.76e-08	2.29e-07	1.31e-07	CNR1/GRIN1/GRIN2A/KCNC1/KCND2/GRIA1/GABRA4	7
CC	GO:0098978	glutamatergic synapse	9/39	349/19717	2.04e-08	2.48e-07	1.42e-07	CNR1/GRIK2/GRIN1/GRIN2A/SYN2/GRIK3/KCND2/GRIA1/CADPS	9
MF	GO:0015079	potassium ion transmembrane transporter activity	7/37	159/17697	3.4e-08	2.67e-07	1.32e-07	ATP1A1/GRIK2/SLC12A5/ATP1A3/GRIK3/KCNC1/KCND2	7
CC	GO:0098793	presynapse	10/39	491/19717	2.78e-08	3.17e-07	1.81e-07	CNR1/GRIK2/GRIN1/GRIN2A/SYN2/GRIK3/KCNC1/GRIA1/CADPS/LIN7B	10
CC	GO:0099240	intrinsic component of synaptic membrane	7/39	164/19717	2.98e-08	3.19e-07	1.83e-07	CNR1/GRIN1/GRIN2A/KCNC1/KCND2/GRIA1/GABRA4	7
CC	GO:0099634	postsynaptic specialization membrane	6/39	101/19717	4.42e-08	4.47e-07	2.56e-07	GRIN1/GRIN2A/GRIN2B/KCND2/GRIA1/GABRA4	6
CC	GO:0099055	integral component of postsynaptic membrane	6/39	117/19717	1.07e-07	1.02e-06	5.85e-07	GRIN1/GRIN2A/KCNC1/KCND2/GRIA1/GABRA4	6
CC	GO:0098936	intrinsic component of postsynaptic membrane	6/39	122/19717	1.37e-07	1.25e-06	7.13e-07	GRIN1/GRIN2A/KCNC1/KCND2/GRIA1/GABRA4	6
MF	GO:0022843	voltage-gated cation channel activity	6/37	142/17697	4.55e-07	3.28e-06	1.62e-06	CNR1/GRIN1/GRIN2A/GRIN2B/KCNC1/KCND2	6
BP	GO:0050806	positive regulation of synaptic transmission	7/38	168/18670	4.21e-08	3.43e-06	2.31e-06	CHRNA7/CNR1/GRIK2/GRIN1/GRIN2A/GRIN2B/RELN	7
BP	GO:0048167	regulation of synaptic plasticity	7/38	187/18670	8.77e-08	6.61e-06	4.45e-06	CHRNA7/GRIK2/GRIN1/GRIN2A/GRIN2B/RELN/GRIA1	7
BP	GO:0007613	memory	6/38	117/18670	1.25e-07	8.72e-06	5.88e-06	CHRNA7/CNR1/GRIN1/GRIN2A/RELN/GRIA1	6
MF	GO:0005244	voltage-gated ion channel activity	6/37	197/17697	3.08e-06	1.9e-05	9.36e-06	CNR1/GRIN1/GRIN2A/GRIN2B/KCNC1/KCND2	6
MF	GO:0022832	voltage-gated channel activity	6/37	197/17697	3.08e-06	1.9e-05	9.36e-06	CNR1/GRIN1/GRIN2A/GRIN2B/KCNC1/KCND2	6
BP	GO:0007612	learning	6/38	145/18670	4.45e-07	2.56e-05	1.73e-05	NRXN3/GRIN1/GRIN2A/RELN/SLC12A5/CNTNAP2	6
CC	GO:0033267	axon part	7/39	382/19717	8.74e-06	6.12e-05	3.5e-05	CNR1/GRIK2/GRIN1/GRIK3/KCNC1/CNTNAP2/GRIA1	7
MF	GO:0015077	monovalent inorganic cation transmembrane transporter activity	7/37	382/17697	1.22e-05	6.58e-05	3.24e-05	ATP1A1/GRIK2/SLC12A5/ATP1A3/GRIK3/KCNC1/KCND2	7
BP	GO:2001257	regulation of cation channel activity	6/38	178/18670	1.48e-06	6.9e-05	4.65e-05	GRIN1/GRIN2A/GRIN2B/RELN/KCNC1/GRIA1	6
BP	GO:0032409	regulation of transporter activity	7/38	283/18670	1.44e-06	6.9e-05	4.65e-05	GRIN1/GRIN2A/GRIN2B/KMT2A/RELN/KCNC1/GRIA1	7
BP	GO:0006874	cellular calcium ion homeostasis	8/38	458/18670	3.16e-06	0.000140638	9.48e-05	CHRNA7/CNR1/GRIK2/GRIN1/GRIN2A/GRIN2B/GRIA1/CIB2	8
MF	GO:0042277	peptide binding	6/37	295/17697	3.07e-05	0.00015614	7.7e-05	CHRNA7/GRIN1/GRIN2A/GRIN2B/ATP1A3/GRIA1	6
BP	GO:0055074	calcium ion homeostasis	8/38	471/18670	3.89e-06	0.000165425	0.000111522	CHRNA7/CNR1/GRIK2/GRIN1/GRIN2A/GRIN2B/GRIA1/CIB2	8
BP	GO:0072503	cellular divalent inorganic cation homeostasis	8/38	493/18670	5.44e-06	0.000212965	0.000143572	CHRNA7/CNR1/GRIK2/GRIN1/GRIN2A/GRIN2B/GRIA1/CIB2	8
CC	GO:0043025	neuronal cell body	7/39	497/19717	4.74e-05	0.000269429	0.000154271	GRIK2/ATP1A3/GRIK3/KCNC1/CNTNAP2/KCND2/GRIA1	7
MF	GO:0033218	amide binding	6/37	356/17697	8.72e-05	0.00043102	0.000212428	CHRNA7/GRIN1/GRIN2A/GRIN2B/ATP1A3/GRIA1	6
BP	GO:0032412	regulation of ion transmembrane transporter activity	6/38	260/18670	1.31e-05	0.000474221	0.000319699	GRIN1/GRIN2A/GRIN2B/RELN/KCNC1/GRIA1	6
BP	GO:0022898	regulation of transmembrane transporter activity	6/38	268/18670	1.55e-05	0.000524257	0.000353432	GRIN1/GRIN2A/GRIN2B/RELN/KCNC1/GRIA1	6
BP	GO:0034765	regulation of ion transmembrane transport	7/38	483/18670	4.68e-05	0.00120467	0.00081214	GRIN1/GRIN2A/GRIN2B/RELN/KCNC1/KCND2/GRIA1	7
BP	GO:1904062	regulation of cation transmembrane transport	6/38	342/18670	6.09e-05	0.00145333	0.000979772	GRIN1/GRIN2A/GRIN2B/RELN/KCNC1/GRIA1	6
BP	GO:0001505	regulation of neurotransmitter levels	6/38	354/18670	7.37e-05	0.00165521	0.00111587	CNR1/GRIN2A/SYN2/CHRNB3/CADPS/LIN7B	6
BP	GO:0051480	regulation of cytosolic calcium ion concentration	6/38	357/18670	7.72e-05	0.00167869	0.0011317	CNR1/GRIN1/GRIN2A/GRIN2B/GRIA1/CIB2	6
BP	GO:0023061	signal release	6/38	462/18670	0.000313324	0.0051124	0.00344656	CNR1/SYN2/CHRNB3/GNAS/CADPS/LIN7B	6

## Sheet: Ast-module
Gene	Score	SFARI_score	Syndromic
PAX6	349.802	/	1
SLC1A2	212.712	/	1
SDC2	149.246	3	0
ELOVL2	93.1134	3	0
ASAP2	30.5284	2	0
PPP2R1B	26.469	3	0
CTNNA2	23.7479	/	1
CACNB2	23.2031	2	0
ITSN1	19.7983	3	0
NR1D1	17.3893	3	0
ARHGAP5	12.4136	3	0
SPARCL1	11.3634	2	0
MNT	11.0648	3	0
RHEB	9.6217	/	1
SRGAP3	8.62669	3	0
CTNND2	7.48676	2	0
PER2	7.32528	2	0
RPS6KA2	6.95012	3	0
CADM1	5.83323	3	0
NTRK2	5.57805	/	1
FOXG1	5.0597	1	0
NR2F1	4.29514	3	1
EIF3G	3.92317	3	0
NFIB	3.71806	3	1
PPFIA1	3.54418	3	0
MEIS2	3.41801	1	0
GPC4	3.39277	2	0
NPAS2	2.83906	3	0
DMWD	2.50176	3	0
ZC3H4	2.35319	2	0
EHMT1	2.28739	1	0
SYNGAP1	2.28015	1	0
DPYSL3	2.25625	3	0
DLG4	2.02809	1	0
DST	2.00693	3	0
PRKD2	1.96362	2	0
INPP1	1.91972	3	0
SMARCC2	1.84214	1	0
NOTCH2NL	1.78146	3	0
SYNE1	1.7201	3	1
NFIA	1.68478	3	0
UBR5	1.66924	2	0
SIN3A	1.53648	1	0
NFIX	1.52574	/	1
CEP135	1.52198	2	0
PARD3B	1.50943	2	0
GIGYF1	1.50885	1	0
RFX3	1.49269	1	0
TCF7L2	1.482	2	0
PEX7	1.48197	3	0
PHF8	1.46845	/	1
STXBP5	1.46114	2	0
KCNJ10	1.44947	2	0
NINL	1.442	2	0
AR	1.40149	3	0
DDX3X	1.39663	1	0
TAOK2	1.3922	2	0
TSC2	1.34671	1	0
SMARCA2	1.291	/	1
FAN1	1.28177	3	0
TSPAN4	1.27157	3	0
SASH1	1.24191	3	0
CLASP1	1.22216	2	0
CHKB	1.21793	/	1
NEO1	1.21326	3	0
TAF6	1.19843	2	0
KANK1	1.1881	3	0
GLO1	1.13941	3	0
LZTS2	1.13508	3	0
MED12L	1.12073	3	1
NRXN1	1.09191	1	0
PER1	1.0823	3	0
XPO1	1.06873	3	0
EFR3A	1.05608	2	0
TRRAP	1.05448	3	1
BAZ2B	1.05274	1	0
CPEB4	1.04903	2	0
FMR1	1.04648	1	0
YY1	1.02268	/	1
HERC2	1.01701	/	1

## Sheet: Ast-GO
ONTOLOGY	ID	Description	GeneRatio	BgRatio	pvalue	p.adjust	qvalue	geneID	Count
CC	GO:0098793	presynapse	12/80	491/19717	6.45e-07	0.000174764	0.00012762	ITSN1/FMR1/PPFIA1/STXBP5/GPC4/NTRK2/DLG4/NRXN1/KCNJ10/SLC1A2/CACNB2/CTNNA2	12
BP	GO:0050808	synapse organization	12/79	408/18670	1.38e-07	0.000264004	0.000214417	ITSN1/FMR1/GPC4/CTNND2/NTRK2/DLG4/SYNGAP1/NRXN1/CACNB2/CTNNA2/SPARCL1/NFIA	12
BP	GO:0010975	regulation of neuron projection development	11/79	499/18670	7.8e-06	0.00416777	0.00338494	ITSN1/FMR1/KANK1/SDC2/NR2F1/NTRK2/DLG4/SYNGAP1/DPYSL3/CTNNA2/SIN3A	11

## Sheet: OPC-module
Gene	Score	SFARI_score	Syndromic
MEGF11	795.271	3	0
PXDN	110.145	3	0
NTNG1	51.5273	3	1
SEMA5A	24.8969	2	0
DSCAM	18.1579	1	0
DPP6	13.1647	3	0
CASK	12.9181	1	0
KCND2	10.1208	3	0
NLGN1	8.8119	2	0
AR	8.43629	3	0
AGAP1	8.28345	3	0
DRD3	7.64222	3	0
TANC2	7.11518	1	0
GRM7	5.81928	3	0
GALNT13	5.6003	3	0
MIB1	5.22479	3	0
MYO16	5.07707	3	0
ASTN2	4.93059	2	0
NLGN2	4.73799	1	0
DPYSL3	4.55776	3	0
NTRK3	4.40418	3	0
MDGA2	4.33639	3	0
BTRC	4.20873	3	0
PCDH19	3.66679	1	0
CPEB4	3.57197	2	0
TRIO	3.06654	1	0
TRIM33	2.99288	3	0
CHD7	2.72135	1	0
DISC1	2.67702	2	0
NRCAM	2.58484	3	0
PTPRT	2.54798	3	0
NRXN2	2.49442	1	0
NAA15	2.49422	1	0
NFIB	2.41781	3	1
GRIK3	2.41094	3	0
CDH10	2.40286	3	0
GRIA2	2.32106	2	0
NAV2	2.11146	2	0
CSMD1	2.06394	3	0
GRID2	2.03327	3	0
RALA	2.01113	/	1
LRBA	1.99795	3	0
UBE2H	1.98423	3	0
ESRRB	1.93893	3	0
PHF8	1.87594	/	1
HMGN1	1.86237	2	0
SLC1A1	1.82922	3	0
DMD	1.80076	/	1
PCDH11X	1.58724	3	0
EIF4E	1.52783	3	0
OCRL	1.46389	/	1
KCNQ2	1.43232	2	0
BRSK2	1.43163	1	0
APBB1	1.41972	2	0
SLC1A2	1.37529	/	1
SSRP1	1.36761	3	0
DOCK1	1.26327	3	0
GRID1	1.23538	2	0
GRIK2	1.22432	2	0
CADM1	1.2132	3	0
ELP4	1.17986	2	0
GRM5	1.16255	3	0
SETD5	1.15845	1	0
ANKS1B	1.1489	3	1
TBCK	1.14853	1	0
CDH11	1.12581	3	0
CTNND2	1.10956	2	0
AGO3	1.1044	3	0
NCKAP1	1.09173	1	0
KDM5C	1.08976	2	0
MSANTD2	1.07594	3	0
ASAP2	1.07001	2	0
DHCR7	1.04055	1	0
CIB2	1.03637	2	0
ARHGEF9	1.03322	1	0
MARK1	1.01924	3	0
SMC1A	1.01089	/	1
IRF2BPL	1.00932	1	0
RAB2A	1.0009	2	0

## Sheet: OPC-GO
ONTOLOGY	ID	Description	GeneRatio	BgRatio	pvalue	p.adjust	qvalue	geneID	Count
CC	GO:0097060	synaptic membrane	23/78	432/19717	4.35e-20	1.01e-17	7.24e-18	APBB1/NRCAM/GRM5/NTRK3/NTNG1/DISC1/GRIK2/DRD3/NLGN1/ARHGEF9/ANKS1B/NLGN2/GRM7/GRID2/GRIK3/KCND2/SLC1A2/DMD/CASK/GRIA2/CDH10/GRID1/CPEB4	23
CC	GO:0045211	postsynaptic membrane	20/78	323/19717	9.03e-19	1.05e-16	7.51e-17	APBB1/NRCAM/GRM5/NTRK3/DISC1/GRIK2/DRD3/NLGN1/ARHGEF9/ANKS1B/NLGN2/GRM7/GRID2/GRIK3/KCND2/DMD/GRIA2/CDH10/GRID1/CPEB4	20
CC	GO:0099572	postsynaptic specialization	18/78	348/19717	1.45e-15	9.33e-14	6.66e-14	NRCAM/GRM5/DISC1/CTNND2/GRIK2/DRD3/NLGN1/ARHGEF9/MIB1/ANKS1B/NLGN2/GRID2/KCND2/GRIA2/CDH10/TANC2/GRID1/CPEB4	18
CC	GO:0098984	neuron to neuron synapse	18/78	350/19717	1.6e-15	9.33e-14	6.66e-14	NRCAM/GRM5/DISC1/CTNND2/GRIK2/DRD3/NLGN1/ARHGEF9/MIB1/ANKS1B/NLGN2/GRM7/GRID2/KCND2/GRIA2/TANC2/GRID1/CPEB4	18
CC	GO:0032279	asymmetric synapse	17/78	328/19717	9.48e-15	4.42e-13	3.15e-13	NRCAM/GRM5/DISC1/CTNND2/GRIK2/DRD3/NLGN1/ARHGEF9/MIB1/ANKS1B/GRM7/GRID2/KCND2/GRIA2/TANC2/GRID1/CPEB4	17
CC	GO:0014069	postsynaptic density	16/78	324/19717	1.34e-13	5.2e-12	3.71e-12	NRCAM/GRM5/DISC1/CTNND2/GRIK2/DRD3/NLGN1/ARHGEF9/MIB1/ANKS1B/GRID2/KCND2/GRIA2/TANC2/GRID1/CPEB4	16
CC	GO:0098978	glutamatergic synapse	15/78	349/19717	6.19e-12	2.06e-10	1.47e-10	NRCAM/NTRK3/NTNG1/GRIK2/DRD3/NLGN1/CDH11/EIF4E/GRID2/GRIK3/KCND2/SLC1A2/CDH10/TANC2/GRID1	15
CC	GO:0099240	intrinsic component of synaptic membrane	11/78	164/19717	4.52e-11	1.32e-09	9.4e-10	NRCAM/NTRK3/NTNG1/DRD3/NLGN1/NLGN2/GRID2/KCND2/SLC1A2/CDH10/GRID1	11
BP	GO:0050804	modulation of chemical synaptic transmission	14/78	436/18670	3.06e-09	1.07e-06	9.03e-07	GRM5/NTNG1/DISC1/GRIK2/DRD3/NLGN1/CDH11/NLGN2/EIF4E/GRM7/GRID2/GRIK3/CASK/GRID1	14
BP	GO:0099177	regulation of trans-synaptic signaling	14/78	437/18670	3.15e-09	1.07e-06	9.03e-07	GRM5/NTNG1/DISC1/GRIK2/DRD3/NLGN1/CDH11/NLGN2/EIF4E/GRM7/GRID2/GRIK3/CASK/GRID1	14
CC	GO:0033267	axon part	11/78	382/19717	3.04e-07	4.43e-06	3.16e-06	APBB1/DPYSL3/NRCAM/KCNQ2/DISC1/GRIK2/DSCAM/GRIK3/SLC1A2/BRSK2/CPEB4	11
CC	GO:0098793	presynapse	12/78	491/19717	4.86e-07	6.67e-06	4.76e-06	APBB1/NRXN2/NTNG1/DISC1/GRIK2/NLGN1/NLGN2/GRM7/GRIK3/SLC1A2/CASK/CDH10	12
BP	GO:0050808	synapse organization	11/78	408/18670	9.92e-07	0.000112774	9.48e-05	NRCAM/NRXN2/GRM5/NTRK3/NTNG1/DISC1/CTNND2/NLGN1/DSCAM/NLGN2/GRID2	11
BP	GO:0042391	regulation of membrane potential	11/78	434/18670	1.81e-06	0.000192878	0.000162185	NRCAM/GRM5/NTRK3/GRIK2/NLGN1/NLGN2/GRID2/GRIK3/KCND2/DMD/GRID1	11
BP	GO:0007409	axonogenesis	11/78	468/18670	3.74e-06	0.000375099	0.00031541	APBB1/NFIB/NRCAM/TRIO/NTRK3/NTNG1/DISC1/CDH11/SEMA5A/DSCAM/BRSK2	11
BP	GO:0010975	regulation of neuron projection development	11/78	499/18670	6.88e-06	0.000586556	0.000493217	APBB1/DPYSL3/NRCAM/NTRK3/DISC1/MARK1/NLGN1/SEMA5A/DSCAM/GRID2/BRSK2	11

## Sheet: Oli-module
Gene	Score	SFARI_score	Syndromic
HSD11B1	12849.7	3	0
LRP2	1478.66	3	0
PRUNE2	152.968	3	0
DLG1	81.5301	3	0
PDE1C	76.1387	3	0
LZTS2	72.3299	3	0
CCNG1	39.1005	2	0
PHRF1	22.3236	2	0
APBB1	22.1039	2	0
DHCR7	20.4637	1	0
STK39	19.6293	3	0
PAPOLG	16.9087	3	0
SRSF11	15.2809	2	0
VDR	14.8042	3	0
DPYD	14.6891	3	0
PRKDC	14.016	3	0
NFIX	13.4454	/	1
SBF1	12.8979	2	0
IL1RAPL1	12.3033	3	0
KCTD13	12.1835	3	0
THRA	10.9716	3	0
ANK3	10.8406	1	0
CLCN4	10.7773	3	1
ZBTB16	10.2582	3	0
PPM1D	9.46948	3	1
FBN1	8.98332	2	0
CEP290	8.89337	3	1
CEP135	8.19988	2	0
TERF2	8.02524	2	0
KIF13B	7.81444	3	0
SMC3	7.75114	3	1
CAPRIN1	7.59246	2	0
INPP1	7.17231	3	0
BCAS1	6.99479	3	0
SMAD4	6.61185	2	0
PCDH9	6.23776	3	0
CASZ1	5.58573	2	0
ELAVL3	5.48669	2	0
REEP3	4.95473	3	0
PHF2	4.94946	2	0
DPYSL2	4.35284	2	0
DLG2	4.17351	2	0
NEO1	4.10148	3	0
EP300	4.09458	1	0
SLC35B1	3.8359	2	0
PTPN11	3.82665	1	0
DMWD	3.50392	3	0
NIPA2	3.50166	3	0
HECW2	3.45311	2	0
DIP2C	3.45062	2	0
POT1	3.32698	3	0
TAF6	3.31254	2	0
MET	3.31177	2	0
DOCK1	2.97684	3	0
SAE1	2.93998	2	0
SMURF1	2.8845	3	0
PPP2CA	2.87117	/	1
DYNC1H1	2.85974	2	0
AGAP1	2.85607	3	0
CACNA1H	2.79742	2	0
ARHGEF10	2.6509	3	0
KIF14	2.55221	2	0
RAC1	2.55079	/	1
PAFAH1B2	2.53242	3	0
PLXNB1	2.52571	2	0
CHD1	2.50845	3	1
DIXDC1	2.47088	3	0
TRIP12	2.46074	1	0
MYO9B	2.45371	2	0
UBE2H	2.45352	3	0
SETD1B	2.42031	3	1
MBD3	2.32736	3	0
CDC42BPB	2.3224	2	0
PACS2	2.27789	/	1
TAOK1	2.24854	1	0
CACNA2D1	2.23714	3	0
DST	2.21823	3	0
ACTN4	2.1929	3	0
PCDH10	2.18654	3	0
ANK2	2.14032	1	0
DNAH17	2.0266	3	0
DNMT3A	2.01023	1	0
TAF1	1.99315	/	1
MTHFR	1.99312	3	0
GIGYF2	1.97202	1	0
HDLBP	1.89122	3	0
CD99L2	1.86376	3	0
CHAMP1	1.82525	1	0
PHIP	1.77238	1	0
ASH1L	1.77212	1	0
CHMP1A	1.75778	2	0
DEAF1	1.74451	2	1
PTBP2	1.6482	3	0
ALG6	1.6445	/	1
HCFC1	1.63552	/	1
PREX1	1.61999	2	0
RAD21	1.59605	/	1
EPHB2	1.58425	3	0
HECTD4	1.50341	1	0
CTCF	1.48826	1	0
TRAPPC9	1.46436	2	0
CSDE1	1.46108	2	1
PCM1	1.46009	3	0
VAMP2	1.45085	/	1
CLN8	1.44093	3	0
HNRNPU	1.44047	1	0
HDAC4	1.42858	3	1
CYFIP1	1.41911	2	0
PAK2	1.3932	2	0
SYNCRIP	1.38793	3	0
WDFY3	1.38152	1	0
NACC1	1.36467	3	1
UBE3C	1.34538	2	0
INTS6	1.33172	2	0
VPS13B	1.33087	1	0
POGZ	1.32577	1	0
DVL3	1.29998	3	0
CDK13	1.26077	/	1
LZTR1	1.2598	1	0
RHEB	1.25276	/	1
NRP2	1.24283	3	0
FBXO11	1.23538	3	1
PRPF39	1.21406	3	0
MIB1	1.20107	3	0
KDM3B	1.16988	1	0
SHANK3	1.16936	1	0
ZFYVE26	1.16014	3	0
ALDH1A3	1.13525	/	1
KAT6A	1.09466	2	1
RNF38	1.09418	3	0
CHD8	1.07665	1	0
ACTB	1.06842	1	0
SLC38A10	1.06439	2	0
PEX7	1.06398	3	0
NLGN3	1.03739	1	0
NSD1	1.0324	1	0
ILF2	1.02335	2	0
RPL10	1.01164	3	0
AP1S2	1.00881	/	1
KMT2E	1.0079	2	1

## Sheet: Oli-GO
ONTOLOGY	ID	Description	GeneRatio	BgRatio	pvalue	p.adjust	qvalue	geneID	Count
BP	GO:0016569	covalent chromatin modification	19/139	474/18670	2.43e-09	6.76e-06	5.45e-06	CTCF/SETD1B/CHD1/EP300/SMAD4/KAT6A/TRIP12/KDM3B/KMT2E/ASH1L/APBB1/DNMT3A/PHF2/HDAC4/HCFC1/TAF1/MTHFR/NSD1/MBD3	19
BP	GO:0022604	regulation of cell morphogenesis	18/139	484/18670	2.1e-08	2.93e-05	2.36e-05	DVL3/RAC1/CYFIP1/ACTN4/DOCK1/EPHB2/SMURF1/DLG1/CAPRIN1/PHIP/DPYSL2/KIF13B/PLXNB1/IL1RAPL1/HECW2/SHANK3/PREX1/NLGN3	18
BP	GO:0010769	regulation of cell morphogenesis involved in differentiation	14/139	301/18670	5.71e-08	3.98e-05	3.21e-05	RAC1/CYFIP1/ACTN4/DOCK1/EPHB2/CAPRIN1/DPYSL2/KIF13B/PLXNB1/IL1RAPL1/HECW2/SHANK3/PREX1/NLGN3	14
BP	GO:0016570	histone modification	17/139	454/18670	4.85e-08	3.98e-05	3.21e-05	CTCF/SETD1B/EP300/SMAD4/KAT6A/TRIP12/KDM3B/KMT2E/ASH1L/APBB1/PHF2/HDAC4/HCFC1/TAF1/MTHFR/NSD1/MBD3	17
BP	GO:0022898	regulation of transmembrane transporter activity	13/139	268/18670	1.07e-07	5.97e-05	4.82e-05	ACTB/ACTN4/ANK3/EPHB2/DLG1/ANK2/VAMP2/STK39/CACNA2D1/HECW2/SHANK3/DLG2/NLGN3	13
BP	GO:0032409	regulation of transporter activity	13/139	283/18670	2.01e-07	9.34e-05	7.53e-05	ACTB/ACTN4/ANK3/EPHB2/DLG1/ANK2/VAMP2/STK39/CACNA2D1/HECW2/SHANK3/DLG2/NLGN3	13
CC	GO:0033267	axon part	14/138	382/19717	4.96e-07	0.000178515	0.000133625	ACTB/DYNC1H1/CYFIP1/ANK3/DST/DLG1/PCDH9/ANK2/APBB1/PTBP2/TERF2/KIF13B/PREX1/DLG2	14
BP	GO:0032412	regulation of ion transmembrane transporter activity	12/139	260/18670	5.75e-07	0.000229089	0.000184685	ACTN4/ANK3/EPHB2/DLG1/ANK2/VAMP2/STK39/CACNA2D1/HECW2/SHANK3/DLG2/NLGN3	12
BP	GO:0018205	peptidyl-lysine modification	14/139	397/18670	1.62e-06	0.000501457	0.000404262	CTCF/SETD1B/EP300/SMAD4/KAT6A/KMT2E/ASH1L/APBB1/HDAC4/HCFC1/TAF1/SAE1/NSD1/MBD3	14
BP	GO:0007409	axonogenesis	15/139	468/18670	2.2e-06	0.000558525	0.000450268	ACTB/RAC1/CYFIP1/ANK3/EPHB2/PTPN11/SMAD4/APBB1/DPYSL2/NRP2/KIF13B/NEO1/PLXNB1/SHANK3/NLGN3	15
BP	GO:0140014	mitotic nuclear division	11/139	264/18670	4.65e-06	0.00095792	0.000772251	RAD21/HNRNPU/PHIP/CHMP1A/CDK13/ARHGEF10/SMC3/POGZ/HECW2/CHAMP1/KIF14	11
BP	GO:0010975	regulation of neuron projection development	15/139	499/18670	4.81e-06	0.00095792	0.000772251	DVL3/CYFIP1/EPHB2/SMURF1/EP300/CAPRIN1/APBB1/DPYSL2/KIF13B/PLXNB1/IL1RAPL1/HECW2/SHANK3/PREX1/NLGN3	15
BP	GO:0033044	regulation of chromosome organization	12/139	342/18670	9.78e-06	0.00160527	0.00129413	CTCF/RAD21/HNRNPU/SMAD4/TRIP12/KMT2E/TERF2/POT1/PHF2/MTHFR/HECW2/NSD1	12
BP	GO:1904062	regulation of cation transmembrane transport	12/139	342/18670	9.78e-06	0.00160527	0.00129413	ACTN4/ANK3/EPHB2/DLG1/ANK2/VAMP2/STK39/CACNA2D1/HECW2/SHANK3/DLG2/NLGN3	12
BP	GO:0043414	macromolecule methylation	11/139	309/18670	2.04e-05	0.002604	0.00209928	CTCF/SETD1B/SMAD4/PPM1D/KMT2E/FBXO11/ASH1L/DNMT3A/MTHFR/NSD1/MBD3	11
CC	GO:0098687	chromosomal region	11/138	349/19717	3.55e-05	0.00285762	0.00213904	PPP2CA/CTCF/RAD21/HNRNPU/PRKDC/DNMT3A/TERF2/SMC3/POT1/PHF2/CHAMP1	11
BP	GO:0060562	epithelial tube morphogenesis	11/139	322/18670	2.98e-05	0.00298985	0.00241034	DVL3/VDR/DEAF1/DLG1/SMAD4/MET/LZTS2/MTHFR/MIB1/CEP290/LRP2	11
BP	GO:0031346	positive regulation of cell projection organization	12/139	383/18670	3e-05	0.00298985	0.00241034	DVL3/RAC1/CYFIP1/SMURF1/EP300/CAPRIN1/APBB1/HDAC4/PLXNB1/IL1RAPL1/CEP135/SHANK3	12
BP	GO:0050808	synapse organization	12/139	408/18670	5.53e-05	0.00428719	0.00345623	ACTB/CYFIP1/ANK3/EPHB2/DLG1/CAPRIN1/NRP2/PLXNB1/IL1RAPL1/SHANK3/DLG2/NLGN3	12
MF	GO:0019787	ubiquitin-like protein transferase activity	12/135	407/17697	6.75e-05	0.00434962	0.00331674	HECTD4/UBE3C/SMURF1/TRIP12/FBXO11/RNF38/HDAC4/TAF1/KCTD13/UBE2H/HECW2/MIB1	12
MF	GO:0017016	Ras GTPase binding	12/135	429/17697	0.000111049	0.00435692	0.00332231	DVL3/PAK2/RAC1/CYFIP1/DOCK1/MYO9B/LZTR1/CDC42BPB/ARHGEF10/SBF1/KCTD13/PREX1	12
MF	GO:0031267	small GTPase binding	12/135	443/17697	0.000149893	0.00439303	0.00334984	DVL3/PAK2/RAC1/CYFIP1/DOCK1/MYO9B/LZTR1/CDC42BPB/ARHGEF10/SBF1/KCTD13/PREX1	12
BP	GO:1901987	regulation of cell cycle phase transition	13/139	480/18670	6.25e-05	0.00440851	0.00355403	DYNC1H1/PCM1/RAD21/GIGYF2/EP300/PRKDC/KMT2E/TAF1/HECW2/CEP135/CEP290/TAOK1/KIF14	13
BP	GO:0034765	regulation of ion transmembrane transport	13/139	483/18670	6.66e-05	0.00441957	0.00356294	ACTN4/ANK3/EPHB2/CACNA1H/DLG1/ANK2/VAMP2/STK39/CACNA2D1/HECW2/SHANK3/DLG2/NLGN3	13
MF	GO:0004842	ubiquitin-protein transferase activity	11/135	382/17697	0.00016822	0.00457798	0.00349088	HECTD4/UBE3C/SMURF1/TRIP12/FBXO11/RNF38/TAF1/KCTD13/UBE2H/HECW2/MIB1	11
BP	GO:0032259	methylation	11/139	366/18670	9.43e-05	0.00547658	0.00441508	CTCF/SETD1B/SMAD4/PPM1D/KMT2E/FBXO11/ASH1L/DNMT3A/MTHFR/NSD1/MBD3	11
BP	GO:1901990	regulation of mitotic cell cycle phase transition	12/139	444/18670	0.000123258	0.00613869	0.00494886	DYNC1H1/PCM1/RAD21/GIGYF2/EP300/PRKDC/KMT2E/HECW2/CEP135/CEP290/TAOK1/KIF14	12
BP	GO:0032970	regulation of actin filament-based process	11/139	388/18670	0.000157309	0.00658569	0.00530921	RAC1/CYFIP1/DLG1/SMAD4/ANK2/DIXDC1/ARHGEF10/MET/SHANK3/TAOK1/PREX1	11
BP	GO:0000280	nuclear division	11/139	407/18670	0.000237746	0.00802789	0.00647188	RAD21/HNRNPU/PHIP/CHMP1A/CDK13/ARHGEF10/SMC3/POGZ/HECW2/CHAMP1/KIF14	11
BP	GO:0050769	positive regulation of neurogenesis	12/139	474/18670	0.000225682	0.00802789	0.00647188	DVL3/RHEB/CYFIP1/EPHB2/SMURF1/EP300/CAPRIN1/APBB1/PLXNB1/IL1RAPL1/SHANK3/LRP2	12
BP	GO:0051052	regulation of DNA metabolic process	11/139	429/18670	0.000371988	0.0111556	0.00899339	PPP2CA/RAC1/HNRNPU/PRKDC/TRIP12/APBB1/TERF2/SMC3/POT1/KCTD13/MBD3	11
BP	GO:0060249	anatomical structure homeostasis	11/139	437/18670	0.000434479	0.0123649	0.00996829	ACTB/RAC1/PTPN11/GIGYF2/HNRNPU/PRKDC/CLN8/STK39/TERF2/POT1/TAOK1	11
BP	GO:0048285	organelle fission	11/139	449/18670	0.000544605	0.0147466	0.0118884	RAD21/HNRNPU/PHIP/CHMP1A/CDK13/ARHGEF10/SMC3/POGZ/HECW2/CHAMP1/KIF14	11
BP	GO:0043254	regulation of protein complex assembly	11/139	467/18670	0.000752967	0.0175012	0.014109	RAC1/CYFIP1/PTPN11/DLG1/EP300/THRA/MET/HCFC1/TAF1/PREX1/KIF14	11
MF	GO:0050839	cell adhesion molecule binding	11/135	499/17697	0.00154987	0.025674	0.0195773	PAK2/ACTN4/ANK3/DST/PTPN11/GIGYF2/DLG1/FBN1/HDLBP/HCFC1/NLGN3	11

[truncated: 4 more sheets: End-module, End-GO, Mic-module, Mic-GO]
