# Supplementary material for: An analytical method for the identification of cell type-specific disease gene modules
Source: J Transl Med. 2021 Jan 6;19:20. doi: 10.1186/s12967-020-02690-5 (PMC7788893; doi:10.1186/s12967-020-02690-5)
Supplement: Supplementary file 8 — Additional file 8. The genes, their cell type scores and SZDB categories in the cell type-specific SCZ gene modules obtained using score threshold of one. The enriched GO terms are listed. [file 12967_2020_2690_MOESM8_ESM.xlsx]

## Sheet: Gluta-module
Gene	Score	SZDB_score
ONECUT2	14.1991	3
SV2B	7.74948	3
HTR2A	5.62426	4
SATB2	5.19575	3
NGEF	4.8454	3
LMO4	4.7463	3
ENC1	4.66886	3
ARPP19	4.41251	3
RGS4	4.29397	3
SLIT3	3.18754	4
OLFM1	2.9086	3
WASF1	2.66194	3
CNKSR2	2.58942	4
NRGN	2.45883	4
LZTS1	2.40589	4
CAMK2A	2.38242	3
NRG1	2.32828	4
SNAP25	2.24963	3
NREP	2.24703	3
LDB2	2.20326	3
FKBP1B	2.14317	3
ITPR1	2.11786	4
CPNE8	2.00869	3
CDH22	1.86336	3
PDE4D	1.78668	3
SYT1	1.63871	3
GABRB3	1.57657	3
DUSP3	1.53583	3
DCLK1	1.52953	3
PFN2	1.50595	3
GABRG2	1.4854	4
BSN	1.46564	3
PRKAR2B	1.46207	3
DMTN	1.43835	3
SIPA1L1	1.43618	3
GABRA5	1.42044	3
NISCH	1.41961	3
VPS13A	1.39216	3
PTPRD	1.38463	3
PLK2	1.35781	3
DGKI	1.34642	3
DOC2A	1.33694	4
CAMK4	1.32689	3
GABRA1	1.28794	4
CHRM3	1.27889	5
CYP26B1	1.26148	4
RAB40C	1.24796	3
WNT10B	1.2433	3
CADPS2	1.23652	3
GABRA4	1.17402	3
HPCAL4	1.16899	3
YWHAH	1.13415	3
GABRB2	1.13308	3
BDNF	1.09705	4
RBFOX1	1.07865	3
PCSK2	1.07758	3
ADCY1	1.07563	3
SNN	1.07039	3
GNB5	1.06921	3
GABBR2	1.06706	3
ATP2B1	1.0575	3
PCLO	1.05492	3
RIT2	1.03813	3
LPL	1.03239	4
GRIN2A	1.02817	4

## Sheet: Gluta-GO
ONTOLOGY	ID	Description	GeneRatio	BgRatio	pvalue	p.adjust	qvalue	geneID	Count
CC	GO:0097060	synaptic membrane	21/65	432/19717	2.2e-19	3.94e-17	2.27e-17	ADCY1/CAMK2A/GABRA1/GABRA5/GABRB3/GRIN2A/SNAP25/GABBR2/CADPS2/SYT1/GABRG2/LZTS1/CNKSR2/GABRA4/HTR2A/SIPA1L1/GABRB2/ATP2B1/NRGN/DGKI/CHRM3	21
CC	GO:0045211	postsynaptic membrane	18/65	323/19717	1.12e-17	1e-15	5.76e-16	ADCY1/CAMK2A/GABRA1/GABRA5/GABRB3/GRIN2A/GABBR2/CADPS2/GABRG2/LZTS1/CNKSR2/GABRA4/HTR2A/SIPA1L1/GABRB2/NRGN/DGKI/CHRM3	18
CC	GO:0099572	postsynaptic specialization	18/65	348/19717	4.18e-17	2.49e-15	1.44e-15	ADCY1/CAMK2A/DMTN/GABRA1/GABRA5/GRIN2A/BSN/DCLK1/LZTS1/CNKSR2/GABRA4/ITPR1/SIPA1L1/PCLO/GABRB2/NRGN/DGKI/CHRM3	18
CC	GO:0098978	glutamatergic synapse	17/65	349/19717	9.63e-16	4.31e-14	2.48e-14	ADCY1/GRIN2A/SNAP25/BSN/CADPS2/SYT1/CNKSR2/CAMK4/NRG1/HTR2A/PFN2/ATP2B1/PRKAR2B/PTPRD/NRGN/DGKI/CHRM3	17
CC	GO:0098984	neuron to neuron synapse	15/65	350/19717	3.77e-13	1.13e-11	6.49e-12	ADCY1/CAMK2A/DMTN/GRIN2A/BSN/DCLK1/SYT1/LZTS1/CNKSR2/ITPR1/SIPA1L1/PCLO/NRGN/DGKI/CHRM3	15
CC	GO:0014069	postsynaptic density	14/65	324/19717	2.27e-12	5.08e-11	2.93e-11	ADCY1/CAMK2A/DMTN/GRIN2A/BSN/DCLK1/LZTS1/CNKSR2/ITPR1/SIPA1L1/PCLO/NRGN/DGKI/CHRM3	14
CC	GO:0032279	asymmetric synapse	14/65	328/19717	2.68e-12	5.33e-11	3.07e-11	ADCY1/CAMK2A/DMTN/GRIN2A/BSN/DCLK1/LZTS1/CNKSR2/ITPR1/SIPA1L1/PCLO/NRGN/DGKI/CHRM3	14
CC	GO:0098793	presynapse	16/65	491/19717	3.62e-12	6.48e-11	3.74e-11	GABRA5/GRIN2A/SNAP25/BSN/CADPS2/SYT1/HTR2A/PFN2/GNB5/PCLO/DOC2A/SV2B/ATP2B1/BDNF/DGKI/CHRM3	16
BP	GO:0050804	modulation of chemical synaptic transmission	17/65	436/18670	8.96e-14	8.52e-11	6.41e-11	ADCY1/CAMK2A/GRIN2A/SNAP25/SYT1/LZTS1/HTR2A/PFN2/SIPA1L1/RGS4/PRKAR2B/NRGN/BDNF/DGKI/PLK2/NISCH/YWHAH	17
BP	GO:0099177	regulation of trans-synaptic signaling	17/65	437/18670	9.3e-14	8.52e-11	6.41e-11	ADCY1/CAMK2A/GRIN2A/SNAP25/SYT1/LZTS1/HTR2A/PFN2/SIPA1L1/RGS4/PRKAR2B/NRGN/BDNF/DGKI/PLK2/NISCH/YWHAH	17
BP	GO:0099504	synaptic vesicle cycle	11/65	194/18670	6.3e-11	2.31e-08	1.74e-08	ADCY1/CAMK2A/SNAP25/BSN/CADPS2/SYT1/HTR2A/PFN2/PCLO/DOC2A/DGKI	11
BP	GO:0006836	neurotransmitter transport	12/65	269/18670	1.28e-10	2.42e-08	1.82e-08	ADCY1/CAMK2A/SNAP25/CADPS2/SYT1/HTR2A/PFN2/PCLO/DOC2A/SV2B/RGS4/DGKI	12
BP	GO:0050808	synapse organization	14/65	408/18670	1.01e-10	2.42e-08	1.82e-08	GABRA1/GABRB3/BSN/WASF1/GABRG2/CNKSR2/NRG1/PFN2/SIPA1L1/PCLO/GABRB2/PTPRD/BDNF/NGEF	14
BP	GO:0007611	learning or memory	11/65	256/18670	1.21e-09	1.48e-07	1.11e-07	ADCY1/GABRA5/GRIN2A/SNAP25/CAMK4/HTR2A/PRKAR2B/NRGN/BDNF/DGKI/PLK2	11
BP	GO:0001505	regulation of neurotransmitter levels	12/65	354/18670	2.93e-09	2.98e-07	2.24e-07	ADCY1/CAMK2A/GRIN2A/SNAP25/CADPS2/SYT1/HTR2A/PFN2/PCLO/DOC2A/RGS4/DGKI	12
CC	GO:0030133	transport vesicle	11/65	392/19717	5.7e-08	4.64e-07	2.67e-07	GRIN2A/PCSK2/SNAP25/BSN/SYT1/ITPR1/DOC2A/SV2B/NRGN/BDNF/DGKI	11
BP	GO:0050890	cognition	11/65	296/18670	5.53e-09	5.34e-07	4.01e-07	ADCY1/GABRA5/GRIN2A/SNAP25/CAMK4/HTR2A/PRKAR2B/NRGN/BDNF/DGKI/PLK2	11
BP	GO:0023061	signal release	12/65	462/18670	5.61e-08	4.37e-06	3.29e-06	ADCY1/CAMK2A/SNAP25/CADPS2/SYT1/HTR2A/ITPR1/PFN2/PCLO/DOC2A/FKBP1B/DGKI	12
BP	GO:0010975	regulation of neuron projection development	12/65	499/18670	1.3e-07	7.91e-06	5.95e-06	SNAP25/OLFM1/SYT1/LZTS1/SIPA1L1/PTPRD/RIT2/FKBP1B/BDNF/NGEF/PLK2/YWHAH	12
BP	GO:0042391	regulation of membrane potential	11/65	434/18670	2.73e-07	1.62e-05	1.21e-05	GABRA1/GABRA5/GABRB3/GRIN2A/GABRG2/GABRA4/GABRB2/RGS4/FKBP1B/DGKI/YWHAH	11

## Sheet: GABA-module
Gene	Score	SZDB_score
RELN	112.505	4
SLIT2	15.0917	3
CHRNA7	13.6056	3
F2R	12.8649	3
CALB1	9.27465	3
CNR1	8.31536	4
LAMP5	7.90305	3
NR2F2	7.63292	3
CNTNAP2	7.38961	3
GAD1	7.24007	3
SEZ6L2	6.28123	4
ADARB2	6.27696	3
ALDOA	5.55278	4
NETO2	5.53081	3
ATP1A3	5.40205	3
HSPA8	4.45135	3
SYNGR3	3.96862	3
ERBB4	3.87468	3
CPLX1	3.75767	4
GABRA1	3.48212	4
ATP1A1	3.38172	3
INPP5F	3.12836	3
ATP2A2	3.02149	4
GABRB2	2.95892	3
RIMBP2	2.75505	3
SPOCK2	2.74349	3
PRNP	2.64863	3
PTPRM	2.60615	3
RUSC1	2.55879	3
AHI1	2.5406	3
HSP90AB1	2.15866	4
SRRM4	2.13518	4
PGAP1	2.08123	3
FAM57B	1.94685	3
GRIA1	1.94244	3
CDH13	1.91751	4
NMNAT2	1.81543	3
ATP6AP2	1.81185	3
CLU	1.74641	4
SLC38A1	1.69434	3
TOX3	1.69238	3
GABRA4	1.69233	3
GRIN2B	1.62939	3
SPCS1	1.62479	3
MAF	1.60596	3
OSBPL3	1.52694	3
MEGF8	1.49944	3
EIF1B	1.44797	3
GRIK3	1.44755	3
ADCYAP1R1	1.43962	3
SERPINI1	1.34507	3
TMEM230	1.34084	3
PCLO	1.32961	3
ADRA1D	1.32504	3
PTPRN2	1.31239	3
GRIN1	1.30802	4
GNAS	1.30337	3
KIF1A	1.28593	3
GABBR2	1.28443	3
PARM1	1.24215	3
GRIN2A	1.19365	4
CHRDL1	1.18805	3
TMEM14B	1.18437	4
SYP	1.16256	3
FLOT1	1.15576	3
RGS12	1.11363	3
PDIK1L	1.09643	3
SLC17A5	1.09363	3
PCDH19	1.0929	3
GABRG2	1.09095	4
NR2E1	1.08877	3
RASA1	1.07355	4
ATP6V0D1	1.06629	3
FKBP1B	1.06347	3
CELF4	1.0625	3
LAMTOR1	1.0594	3
IQSEC3	1.04332	3
HPCAL4	1.04146	3
KCND2	1.04099	3
IMPACT	1.01022	3
THY1	1.00987	3
DGKD	1.00449	3

## Sheet: GABA-GO
ONTOLOGY	ID	Description	GeneRatio	BgRatio	pvalue	p.adjust	qvalue	geneID	Count
CC	GO:0098982	GABA-ergic synapse	11/82	71/19717	6.72e-15	1.14e-12	6.02e-13	ERBB4/IQSEC3/GABRA1/GABRG2/CNR1/FLOT1/GABRA4/GABRB2/CDH13/CALB1/KCND2	11
CC	GO:0098793	presynapse	20/82	491/19717	8.54e-15	1.14e-12	6.02e-13	ERBB4/GRIN1/PCLO/GRIA1/GRIK3/GRIN2A/CNR1/LAMP5/GAD1/PTPRN2/ATP6V0D1/SLC17A5/SYP/CPLX1/FLOT1/CALB1/SYNGR3/TMEM230/KIF1A/HSPA8	20
CC	GO:0097060	synaptic membrane	18/82	432/19717	1.54e-13	1.37e-11	7.24e-12	ERBB4/GRIN1/CHRNA7/IQSEC3/GABRA1/GABRG2/GRIA1/GRIK3/GRIN2A/GRIN2B/CNR1/GABBR2/RUSC1/SYP/GABRA4/GABRB2/KCND2/F2R	18
CC	GO:0045211	postsynaptic membrane	16/82	323/19717	2.92e-13	1.95e-11	1.03e-11	ERBB4/GRIN1/CHRNA7/IQSEC3/GABRA1/GABRG2/GRIA1/GRIK3/GRIN2A/GRIN2B/GABBR2/RUSC1/GABRA4/GABRB2/KCND2/F2R	16
BP	GO:0060078	regulation of postsynaptic membrane potential	13/81	140/18670	3.27e-14	6.88e-11	5.32e-11	GRIN1/CHRNA7/GABRA1/GABRG2/GRIA1/GRIK3/GRIN2A/GRIN2B/RELN/GABRA4/GABRB2/KCND2/CELF4	13
MF	GO:0030594	neurotransmitter receptor activity	11/76	117/17697	2.61e-12	1.93e-10	1.29e-10	GRIN1/CHRNA7/GABRA1/GABRG2/GRIA1/GRIK3/GRIN2A/GRIN2B/GABBR2/GABRA4/GABRB2	11
CC	GO:0033267	axon part	16/82	382/19717	3.76e-12	2.01e-10	1.06e-10	GRIN1/GRIA1/GRIK3/CNR1/LAMP5/GAD1/PTPRN2/ATP6V0D1/CNTNAP2/SYP/CPLX1/THY1/CALB1/KIF1A/HSP90AB1/HSPA8	16
CC	GO:1902495	transmembrane transporter complex	15/82	324/19717	4.6e-12	2.05e-10	1.08e-10	GRIN1/CHRNA7/GABRA1/GABRG2/GRIA1/GRIK3/GRIN2A/GRIN2B/ATP1A3/CNTNAP2/GABRA4/GABRB2/FKBP1B/KCND2/ATP1A1	15
CC	GO:1990351	transporter complex	15/82	332/19717	6.51e-12	2.48e-10	1.31e-10	GRIN1/CHRNA7/GABRA1/GABRG2/GRIA1/GRIK3/GRIN2A/GRIN2B/ATP1A3/CNTNAP2/GABRA4/GABRB2/FKBP1B/KCND2/ATP1A1	15
BP	GO:0042391	regulation of membrane potential	18/81	434/18670	3.3e-13	3.47e-10	2.68e-10	GRIN1/CHRNA7/GABRA1/GABRG2/GRIA1/GRIK3/GRIN2A/GRIN2B/CNR1/ATP1A3/ATP2A2/RELN/GABRA4/GABRB2/FKBP1B/KCND2/ATP1A1/CELF4	18
CC	GO:0099572	postsynaptic specialization	15/82	348/19717	1.27e-11	4.25e-10	2.24e-10	ERBB4/GRIN1/PCLO/IQSEC3/GABRA1/GRIA1/GRIN2A/GRIN2B/RUSC1/NETO2/GABRA4/GABRB2/KCND2/PRNP/ATP1A1	15
MF	GO:0015276	ligand-gated ion channel activity	11/76	138/17697	1.61e-11	7.94e-10	5.31e-10	GRIN1/CHRNA7/GABRA1/GABRG2/GRIA1/GRIK3/GRIN2A/GRIN2B/GABRA4/GABRB2/FKBP1B	11
MF	GO:0022834	ligand-gated channel activity	11/76	138/17697	1.61e-11	7.94e-10	5.31e-10	GRIN1/CHRNA7/GABRA1/GABRG2/GRIA1/GRIK3/GRIN2A/GRIN2B/GABRA4/GABRB2/FKBP1B	11
BP	GO:0050804	modulation of chemical synaptic transmission	17/81	436/18670	4.37e-12	2.39e-09	1.85e-09	GRIN1/CHRNA7/GRIA1/GRIK3/GRIN2A/GRIN2B/CNR1/ATP2A2/RELN/SYP/CPLX1/FLOT1/NR2E1/CALB1/F2R/PRNP/CELF4	17
BP	GO:0099177	regulation of trans-synaptic signaling	17/81	437/18670	4.54e-12	2.39e-09	1.85e-09	GRIN1/CHRNA7/GRIA1/GRIK3/GRIN2A/GRIN2B/CNR1/ATP2A2/RELN/SYP/CPLX1/FLOT1/NR2E1/CALB1/F2R/PRNP/CELF4	17
CC	GO:0150034	distal axon	13/82	285/19717	1.68e-10	4.97e-09	2.63e-09	GRIN1/GRIK3/CNR1/LAMP5/GAD1/PTPRN2/ATP6V0D1/SYP/CPLX1/THY1/CALB1/HSP90AB1/HSPA8	13
CC	GO:0034702	ion channel complex	13/82	301/19717	3.28e-10	8.77e-09	4.63e-09	GRIN1/CHRNA7/GABRA1/GABRG2/GRIA1/GRIK3/GRIN2A/GRIN2B/CNTNAP2/GABRA4/GABRB2/FKBP1B/KCND2	13
CC	GO:0008021	synaptic vesicle	11/82	191/19717	4.06e-10	9.04e-09	4.78e-09	GRIN1/GRIA1/GRIN2A/LAMP5/PTPRN2/ATP6V0D1/SLC17A5/SYP/SYNGR3/TMEM230/KIF1A	11
CC	GO:0070382	exocytic vesicle	11/82	207/19717	9.55e-10	1.82e-08	9.63e-09	GRIN1/GRIA1/GRIN2A/LAMP5/PTPRN2/ATP6V0D1/SLC17A5/SYP/SYNGR3/TMEM230/KIF1A	11
CC	GO:0098984	neuron to neuron synapse	13/82	350/19717	2.06e-09	3.24e-08	1.71e-08	ERBB4/GRIN1/PCLO/IQSEC3/GRIA1/GRIN2A/GRIN2B/RUSC1/NETO2/CALB1/KCND2/PRNP/ATP1A1	13
MF	GO:0022839	ion gated channel activity	13/76	334/17697	1.6e-09	4.31e-08	2.88e-08	GRIN1/CHRNA7/GABRA1/GABRG2/GRIA1/GRIK3/GRIN2A/GRIN2B/CNR1/GABRA4/GABRB2/FKBP1B/KCND2	13
MF	GO:0022836	gated channel activity	13/76	343/17697	2.21e-09	5.45e-08	3.64e-08	GRIN1/CHRNA7/GABRA1/GABRG2/GRIA1/GRIK3/GRIN2A/GRIN2B/CNR1/GABRA4/GABRB2/FKBP1B/KCND2	13
CC	GO:0014069	postsynaptic density	12/82	324/19717	9.37e-09	1.25e-07	6.61e-08	ERBB4/GRIN1/PCLO/IQSEC3/GRIA1/GRIN2A/GRIN2B/RUSC1/NETO2/KCND2/PRNP/ATP1A1	12
CC	GO:0032279	asymmetric synapse	12/82	328/19717	1.07e-08	1.37e-07	7.21e-08	ERBB4/GRIN1/PCLO/IQSEC3/GRIA1/GRIN2A/GRIN2B/RUSC1/NETO2/KCND2/PRNP/ATP1A1	12
BP	GO:0001505	regulation of neurotransmitter levels	14/81	354/18670	3.48e-10	1.46e-07	1.13e-07	PCLO/GRIN2A/CNR1/ATP2A2/GAD1/PTPRN2/SYP/CPLX1/CLU/FLOT1/SLC38A1/SYNGR3/HSP90AB1/HSPA8	14
MF	GO:0005216	ion channel activity	13/76	416/17697	2.21e-08	4.68e-07	3.13e-07	GRIN1/CHRNA7/GABRA1/GABRG2/GRIA1/GRIK3/GRIN2A/GRIN2B/CNR1/GABRA4/GABRB2/FKBP1B/KCND2	13
MF	GO:0022838	substrate-specific channel activity	13/76	428/17697	3.09e-08	5.88e-07	3.93e-07	GRIN1/CHRNA7/GABRA1/GABRG2/GRIA1/GRIK3/GRIN2A/GRIN2B/CNR1/GABRA4/GABRB2/FKBP1B/KCND2	13
CC	GO:0045121	membrane raft	11/82	315/19717	7.42e-08	6.82e-07	3.6e-07	CHRNA7/CNR1/FLOT1/ADCYAP1R1/THY1/CDH13/KCND2/F2R/PRNP/ATP1A1/LAMTOR1	11
CC	GO:0098857	membrane microdomain	11/82	316/19717	7.67e-08	6.82e-07	3.6e-07	CHRNA7/CNR1/FLOT1/ADCYAP1R1/THY1/CDH13/KCND2/F2R/PRNP/ATP1A1/LAMTOR1	11
CC	GO:0098589	membrane region	11/82	328/19717	1.12e-07	9.62e-07	5.08e-07	CHRNA7/CNR1/FLOT1/ADCYAP1R1/THY1/CDH13/KCND2/F2R/PRNP/ATP1A1/LAMTOR1	11
MF	GO:0015267	channel activity	13/76	456/17697	6.49e-08	1.09e-06	7.32e-07	GRIN1/CHRNA7/GABRA1/GABRG2/GRIA1/GRIK3/GRIN2A/GRIN2B/CNR1/GABRA4/GABRB2/FKBP1B/KCND2	13
MF	GO:0022803	passive transmembrane transporter activity	13/76	457/17697	6.66e-08	1.09e-06	7.32e-07	GRIN1/CHRNA7/GABRA1/GABRG2/GRIA1/GRIK3/GRIN2A/GRIN2B/CNR1/GABRA4/GABRB2/FKBP1B/KCND2	13
MF	GO:0046873	metal ion transmembrane transporter activity	12/76	438/17697	3.37e-07	4.53e-06	3.03e-06	GRIN1/CHRNA7/GRIK3/GRIN2A/GRIN2B/CNR1/ATP1A3/ATP2A2/SLC38A1/FKBP1B/KCND2/ATP1A1	12
BP	GO:0006836	neurotransmitter transport	11/81	269/18670	2.25e-08	4.74e-06	3.66e-06	PCLO/CNR1/ATP2A2/GAD1/PTPRN2/SYP/CPLX1/FLOT1/SLC38A1/SYNGR3/HSPA8	11
CC	GO:0030133	transport vesicle	11/82	392/19717	6.59e-07	5.34e-06	2.82e-06	GRIN1/GRIA1/GRIN2A/LAMP5/PTPRN2/ATP6V0D1/SLC17A5/SYP/SYNGR3/TMEM230/KIF1A	11
CC	GO:0043025	neuronal cell body	12/82	497/19717	9.63e-07	7.56e-06	4e-06	INPP5F/GRIA1/GRIK3/ATP1A3/CNTNAP2/SERPINI1/CPLX1/THY1/CALB1/KCND2/KIF1A/HSP90AB1	12
BP	GO:0006874	cellular calcium ion homeostasis	13/81	458/18670	8.1e-08	1.14e-05	8.78e-06	GRIN1/CHRNA7/GRIA1/GRIN2A/GRIN2B/CNR1/ATP2A2/ADCYAP1R1/THY1/CALB1/FKBP1B/F2R/PRNP	13
BP	GO:0055074	calcium ion homeostasis	13/81	471/18670	1.12e-07	1.39e-05	1.07e-05	GRIN1/CHRNA7/GRIA1/GRIN2A/GRIN2B/CNR1/ATP2A2/ADCYAP1R1/THY1/CALB1/FKBP1B/F2R/PRNP	13
BP	GO:0050808	synapse organization	12/81	408/18670	1.83e-07	1.99e-05	1.54e-05	ERBB4/GRIN1/CHRNA7/PCLO/GABRA1/GABRG2/GRIN2B/SPOCK2/RELN/GABRB2/F2R/PRNP	12
BP	GO:0072503	cellular divalent inorganic cation homeostasis	13/81	493/18670	1.89e-07	1.99e-05	1.54e-05	GRIN1/CHRNA7/GRIA1/GRIN2A/GRIN2B/CNR1/ATP2A2/ADCYAP1R1/THY1/CALB1/FKBP1B/F2R/PRNP	13
BP	GO:0051480	regulation of cytosolic calcium ion concentration	11/81	357/18670	3.93e-07	3.67e-05	2.84e-05	GRIN1/GRIA1/GRIN2A/GRIN2B/CNR1/ADCYAP1R1/THY1/CALB1/FKBP1B/F2R/PRNP	11
BP	GO:0019932	second-messenger-mediated signaling	12/81	439/18670	4.01e-07	3.67e-05	2.84e-05	GRIN1/PCLO/ADRA1D/GNAS/GRIN2A/GRIN2B/ATP2A2/DGKD/ADCYAP1R1/CDH13/FKBP1B/PRNP	12
BP	GO:0034765	regulation of ion transmembrane transport	11/81	483/18670	7.34e-06	0.000381916	0.000295117	GRIN1/GRIA1/GRIN2A/GRIN2B/RELN/NETO2/THY1/FKBP1B/KCND2/F2R/PRNP	11

## Sheet: Ast-module
Gene	Score	SZDB_score
ID4	3152.52	3
PAX6	349.802	3
SLC1A2	212.712	4
AMZ2	206.819	3
FZD8	87.2121	3
SNTA1	81.492	3
CHRDL1	79.4891	3
KCNN3	74.7276	3
MT3	59.9061	3
CAMK2G	56.4933	4
NCAN	56.1322	4
MDGA1	41.6161	4
CNTFR	40.0098	3
CLU	39.5774	4
NDRG2	32.5877	3
ASAP2	30.5284	3
CKB	29.2903	3
CTNNA2	23.7479	3
EDNRB	23.3118	3
CACNB2	23.2031	3
TEX15	21.4457	3
ITSN1	19.7983	3
FUT9	19.0335	4
NQO1	18.2571	3
YAP1	17.9815	4
EPHB1	17.8947	3
NR1D1	17.3893	4
FGF2	16.8006	3
GLUL	16.3333	3
AGER	16.0481	3
GPM6A	15.7459	3
NR2E1	14.8791	3
GABBR1	14.1453	4
ZHX3	13.8144	3
DTX1	12.2429	3
MXRA8	10.8828	3
BRINP2	10.0782	3
ARVCF	9.665	4
C1orf61	9.50491	3
STK11	9.10822	3
DDIT4	8.10906	4
APOE	7.99361	3
PER2	7.32528	3
CNN3	6.57666	3
DTNBP1	6.36516	3
ERBB2	6.32234	3
CADM1	5.83323	3
NTRK2	5.57805	3
FYN	5.37763	4
SLC6A11	5.30621	3
FOXG1	5.0597	4
RFNG	4.53422	3
AP3D1	4.26772	3
BZRAP1	4.1506	3
MACF1	4.02092	3
SOX5	3.97548	4
CYP46A1	3.89178	3
HMG20B	3.79571	4
NFIB	3.71806	4
SAMD14	3.59172	3
ID3	3.58972	3
PPFIA1	3.54418	3
IFT140	3.49262	3
GPC4	3.39277	3
SLC7A11	3.38566	3
KIAA0319	3.34817	3
HSPB1	3.29874	3
NUMB	3.22227	3
HIF1A	3.1953	3
NRBP2	3.1476	4
PTPRZ1	3.06857	3
HEBP2	3.03859	3
VPS45	2.99441	3
TBX6	2.97791	3
LIFR	2.97708	3
THTPA	2.9725	3
DAB2IP	2.93968	3
SRI	2.89211	4
TP53	2.86016	3
NAGA	2.812	3
GMPR	2.81181	3
DLG5	2.8118	3
BCAN	2.80001	3
QPRT	2.65094	3
PTTG1IP	2.62464	3
TLE1	2.50774	3
ADCYAP1R1	2.49741	3
ATP1A2	2.43768	3
SLC1A4	2.34408	3
EIF3B	2.32926	3
SLC39A13	2.29726	3
SYNGAP1	2.28015	3
DPYSL3	2.25625	3
ACAP2	2.24992	3
BCL6	2.24256	5
TLK1	2.24204	3
NRP1	2.1755	3
LRP4	2.1289	3
MKLN1	2.11949	5
TMEM53	2.08202	3
ABR	2.07522	4
BMP7	2.04308	3
KNDC1	2.03285	3
DST	2.00693	3
MAP3K5	2.00531	3
DBNL	1.93664	5
IQCK	1.91523	3
FGFR1	1.91452	3
P4HA1	1.90145	3
VIPAS39	1.90121	3
AXL	1.87466	3
SMARCC2	1.84214	3
PMM1	1.82257	3
NAA38	1.78777	3
ATP2B4	1.78677	3
SAMD4A	1.76183	3
PLA2G6	1.7342	3
SYNE1	1.7201	3
NFIA	1.68478	3
BRD2	1.68174	3
NRG3	1.6715	4
UBR5	1.66924	3
GNAO1	1.66488	3
ARL3	1.64339	3
TMEM219	1.64024	4
ILK	1.6362	3
BICD1	1.62641	3
FOS	1.61944	3
DAG1	1.59636	3
CASP3	1.57908	3
LGALS1	1.57393	3
PLEKHO1	1.56979	3
B3GNT2	1.53419	3
NTN1	1.51302	3
RFX3	1.49269	4
SYNM	1.48486	4
TCF7L2	1.482	6
PHF8	1.46845	3
NFAT5	1.4583	3
ANAPC2	1.45341	3
PITPNA	1.44699	4
SPRY1	1.42738	3
JMJD6	1.411	3
TAOK2	1.3922	4
SMARCD3	1.37446	3
ZNF385A	1.33246	3
SMARCA2	1.291	3
MDK	1.28941	3
ETF1	1.26758	3
UFD1L	1.25895	4
RAMP1	1.25444	3
CHRNB1	1.24439	3
RELA	1.24217	4
ITGB1	1.23917	3
CHSY1	1.23275	3
TRIM8	1.23	3
HDAC1	1.19896	3
RHOC	1.18851	3
CTNND1	1.18288	3
NOTCH2	1.181	3
AIMP2	1.17831	3
PRKAB2	1.15421	3
SELENBP1	1.12014	4
CPEB3	1.12013	3
TRAK1	1.11507	3
SCRN1	1.10297	3
CMTR2	1.09722	3
NRXN1	1.09191	4
ZNF134	1.08586	3
XPO1	1.06873	4
ADRA1D	1.06312	3
PTPRA	1.05743	3
DGKZ	1.05149	4
FMR1	1.04648	4
GPRC5B	1.03689	3
DVL1	1.03214	3
SGTA	1.02359	3
ITGA6	1.00589	3
CASP9	1.00131	3

## Sheet: Ast-GO
ONTOLOGY	ID	Description	GeneRatio	BgRatio	pvalue	p.adjust	qvalue	geneID	Count
BP	GO:0016358	dendrite development	26/177	233/18670	1.5e-20	3.67e-17	2.5e-17	BMP7/DVL1/FMR1/ITSN1/DLG5/TRAK1/NR2E1/KIAA0319/ILK/EPHB1/FYN/CPEB3/TAOK2/DTNBP1/SYNGAP1/DAB2IP/STK11/ANAPC2/LRP4/DBNL/CTNNA2/APOE/ITGB1/NRP1/KNDC1/NTN1	26
BP	GO:0050769	positive regulation of neurogenesis	34/177	474/18670	1.94e-20	3.67e-17	2.5e-17	BMP7/DVL1/FGFR1/FMR1/PAX6/RELA/ITSN1/SMARCD3/DLG5/HMG20B/TRAK1/MACF1/DAG1/DPYSL3/ILK/MDK/BCL6/FYN/ITGA6/NUMB/CPEB3/GPRC5B/DAB2IP/HIF1A/HDAC1/STK11/ANAPC2/NTRK2/DBNL/APOE/NRP1/BRINP2/PTPRZ1/NTN1	34
BP	GO:0007409	axonogenesis	31/177	468/18670	1.1e-17	1.39e-14	9.43e-15	BMP7/DVL1/NFIB/PAX6/PITPNA/TRAK1/MACF1/NR2E1/DAG1/ERBB2/NRXN1/ILK/EPHB1/FYN/NUMB/TAOK2/SYNGAP1/B3GNT2/STK11/ANAPC2/LRP4/NTRK2/DBNL/PTPRA/CTNNA2/APOE/ITGB1/NRP1/MT3/PTPRZ1/NTN1	31
BP	GO:0010975	regulation of neuron projection development	31/177	499/18670	6.73e-17	6.37e-14	4.33e-14	BMP7/DVL1/FGFR1/FMR1/ITSN1/DLG5/TRAK1/MACF1/NR2E1/KIAA0319/DPYSL3/ILK/LGALS1/MDK/TBX6/FYN/ITGA6/CPEB3/SYNGAP1/DAB2IP/STK11/ANAPC2/LRP4/NTRK2/DBNL/CTNNA2/APOE/NRP1/MT3/KNDC1/NTN1	31
BP	GO:1901214	regulation of neuron death	25/177	313/18670	2.73e-16	2.06e-13	1.4e-13	CASP9/ITSN1/NRBP2/TP53/AIMP2/CLU/ILK/MDK/MAP3K5/NQO1/EPHB1/FYN/SLC7A11/CNTFR/SYNGAP1/HIF1A/NTRK2/APOE/AXL/NRP1/DDIT4/FOS/MT3/CASP3/PTPRZ1	25
BP	GO:0045666	positive regulation of neuron differentiation	26/177	371/18670	1.56e-15	9.5e-13	6.45e-13	BMP7/DVL1/FGFR1/FMR1/ITSN1/DLG5/HMG20B/TRAK1/MACF1/DPYSL3/ILK/MDK/BCL6/FYN/ITGA6/CPEB3/GPRC5B/DAB2IP/STK11/ANAPC2/NTRK2/DBNL/APOE/NRP1/BRINP2/NTN1	26
BP	GO:0050808	synapse organization	27/177	408/18670	1.76e-15	9.5e-13	6.45e-13	DVL1/FMR1/ITSN1/DLG5/CACNB2/DAG1/ERBB2/NRXN1/EPHB1/FYN/SLC7A11/SYNGAP1/DAB2IP/GPC4/ANAPC2/LRP4/NTRK2/DBNL/CTNNA2/APOE/GPM6A/NRP1/NFIA/MDGA1/CHRNB1/BCAN/NTN1	27
BP	GO:0070997	neuron death	25/177	348/18670	3.23e-15	1.53e-12	1.04e-12	CASP9/ITSN1/NRBP2/TP53/AIMP2/CLU/ILK/MDK/MAP3K5/NQO1/EPHB1/FYN/SLC7A11/CNTFR/SYNGAP1/HIF1A/NTRK2/APOE/AXL/NRP1/DDIT4/FOS/MT3/CASP3/PTPRZ1	25
CC	GO:0098978	glutamatergic synapse	24/178	349/19717	1.12e-14	3.97e-12	2.81e-12	ABR/ATP2B4/CTNND1/DVL1/RELA/ITSN1/DGKZ/DAG1/NRXN1/EPHB1/FYN/NUMB/DTNBP1/SYNGAP1/NRG3/TSPOAP1/GPC4/SLC1A2/APOE/GPM6A/ITGB1/NRP1/AP3D1/BCAN	24
BP	GO:0048813	dendrite morphogenesis	17/177	143/18670	3.01e-14	1.14e-11	7.74e-12	DVL1/FMR1/TRAK1/NR2E1/ILK/EPHB1/FYN/TAOK2/DTNBP1/STK11/ANAPC2/LRP4/DBNL/CTNNA2/ITGB1/NRP1/KNDC1	17
BP	GO:0010976	positive regulation of neuron projection development	22/177	281/18670	2.86e-14	1.14e-11	7.74e-12	BMP7/DVL1/FGFR1/FMR1/ITSN1/DLG5/TRAK1/MACF1/DPYSL3/ILK/MDK/FYN/ITGA6/CPEB3/DAB2IP/STK11/ANAPC2/NTRK2/DBNL/APOE/NRP1/NTN1	22
BP	GO:0050803	regulation of synapse structure or activity	20/177	227/18670	4.91e-14	1.69e-11	1.15e-11	FMR1/ITSN1/DLG5/DAG1/NRXN1/EPHB1/FYN/SLC7A11/SYNGAP1/DAB2IP/GPC4/ANAPC2/LRP4/NTRK2/DBNL/CTNNA2/APOE/GPM6A/MDGA1/NTN1	20
BP	GO:0050807	regulation of synapse organization	19/177	218/18670	2.65e-13	8.35e-11	5.68e-11	FMR1/ITSN1/DLG5/DAG1/NRXN1/EPHB1/FYN/SLC7A11/DAB2IP/GPC4/ANAPC2/LRP4/NTRK2/DBNL/CTNNA2/APOE/GPM6A/MDGA1/NTN1	19
BP	GO:0043523	regulation of neuron apoptotic process	18/177	210/18670	1.54e-12	4.49e-10	3.05e-10	CASP9/ITSN1/NRBP2/TP53/ILK/MDK/NQO1/FYN/CNTFR/SYNGAP1/HIF1A/NTRK2/APOE/AXL/NRP1/MT3/CASP3/PTPRZ1	18
CC	GO:0098793	presynapse	25/178	491/19717	2.59e-12	4.6e-10	3.26e-10	ATP2B4/CTNND1/DVL1/FMR1/GABBR1/ITSN1/PPFIA1/SRI/CACNB2/NRXN1/ILK/VPS45/DTNBP1/TSPOAP1/GPC4/GLUL/NTRK2/CTNNA2/SLC1A2/GPM6A/CYP46A1/SGTA/MT3/SLC6A11/AP3D1	25
BP	GO:0031346	positive regulation of cell projection organization	23/177	383/18670	1.91e-12	5.17e-10	3.51e-10	BMP7/DVL1/FGFR1/FMR1/ITSN1/DLG5/TRAK1/MACF1/DPYSL3/ILK/MDK/FYN/ITGA6/CPEB3/DAB2IP/STK11/ANAPC2/NTRK2/DBNL/APOE/GPM6A/NRP1/NTN1	23
CC	GO:0033267	axon part	22/178	382/19717	5.38e-12	6.37e-10	4.51e-10	CTNND1/DVL1/FMR1/ITSN1/TRAK1/SRI/DST/DAG1/DPYSL3/HSPB1/ILK/TAOK2/DTNBP1/HIF1A/TSPOAP1/GLUL/NTRK2/SLC1A2/GPM6A/NRP1/AP3D1/NDRG2	22
BP	GO:0010001	glial cell differentiation	18/177	218/18670	2.91e-12	7.35e-10	4.99e-10	AGER/NFIB/PAX6/RELA/MXRA8/NR2E1/DAG1/ERBB2/CLU/ILK/MDK/NR1D1/ID4/HDAC1/NTRK2/DTX1/MT3/PTPRZ1	18
BP	GO:0050768	negative regulation of neurogenesis	20/177	295/18670	6.54e-12	1.55e-09	1.05e-09	BMP7/PAX6/EDNRB/NR2E1/TP53/KIAA0319/DPYSL3/LGALS1/TBX6/NR1D1/SYNGAP1/NRG3/ID4/LRP4/APOE/DTX1/NRP1/ID3/MT3/NTN1	20
BP	GO:0051402	neuron apoptotic process	18/177	239/18670	1.37e-11	3.05e-09	2.07e-09	CASP9/ITSN1/NRBP2/TP53/ILK/MDK/NQO1/FYN/CNTFR/SYNGAP1/HIF1A/NTRK2/APOE/AXL/NRP1/MT3/CASP3/PTPRZ1	18
BP	GO:0051961	negative regulation of nervous system development	20/177	315/18670	2.15e-11	4.53e-09	3.08e-09	BMP7/PAX6/EDNRB/NR2E1/TP53/KIAA0319/DPYSL3/LGALS1/TBX6/NR1D1/SYNGAP1/NRG3/ID4/LRP4/APOE/DTX1/NRP1/ID3/MT3/NTN1	20
BP	GO:0001764	neuron migration	15/177	157/18670	2.55e-11	5.05e-09	3.43e-09	FGFR1/PAX6/KIAA0319/MDK/FYN/NRG3/DAB2IP/NTRK2/CTNNA2/AXL/GPM6A/NRP1/DDIT4/MDGA1/NTN1	15
BP	GO:0050804	modulation of chemical synaptic transmission	23/177	436/18670	2.67e-11	5.05e-09	3.43e-09	ABR/AGER/DVL1/FMR1/CACNB2/NR2E1/ATP1A2/NRXN1/EPHB1/FYN/SLC7A11/CPEB3/DTNBP1/SYNGAP1/NRG3/PLA2G6/GLUL/ANAPC2/NTRK2/PTPRA/APOE/ITGB1/CYP46A1	23
BP	GO:0099177	regulation of trans-synaptic signaling	23/177	437/18670	2.8e-11	5.05e-09	3.43e-09	ABR/AGER/DVL1/FMR1/CACNB2/NR2E1/ATP1A2/NRXN1/EPHB1/FYN/SLC7A11/CPEB3/DTNBP1/SYNGAP1/NRG3/PLA2G6/GLUL/ANAPC2/NTRK2/PTPRA/APOE/ITGB1/CYP46A1	23
BP	GO:0022604	regulation of cell morphogenesis	24/177	484/18670	3.46e-11	5.95e-09	4.04e-09	RHOC/DVL1/FMR1/TRAK1/MACF1/NR2E1/DAG1/ILK/MDK/FYN/TAOK2/SYNGAP1/STK11/ANAPC2/LRP4/NTRK2/DBNL/APOE/MKLN1/NRP1/MT3/KNDC1/PLEKHO1/NTN1	24
BP	GO:0042063	gliogenesis	19/177	290/18670	4.1e-11	6.74e-09	4.58e-09	AGER/NFIB/PAX6/RELA/MXRA8/NR2E1/DAG1/ERBB2/CLU/ILK/MDK/NR1D1/DAB2IP/ID4/HDAC1/NTRK2/DTX1/MT3/PTPRZ1	19
BP	GO:0045665	negative regulation of neuron differentiation	17/177	225/18670	4.95e-11	7.81e-09	5.31e-09	BMP7/PAX6/EDNRB/NR2E1/KIAA0319/DPYSL3/LGALS1/TBX6/SYNGAP1/ID4/LRP4/APOE/DTX1/NRP1/ID3/MT3/NTN1	17
BP	GO:0030900	forebrain development	21/177	381/18670	9.3e-11	1.41e-08	9.56e-09	ATP2B4/FGFR1/NFIB/PAX6/NR2E1/MDK/FYN/SLC7A11/NUMB/NRG3/DAB2IP/HIF1A/ID4/HDAC1/NTRK2/SLC1A2/AXL/NRP1/GNAO1/CASP3/BCAN	21
BP	GO:0010721	negative regulation of cell development	20/177	344/18670	1.04e-10	1.52e-08	1.03e-08	BMP7/PAX6/EDNRB/NR2E1/TP53/KIAA0319/DPYSL3/LGALS1/TBX6/NR1D1/SYNGAP1/NRG3/ID4/LRP4/APOE/DTX1/NRP1/ID3/MT3/NTN1	20
BP	GO:0043524	negative regulation of neuron apoptotic process	14/177	147/18670	1.26e-10	1.76e-08	1.2e-08	ITSN1/NRBP2/ILK/MDK/FYN/CNTFR/SYNGAP1/HIF1A/NTRK2/APOE/AXL/NRP1/MT3/PTPRZ1	14
BP	GO:0050773	regulation of dendrite development	14/177	149/18670	1.51e-10	2.04e-08	1.39e-08	BMP7/FMR1/ITSN1/DLG5/NR2E1/KIAA0319/ILK/CPEB3/DAB2IP/STK11/ANAPC2/DBNL/APOE/KNDC1	14
BP	GO:0021537	telencephalon development	17/177	251/18670	2.74e-10	3.58e-08	2.43e-08	ATP2B4/NFIB/PAX6/NR2E1/MDK/SLC7A11/NUMB/NRG3/DAB2IP/HIF1A/ID4/HDAC1/NTRK2/SLC1A2/NRP1/CASP3/BCAN	17
BP	GO:0007611	learning or memory	17/177	256/18670	3.73e-10	4.7e-08	3.19e-08	AGER/ATP1A2/NRXN1/MDK/FYN/SLC7A11/CPEB3/SYNGAP1/HIF1A/PLA2G6/NTRK2/APOE/ITGB1/FOS/CASP3/PTPRZ1/ZNF385A	17
BP	GO:0050890	cognition	18/177	296/18670	4.61e-10	5.62e-08	3.82e-08	AGER/ATP1A2/NRXN1/MDK/FYN/SLC7A11/CPEB3/SYNGAP1/HIF1A/PLA2G6/NTRK2/APOE/ITGB1/FOS/SLC1A4/CASP3/PTPRZ1/ZNF385A	18
CC	GO:0150034	distal axon	17/178	285/19717	9.35e-10	6.64e-08	4.7e-08	CTNND1/DVL1/FMR1/ITSN1/TRAK1/SRI/DPYSL3/ILK/TAOK2/DTNBP1/TSPOAP1/GLUL/NTRK2/GPM6A/NRP1/AP3D1/NDRG2	17
CC	GO:0043025	neuronal cell body	22/178	497/19717	8.38e-10	6.64e-08	4.7e-08	DVL1/FMR1/ITSN1/NRXN1/ILK/NQO1/PMM1/CNN3/DAB2IP/GLUL/HDAC1/LRP4/APOE/CKB/GPM6A/NRP1/KCNN3/BRINP2/SLC1A4/KNDC1/CASP3/ZNF385A	22
CC	GO:0097060	synaptic membrane	20/178	432/19717	2.42e-09	1.43e-07	1.01e-07	ATP2B4/FMR1/GABBR1/DLG5/DAG1/NRXN1/SYNE1/CPEB3/DTNBP1/GPC4/LRP4/DBNL/PTPRA/CTNNA2/SLC1A2/GPM6A/ITGB1/NRP1/CHRNB1/SLC6A11	20
CC	GO:0099572	postsynaptic specialization	18/178	348/19717	2.84e-09	1.44e-07	1.02e-07	ABR/CTNND1/DVL1/FMR1/DGKZ/DLG5/SAMD14/FYN/CPEB3/DTNBP1/CNN3/SYNGAP1/LRP4/NTRK2/DBNL/CTNNA2/MT3/CHRNB1	18
BP	GO:1901215	negative regulation of neuron death	15/177	208/18670	1.36e-09	1.61e-07	1.09e-07	ITSN1/NRBP2/ILK/MDK/FYN/SLC7A11/CNTFR/SYNGAP1/HIF1A/NTRK2/APOE/AXL/NRP1/MT3/PTPRZ1	15
BP	GO:0061351	neural precursor cell proliferation	13/177	147/18670	1.48e-09	1.7e-07	1.15e-07	FGFR1/PAX6/SMARCD3/NR2E1/TP53/ILK/MDK/EPHB1/NUMB/HIF1A/ID4/SOX5/PTPRZ1	13
CC	GO:0043197	dendritic spine	13/178	169/19717	4.6e-09	2.04e-07	1.45e-07	CTNND1/DVL1/FMR1/ITSN1/SRI/ATP1A2/NR1D1/DTNBP1/CNN3/NTRK2/GPM6A/ITGB1/MT3	13
CC	GO:0044309	neuron spine	13/178	171/19717	5.31e-09	2.09e-07	1.48e-07	CTNND1/DVL1/FMR1/ITSN1/SRI/ATP1A2/NR1D1/DTNBP1/CNN3/NTRK2/GPM6A/ITGB1/MT3	13
CC	GO:0014069	postsynaptic density	17/178	324/19717	6.48e-09	2.3e-07	1.63e-07	ABR/CTNND1/DVL1/FMR1/DGKZ/DLG5/SAMD14/FYN/CPEB3/DTNBP1/CNN3/SYNGAP1/LRP4/NTRK2/DBNL/CTNNA2/MT3	17
CC	GO:0032279	asymmetric synapse	17/178	328/19717	7.78e-09	2.51e-07	1.78e-07	ABR/CTNND1/DVL1/FMR1/DGKZ/DLG5/SAMD14/FYN/CPEB3/DTNBP1/CNN3/SYNGAP1/LRP4/NTRK2/DBNL/CTNNA2/MT3	17
BP	GO:0001655	urogenital system development	18/177	330/18670	2.61e-09	2.82e-07	1.92e-07	ARL3/BMP7/CASP9/FGFR1/DLG5/IFT140/ILK/ITGA6/FGF2/SPRY1/YAP1/ID4/STK11/LRP4/NRP1/NFIA/ID3/JMJD6	18
BP	GO:0010769	regulation of cell morphogenesis involved in differentiation	17/177	301/18670	4.39e-09	4.62e-07	3.14e-07	FMR1/TRAK1/MACF1/NR2E1/ILK/MDK/SYNGAP1/STK11/ANAPC2/LRP4/NTRK2/DBNL/APOE/NRP1/MT3/KNDC1/NTN1	17
CC	GO:0098984	neuron to neuron synapse	17/178	350/19717	2.03e-08	6e-07	4.25e-07	ABR/CTNND1/DVL1/FMR1/DGKZ/DLG5/SAMD14/FYN/CPEB3/DTNBP1/CNN3/SYNGAP1/LRP4/NTRK2/DBNL/CTNNA2/MT3	17
BP	GO:0072089	stem cell proliferation	11/177	120/18670	1.93e-08	1.98e-06	1.34e-06	FGFR1/PAX6/SMARCD3/NR2E1/TP53/FGF2/NUMB/YAP1/HIF1A/ID4/SOX5	11
BP	GO:0072001	renal system development	16/177	293/18670	2.06e-08	2.01e-06	1.36e-06	ARL3/BMP7/CASP9/FGFR1/DLG5/IFT140/ILK/ITGA6/FGF2/SPRY1/YAP1/LRP4/NRP1/NFIA/ID3/JMJD6	16
BP	GO:0050770	regulation of axonogenesis	13/177	183/18670	2.12e-08	2.01e-06	1.37e-06	TRAK1/MACF1/ILK/SYNGAP1/STK11/ANAPC2/LRP4/NTRK2/DBNL/APOE/NRP1/MT3/NTN1	13
BP	GO:0021543	pallium development	12/177	172/18670	9.2e-08	8.49e-06	5.77e-06	ATP2B4/PAX6/NR2E1/MDK/DAB2IP/HIF1A/ID4/HDAC1/NTRK2/NRP1/CASP3/BCAN	12
BP	GO:0050678	regulation of epithelial cell proliferation	17/177	378/18670	1.24e-07	1.06e-05	7.22e-06	FGFR1/NFIB/NOTCH2/PAX6/EDNRB/ERBB2/MDK/FGF2/NR1D1/YAP1/DAB2IP/HIF1A/GLUL/STK11/TCF7L2/APOE/NRP1	17
CC	GO:0030427	site of polarized growth	11/178	176/19717	6e-07	1.42e-05	1.01e-05	CTNND1/DVL1/FMR1/TRAK1/DPYSL3/TAOK2/DTNBP1/DBNL/GPM6A/NRP1/NDRG2	11
BP	GO:0001505	regulation of neurotransmitter levels	16/177	354/18670	2.76e-07	2.18e-05	1.48e-05	ATP2B4/DVL1/FMR1/PPFIA1/CACNB2/ATP1A2/NRXN1/CLU/NQO1/SLC7A11/DTNBP1/TSPOAP1/GLUL/PER2/SLC1A2/SLC6A11	16
BP	GO:0060560	developmental growth involved in morphogenesis	13/177	235/18670	3.95e-07	2.99e-05	2.03e-05	DVL1/MACF1/ILK/SPRY1/YAP1/STK11/ANAPC2/DBNL/APOE/ITGB1/NRP1/MT3/NTN1	13
BP	GO:0099173	postsynapse organization	11/177	163/18670	4.48e-07	3.2e-05	2.18e-05	DVL1/NRXN1/EPHB1/FYN/SLC7A11/SYNGAP1/LRP4/DBNL/APOE/NRP1/CHRNB1	11
BP	GO:0023061	signal release	18/177	462/18670	4.34e-07	3.2e-05	2.18e-05	DVL1/FGFR1/FMR1/ITSN1/PPFIA1/SRI/CACNB2/CAMK2G/NRXN1/RFX3/NR1D1/DTNBP1/HIF1A/PLA2G6/TSPOAP1/GLUL/PER2/TCF7L2	18
BP	GO:0050806	positive regulation of synaptic transmission	11/177	168/18670	6.07e-07	4.15e-05	2.82e-05	AGER/DVL1/FMR1/CACNB2/NR2E1/NRXN1/DTNBP1/GLUL/NTRK2/APOE/CYP46A1	11
BP	GO:1990138	neuron projection extension	11/177	168/18670	6.07e-07	4.15e-05	2.82e-05	DVL1/MACF1/ILK/STK11/ANAPC2/DBNL/APOE/ITGB1/NRP1/MT3/NTN1	11
BP	GO:0060828	regulation of canonical Wnt signaling pathway	14/177	286/18670	6.14e-07	4.15e-05	2.82e-05	CTNND1/DVL1/TLE1/ILK/MDK/UBR5/GPRC5B/YAP1/DAB2IP/HDAC1/STK11/LRP4/TCF7L2/APOE	14
BP	GO:0060070	canonical Wnt signaling pathway	15/177	335/18670	7.45e-07	4.86e-05	3.3e-05	CTNND1/DVL1/FZD8/TLE1/ILK/MDK/UBR5/GPRC5B/YAP1/DAB2IP/HDAC1/STK11/LRP4/TCF7L2/APOE	15
BP	GO:0050673	epithelial cell proliferation	17/177	434/18670	8.57e-07	5.5e-05	3.74e-05	FGFR1/NFIB/NOTCH2/PAX6/EDNRB/ERBB2/MDK/FGF2/NR1D1/YAP1/DAB2IP/HIF1A/GLUL/STK11/TCF7L2/APOE/NRP1	17
BP	GO:0007416	synapse assembly	11/177	177/18670	1.02e-06	6.32e-05	4.29e-05	DVL1/DLG5/NRXN1/EPHB1/GPC4/LRP4/NTRK2/DBNL/GPM6A/MDGA1/NTN1	11
BP	GO:2001233	regulation of apoptotic signaling pathway	16/177	406/18670	1.69e-06	9.69e-05	6.58e-05	PTTG1IP/FGFR1/RELA/TP53/CLU/HSPB1/FYN/ITGA6/YAP1/DAB2IP/HIF1A/PLA2G6/HDAC1/TCF7L2/NRP1/ZNF385A	16
BP	GO:0031345	negative regulation of cell projection organization	11/177	188/18670	1.84e-06	9.87e-05	6.7e-05	KIAA0319/DPYSL3/LGALS1/TBX6/FYN/SYNGAP1/LRP4/APOE/NRP1/MT3/NTN1	11
BP	GO:0006836	neurotransmitter transport	13/177	269/18670	1.81e-06	9.87e-05	6.7e-05	DVL1/FMR1/PPFIA1/CACNB2/ATP1A2/NRXN1/SLC7A11/DTNBP1/TSPOAP1/GLUL/PER2/SLC1A2/SLC6A11	13
BP	GO:0043491	protein kinase B signaling	13/177	269/18670	1.81e-06	9.87e-05	6.7e-05	FGFR1/ITSN1/DAG1/ERBB2/ILK/FYN/FGF2/STK11/TCF7L2/NTRK2/AXL/ITGB1/MT3	13
BP	GO:0009416	response to light stimulus	14/177	314/18670	1.86e-06	9.87e-05	6.7e-05	CASP9/FMR1/RELA/TP53/ATP1A2/SLC7A11/SYNGAP1/HIF1A/PER2/STK11/SLC1A2/ITGB1/FOS/CASP3	14
BP	GO:0043010	camera-type eye development	14/177	314/18670	1.86e-06	9.87e-05	6.7e-05	ATP2B4/BMP7/PAX6/SMARCD3/IFT140/NR2E1/EPHB1/SLC7A11/HIF1A/HDAC1/NTRK2/GPM6A/NRP1/JMJD6	14
BP	GO:0001654	eye development	15/177	362/18670	1.96e-06	0.000100188	6.81e-05	ATP2B4/BMP7/PAX6/SMARCD3/IFT140/NR2E1/CHRDL1/EPHB1/SLC7A11/HIF1A/HDAC1/NTRK2/GPM6A/NRP1/JMJD6	15
BP	GO:0030111	regulation of Wnt signaling pathway	15/177	363/18670	2.02e-06	0.000102112	6.94e-05	CTNND1/DVL1/MACF1/TLE1/ILK/MDK/UBR5/GPRC5B/YAP1/DAB2IP/HDAC1/STK11/LRP4/TCF7L2/APOE	15
BP	GO:2001234	negative regulation of apoptotic signaling pathway	12/177	230/18670	2.07e-06	0.000103037	7e-05	PTTG1IP/RELA/CLU/HSPB1/FYN/ITGA6/YAP1/HIF1A/HDAC1/TCF7L2/NRP1/ZNF385A	12
BP	GO:0150063	visual system development	15/177	366/18670	2.24e-06	0.000108649	7.38e-05	ATP2B4/BMP7/PAX6/SMARCD3/IFT140/NR2E1/CHRDL1/EPHB1/SLC7A11/HIF1A/HDAC1/NTRK2/GPM6A/NRP1/JMJD6	15
BP	GO:0007411	axon guidance	13/177	276/18670	2.4e-06	0.000113703	7.72e-05	BMP7/DVL1/NFIB/PAX6/DAG1/ERBB2/NRXN1/EPHB1/FYN/B3GNT2/PTPRA/NRP1/NTN1	13
BP	GO:0097485	neuron projection guidance	13/177	277/18670	2.5e-06	0.000115442	7.84e-05	BMP7/DVL1/NFIB/PAX6/DAG1/ERBB2/NRXN1/EPHB1/FYN/B3GNT2/PTPRA/NRP1/NTN1	13
BP	GO:0060562	epithelial tube morphogenesis	14/177	322/18670	2.49e-06	0.000115442	7.84e-05	BMP7/DVL1/DLG5/DAG1/ILK/MDK/TBX6/FGF2/SPRY1/YAP1/HIF1A/NRP1/CASP3/NTN1	14
BP	GO:0001822	kidney development	13/177	278/18670	2.6e-06	0.000118669	8.06e-05	ARL3/BMP7/CASP9/FGFR1/DLG5/ILK/FGF2/SPRY1/YAP1/LRP4/NRP1/ID3/JMJD6	13
BP	GO:0048880	sensory system development	15/177	371/18670	2.65e-06	0.000119161	8.09e-05	ATP2B4/BMP7/PAX6/SMARCD3/IFT140/NR2E1/CHRDL1/EPHB1/SLC7A11/HIF1A/HDAC1/NTRK2/GPM6A/NRP1/JMJD6	15
BP	GO:0051098	regulation of binding	15/177	373/18670	2.83e-06	0.000125766	8.54e-05	AGER/DVL1/FMR1/PAX6/RFNG/SMARCD3/SRI/DTNBP1/DAB2IP/ID4/PER2/TCF7L2/APOE/NRP1/ID3	15
BP	GO:0021700	developmental maturation	13/177	284/18670	3.29e-06	0.000138364	9.4e-05	FGFR1/EDNRB/DAG1/NRXN1/TBX6/RFX3/DAB2IP/HIF1A/ANAPC2/AXL/NFIA/AP3D1/BCAN	13
BP	GO:0016049	cell growth	17/177	484/18670	3.75e-06	0.000152752	0.000103767	DVL1/MACF1/SMARCA2/TP53/ERBB2/ILK/BCL6/TAOK2/NRG3/STK11/ANAPC2/DBNL/APOE/ITGB1/NRP1/MT3/NTN1	17
BP	GO:0051896	regulation of protein kinase B signaling	12/177	244/18670	3.81e-06	0.00015355	0.000104309	FGFR1/ITSN1/DAG1/ERBB2/ILK/FYN/FGF2/STK11/TCF7L2/NTRK2/AXL/ITGB1	12
BP	GO:0097193	intrinsic apoptotic signaling pathway	13/177	289/18670	3.98e-06	0.000156411	0.000106252	PTTG1IP/CASP9/TP53/CLU/HSPB1/MAP3K5/DAB2IP/HIF1A/HDAC1/STK11/DDIT4/CASP3/ZNF385A	13
BP	GO:0007159	leukocyte cell-cell adhesion	14/177	337/18670	4.23e-06	0.000159875	0.000108605	AGER/BMP7/RELA/DLG5/ERBB2/LGALS1/MDK/BCL6/FYN/NFAT5/DTX1/ITGB1/CASP3/AP3D1	14
BP	GO:0043405	regulation of MAP kinase activity	14/177	337/18670	4.23e-06	0.000159875	0.000108605	AGER/BMP7/FGFR1/FZD8/ERBB2/ILK/MAP3K5/FGF2/SPRY1/TAOK2/DTNBP1/DAB2IP/DBNL/APOE	14
BP	GO:0007389	pattern specification process	16/177	446/18670	5.63e-06	0.000206657	0.000140385	BMP7/FGFR1/PAX6/RFNG/SMARCD3/IFT140/TP53/CHSY1/TBX6/RFX3/SPRY1/SYNGAP1/NRG3/HIF1A/LRP4/NRP1	16
BP	GO:0022407	regulation of cell-cell adhesion	15/177	403/18670	7.2e-06	0.00025908	0.000175996	AGER/BMP7/RELA/DLG5/ERBB2/LGALS1/MDK/BCL6/FYN/ITGA6/NFAT5/DTX1/MDGA1/CASP3/AP3D1	15
BP	GO:0031589	cell-substrate adhesion	14/177	354/18670	7.42e-06	0.000262321	0.000178199	PPFIA1/MACF1/DAG1/ILK/LGALS1/MDK/BCL6/EPHB1/ITGA6/TAOK2/AXL/MKLN1/ITGB1/NRP1	14
CC	GO:0031252	cell leading edge	14/178	403/19717	1.85e-05	0.000262872	0.00018629	CTNND1/ITSN1/DGKZ/MACF1/DST/DAG1/DPYSL3/ILK/DBNL/CTNNA2/SLC1A2/MKLN1/ITGB1/PLEKHO1	14
BP	GO:0001558	regulation of cell growth	15/177	416/18670	1.05e-05	0.000348203	0.000236539	MACF1/SMARCA2/TP53/ERBB2/ILK/BCL6/TAOK2/NRG3/STK11/ANAPC2/DBNL/APOE/NRP1/MT3/NTN1	15
BP	GO:0045165	cell fate commitment	12/177	270/18670	1.07e-05	0.000348244	0.000236567	FGFR1/NOTCH2/PAX6/NR2E1/TP53/TBX6/FGF2/TCF7L2/ITGB1/NRP1/SOX5/CASP3	12
BP	GO:0007568	aging	13/177	321/18670	1.23e-05	0.000392276	0.000266479	AGER/CASP9/RELA/EDNRB/TP53/DAG1/ILK/BCL6/NQO1/SLC1A2/GNAO1/FOS/FOXG1	13
BP	GO:0000302	response to reactive oxygen species	11/177	232/18670	1.38e-05	0.000426799	0.000289931	BMP7/RELA/MAP3K5/NQO1/FYN/APOE/AXL/GNAO1/FOS/MT3/CASP3	11
BP	GO:0048588	developmental cell growth	11/177	234/18670	1.49e-05	0.000458677	0.000311586	DVL1/MACF1/ILK/STK11/ANAPC2/DBNL/APOE/ITGB1/NRP1/MT3/NTN1	11
CC	GO:0045211	postsynaptic membrane	12/178	323/19717	3.9e-05	0.000489931	0.000347201	FMR1/GABBR1/DLG5/DAG1/SYNE1/CPEB3/DTNBP1/DBNL/CTNNA2/NRP1/CHRNB1/SLC6A11	12
CC	GO:0000790	nuclear chromatin	13/178	377/19717	4e-05	0.000489931	0.000347201	PAX6/RELA/SMARCD3/SMARCA2/SMARCC2/TP53/TBX6/RFX3/NR1D1/HIF1A/HDAC1/TCF7L2/ZNF385A	13
BP	GO:0043122	regulation of I-kappaB kinase/NF-kappaB signaling	11/177	237/18670	1.68e-05	0.000512332	0.000348035	RHOC/RELA/TLE1/HSPB1/LGALS1/TRIM8/FYN/NR1D1/GPRC5B/DAB2IP/HDAC1	11
BP	GO:0034330	cell junction organization	12/177	290/18670	2.17e-05	0.000647796	0.000440057	RHOC/CTNND1/DLG5/MACF1/CADM1/DST/ILK/ITGA6/NUMB/ARVCF/TAOK2/NRP1	12
BP	GO:0007265	Ras protein signal transduction	15/177	448/18670	2.5e-05	0.000728056	0.000494579	ABR/RHOC/NOTCH2/ITSN1/TP53/BCL6/FGF2/SPRY1/SYNGAP1/DAB2IP/DBNL/APOE/ITGB1/NRP1/NTN1	15
BP	GO:0009314	response to radiation	15/177	448/18670	2.5e-05	0.000728056	0.000494579	CASP9/FMR1/RELA/TP53/ATP1A2/SLC7A11/SYNGAP1/YAP1/HIF1A/PER2/STK11/SLC1A2/ITGB1/FOS/CASP3	15
BP	GO:0006979	response to oxidative stress	15/177	451/18670	2.7e-05	0.000774478	0.000526114	BMP7/RELA/TP53/HSPB1/MAP3K5/NQO1/FYN/SLC7A11/HIF1A/APOE/AXL/GNAO1/FOS/MT3/CASP3	15
BP	GO:0045785	positive regulation of cell adhesion	14/177	403/18670	3.15e-05	0.000895218	0.000608135	AGER/BMP7/RELA/DAG1/ERBB2/ILK/LGALS1/MDK/BCL6/FYN/ITGA6/NFAT5/NRP1/AP3D1	14
BP	GO:0034599	cellular response to oxidative stress	12/177	302/18670	3.24e-05	0.000907063	0.000616181	BMP7/RELA/TP53/HSPB1/MAP3K5/NQO1/FYN/SLC7A11/HIF1A/AXL/FOS/MT3	12
BP	GO:0030098	lymphocyte differentiation	13/177	353/18670	3.34e-05	0.000922312	0.00062654	NOTCH2/FZD8/TP53/ERBB2/LGALS1/MDK/BCL6/STK11/AXL/DTX1/ITGB1/JMJD6/AP3D1	13
BP	GO:1903037	regulation of leukocyte cell-cell adhesion	12/177	304/18670	3.45e-05	0.000946307	0.00064284	AGER/RELA/DLG5/ERBB2/LGALS1/MDK/BCL6/FYN/NFAT5/DTX1/CASP3/AP3D1	12
BP	GO:0034504	protein localization to nucleus	11/177	262/18670	4.22e-05	0.00111709	0.000758857	BMP7/PTTG1IP/DVL1/TP53/XPO1/TRIM8/FYN/SYNE1/UBR5/GLUL/STK11	11
BP	GO:0007249	I-kappaB kinase/NF-kappaB signaling	11/177	269/18670	5.36e-05	0.00132543	0.000900381	RHOC/RELA/TLE1/HSPB1/LGALS1/TRIM8/FYN/NR1D1/GPRC5B/DAB2IP/HDAC1	11
BP	GO:0070838	divalent metal ion transport	15/177	483/18670	5.9e-05	0.00141153	0.000958871	ATP2B4/FMR1/SRI/CACNB2/CAMK2G/ADCYAP1R1/ATP1A2/RAMP1/FYN/FGF2/PLA2G6/GPM6A/SLC39A13/GNAO1/MT3	15
BP	GO:0061448	connective tissue development	11/177	273/18670	6.12e-05	0.00142964	0.000971174	BMP7/FGFR1/NFIB/RELA/MDK/CHSY1/FGF2/HIF1A/ID4/SLC39A13/SOX5	11
BP	GO:0072511	divalent inorganic cation transport	15/177	489/18670	6.78e-05	0.00153604	0.00104346	ATP2B4/FMR1/SRI/CACNB2/CAMK2G/ADCYAP1R1/ATP1A2/RAMP1/FYN/FGF2/PLA2G6/GPM6A/SLC39A13/GNAO1/MT3	15
BP	GO:0046677	response to antibiotic	12/177	327/18670	6.97e-05	0.00156983	0.00106641	CASP9/RELA/TP53/ADCYAP1R1/CLU/MAP3K5/NQO1/FYN/AXL/GNAO1/ID3/CASP3	12
BP	GO:0060485	mesenchyme development	11/177	278/18670	7.2e-05	0.00159387	0.00108274	BMP7/FGFR1/DLG5/EDNRB/DAG1/MDK/SPRY1/YAP1/DAB2IP/HIF1A/NRP1	11
BP	GO:0048545	response to steroid hormone	13/177	385/18670	8.09e-05	0.00173923	0.00118148	BMP7/CASP9/RELA/NR2E1/ATP1A2/MDK/UBR5/NR1D1/YAP1/HDAC1/DDIT4/FOS/CASP3	13
BP	GO:0015849	organic acid transport	12/177	333/18670	8.29e-05	0.00176128	0.00119646	PPFIA1/ATP1A2/PRKAB2/SLC7A11/PLA2G6/TSPOAP1/PER2/NTRK2/SLC1A2/APOE/SLC1A4/SLC6A11	12
BP	GO:0046942	carboxylic acid transport	12/177	333/18670	8.29e-05	0.00176128	0.00119646	PPFIA1/ATP1A2/PRKAB2/SLC7A11/PLA2G6/TSPOAP1/PER2/NTRK2/SLC1A2/APOE/SLC1A4/SLC6A11	12
BP	GO:0007018	microtubule-based movement	11/177	283/18670	8.44e-05	0.0017846	0.00121231	ARL3/FMR1/IFT140/TRAK1/DST/HSPB1/RFX3/DTNBP1/HIF1A/BICD1/AP3D1	11
BP	GO:0051056	regulation of small GTPase mediated signal transduction	12/177	338/18670	9.54e-05	0.00196184	0.00133271	ABR/RHOC/NOTCH2/ITSN1/ADCYAP1R1/BCL6/SPRY1/SYNGAP1/DAB2IP/APOE/ITGB1/NRP1	12
CC	GO:0098589	membrane region	11/178	328/19717	0.000201621	0.00204502	0.00144925	ATP2B4/EDNRB/DAG1/ADCYAP1R1/ATP1A2/XPO1/EPHB1/FYN/LRP4/ITGB1/CASP3	11
BP	GO:0007599	hemostasis	12/177	341/18670	0.000103682	0.00207584	0.00141015	DGKZ/HMG20B/HSPB1/ILK/FYN/SLC7A11/VPS45/DTNBP1/HDAC1/APOE/AXL/ZNF385A	12
BP	GO:0001667	ameboidal-type cell migration	14/177	461/18670	0.000132257	0.00251488	0.00170839	BMP7/FGFR1/MACF1/EDNRB/NR2E1/HSPB1/ILK/FGF2/DAB2IP/HIF1A/GLUL/APOE/ITGB1/NRP1	14
BP	GO:0070372	regulation of ERK1 and ERK2 cascade	11/177	300/18670	0.000141224	0.00263752	0.00179171	AGER/NOTCH2/ERBB2/EPHB1/FGF2/SPRY1/DAB2IP/APOE/NRP1/MT3/NDRG2	11
BP	GO:0042110	T cell activation	14/177	464/18670	0.000141495	0.00263752	0.00179171	AGER/FZD8/DLG5/TP53/ERBB2/LGALS1/MDK/BCL6/FYN/STK11/DTX1/JMJD6/CASP3/AP3D1	14
CC	GO:0005911	cell-cell junction	13/178	459/19717	0.000283276	0.00279342	0.00197962	CTNND1/DLG5/CADM1/MXRA8/DAG1/ADCYAP1R1/ATP1A2/ILK/ITGA6/ARVCF/CNN3/CTNNA2/ITGB1	13
BP	GO:0046879	hormone secretion	11/177	312/18670	0.000198607	0.00346326	0.00235264	FGFR1/ITSN1/SRI/CAMK2G/RFX3/NR1D1/HIF1A/PLA2G6/GLUL/PER2/TCF7L2	11
BP	GO:0034248	regulation of cellular amide metabolic process	14/177	483/18670	0.000214057	0.00368177	0.00250108	FMR1/SAMD4A/ERBB2/CLU/HSPB1/ETF1/EIF3B/SLC7A11/CPEB3/PLA2G6/PER2/APOE/CASP3/ZNF385A	14
BP	GO:0070371	ERK1 and ERK2 cascade	11/177	317/18670	0.000227778	0.00379698	0.00257934	AGER/NOTCH2/ERBB2/EPHB1/FGF2/SPRY1/DAB2IP/APOE/NRP1/MT3/NDRG2	11
BP	GO:0051047	positive regulation of secretion	13/177	428/18670	0.000230083	0.00381857	0.00259401	AGER/FGFR1/ITSN1/CADM1/SRI/CACNB2/EDNRB/MDK/DTNBP1/HIF1A/PLA2G6/GLUL/TCF7L2	13
BP	GO:0001933	negative regulation of protein phosphorylation	13/177	429/18670	0.00023534	0.00387185	0.00263021	BMP7/DVL1/PAX6/DAG1/HSPB1/ILK/SPRY1/DTNBP1/DAB2IP/APOE/DDIT4/CASP3/NDRG2	13
CC	GO:0005667	transcription factor complex	11/178	365/19717	0.000499172	0.00402741	0.00285411	RELA/TLE1/TP53/RFX3/NFAT5/NR1D1/YAP1/HIF1A/HDAC1/TCF7L2/FOS	11
BP	GO:0009914	hormone transport	11/177	322/18670	0.000260499	0.00414151	0.00281339	FGFR1/ITSN1/SRI/CAMK2G/RFX3/NR1D1/HIF1A/PLA2G6/GLUL/PER2/TCF7L2	11
BP	GO:0006816	calcium ion transport	13/177	434/18670	0.000263197	0.00414151	0.00281339	ATP2B4/FMR1/SRI/CACNB2/CAMK2G/ADCYAP1R1/ATP1A2/RAMP1/FYN/FGF2/PLA2G6/GPM6A/GNAO1	13
BP	GO:0048732	gland development	13/177	434/18670	0.000263197	0.00414151	0.00281339	BMP7/FGFR1/NFIB/PAX6/RELA/DAG1/MDK/NRG3/HIF1A/ID4/STK11/NRP1/NTN1	13
BP	GO:0072503	cellular divalent inorganic cation homeostasis	14/177	493/18670	0.00026377	0.00414151	0.00281339	ATP2B4/SRI/CACNB2/EDNRB/ADCYAP1R1/ATP1A2/FYN/FGF2/PLA2G6/TSPOAP1/APOE/SLC39A13/MT3/AP3D1	14
BP	GO:0071902	positive regulation of protein serine/threonine kinase activity	11/177	334/18670	0.000355587	0.00503716	0.00342181	AGER/ATP2B4/FGFR1/FZD8/ERBB2/ILK/MAP3K5/FGF2/TAOK2/DAB2IP/DBNL	11
BP	GO:0007596	blood coagulation	11/177	336/18670	0.000373972	0.00522181	0.00354725	DGKZ/HMG20B/HSPB1/ILK/FYN/SLC7A11/VPS45/DTNBP1/HDAC1/APOE/AXL	11
BP	GO:0050817	coagulation	11/177	342/18670	0.000433997	0.00585247	0.00397567	DGKZ/HMG20B/HSPB1/ILK/FYN/SLC7A11/VPS45/DTNBP1/HDAC1/APOE/AXL	11
BP	GO:1903532	positive regulation of secretion by cell	12/177	399/18670	0.000437743	0.00585307	0.00397607	AGER/FGFR1/ITSN1/CADM1/SRI/CACNB2/MDK/DTNBP1/HIF1A/PLA2G6/GLUL/TCF7L2	12
BP	GO:0001101	response to acid chemical	11/177	343/18670	0.000444747	0.00590499	0.00401135	ATP2B4/RELA/NQO1/FYN/CPEB3/YAP1/NTRK2/SLC1A2/BRINP2/ID3/CASP3	11
BP	GO:0048638	regulation of developmental growth	11/177	347/18670	0.000490008	0.00633526	0.00430363	FGFR1/MACF1/ILK/FGF2/YAP1/ANAPC2/DBNL/APOE/NRP1/MT3/NTN1	11
BP	GO:0009101	glycoprotein biosynthetic process	11/177	348/18670	0.000501908	0.00637321	0.00432942	RFNG/TRAK1/RAMP1/CHSY1/PMM1/B3GNT2/TCF7L2/FUT9/NCAN/MT3/BCAN	11
BP	GO:0010631	epithelial cell migration	11/177	351/18670	0.000539067	0.00662282	0.00449898	FGFR1/MACF1/NR2E1/HSPB1/FGF2/DAB2IP/HIF1A/GLUL/APOE/ITGB1/NRP1	11
BP	GO:0042326	negative regulation of phosphorylation	13/177	468/18670	0.000538448	0.00662282	0.00449898	BMP7/DVL1/PAX6/DAG1/HSPB1/ILK/SPRY1/DTNBP1/DAB2IP/APOE/DDIT4/CASP3/NDRG2	13
BP	GO:0090132	epithelium migration	11/177	354/18670	0.0005785	0.00708429	0.00481246	FGFR1/MACF1/NR2E1/HSPB1/FGF2/DAB2IP/HIF1A/GLUL/APOE/ITGB1/NRP1	11
CC	GO:0062023	collagen-containing extracellular matrix	11/178	406/19717	0.00119089	0.00741698	0.00525621	BMP7/DST/DAG1/CLU/LGALS1/MDK/ITGA6/GPC4/APOE/PTPRZ1/NTN1	11
BP	GO:0051222	positive regulation of protein transport	12/177	418/18670	0.00066026	0.00778325	0.00528727	AGER/CADM1/SRI/TP53/ERBB2/MDK/FYN/UBR5/HIF1A/PLA2G6/GLUL/TCF7L2	12
BP	GO:0090130	tissue migration	11/177	360/18670	0.000664624	0.00781037	0.0053057	FGFR1/MACF1/NR2E1/HSPB1/FGF2/DAB2IP/HIF1A/GLUL/APOE/ITGB1/NRP1	11
BP	GO:0043087	regulation of GTPase activity	13/177	479/18670	0.000668278	0.00782899	0.00531835	ABR/ASAP2/ERBB2/BCL6/ITGA6/SPRY1/SYNGAP1/DAB2IP/ACAP2/NTRK2/ITGB1/NRP1/GNAO1	13
BP	GO:0009100	glycoprotein metabolic process	12/177	419/18670	0.000674209	0.0078741	0.00534899	RFNG/TRAK1/RAMP1/CHSY1/PMM1/HIF1A/B3GNT2/TCF7L2/FUT9/NCAN/MT3/BCAN	12
BP	GO:0031331	positive regulation of cellular catabolic process	11/177	361/18670	0.000679968	0.00791691	0.00537808	PTTG1IP/DVL1/FMR1/CLU/TRIM8/CPEB3/DAB2IP/HIF1A/STK11/APOE/SGTA	11
BP	GO:0015711	organic anion transport	13/177	482/18670	0.000707959	0.00811793	0.00551463	PITPNA/PPFIA1/ATP1A2/PRKAB2/SLC7A11/PLA2G6/TSPOAP1/PER2/NTRK2/SLC1A2/APOE/SLC1A4/SLC6A11	13
BP	GO:0032102	negative regulation of response to external stimulus	11/177	365/18670	0.000744325	0.00830834	0.00564397	ABR/AGER/DVL1/NRXN1/MDK/FGF2/NR1D1/UFD1/CTNNA2/APOE/NRP1	11
BP	GO:0048568	embryonic organ development	12/177	428/18670	0.000811271	0.00889812	0.00604462	ABR/BMP7/DVL1/FGFR1/PAX6/IFT140/TP53/TBX6/YAP1/HIF1A/ID3/NTN1	12
BP	GO:0035690	cellular response to drug	11/177	369/18670	0.000813672	0.00889866	0.00604499	ATP2B4/CASP9/FMR1/RELA/TP53/MAP3K5/NQO1/FYN/AXL/DDIT4/MT3	11
BP	GO:0002791	regulation of peptide secretion	13/177	500/18670	0.000990186	0.0103505	0.00703122	AGER/ITSN1/CADM1/SRI/MDK/RFX3/NR1D1/HIF1A/PLA2G6/GLUL/PER2/TCF7L2/APOE	13
BP	GO:0032970	regulation of actin filament-based process	11/177	388/18670	0.0012206	0.0119672	0.00812952	RHOC/NOTCH2/PPFIA1/SRI/ATP1A2/ILK/MDK/TAOK2/DBNL/CTNNA2/NRP1	11
BP	GO:0010959	regulation of metal ion transport	11/177	394/18670	0.00137944	0.013282	0.00902264	ATP2B4/FMR1/SRI/CACNB2/CAMK2G/ADCYAP1R1/ATP1A2/FYN/SNTA1/PLA2G6/GNAO1	11
BP	GO:1904951	positive regulation of establishment of protein localization	12/177	456/18670	0.001395	0.0133977	0.00910125	AGER/CADM1/SRI/TP53/ERBB2/MDK/FYN/UBR5/HIF1A/PLA2G6/GLUL/TCF7L2	12
BP	GO:0040013	negative regulation of locomotion	11/177	396/18670	0.00143602	0.0137567	0.00934514	ABR/DLG5/DAG1/DPYSL3/ILK/TRIM8/FGF2/NRG3/DAB2IP/APOE/NRP1	11
MF	GO:0050839	cell adhesion molecule binding	15/173	499/17697	0.000118068	0.0155607	0.0127794	CTNND1/MACF1/DST/NRXN1/ILK/ITGA6/FGF2/NUMB/ARVCF/CNN3/DAB2IP/DBNL/CTNNA2/ITGB1/PTPRZ1	15
BP	GO:0050708	regulation of protein secretion	12/177	472/18670	0.00186177	0.0159387	0.0108274	AGER/CADM1/SRI/MDK/RFX3/NR1D1/HIF1A/PLA2G6/GLUL/PER2/TCF7L2/APOE	12
BP	GO:1903706	regulation of hemopoiesis	12/177	475/18670	0.00196217	0.0164266	0.0111589	AGER/NOTCH2/ERBB2/MDK/BCL6/YAP1/HIF1A/HDAC1/AXL/DTX1/FOS/AP3D1	12
BP	GO:0043062	extracellular structure organization	11/177	422/18670	0.00236171	0.0183974	0.0124977	BMP7/NR2E1/DAG1/P4HA1/ITGA6/FGF2/VIPAS39/APOE/ITGB1/NCAN/BCAN	11
BP	GO:1901342	regulation of vasculature development	11/177	422/18670	0.00236171	0.0183974	0.0124977	BMP7/NR2E1/ERBB2/HSPB1/MDK/FGF2/DAB2IP/HIF1A/GLUL/ITGB1/NRP1	11
BP	GO:0009896	positive regulation of catabolic process	11/177	423/18670	0.00240521	0.0186493	0.0126688	PTTG1IP/DVL1/FMR1/CLU/TRIM8/CPEB3/DAB2IP/HIF1A/STK11/APOE/SGTA	11
BP	GO:0051090	regulation of DNA-binding transcription factor activity	11/177	432/18670	0.00282671	0.0208504	0.014164	AGER/BMP7/RELA/SRI/CLU/TBX6/TRIM8/DAB2IP/TCF7L2/FOS/ID3	11
BP	GO:0042391	regulation of membrane potential	11/177	434/18670	0.00292803	0.0214307	0.0145582	DVL1/FMR1/GABBR1/SRI/CACNB2/ATP1A2/NRXN1/SNTA1/NTRK2/HEBP2/CHRNB1	11
BP	GO:0006874	cellular calcium ion homeostasis	11/177	458/18670	0.00438868	0.0281377	0.0191143	ATP2B4/SRI/CACNB2/EDNRB/ADCYAP1R1/ATP1A2/FYN/FGF2/PLA2G6/TSPOAP1/APOE	11
BP	GO:0046394	carboxylic acid biosynthetic process	11/177	462/18670	0.00468052	0.0294694	0.020019	ATP2B4/TP53/PRKAB2/NR1D1/HIF1A/GLUL/PER2/DDIT4/NCAN/CYP46A1/BCAN	11
BP	GO:0002683	negative regulation of immune system process	11/177	463/18670	0.00475584	0.0296476	0.02014	ABR/DLG5/ERBB2/MDK/BCL6/NR1D1/DAB2IP/UFD1/AXL/DTX1/CASP3	11
BP	GO:0016053	organic acid biosynthetic process	11/177	463/18670	0.00475584	0.0296476	0.02014	ATP2B4/TP53/PRKAB2/NR1D1/HIF1A/GLUL/PER2/DDIT4/NCAN/CYP46A1/BCAN	11
BP	GO:0003012	muscle system process	11/177	465/18670	0.00490936	0.0302558	0.0205532	ATP2B4/SRI/CACNB2/CAMK2G/EDNRB/SYNM/ATP1A2/SNTA1/PLA2G6/GNAO1/CHRNB1	11
BP	GO:0055074	calcium ion homeostasis	11/177	471/18670	0.0053937	0.0321871	0.0218651	ATP2B4/SRI/CACNB2/EDNRB/ADCYAP1R1/ATP1A2/FYN/FGF2/PLA2G6/TSPOAP1/APOE	11
BP	GO:0051249	regulation of lymphocyte activation	11/177	485/18670	0.00667132	0.0361149	0.0245333	AGER/DLG5/ERBB2/LGALS1/MDK/BCL6/FYN/AXL/DTX1/CASP3/AP3D1	11
MF	GO:0003779	actin binding	11/173	431/17697	0.00348862	0.0652501	0.0535874	MACF1/DST/CACNB2/DAG1/SAMD14/SYNE1/SNTA1/CNN3/DBNL/CTNNA2/ITGB1	11

## Sheet: OPC-module
Gene	Score	SZDB_score
NTN1	240.977	3
SOX4	221.273	3
SEZ6L	74.3135	3
CA10	57.6978	3
LPL	55.188	4
NUPL2	48.0449	3
PTPRZ1	42.9493	3
MMP16	32.4854	3
MICB	21.3649	3
EIF4EBP1	19.5617	4
BCAN	19.4016	3
DSCAM	18.1579	3
MPPED2	14.8021	4
FGFR1	14.4934	3
DPP6	13.1647	3
KCND2	10.1208	3
NLGN1	8.8119	3
DRD3	7.64222	3
GNE	7.49627	3
TANC2	7.11518	4
ITM2C	6.50189	3
MDK	6.04154	3
GRM7	5.81928	3
OPCML	5.75234	4
NOL4	5.58976	3
SAMD4A	5.01042	3
DPYSL3	4.55776	3
NTRK3	4.40418	3
MDGA2	4.33639	3
KLF12	4.08235	3
PGAP1	4.02779	3
PCDH19	3.66679	3
MYO9A	3.63743	3
ATP2B4	3.61185	3
SYNGR1	3.36461	3
EDNRB	3.30232	3
SPRY4	3.20034	3
UGT8	3.13911	3
MYEF2	3.09957	3
THBS2	3.08128	3
C1orf61	3.05086	3
KPNA1	3.03986	3
TBL2	2.97475	3
KIF2A	2.97363	3
ERBB3	2.94327	3
DCTN6	2.94236	3
RRAS2	2.93644	3
GABPA	2.7823	3
JAG1	2.54044	3
NRXN2	2.49442	3
FGF2	2.4856	3
GALNT10	2.45476	3
GAD1	2.43669	3
LRP4	2.42211	3
NFIB	2.41781	4
GRIK3	2.41094	3
CNN3	2.36746	3
ASTN1	2.35314	3
PDE4B	2.26027	4
NRG2	2.19219	3
TRMT5	2.15342	3
COLGALT2	2.08985	3
PEPD	2.07367	3
TNFRSF21	2.06543	3
OMG	2.06298	4
DAG1	2.02958	3
RALA	2.01113	3
BMP7	2.00357	3
HAPLN1	2.00058	3
ZNF134	1.93387	3
EPHB1	1.92922	3
PHF8	1.87594	3
CLINT1	1.86529	3
UBE2E3	1.86094	3
PTPRG	1.83006	3
DMD	1.80076	3
ITGAV	1.79268	3
ZEB1	1.77031	3
MATN2	1.72243	3
SOX5	1.67843	4
ZNF365	1.65241	3
FYN	1.64473	4
PPARGC1A	1.63643	3
INTS7	1.6292	3
CPNE3	1.57801	3
RPRD2	1.5656	3
AKAP12	1.52026	3
QPRT	1.47079	3
IFFO1	1.46627	3
DGCR2	1.45498	4
PDGFC	1.45219	4
GABBR1	1.45065	4
BRSK2	1.43163	3
RAMP1	1.38411	3
SLC1A2	1.37529	4
SOS1	1.37497	3
BTG1	1.35762	3
TSPAN3	1.33545	3
RELA	1.32469	4
SORCS1	1.29556	3
NR5A2	1.29342	3
DROSHA	1.29338	3
PRKACA	1.29193	3
B3GALT6	1.29023	3
TNKS	1.2878	3
ASCC1	1.24122	3
GRID1	1.23538	3
SMARCD3	1.23232	3
CADM1	1.2132	3
HEBP2	1.20662	3
NFYA	1.20612	3
ARCN1	1.20439	3
SACM1L	1.19533	3
RBPJ	1.19403	3
H2AFY2	1.17428	5
BAG6	1.17146	3
HIPK1	1.15695	3
DAB2IP	1.15193	3
ANKS1B	1.1489	3
SMNDC1	1.1355	3
PTPRJ	1.12962	3
GPM6A	1.11832	3
CYP51A1	1.11557	3
BCCIP	1.11346	5
MLLT3	1.10772	3
NCKAP1	1.09173	3
DDX6	1.09111	3
TBCCD1	1.08901	3
DERL1	1.08056	3
ASAP2	1.07001	3
PLXNA1	1.05205	3
TRIM2	1.03489	3
ZC3H7B	1.0326	3
PPP3CC	1.01472	3
IRF2BPL	1.00932	4

## Sheet: OPC-GO
ONTOLOGY	ID	Description	GeneRatio	BgRatio	pvalue	p.adjust	qvalue	geneID	Count
CC	GO:0098978	glutamatergic synapse	18/134	349/19717	2.68e-11	8.06e-09	5.97e-09	GPM6A/NTRK3/DAG1/GRID1/FYN/NLGN1/GRIK3/KCND2/SLC1A2/EPHB1/DRD3/KPNA1/ATP2B4/RELA/BCAN/EIF4EBP1/TANC2/PPP3CC	18
BP	GO:0051961	negative regulation of nervous system development	16/131	315/18670	7.1e-10	2.22e-06	1.78e-06	JAG1/PTPRG/NTRK3/ZNF365/DPYSL3/EDNRB/NLGN1/PRKACA/BMP7/DDX6/DRD3/LRP4/ITM2C/OMG/TNFRSF21/NTN1	16
CC	GO:0032279	asymmetric synapse	14/134	328/19717	5.35e-08	8.05e-06	5.97e-06	CNN3/GRID1/FYN/NLGN1/GRM7/KCND2/ANKS1B/DRD3/KPNA1/LRP4/SOS1/PDE4B/DROSHA/TANC2	14
CC	GO:0098984	neuron to neuron synapse	14/134	350/19717	1.19e-07	1.19e-05	8.86e-06	CNN3/GRID1/FYN/NLGN1/GRM7/KCND2/ANKS1B/DRD3/KPNA1/LRP4/SOS1/PDE4B/DROSHA/TANC2	14
CC	GO:0097060	synaptic membrane	15/134	432/19717	2.56e-07	1.93e-05	1.43e-05	DMD/GPM6A/NTRK3/DAG1/GRID1/NLGN1/GABBR1/GRIK3/GRM7/KCND2/SLC1A2/ANKS1B/DRD3/LRP4/ATP2B4	15
CC	GO:0014069	postsynaptic density	13/134	324/19717	3.33e-07	2.01e-05	1.49e-05	CNN3/GRID1/FYN/NLGN1/KCND2/ANKS1B/DRD3/KPNA1/LRP4/SOS1/PDE4B/DROSHA/TANC2	13
BP	GO:0010975	regulation of neuron projection development	18/131	499/18670	1.3e-08	2.04e-05	1.63e-05	PTPRG/NTRK3/ZNF365/MDK/FYN/DPYSL3/NLGN1/DSCAM/MYO9A/BRSK2/BMP7/DAB2IP/FGFR1/LRP4/PLXNA1/ITM2C/OMG/NTN1	18
BP	GO:0050768	negative regulation of neurogenesis	14/131	295/18670	2.08e-08	2.17e-05	1.74e-05	JAG1/PTPRG/NTRK3/ZNF365/DPYSL3/EDNRB/NLGN1/BMP7/DDX6/DRD3/LRP4/ITM2C/OMG/NTN1	14
BP	GO:0050769	positive regulation of neurogenesis	17/131	474/18670	3.72e-08	2.72e-05	2.18e-05	NTRK3/ZNF365/DAG1/MDK/FYN/DPYSL3/PTPRZ1/NLGN1/DSCAM/BMP7/SMARCD3/DAB2IP/FGFR1/ZEB1/PLXNA1/RELA/NTN1	17
BP	GO:0045665	negative regulation of neuron differentiation	12/131	225/18670	6.29e-08	3.28e-05	2.63e-05	JAG1/PTPRG/ZNF365/DPYSL3/EDNRB/NLGN1/BMP7/DDX6/LRP4/ITM2C/OMG/NTN1	12
CC	GO:0099572	postsynaptic specialization	13/134	348/19717	7.48e-07	3.75e-05	2.78e-05	CNN3/GRID1/FYN/NLGN1/KCND2/ANKS1B/DRD3/KPNA1/LRP4/SOS1/PDE4B/DROSHA/TANC2	13
BP	GO:0042063	gliogenesis	13/131	290/18670	1.33e-07	5.47e-05	4.39e-05	MATN2/NTRK3/ZNF365/NFIB/DAG1/ERBB3/MDK/PTPRZ1/DAB2IP/DRD3/SOX4/RELA/TNFRSF21	13
BP	GO:0010721	negative regulation of cell development	14/131	344/18670	1.4e-07	5.47e-05	4.39e-05	JAG1/PTPRG/NTRK3/ZNF365/DPYSL3/EDNRB/NLGN1/BMP7/DDX6/DRD3/LRP4/ITM2C/OMG/NTN1	14
BP	GO:0050808	synapse organization	15/131	408/18670	1.82e-07	6.33e-05	5.07e-05	THBS2/GPM6A/NTRK3/NRXN2/ZNF365/DAG1/FYN/NLGN1/DSCAM/SEZ6L/EPHB1/DAB2IP/LRP4/BCAN/NTN1	15
BP	GO:0010001	glial cell differentiation	11/131	218/18670	3.98e-07	0.000113188	9.07e-05	NTRK3/ZNF365/NFIB/DAG1/ERBB3/MDK/PTPRZ1/DRD3/SOX4/RELA/TNFRSF21	11
BP	GO:0031346	positive regulation of cell projection organization	14/131	383/18670	5.14e-07	0.000133918	0.000107347	GPM6A/NTRK3/MDK/NCKAP1/FYN/DPYSL3/NLGN1/DSCAM/BMP7/DAB2IP/FGFR1/RALA/PLXNA1/NTN1	14
BP	GO:0007409	axonogenesis	15/131	468/18670	1.03e-06	0.000248894	0.00019951	MATN2/NTRK3/NFIB/DAG1/FYN/PTPRZ1/DSCAM/BRSK2/BMP7/EPHB1/LRP4/PLXNA1/SOS1/OMG/NTN1	15
CC	GO:0045211	postsynaptic membrane	11/134	323/19717	1.32e-05	0.000496586	0.000368163	DMD/NTRK3/DAG1/GRID1/NLGN1/GABBR1/GRIK3/GRM7/KCND2/ANKS1B/DRD3	11
BP	GO:0010976	positive regulation of neuron projection development	11/131	281/18670	4.74e-06	0.000706517	0.000566335	NTRK3/MDK/FYN/DPYSL3/NLGN1/DSCAM/BMP7/DAB2IP/FGFR1/PLXNA1/NTN1	11
BP	GO:0045666	positive regulation of neuron differentiation	12/131	371/18670	1.21e-05	0.00136769	0.00109632	NTRK3/MDK/FYN/DPYSL3/NLGN1/DSCAM/BMP7/DAB2IP/FGFR1/ZEB1/PLXNA1/NTN1	12
BP	GO:0043010	camera-type eye development	11/131	314/18670	1.35e-05	0.00143298	0.00114866	JAG1/GPM6A/NTRK3/DSCAM/BMP7/EPHB1/SMARCD3/ZEB1/ATP2B4/SOS1/HIPK1	11
BP	GO:0022604	regulation of cell morphogenesis	13/131	484/18670	3.66e-05	0.00279008	0.00223649	NTRK3/DAG1/MDK/FYN/NLGN1/DSCAM/MYO9A/BRSK2/LRP4/PLXNA1/OMG/NTN1/TBCCD1	13
CC	GO:0098793	presynapse	12/134	491/19717	0.000134169	0.00365642	0.00271083	GPM6A/NRXN2/GAD1/NLGN1/GABBR1/GRIK3/GRM7/SLC1A2/SYNGR1/ATP2B4/PDE4B/PPP3CC	12
CC	GO:0043025	neuronal cell body	12/134	497/19717	0.00015021	0.00365642	0.00271083	CNN3/ASTN1/GPM6A/AKAP12/DSCAM/GRIK3/KCND2/SEZ6L/DAB2IP/PPARGC1A/LRP4/SOS1	12
BP	GO:0001654	eye development	11/131	362/18670	4.98e-05	0.00371107	0.00297475	JAG1/GPM6A/NTRK3/DSCAM/BMP7/EPHB1/SMARCD3/ZEB1/ATP2B4/SOS1/HIPK1	11
BP	GO:0150063	visual system development	11/131	366/18670	5.5e-05	0.00382803	0.00306851	JAG1/GPM6A/NTRK3/DSCAM/BMP7/EPHB1/SMARCD3/ZEB1/ATP2B4/SOS1/HIPK1	11
BP	GO:0048880	sensory system development	11/131	371/18670	6.21e-05	0.00414905	0.00332583	JAG1/GPM6A/NTRK3/DSCAM/BMP7/EPHB1/SMARCD3/ZEB1/ATP2B4/SOS1/HIPK1	11
BP	GO:0030900	forebrain development	11/131	381/18670	7.88e-05	0.00464964	0.0037271	NFIB/MDK/FYN/SLC1A2/PGAP1/DAB2IP/FGFR1/RBPJ/PPARGC1A/ATP2B4/BCAN	11

## Sheet: Oli-module
Gene	Score	SZDB_score
CA2	306.345	3
MBP	277.781	4
TMCC2	221.278	3
ASPA	218.371	3
RNASE1	207.67	3
TRIM2	139.89	3
UGT8	114.137	3
PLCL1	108.74	4
DLG1	81.5301	5
TBX6	74.9727	3
DPYSL5	70.3106	3
DNAJC6	65.0783	4
TBCB	54.0645	3
TTLL7	48.7174	3
MAP3K11	47.1473	3
YWHAQ	42.7246	3
ERBB3	41.5951	3
G6PD	35.201	3
NFASC	34.5358	3
GNAI1	31.7075	3
COLGALT2	30.1315	3
TBCCD1	29.4803	3
MAN2A1	29.4681	3
PRKAB2	27.6962	3
PEPD	26.3144	3
MPP5	26.0595	3
MAPRE2	25.3069	3
ZNF536	24.1114	4
MPP2	24.0781	3
DERL1	20.6957	3
GPRC5B	20.1457	3
SNX19	19.3066	4
KLF13	18.9688	3
DICER1	18.8002	3
CELSR2	18.4588	3
C21orf2	17.9451	3
MAGI2	17.9105	4
ARHGAP1	16.925	3
ASPHD1	16.8441	5
RBM48	16.7044	3
SAR1B	15.9909	3
DPYD	14.6891	3
JMJD6	14.664	3
SORT1	14.12	3
INTS7	14.0448	3
TTLL1	13.8382	3
TMEM230	13.7318	3
FBXL19	13.3278	3
FRYL	13.1579	3
PLA2G6	12.885	3
PDE4B	12.634	4
LAMTOR1	12.6101	3
SLC4A8	12.2288	3
ITPK1	11.9571	3
ARL8A	11.7118	3
MAPT	11.3752	3
CFL1	11.3444	4
ASCC1	11.3297	3
RTN4	11.2265	4
TCOF1	11.146	4
THRA	10.9716	3
MEX3C	10.6532	3
AKAP6	10.5417	3
SGTA	10.2673	3
ZBTB16	10.2582	3
CPEB1	9.8695	4
MICALL1	9.76646	3
TSR1	9.57572	3
VLDLR	9.26861	3
TTL	9.23318	4
CEP290	8.89337	3
GNAO1	8.85852	3
B3GAT1	8.77048	3
HDAC5	8.67546	3
RAB11FIP4	8.54599	4
UFD1L	8.40794	4
NOLC1	7.96061	3
KIF13B	7.81444	3
NFYB	7.78316	3
PVRL1	7.64032	3
CAPRIN1	7.59246	3
RBPJ	7.57584	3
MEIS1	7.57509	3
VPS51	7.18688	3
YPEL3	7.01118	3
CHRNB1	7.00464	3
SMAD4	6.61185	3
RNF220	6.5536	3
AMBRA1	6.52554	4
SCAF1	6.44588	3
GRID1	6.18825	3
DNM3	6.10779	3
ADNP2	6.03167	3
OMG	5.98322	4
NINJ1	5.9537	3
DCTN1	5.67033	3
ELAVL3	5.48669	4
IGSF8	5.19894	4
TMEM219	5.14337	4
SPCS1	5.12555	3
RASA1	5.06942	4
WDR7	4.99489	3
NFYA	4.92339	3
FBXO7	4.87745	3
STXBP3	4.85723	3
PTPRF	4.79169	4
CTNNA1	4.72721	3
ARPC5	4.4904	3
TOP2B	4.48821	3
PRPSAP2	4.46653	3
RIOK3	4.36248	3
DPYSL2	4.35284	3
KIF2A	4.33154	3
PSMC1	4.15978	3
FAIM2	4.14106	3
BAIAP2	4.11596	3
EP300	4.09458	4
RANGAP1	4.0809	4
NOSIP	3.96562	3
TYRO3	3.91739	3
NRBP2	3.86168	4
TMEM30A	3.66072	3
HMG20B	3.59816	4
SYT11	3.40872	4
RC3H1	3.3822	3
THBS2	3.382	3
NQO2	3.36253	3
BLOC1S6	3.33518	4
S100B	3.29646	3
SCN1B	3.14464	4
MATN2	3.1314	3
CYP51A1	3.12797	3
UBE2I	3.08898	3
SSH2	3.02916	3
DBNL	2.99871	5
BRSK1	2.99347	3
CD14	2.86987	3
RAPGEF6	2.84979	3
PTPRS	2.8224	3
QKI	2.79159	3
FSCN1	2.77293	4
ZNF365	2.75203	3
VAMP3	2.73082	3
RPS17	2.69785	4
XPOT	2.6967	3
CASP3	2.66076	3
ARHGEF10	2.6509	3
KLHL20	2.65031	4
TYW3	2.64443	3
FBXO31	2.60658	3
PPP4C	2.58514	5
MAN2B2	2.58475	3
RAB5C	2.58058	3
CACYBP	2.57666	3
GLUL	2.5612	3
ZEB2	2.53434	5
RNF170	2.51854	3
SEMA4C	2.50426	4
SETD8	2.49626	3
RMND5A	2.49244	4
HR	2.48501	3
WBSCR22	2.43626	3
RPLP0	2.38314	4
DDR1	2.37817	3
PTTG1IP	2.35521	3
WNK1	2.25794	3
TAOK1	2.24854	4
UFL1	2.24434	3
FN1	2.23878	4
SPNS2	2.22166	3
DST	2.21823	3
UBE4B	2.20672	3
MTMR2	2.20269	3
USP14	2.19454	3
MCRS1	2.19075	4
SYNC	2.18312	3
METAP2	2.14531	3
RHBDD1	2.13522	3
FXR1	2.11907	6
ZDHHC8	2.11447	3
DGCR6L	2.09452	3
SQSTM1	2.08783	3
DHX8	2.08144	3
DDX11	2.02599	3
MTHFR	1.99312	3
DDIT4	1.99285	4
KDM2B	1.97742	3
NUP85	1.9694	3
RAP1A	1.91766	3
ATL1	1.90366	3
PRMT3	1.8981	3
HSP90AA1	1.88132	4
SP2	1.87582	3
LPAR1	1.86991	3
HDAC2	1.84398	3
AMFR	1.839	3
DNAJB4	1.83475	3
SRPK2	1.83158	4
IQCK	1.82045	3
GATAD2A	1.8179	3
IKZF5	1.81622	3
C6orf48	1.80614	3
SDCCAG8	1.79223	3
NDRG2	1.77328	3
MAF1	1.77142	3
DEAF1	1.74451	4
SHARPIN	1.74447	3
FAM98A	1.72284	4
SELK	1.72195	3
CTBP1	1.72071	3
SRRM1	1.70911	3
ATP11B	1.69255	3
ARCN1	1.68481	3
RTCA	1.68392	3
PPP2R2A	1.67136	3
PPP1R15B	1.671	3
STK19	1.65829	3
FAM131B	1.65243	3
PTPRK	1.64483	3
HCFC1	1.63552	3
PIK3CB	1.63436	3
STARD13	1.62887	3
MAP4K4	1.62743	3
FANCL	1.61426	3
NFATC2IP	1.61053	3
RPL12	1.59998	3
PPP2R5B	1.59216	3
EMC7	1.54986	3
C2CD3	1.5404	3
LEMD2	1.5371	3
USP1	1.53425	3
BAZ1B	1.52705	3
AZIN1	1.52047	3
FAM134C	1.47015	3
TRAPPC9	1.46436	3
PCM1	1.46009	3
C3	1.45998	3
ACSBG1	1.44847	3
PPT2	1.44166	3
HNRNPU	1.44047	4
LIFR	1.43938	3
ITM2B	1.42963	3
HDAC4	1.42858	4
CYFIP1	1.41911	4
TAF11	1.41769	3
RNF6	1.41639	3
SPAG9	1.41059	3
TP53	1.40213	3
MBNL1	1.39942	4
PAK2	1.3932	4
LLGL1	1.38143	3
SEMA7A	1.37788	4
CLCN3	1.37283	5
ADAM10	1.36899	3
TRMT2A	1.36857	3
STAU1	1.35566	3
VPS13B	1.33087	3
POGZ	1.32577	3
VPS13C	1.32506	3
VPS18	1.32203	3
DVL3	1.29998	3
KLHL12	1.2943	3
YWHAG	1.2814	3
SIRT1	1.26833	3
LZTR1	1.2598	3
HNRNPR	1.25567	3
ALCAM	1.25207	3
COL9A2	1.24506	3
EIF4G2	1.23374	3
IPO5	1.22769	3
HMG20A	1.22766	3
PSAP	1.22338	3
ZNF335	1.22327	3
ATG7	1.22199	3
DOK4	1.22166	3
SMEK2	1.22009	3
ELOVL5	1.21866	3
PFN2	1.21689	3
NPRL2	1.21241	3
NQO1	1.20818	3
MANF	1.19586	3
SETD4	1.19019	3
ELOVL6	1.18733	4
SLC6A6	1.18174	3
KXD1	1.17095	3
RBM26	1.16541	3
ARHGEF11	1.16212	3
CHORDC1	1.16173	3
ACTL6A	1.15269	3
DGCR2	1.1502	4
EEF2	1.14981	3
NCSTN	1.14642	3
RBM8A	1.134	3
GABARAP	1.11041	3
BRD2	1.10895	3
CLTA	1.10468	3
RNF38	1.09418	3
HSPA8	1.08516	3
INO80	1.08508	3
TOR1AIP1	1.08156	3
SNRPB	1.07694	3
CHD8	1.07665	3
CRKL	1.07606	5
TANC1	1.06317	3
DHX36	1.04572	3
GRB2	1.03651	3
PPT1	1.03452	3
DDX21	1.03433	3
P4HA1	1.0182	3
CHD1L	1.01263	3
ATP2A2	1.01058	4

## Sheet: Oli-GO
ONTOLOGY	ID	Description	GeneRatio	BgRatio	pvalue	p.adjust	qvalue	geneID	Count
BP	GO:0010975	regulation of neuron projection development	39/305	499/18670	4.5e-16	1.75e-12	1.42e-12	CRKL/HDAC2/CAPRIN1/RAP1A/RNF6/ZEB2/TMEM30A/RTN4/ADAM10/MAGI2/EP300/PTPRF/MAP4K4/FBXO7/CYFIP1/LPAR1/OMG/VLDLR/DNM3/DPYSL2/PPP2R5B/SCN1B/TBX6/BAIAP2/RETREG3/CFL1/TTL/DVL3/FBXO31/MAPT/KIF13B/FN1/DHX36/SEMA4C/PTPRS/ZNF365/SEMA7A/DBNL/BRSK1	39
CC	GO:0043025	neuronal cell body	33/306	497/19717	2.23e-12	1.08e-09	7.47e-10	FXR1/CASP3/HSP90AA1/RTN4/ADAM10/DCTN1/PPT1/RBM8A/NQO1/PTPRF/STAU1/ALCAM/CYFIP1/LPAR1/PTPRK/ELOVL5/MCRS1/AMFR/MBP/SCN1B/BAIAP2/TANC1/FBXO31/MAPT/SORT1/GLUL/DHX36/DPYSL5/TTLL7/PTPRS/HCFC1/S100B/SLC4A8	33
BP	GO:0007409	axonogenesis	32/305	468/18670	8.44e-12	1.64e-08	1.33e-08	HSP90AA1/SMAD4/RNF6/ZEB2/RTN4/ALCAM/PIK3CB/CYFIP1/TOP2B/OMG/VLDLR/GRB2/DPYSL2/MATN2/NECTIN1/SCN1B/BAIAP2/TTL/MAPT/KIF13B/FN1/NFASC/ATL1/DPYSL5/DOK4/SEMA4C/PTPRS/LLGL1/S100B/SEMA7A/DBNL/BRSK1	32
CC	GO:0098793	presynapse	30/306	491/19717	1.81e-10	4.4e-08	3.03e-08	HNRNPR/PDE4B/WDR7/ADAM10/CTBP1/PPT1/STXBP3/MTMR2/CLCN3/YWHAG/VAMP3/TMEM230/CYFIP1/PFN2/DNM3/HSPA8/CLTA/SYT11/NECTIN1/BAIAP2/TANC1/NCSTN/BLOC1S6/DNAJC6/GLUL/SEMA4C/PTPRS/SGTA/VPS18/BRSK1	30
BP	GO:0050769	positive regulation of neurogenesis	31/305	474/18670	5.63e-11	7.3e-08	5.91e-08	UFL1/CRKL/HDAC2/CAPRIN1/RAP1A/SPAG9/ZEB2/DICER1/TMEM30A/MAGI2/EP300/MAN2A1/CYFIP1/LPAR1/VLDLR/PPP2R5B/SCN1B/BAIAP2/RETREG3/DVL3/GPRC5B/FBXO31/MAPT/FN1/DHX36/HMG20B/ZNF365/SEMA7A/ZNF335/DBNL/ASPA	31
BP	GO:0016049	cell growth	30/305	484/18670	4.26e-10	3.32e-07	2.69e-07	SIRT1/INO80/CRKL/EIF4G2/HSP90AA1/SMAD4/RNF6/ZEB2/RTN4/ADAM10/PPT1/TP53/ALCAM/CYFIP1/ADNP2/MEX3C/DDR1/ARHGEF11/DPYSL2/AKAP6/TTL/MAPT/KDM2B/G6PD/FN1/LAMTOR1/SEMA4C/PTPRS/SEMA7A/DBNL	30
BP	GO:0022604	regulation of cell morphogenesis	30/305	484/18670	4.26e-10	3.32e-07	2.69e-07	RASA1/TBCCD1/CRKL/CAPRIN1/RNF6/ZEB2/RTN4/ADAM10/DLG1/CYFIP1/LPAR1/OMG/DNM3/DPYSL2/BAIAP2/CFL1/TTL/DVL3/FBXO31/MAPT/KIF13B/FN1/DHX36/SEMA4C/CFAP410/PTPRS/S100B/SEMA7A/DBNL/BRSK1	30
BP	GO:0010769	regulation of cell morphogenesis involved in differentiation	23/305	301/18670	9.79e-10	6.36e-07	5.14e-07	CRKL/CAPRIN1/RNF6/ZEB2/RTN4/ADAM10/CYFIP1/OMG/DNM3/DPYSL2/BAIAP2/CFL1/TTL/FBXO31/MAPT/KIF13B/FN1/DHX36/SEMA4C/PTPRS/SEMA7A/DBNL/BRSK1	23
CC	GO:0014069	postsynaptic density	22/306	324/19717	8.06e-09	6.53e-07	4.5e-07	FXR1/PAK2/PDE4B/RTN4/ADAM10/DLG1/MTMR2/MAGI2/RPL12/DNM3/SYT11/MPP2/BAIAP2/TANC1/RPLP0/DNAJC6/GRID1/CPEB1/SEMA4C/PTPRS/SHARPIN/DBNL	22
CC	GO:0099572	postsynaptic specialization	23/306	348/19717	6.09e-09	6.53e-07	4.5e-07	FXR1/PAK2/PDE4B/RTN4/ADAM10/DLG1/MTMR2/MAGI2/RPL12/DNM3/SYT11/MPP2/BAIAP2/TANC1/RPLP0/DNAJC6/GRID1/CPEB1/SEMA4C/PTPRS/CHRNB1/SHARPIN/DBNL	23
CC	GO:0098984	neuron to neuron synapse	23/306	350/19717	6.79e-09	6.53e-07	4.5e-07	FXR1/PAK2/PDE4B/RTN4/ADAM10/DLG1/MTMR2/MAGI2/RPL12/DNM3/SYT11/MPP2/NECTIN1/BAIAP2/TANC1/RPLP0/DNAJC6/GRID1/CPEB1/SEMA4C/PTPRS/SHARPIN/DBNL	23
CC	GO:0033267	axon part	24/306	382/19717	7.59e-09	6.53e-07	4.5e-07	HNRNPR/DST/HSP90AA1/ARPC5/DICER1/DLG1/CYFIP1/HSPA8/ARL8A/FSCN1/SYT11/AMFR/MBP/NECTIN1/SCN1B/TANC1/BLOC1S6/MAPT/RANGAP1/KIF13B/GLUL/NFASC/NDRG2/BRSK1	24
CC	GO:0032279	asymmetric synapse	22/306	328/19717	1.01e-08	7e-07	4.82e-07	FXR1/PAK2/PDE4B/RTN4/ADAM10/DLG1/MTMR2/MAGI2/RPL12/DNM3/SYT11/MPP2/BAIAP2/TANC1/RPLP0/DNAJC6/GRID1/CPEB1/SEMA4C/PTPRS/SHARPIN/DBNL	22
BP	GO:1901214	regulation of neuron death	23/305	313/18670	2.09e-09	1.16e-06	9.39e-07	RASA1/SIRT1/CASP3/SRPK2/PPT1/TP53/HDAC4/NQO1/FBXO7/TRIM2/NRBP2/MAP3K11/NQO2/DDIT4/MAPT/KDM2B/PSMC1/G6PD/ERBB3/ATG7/TYRO3/FAIM2/AMBRA1	23
BP	GO:0070997	neuron death	24/305	348/18670	3.25e-09	1.58e-06	1.28e-06	RASA1/SIRT1/CASP3/SRPK2/PPT1/TP53/HDAC4/NQO1/FBXO7/TRIM2/NRBP2/NCSTN/MAP3K11/NQO2/DDIT4/MAPT/KDM2B/PSMC1/G6PD/ERBB3/ATG7/TYRO3/FAIM2/AMBRA1	24
BP	GO:0042552	myelination	15/305	132/18670	4.32e-09	1.81e-06	1.46e-06	DICER1/MPP5/DLG1/MTMR2/QKI/ARHGEF10/LPAR1/MBP/NCSTN/PSAP/NFASC/UGT8/S100B/ACSBG1/ASPA	15
BP	GO:0007272	ensheathment of neurons	15/305	134/18670	5.33e-09	1.81e-06	1.46e-06	DICER1/MPP5/DLG1/MTMR2/QKI/ARHGEF10/LPAR1/MBP/NCSTN/PSAP/NFASC/UGT8/S100B/ACSBG1/ASPA	15
BP	GO:0008366	axon ensheathment	15/305	134/18670	5.33e-09	1.81e-06	1.46e-06	DICER1/MPP5/DLG1/MTMR2/QKI/ARHGEF10/LPAR1/MBP/NCSTN/PSAP/NFASC/UGT8/S100B/ACSBG1/ASPA	15
BP	GO:0001558	regulation of cell growth	26/305	416/18670	5.57e-09	1.81e-06	1.46e-06	SIRT1/INO80/CRKL/EIF4G2/SMAD4/RNF6/RTN4/ADAM10/PPT1/TP53/CYFIP1/ADNP2/DDR1/ARHGEF11/DPYSL2/AKAP6/TTL/MAPT/KDM2B/G6PD/FN1/LAMTOR1/SEMA4C/PTPRS/SEMA7A/DBNL	26
BP	GO:0050808	synapse organization	25/305	408/18670	1.64e-08	4.92e-06	3.98e-06	CRKL/CAPRIN1/ADAM10/DCTN1/DLG1/MTMR2/MAGI2/PTPRF/STAU1/CYFIP1/PFN2/DNM3/NECTIN1/BAIAP2/TANC1/CFL1/MAPT/THBS2/C3/NFASC/DHX36/PTPRS/ZNF365/CHRNB1/DBNL	25
BP	GO:0031346	positive regulation of cell projection organization	24/305	383/18670	2.09e-08	5.83e-06	4.71e-06	CAPRIN1/RAP1A/ZEB2/TMEM30A/HDAC4/MAGI2/EP300/FAM98A/CYFIP1/LPAR1/VLDLR/DNM3/FSCN1/PPP2R5B/SCN1B/BAIAP2/RETREG3/DVL3/FBXO31/MAPT/FN1/DHX36/SEMA7A/DBNL	24
BP	GO:0010976	positive regulation of neuron projection development	20/305	281/18670	4.11e-08	1.07e-05	8.63e-06	CAPRIN1/RAP1A/ZEB2/TMEM30A/MAGI2/EP300/CYFIP1/LPAR1/VLDLR/PPP2R5B/SCN1B/BAIAP2/RETREG3/DVL3/FBXO31/MAPT/FN1/DHX36/SEMA7A/DBNL	20
BP	GO:0034976	response to endoplasmic reticulum stress	20/305	285/18670	5.19e-08	1.19e-05	9.62e-06	UFL1/SIRT1/ATP2A2/DCTN1/TP53/USP14/EP300/UFD1/DERL1/RHBDD1/AMFR/PPP2R5B/UBE4B/MANF/EEF2/PPP1R15B/SELENOK/DDX11/PLA2G6/SGTA	20
BP	GO:0045666	positive regulation of neuron differentiation	23/305	371/18670	5.07e-08	1.19e-05	9.62e-06	CAPRIN1/RAP1A/SPAG9/ZEB2/TMEM30A/MAGI2/EP300/CYFIP1/LPAR1/VLDLR/PPP2R5B/SCN1B/BAIAP2/RETREG3/DVL3/GPRC5B/FBXO31/MAPT/FN1/DHX36/HMG20B/SEMA7A/DBNL	23
BP	GO:0060996	dendritic spine development	12/305	97/18670	6.01e-08	1.2e-05	9.67e-06	HDAC2/CAPRIN1/PAK2/ADAM10/LPAR1/DNM3/BAIAP2/CFL1/DHX36/PTPRS/ZNF365/DBNL	12
BP	GO:0016358	dendrite development	18/305	233/18670	5.75e-08	1.2e-05	9.67e-06	CRKL/HDAC2/CAPRIN1/PAK2/ADAM10/CYFIP1/LPAR1/CELSR2/VLDLR/DNM3/MATN2/BAIAP2/CFL1/FBXO31/DHX36/PTPRS/ZNF365/DBNL	18
BP	GO:0048588	developmental cell growth	18/305	234/18670	6.14e-08	1.2e-05	9.67e-06	HSP90AA1/RNF6/ZEB2/RTN4/ALCAM/CYFIP1/MEX3C/DDR1/DPYSL2/AKAP6/TTL/MAPT/G6PD/FN1/SEMA4C/PTPRS/SEMA7A/DBNL	18
BP	GO:0043523	regulation of neuron apoptotic process	17/305	210/18670	6.86e-08	1.27e-05	1.03e-05	RASA1/CASP3/SRPK2/PPT1/TP53/HDAC4/NQO1/TRIM2/NRBP2/MAP3K11/NQO2/KDM2B/G6PD/ERBB3/TYRO3/FAIM2/AMBRA1	17
BP	GO:0099173	postsynapse organization	15/305	163/18670	7.64e-08	1.35e-05	1.09e-05	CRKL/CAPRIN1/ADAM10/DLG1/MTMR2/MAGI2/DNM3/BAIAP2/TANC1/CFL1/DHX36/PTPRS/ZNF365/CHRNB1/DBNL	15
BP	GO:0051402	neuron apoptotic process	18/305	239/18670	8.47e-08	1.43e-05	1.16e-05	RASA1/CASP3/SRPK2/PPT1/TP53/HDAC4/NQO1/TRIM2/NRBP2/NCSTN/MAP3K11/NQO2/KDM2B/G6PD/ERBB3/TYRO3/FAIM2/AMBRA1	18
BP	GO:0048675	axon extension	13/305	121/18670	9.26e-08	1.5e-05	1.22e-05	HSP90AA1/RNF6/RTN4/ALCAM/CYFIP1/DPYSL2/TTL/MAPT/FN1/SEMA4C/PTPRS/SEMA7A/DBNL	13
CC	GO:0008021	synaptic vesicle	15/306	191/19717	3.19e-07	1.94e-05	1.33e-05	PDE4B/WDR7/ADAM10/PPT1/MTMR2/CLCN3/VAMP3/TMEM230/CLTA/SYT11/NCSTN/SEMA4C/PTPRS/SGTA/BRSK1	15
BP	GO:0050773	regulation of dendrite development	14/305	149/18670	1.61e-07	2.51e-05	2.03e-05	CRKL/HDAC2/CAPRIN1/ADAM10/CYFIP1/LPAR1/VLDLR/DNM3/BAIAP2/CFL1/FBXO31/DHX36/PTPRS/DBNL	14
BP	GO:0106027	neuron projection organization	11/305	88/18670	1.93e-07	2.79e-05	2.26e-05	CAPRIN1/ADAM10/DCTN1/MTMR2/DNM3/BAIAP2/TANC1/CFL1/DHX36/ZNF365/DBNL	11
BP	GO:0010721	negative regulation of cell development	21/305	344/18670	2.54e-07	3.53e-05	2.86e-05	HDAC2/SMAD4/PCM1/RNF6/DICER1/RTN4/TP53/CTNNA1/MAP4K4/LPAR1/MEIS1/OMG/DNM3/HMG20A/TBX6/G6PD/SEMA4C/PTPRS/ZNF365/SEMA7A/ZNF536	21
BP	GO:0051961	negative regulation of nervous system development	20/305	315/18670	2.64e-07	3.55e-05	2.87e-05	HDAC2/PCM1/RNF6/DICER1/RTN4/TP53/MTMR2/CTNNA1/MAP4K4/LPAR1/MEIS1/OMG/DNM3/HMG20A/TBX6/SEMA4C/PTPRS/ZNF365/SEMA7A/ZNF536	20
BP	GO:0050770	regulation of axonogenesis	15/305	183/18670	3.48e-07	4.38e-05	3.54e-05	RNF6/ZEB2/RTN4/CYFIP1/OMG/DPYSL2/TTL/MAPT/KIF13B/FN1/SEMA4C/PTPRS/SEMA7A/DBNL/BRSK1	15
CC	GO:0070382	exocytic vesicle	15/306	207/19717	8.92e-07	4.59e-05	3.16e-05	PDE4B/WDR7/ADAM10/PPT1/MTMR2/CLCN3/VAMP3/TMEM230/CLTA/SYT11/NCSTN/SEMA4C/PTPRS/SGTA/BRSK1	15
CC	GO:0030133	transport vesicle	21/306	392/19717	9.44e-07	4.59e-05	3.16e-05	SAR1B/PDE4B/WDR7/TMEM30A/ADAM10/PPT1/MTMR2/ARCN1/CLCN3/VAMP3/TMEM230/KLHL12/CLTA/SYT11/NCSTN/BLOC1S6/SORT1/SEMA4C/PTPRS/SGTA/BRSK1	21
BP	GO:0050768	negative regulation of neurogenesis	19/305	295/18670	4.25e-07	5.18e-05	4.19e-05	HDAC2/PCM1/RNF6/DICER1/RTN4/TP53/CTNNA1/MAP4K4/LPAR1/MEIS1/OMG/DNM3/HMG20A/TBX6/SEMA4C/PTPRS/ZNF365/SEMA7A/ZNF536	19
BP	GO:0030516	regulation of axon extension	11/305	96/18670	4.75e-07	5.6e-05	4.53e-05	RNF6/RTN4/CYFIP1/DPYSL2/TTL/MAPT/FN1/SEMA4C/PTPRS/SEMA7A/DBNL	11
BP	GO:1990138	neuron projection extension	14/305	168/18670	7.04e-07	7.84e-05	6.34e-05	HSP90AA1/RNF6/RTN4/ALCAM/CYFIP1/DDR1/DPYSL2/TTL/MAPT/FN1/SEMA4C/PTPRS/SEMA7A/DBNL	14
BP	GO:0050804	modulation of chemical synaptic transmission	23/305	436/18670	8.88e-07	9.61e-05	7.77e-05	ATP2A2/RAP1A/GNAI1/MTMR2/STAU1/YWHAG/CYFIP1/PFN2/PLCL1/SYT11/MPP2/BAIAP2/SQSTM1/NCSTN/GRID1/MAPT/GLUL/CA2/PLA2G6/PTPRS/S100B/VPS18/BRSK1	23
BP	GO:0099177	regulation of trans-synaptic signaling	23/305	437/18670	9.24e-07	9.72e-05	7.87e-05	ATP2A2/RAP1A/GNAI1/MTMR2/STAU1/YWHAG/CYFIP1/PFN2/PLCL1/SYT11/MPP2/BAIAP2/SQSTM1/NCSTN/GRID1/MAPT/GLUL/CA2/PLA2G6/PTPRS/S100B/VPS18/BRSK1	23
BP	GO:0060560	developmental growth involved in morphogenesis	16/305	235/18670	1.71e-06	0.000175327	0.000141852	HSP90AA1/RNF6/ZEB2/RTN4/MAGI2/ALCAM/CYFIP1/DDR1/DPYSL2/TTL/MAPT/FN1/SEMA4C/PTPRS/SEMA7A/DBNL	16
BP	GO:0061387	regulation of extent of cell growth	11/305	110/18670	1.87e-06	0.000187152	0.00015142	RNF6/RTN4/CYFIP1/DPYSL2/TTL/MAPT/FN1/SEMA4C/PTPRS/SEMA7A/DBNL	11
BP	GO:0043254	regulation of protein complex assembly	23/305	467/18670	2.84e-06	0.000276797	0.000223948	RASA1/SAR1B/HSP90AA1/ARPC5/DCTN1/DLG1/TP53/EP300/CYFIP1/RIOK3/PFN2/HSPA8/GRB2/FSCN1/PPP2R5B/BAIAP2/MAPT/THRA/CHD1L/DHX36/HCFC1/VPS18/DBNL	23
BP	GO:0045665	negative regulation of neuron differentiation	15/305	225/18670	4.68e-06	0.000433802	0.000350977	HDAC2/RNF6/RTN4/MAP4K4/LPAR1/MEIS1/OMG/DNM3/HMG20A/TBX6/SEMA4C/PTPRS/ZNF365/SEMA7A/ZNF536	15
BP	GO:0010977	negative regulation of neuron projection development	12/305	155/18670	9.43e-06	0.000815794	0.000660036	HDAC2/RNF6/RTN4/MAP4K4/LPAR1/OMG/DNM3/TBX6/SEMA4C/PTPRS/ZNF365/SEMA7A	12
BP	GO:0007163	establishment or maintenance of cell polarity	14/305	210/18670	9.72e-06	0.000822937	0.000665815	DST/CRKL/HSP90AA1/ARPC5/MPP5/DCTN1/DLG1/CTNNA1/ARHGEF11/FSCN1/CFL1/SDCCAG8/LLGL1/BRSK1	14
BP	GO:0032535	regulation of cellular component size	19/305	370/18670	1.18e-05	0.000958442	0.000775448	RASA1/RNF6/ARPC5/RTN4/DLG1/CLCN3/CYFIP1/PFN2/GRB2/DPYSL2/BAIAP2/CFL1/TTL/MAPT/FN1/SEMA4C/PTPRS/SEMA7A/DBNL	19
CC	GO:0005774	vacuolar membrane	19/306	412/19717	2.61e-05	0.00105592	0.000727273	SPAG9/TMEM30A/GNAI1/MTMR2/ATP11B/VLDLR/HSPA8/ARL8A/CLTA/GABARAP/NCSTN/PSAP/SORT1/MAN2B2/RAB5C/KXD1/LAMTOR1/VPS18/NPRL2	19
BP	GO:0031345	negative regulation of cell projection organization	13/305	188/18670	1.37e-05	0.00107644	0.000870917	HDAC2/RNF6/RTN4/MAP4K4/LPAR1/OMG/PFN2/DNM3/TBX6/SEMA4C/PTPRS/ZNF365/SEMA7A	13
CC	GO:0150034	distal axon	15/306	285/19717	4.23e-05	0.00146778	0.00101095	HNRNPR/HSP90AA1/ARPC5/DICER1/CYFIP1/HSPA8/FSCN1/SYT11/AMFR/NECTIN1/TANC1/MAPT/GLUL/NDRG2/BRSK1	15
BP	GO:0009411	response to UV	11/305	141/18670	2.07e-05	0.00154742	0.00125198	USP1/SIRT1/INO80/CASP3/TP53/EP300/PTPRK/RHBDD1/UBE4B/DHX36/BRSK1	11
CC	GO:0097060	synaptic membrane	19/306	432/19717	4.95e-05	0.00160464	0.00110521	CRKL/ADAM10/DLG1/MTMR2/DNM3/CLTA/SYT11/MPP2/NECTIN1/BAIAP2/TANC1/NCSTN/GRID1/CPEB1/SEMA4C/PTPRS/FAIM2/CHRNB1/DBNL	19
BP	GO:0048813	dendrite morphogenesis	11/305	143/18670	2.36e-05	0.00164066	0.00132742	CAPRIN1/ADAM10/CELSR2/VLDLR/DNM3/BAIAP2/CFL1/FBXO31/DHX36/ZNF365/DBNL	11
BP	GO:0050803	regulation of synapse structure or activity	14/305	227/18670	2.33e-05	0.00164066	0.00132742	CRKL/CAPRIN1/ADAM10/DCTN1/PPT1/CYFIP1/DNM3/NECTIN1/BAIAP2/CFL1/THBS2/DHX36/PTPRS/DBNL	14
BP	GO:0006914	autophagy	22/305	496/18670	2.4e-05	0.00164066	0.00132742	SIRT1/CASP3/EIF4G2/HSP90AA1/TP53/EP300/PIK3CB/PRKAB2/FBXO7/VPS13C/HSPA8/GABARAP/NRBP2/SQSTM1/PSAP/VPS51/MAPT/ATG7/LAMTOR1/VPS18/NPRL2/AMBRA1	22
BP	GO:0061919	process utilizing autophagic mechanism	22/305	496/18670	2.4e-05	0.00164066	0.00132742	SIRT1/CASP3/EIF4G2/HSP90AA1/TP53/EP300/PIK3CB/PRKAB2/FBXO7/VPS13C/HSPA8/GABARAP/NRBP2/SQSTM1/PSAP/VPS51/MAPT/ATG7/LAMTOR1/VPS18/NPRL2/AMBRA1	22
BP	GO:0042063	gliogenesis	16/305	290/18670	2.45e-05	0.0016429	0.00132923	UFL1/CRKL/HDAC2/DICER1/RTN4/MPP5/ARHGEF10/LPAR1/MATN2/NCSTN/EEF2/MAPT/ERBB3/ZNF365/S100B/ASPA	16
BP	GO:0035966	response to topologically incorrect protein	13/305	199/18670	2.5e-05	0.00165204	0.00133662	HSP90AA1/DCTN1/EP300/UFD1/DNAJB4/DERL1/HSPA8/RHBDD1/AMFR/PPP2R5B/MANF/PPP1R15B/DDX11	13
BP	GO:0050890	cognition	16/305	296/18670	3.14e-05	0.00200297	0.00162054	CASP3/PPT1/EP300/CYFIP1/VLDLR/AMFR/TANC1/DEAF1/NCSTN/NQO2/MAPT/THRA/DGCR2/PLA2G6/S100B/BRSK1	16
BP	GO:0035148	tube formation	11/305	148/18670	3.25e-05	0.00200615	0.00162312	CASP3/ZEB2/DICER1/CEP290/CFL1/DEAF1/DVL3/KDM2B/MTHFR/SDCCAG8/SEMA4C	11
BP	GO:0006986	response to unfolded protein	12/305	176/18670	3.37e-05	0.00201892	0.00163345	HSP90AA1/DCTN1/EP300/DNAJB4/DERL1/HSPA8/RHBDD1/AMFR/PPP2R5B/MANF/PPP1R15B/DDX11	12
BP	GO:0009408	response to heat	12/305	176/18670	3.37e-05	0.00201892	0.00163345	SIRT1/ATP2A2/HDAC2/HSP90AA1/EP300/DNAJB4/CHORDC1/HSPA8/NUP85/MAPT/DHX36/CD14	12
CC	GO:0043197	dendritic spine	11/306	169/19717	6.91e-05	0.00209978	0.00144624	FXR1/PDE4B/ADAM10/MTMR2/CYFIP1/LPAR1/DNM3/SYT11/MPP2/BAIAP2/MAPT	11
CC	GO:0044309	neuron spine	11/306	171/19717	7.69e-05	0.00219736	0.00151345	FXR1/PDE4B/ADAM10/MTMR2/CYFIP1/LPAR1/DNM3/SYT11/MPP2/BAIAP2/MAPT	11
BP	GO:0008361	regulation of cell size	12/305	179/18670	3.98e-05	0.0023123	0.00187082	RNF6/RTN4/CLCN3/CYFIP1/DPYSL2/TTL/MAPT/FN1/SEMA4C/PTPRS/SEMA7A/DBNL	12
BP	GO:0030902	hindbrain development	11/305	152/18670	4.15e-05	0.00237688	0.00192306	CRKL/TP53/ARCN1/LPAR1/CEP290/NCSTN/KDM2B/SEMA4C/PTPRS/ZNF365/FAIM2	11
BP	GO:0010770	positive regulation of cell morphogenesis involved in differentiation	11/305	154/18670	4.68e-05	0.00260312	0.00210611	CRKL/CAPRIN1/ZEB2/CYFIP1/BAIAP2/FBXO31/MAPT/FN1/DHX36/SEMA7A/DBNL	11
CC	GO:0030427	site of polarized growth	11/306	176/19717	9.95e-05	0.00268675	0.00185052	HNRNPR/HSP90AA1/ARPC5/DICER1/CYFIP1/FSCN1/AMFR/NECTIN1/MAPT/NDRG2/DBNL	11
MF	GO:0060090	molecular adaptor activity	15/299	237/17697	1.29e-05	0.00271445	0.00228949	CRKL/SPAG9/DLG1/HSPA8/GRB2/FSCN1/AMFR/AKAP6/BAIAP2/GATAD2A/MAPT/ARHGAP1/LAMTOR1/HCFC1/VPS18	15
MF	GO:0015631	tubulin binding	19/299	336/17697	4.77e-06	0.00271445	0.00228949	INO80/DST/PDE4B/DCTN1/KIF2A/CACYBP/MAP4K4/MAPRE2/DNM3/ARL8A/SYT11/DPYSL2/GABARAP/MAPT/KIF13B/DPYSL5/TTLL7/TAOK1/BRSK1	19
BP	GO:0007411	axon guidance	15/305	276/18670	5.21e-05	0.00278034	0.0022495	SMAD4/ALCAM/PIK3CB/CYFIP1/VLDLR/GRB2/DPYSL2/MATN2/NECTIN1/SCN1B/NFASC/DPYSL5/DOK4/SEMA4C/SEMA7A	15
BP	GO:0043312	neutrophil degranulation	21/305	485/18670	5.21e-05	0.00278034	0.0022495	HSP90AA1/RAP1A/ARPC5/TMEM30A/ADAM10/STXBP3/ATP11B/CYFIP1/CEP290/HSPA8/ARL8A/NCSTN/PSAP/EEF2/C3/RAB5C/NFASC/ATG7/LAMTOR1/DBNL/CD14	21
BP	GO:0097485	neuron projection guidance	15/305	277/18670	5.42e-05	0.0028165	0.00227875	SMAD4/ALCAM/PIK3CB/CYFIP1/VLDLR/GRB2/DPYSL2/MATN2/NECTIN1/SCN1B/NFASC/DPYSL5/DOK4/SEMA4C/SEMA7A	15
BP	GO:0002283	neutrophil activation involved in immune response	21/305	488/18670	5.69e-05	0.00291668	0.0023598	HSP90AA1/RAP1A/ARPC5/TMEM30A/ADAM10/STXBP3/ATP11B/CYFIP1/CEP290/HSPA8/ARL8A/NCSTN/PSAP/EEF2/C3/RAB5C/NFASC/ATG7/LAMTOR1/DBNL/CD14	21
CC	GO:0005635	nuclear envelope	19/306	464/19717	0.000126773	0.00324273	0.00223346	SIRT1/DST/PCM1/RNF6/XPOT/RTN4/DCTN1/CACYBP/TOR1AIP1/IPO5/ATP11B/FANCL/LEMD2/AKAP6/UBE2I/NUP85/RANGAP1/SORT1/TYRO3	19
BP	GO:0050807	regulation of synapse organization	13/305	218/18670	6.44e-05	0.00325751	0.00263556	CRKL/CAPRIN1/ADAM10/DCTN1/CYFIP1/DNM3/NECTIN1/BAIAP2/CFL1/THBS2/DHX36/PTPRS/DBNL	13
BP	GO:0021915	neural tube development	11/305	160/18670	6.63e-05	0.00330875	0.00267702	CASP3/ZEB2/CFL1/DEAF1/C2CD3/DVL3/KDM2B/MTHFR/SEMA4C/ITPK1/AMBRA1	11
BP	GO:0042692	muscle cell differentiation	18/305	385/18670	6.83e-05	0.00336433	0.00272199	SIRT1/ATP2A2/CASP3/SMAD4/SPAG9/HDAC4/CACYBP/CTNNA1/QKI/HNRNPU/RBPJ/HDAC5/AKAP6/TANC1/SORT1/G6PD/SEMA4C/CHRNB1	18
CC	GO:0005765	lysosomal membrane	16/306	354/19717	0.000142394	0.0034034	0.00234412	SPAG9/TMEM30A/GNAI1/ATP11B/VLDLR/HSPA8/ARL8A/CLTA/NCSTN/PSAP/SORT1/RAB5C/KXD1/LAMTOR1/VPS18/NPRL2	16
CC	GO:0098852	lytic vacuole membrane	16/306	355/19717	0.000147061	0.0034034	0.00234412	SPAG9/TMEM30A/GNAI1/ATP11B/VLDLR/HSPA8/ARL8A/CLTA/NCSTN/PSAP/SORT1/RAB5C/KXD1/LAMTOR1/VPS18/NPRL2	16
BP	GO:0042119	neutrophil activation	21/305	498/18670	7.59e-05	0.00357058	0.00288886	HSP90AA1/RAP1A/ARPC5/TMEM30A/ADAM10/STXBP3/ATP11B/CYFIP1/CEP290/HSPA8/ARL8A/NCSTN/PSAP/EEF2/C3/RAB5C/NFASC/ATG7/LAMTOR1/DBNL/CD14	21
BP	GO:0002446	neutrophil mediated immunity	21/305	499/18670	7.81e-05	0.00362035	0.00292912	HSP90AA1/RAP1A/ARPC5/TMEM30A/ADAM10/STXBP3/ATP11B/CYFIP1/CEP290/HSPA8/ARL8A/NCSTN/PSAP/EEF2/C3/RAB5C/NFASC/ATG7/LAMTOR1/DBNL/CD14	21
BP	GO:0099504	synaptic vesicle cycle	12/305	194/18670	8.67e-05	0.0037917	0.00306776	ATP2A2/RAP1A/MAGI2/CLCN3/CYFIP1/PFN2/DNM3/SYT11/BLOC1S6/DNAJC6/VPS18/BRSK1	12
BP	GO:0007611	learning or memory	14/305	256/18670	8.64e-05	0.0037917	0.00306776	CASP3/PPT1/EP300/VLDLR/AMFR/TANC1/DEAF1/NCSTN/NQO2/MAPT/THRA/PLA2G6/S100B/BRSK1	14
BP	GO:0060562	epithelial tube morphogenesis	16/305	322/18670	8.54e-05	0.0037917	0.00306776	CASP3/SMAD4/ZEB2/DLG1/RBPJ/CEP290/DDR1/TBX6/CFL1/DEAF1/C2CD3/DVL3/KDM2B/MTHFR/STARD13/SEMA4C	16
BP	GO:0048863	stem cell differentiation	14/305	257/18670	9e-05	0.00389429	0.00315076	SMAD4/NOLC1/ZEB2/TP53/HNRNPU/RBPJ/KLHL12/CFL1/PSMC1/FN1/DHX36/SEMA4C/TCOF1/SEMA7A	14
CC	GO:0010008	endosome membrane	19/306	479/19717	0.000190538	0.00420915	0.00289909	MTMR2/CLCN3/ATP11B/VAMP3/SNX19/ARL8A/CLTA/MICALL1/NCSTN/ITM2B/SORT1/LZTR1/ARHGAP1/RAB11FIP4/RAB5C/LAMTOR1/LLGL1/VPS18/CD14	19
BP	GO:0018205	peptidyl-lysine modification	18/305	397/18670	0.000100709	0.00426263	0.00344878	ACTL6A/SIRT1/HDAC2/SMAD4/CTBP1/HDAC4/EP300/MCRS1/SETD4/KMT5A/HMG20A/UBE2I/JMJD6/NUP85/RANGAP1/HMG20B/HCFC1/ZNF335	18
BP	GO:0010506	regulation of autophagy	16/305	327/18670	0.000102138	0.00427663	0.0034601	SIRT1/CASP3/EIF4G2/TP53/EP300/PIK3CB/PRKAB2/FBXO7/VPS13C/NRBP2/PSAP/MAPT/ATG7/LAMTOR1/NPRL2/AMBRA1	16
BP	GO:0030307	positive regulation of cell growth	11/305	169/18670	0.00010836	0.00444161	0.00359358	INO80/EIF4G2/ADAM10/CYFIP1/ADNP2/AKAP6/MAPT/KDM2B/FN1/SEMA7A/DBNL	11
BP	GO:0140056	organelle localization by membrane tethering	11/305	169/18670	0.00010836	0.00444161	0.00359358	HSP90AA1/PCM1/DCTN1/STXBP3/YWHAG/VAMP3/CEP290/C2CD3/BLOC1S6/SDCCAG8/VPS18	11
CC	GO:0005925	focal adhesion	17/306	405/19717	0.000214215	0.00452645	0.00311764	YWHAQ/DST/ARPC5/ADAM10/CTNNA1/YWHAG/MAP4K4/ALCAM/CYFIP1/RPL12/MAPRE2/HSPA8/CFL1/NCSTN/RPLP0/RPS17/NFASC	17
BP	GO:0010256	endomembrane system organization	19/305	438/18670	0.000115691	0.00464432	0.00375759	ATP2A2/RTN4/MPP5/DCTN1/PPP2R2A/CLCN3/TOR1AIP1/SNX19/LEMD2/SYT11/BAIAP2/MICALL1/SQSTM1/PSAP/VPS51/ATL1/LAMTOR1/SGTA/VPS18	19
CC	GO:0005924	cell-substrate adherens junction	17/306	408/19717	0.000233533	0.00472905	0.00325717	YWHAQ/DST/ARPC5/ADAM10/CTNNA1/YWHAG/MAP4K4/ALCAM/CYFIP1/RPL12/MAPRE2/HSPA8/CFL1/NCSTN/RPLP0/RPS17/NFASC	17
CC	GO:0030055	cell-substrate junction	17/306	412/19717	0.000261641	0.00508629	0.00350323	YWHAQ/DST/ARPC5/ADAM10/CTNNA1/YWHAG/MAP4K4/ALCAM/CYFIP1/RPL12/MAPRE2/HSPA8/CFL1/NCSTN/RPLP0/RPS17/NFASC	17
BP	GO:0031334	positive regulation of protein complex assembly	14/305	268/18670	0.000140013	0.00540363	0.00437192	HSP90AA1/ARPC5/DCTN1/DLG1/TP53/CYFIP1/PFN2/GRB2/FSCN1/PPP2R5B/BAIAP2/MAPT/CHD1L/DHX36	14
CC	GO:0005874	microtubule	17/306	416/19717	0.000292645	0.00547021	0.00376765	INO80/DST/DCTN1/DLG1/KIF2A/HNRNPU/TBCB/MAPRE2/DNM3/DPYSL2/BAIAP2/GABARAP/MAP3K11/MAPT/KIF13B/TTLL7/TTLL1	17
BP	GO:0007265	Ras protein signal transduction	19/305	448/18670	0.0001548	0.00585236	0.00473498	RASA1/CRKL/RAP1A/TP53/MAP4K4/ARHGEF10/CYFIP1/LPAR1/MAPRE2/ARHGEF11/GRB2/RAPGEF6/CFL1/SQSTM1/STK19/LZTR1/ARHGAP1/RAB5C/DBNL	19
BP	GO:1901215	negative regulation of neuron death	12/305	208/18670	0.000167299	0.00620442	0.00501982	RASA1/SIRT1/PPT1/FBXO7/NRBP2/KDM2B/PSMC1/ERBB3/ATG7/TYRO3/FAIM2/AMBRA1	12
BP	GO:0022406	membrane docking	11/305	178/18670	0.000171395	0.00629632	0.00509418	HSP90AA1/PCM1/DCTN1/STXBP3/YWHAG/VAMP3/CEP290/C2CD3/BLOC1S6/SDCCAG8/VPS18	11
BP	GO:0016570	histone modification	19/305	454/18670	0.000183483	0.00667739	0.00540249	ACTL6A/PRMT3/SIRT1/HDAC2/SMAD4/CTBP1/TP53/HDAC4/EP300/BAZ1B/HDAC5/MCRS1/KMT5A/JMJD6/KDM2B/MTHFR/HR/HCFC1/ZNF335	19
BP	GO:0009266	response to temperature stimulus	13/305	243/18670	0.000191037	0.00682474	0.0055217	SIRT1/ATP2A2/HDAC2/HSP90AA1/EP300/DNAJB4/CHORDC1/HSPA8/NUP85/MAPT/THRA/DHX36/CD14	13
CC	GO:0036464	cytoplasmic ribonucleoprotein granule	11/306	212/19717	0.000498473	0.00757056	0.00521429	MBNL1/FXR1/CAPRIN1/RC3H1/STAU1/HNRNPU/SQSTM1/RPLP0/MAPT/DHX36/CPEB1	11
BP	GO:0043543	protein acylation	13/305	248/18670	0.000233114	0.00803316	0.0064994	ACTL6A/SIRT1/HDAC2/SMAD4/CTBP1/EP300/MCRS1/ZDHHC8/MAPT/GLUL/SELENOK/HCFC1/TAOK1	13
BP	GO:0006898	receptor-mediated endocytosis	15/305	316/18670	0.000232601	0.00803316	0.0064994	HSP90AA1/PPT1/MTMR2/MAGI2/PIK3CB/VLDLR/DNM3/CLTA/GRB2/SYT11/MICALL1/DNAJC6/C3/DBNL/CD14	15
BP	GO:1902903	regulation of supramolecular fiber organization	16/305	352/18670	0.000236734	0.00808632	0.00654242	RASA1/SMAD4/ARPC5/DCTN1/DLG1/ARHGEF10/CYFIP1/LPAR1/PFN2/HSPA8/GRB2/BAIAP2/CFL1/MAPT/TAOK1/DBNL	16
BP	GO:0048762	mesenchymal cell differentiation	12/305	219/18670	0.000269352	0.00888861	0.00719152	HDAC2/SMAD4/NOLC1/ZEB2/RTN4/RBPJ/KLHL12/CFL1/FN1/SEMA4C/TCOF1/SEMA7A	12
BP	GO:0042326	negative regulation of phosphorylation	19/305	468/18670	0.000269216	0.00888861	0.00719152	SIRT1/CASP3/CRKL/SMAD4/PAK2/DLG1/HDAC4/YWHAG/HNRNPU/IPO5/FBXO7/CHORDC1/LEMD2/WNK1/DDIT4/MAPT/PPP1R15B/NDRG2/NPRL2	19
MF	GO:0030674	protein binding, bridging	11/299	170/17697	0.000152524	0.00959635	0.00809398	CRKL/HSPA8/GRB2/FSCN1/AMFR/BAIAP2/GATAD2A/MAPT/ARHGAP1/HCFC1/VPS18	11
MF	GO:0050839	cell adhesion molecule binding	21/299	499/17697	0.000123606	0.00959635	0.00809398	DST/CRKL/EIF4G2/PAK2/RTN4/ADAM10/DLG1/CTNNA1/PTPRF/HSPA8/FSCN1/NECTIN1/BAIAP2/MICALL1/EEF2/RANGAP1/ARHGAP1/FN1/HCFC1/SEMA7A/DBNL	21
BP	GO:1903829	positive regulation of cellular protein localization	15/305	324/18670	0.00030379	0.00985797	0.00797581	YWHAQ/SAR1B/PCM1/TMEM30A/RTN4/DLG1/GNAI1/TP53/YWHAG/IPO5/CEP290/MCRS1/SYT11/SQSTM1/MAPT	15
BP	GO:0016569	covalent chromatin modification	19/305	474/18670	0.000315566	0.0100722	0.00814917	ACTL6A/PRMT3/SIRT1/HDAC2/SMAD4/CTBP1/TP53/HDAC4/EP300/BAZ1B/HDAC5/MCRS1/KMT5A/JMJD6/KDM2B/MTHFR/HR/HCFC1/ZNF335	19
CC	GO:0035770	ribonucleoprotein granule	11/306	223/19717	0.000758672	0.0102421	0.00705432	MBNL1/FXR1/CAPRIN1/RC3H1/STAU1/HNRNPU/SQSTM1/RPLP0/MAPT/DHX36/CPEB1	11
BP	GO:0060537	muscle tissue development	17/305	408/18670	0.000418681	0.0119878	0.00969902	SMAD4/DLG1/HDAC4/CACYBP/EP300/HNRNPU/RBPJ/MEIS1/LEMD2/AKAP6/UBE4B/EEF2/G6PD/HMG20B/ERBB3/S100B/IGSF8	17
BP	GO:0006979	response to oxidative stress	18/305	451/18670	0.000475629	0.013519	0.0109378	SIRT1/ATP2A2/CASP3/HDAC2/TP53/NQO1/STAU1/FBXO7/ADNP2/PTPRK/PSAP/EEF2/MAPT/PPP1R15B/GNAO1/G6PD/SELENOK/ATG7	18
CC	GO:0098978	glutamatergic synapse	14/306	349/19717	0.0011785	0.0143188	0.0098622	FXR1/PAK2/RAP1A/ADAM10/CTBP1/DLG1/PPP2R2A/STAU1/PFN2/DNM3/BAIAP2/GRID1/PTPRS/VPS18	14
BP	GO:1902905	positive regulation of supramolecular fiber organization	11/305	204/18670	0.000550865	0.0152132	0.0123086	ARPC5/DCTN1/DLG1/ARHGEF10/CYFIP1/LPAR1/PFN2/GRB2/BAIAP2/CFL1/MAPT	11
BP	GO:0030900	forebrain development	16/305	381/18670	0.000565336	0.0153945	0.0124553	CASP3/CRKL/PCM1/ZEB2/ARPC5/RTN4/RBPJ/LPAR1/TOP2B/KDM2B/GNAO1/TYRO3/PTPRS/SEMA7A/ZNF335/TRAPPC9	16
BP	GO:0048638	regulation of developmental growth	15/305	347/18670	0.00062179	0.0164711	0.0133263	RNF6/RTN4/RBPJ/CYFIP1/MEIS1/DPYSL2/AKAP6/TTL/MAPT/G6PD/FN1/SEMA4C/PTPRS/SEMA7A/DBNL	15
CC	GO:0000151	ubiquitin ligase complex	12/306	282/19717	0.00159305	0.0168309	0.0115924	KLHL20/CACYBP/RMND5A/DERL1/FBXO7/KLHL12/AMFR/UBE4B/FBXO31/LZTR1/SHARPIN/FBXL19	12
MF	GO:0008022	protein C-terminus binding	11/299	187/17697	0.000348617	0.0168677	0.0142269	YWHAQ/SIRT1/DST/CTBP1/DLG1/EP300/TOP2B/BAIAP2/ZBTB16/FN1/DBNL	11
BP	GO:0060485	mesenchyme development	13/305	278/18670	0.000690345	0.0177895	0.0143929	HDAC2/SMAD4/NOLC1/ZEB2/RTN4/RBPJ/KLHL12/CFL1/FN1/ERBB3/SEMA4C/TCOF1/SEMA7A	13
BP	GO:0009416	response to light stimulus	14/305	314/18670	0.000694401	0.0177895	0.0143929	USP1/SIRT1/INO80/CASP3/TP53/METAP2/EP300/PTPRK/RHBDD1/UBE4B/TANC1/DEAF1/DHX36/BRSK1	14
BP	GO:0032970	regulation of actin filament-based process	16/305	388/18670	0.000687156	0.0177895	0.0143929	RASA1/ATP2A2/SMAD4/PDE4B/ARPC5/DLG1/ARHGEF10/CYFIP1/LPAR1/PFN2/GRB2/FSCN1/BAIAP2/CFL1/TAOK1/DBNL	16
BP	GO:0014706	striated muscle tissue development	16/305	390/18670	0.000725833	0.0181462	0.0146816	SMAD4/HDAC4/CACYBP/EP300/HNRNPU/RBPJ/MEIS1/LEMD2/AKAP6/UBE4B/EEF2/G6PD/HMG20B/ERBB3/S100B/IGSF8	16
MF	GO:0031625	ubiquitin protein ligase binding	14/299	290/17697	0.000438637	0.0183935	0.0155139	HSP90AA1/RTN4/TP53/CACYBP/DERL1/FBXO7/FANCL/HSPA8/SYT11/GABARAP/SQSTM1/RANGAP1/ERBB3/AMBRA1	14
MF	GO:0045296	cadherin binding	15/299	331/17697	0.000536778	0.0186477	0.0157283	CRKL/EIF4G2/PAK2/RTN4/DLG1/CTNNA1/HSPA8/FSCN1/BAIAP2/MICALL1/EEF2/RANGAP1/ARHGAP1/HCFC1/DBNL	15
MF	GO:0019787	ubiquitin-like protein transferase activity	17/299	407/17697	0.000590793	0.0186477	0.0157283	UFL1/KLHL20/RNF6/RC3H1/HDAC4/RMND5A/RNF170/RNF38/FBXO7/FANCL/TRIM2/AMFR/UBE4B/UBE2I/RNF220/NOSIP/SHARPIN	17
BP	GO:0010001	glial cell differentiation	11/305	218/18670	0.000952486	0.0222095	0.0179691	HDAC2/DICER1/MPP5/ARHGEF10/LPAR1/NCSTN/MAPT/ERBB3/ZNF365/S100B/ASPA	11
BP	GO:0032271	regulation of protein polymerization	11/305	218/18670	0.000952486	0.0222095	0.0179691	RASA1/HSP90AA1/ARPC5/DCTN1/DLG1/CYFIP1/PFN2/GRB2/BAIAP2/MAPT/DBNL	11
CC	GO:0005770	late endosome	11/306	256/19717	0.00228595	0.0227969	0.0157016	RAP1A/MAGI2/CLCN3/DERL1/TMEM230/ARL8A/MICALL1/SQSTM1/PSAP/LAMTOR1/VPS18	11
CC	GO:0005911	cell-cell junction	16/306	459/19717	0.00230199	0.0227969	0.0157016	ATP2A2/EIF4G2/MPP5/DLG1/MAGI2/CTNNA1/PTPRK/GRB2/FSCN1/NECTIN1/SCN1B/AKAP6/BAIAP2/CFL1/SDCCAG8/NFASC	16
BP	GO:0034330	cell junction organization	13/305	290/18670	0.00101766	0.0231741	0.0187495	DST/RAP1A/MPP5/DLG1/CTNNA1/MAP4K4/PTPRK/MAPRE2/FSCN1/NECTIN1/FN1/NFASC/UGT8	13
BP	GO:0046677	response to antibiotic	14/305	327/18670	0.00102712	0.0232535	0.0188137	SIRT1/CASP3/HDAC2/HSP90AA1/GNAI1/TP53/NQO1/PSAP/EEF2/PPP1R15B/GNAO1/G6PD/DDX11/CD14	14
MF	GO:0044389	ubiquitin-like protein ligase binding	14/299	308/17697	0.000793009	0.0237525	0.0200339	HSP90AA1/RTN4/TP53/CACYBP/DERL1/FBXO7/FANCL/HSPA8/SYT11/GABARAP/SQSTM1/RANGAP1/ERBB3/AMBRA1	14
BP	GO:0051146	striated muscle cell differentiation	13/305	293/18670	0.00111722	0.0241692	0.0195546	CASP3/SMAD4/SPAG9/HDAC4/CACYBP/HNRNPU/RBPJ/HDAC5/AKAP6/TANC1/SORT1/G6PD/CHRNB1	13
BP	GO:0007517	muscle organ development	16/305	410/18670	0.00122625	0.026093	0.0211111	FXR1/SIRT1/SMAD4/HDAC4/EP300/RBPJ/MEIS1/LEMD2/AKAP6/UBE4B/EEF2/G6PD/HMG20B/ERBB3/S100B/IGSF8	16
CC	GO:0030139	endocytic vesicle	12/306	303/19717	0.00288133	0.0261033	0.0179789	HSP90AA1/RAP1A/STXBP3/CLCN3/VAMP3/LPAR1/CLTA/SYT11/RAPGEF6/RAB11FIP4/RAB5C/AMBRA1	12
BP	GO:0051495	positive regulation of cytoskeleton organization	11/305	226/18670	0.00127454	0.0267762	0.0216639	ARPC5/DCTN1/DLG1/ARHGEF10/CYFIP1/LPAR1/PFN2/GRB2/BAIAP2/CFL1/MAPT	11
CC	GO:0005769	early endosome	13/306	350/19717	0.00339774	0.0280998	0.019354	RAP1A/MTMR2/CLCN3/ATP11B/DERL1/TMEM230/SNX19/NCSTN/SORT1/RAB5C/LLGL1/VPS18/DBNL	13
MF	GO:0017016	Ras GTPase binding	17/299	429/17697	0.00105587	0.0288758	0.0243552	PAK2/RAP1A/XPOT/IPO5/ARHGEF10/CYFIP1/ARHGEF11/RAPGEF6/MICALL1/MAP3K11/DVL3/RANGAP1/STK19/LZTR1/ARHGAP1/RAB11FIP4/LLGL1	17
BP	GO:0034599	cellular response to oxidative stress	13/305	302/18670	0.00146596	0.0298871	0.0241808	SIRT1/ATP2A2/HDAC2/TP53/NQO1/STAU1/FBXO7/ADNP2/PTPRK/PSAP/MAPT/G6PD/ATG7	13
MF	GO:0031267	small GTPase binding	17/299	443/17697	0.00149114	0.0323423	0.027279	PAK2/RAP1A/XPOT/IPO5/ARHGEF10/CYFIP1/ARHGEF11/RAPGEF6/MICALL1/MAP3K11/DVL3/RANGAP1/STK19/LZTR1/ARHGAP1/RAB11FIP4/LLGL1	17
BP	GO:0032956	regulation of actin cytoskeleton organization	14/305	343/18670	0.00161177	0.0325193	0.0263105	RASA1/SMAD4/ARPC5/DLG1/ARHGEF10/CYFIP1/LPAR1/PFN2/GRB2/FSCN1/BAIAP2/CFL1/TAOK1/DBNL	14
BP	GO:0051648	vesicle localization	13/305	306/18670	0.0016477	0.0329032	0.0266211	SAR1B/ATP2A2/RAP1A/MAGI2/TMEM230/PFN2/DNM3/KLHL12/SYT11/BLOC1S6/TRAPPC9/VPS18/BRSK1	13
BP	GO:0045927	positive regulation of growth	12/305	270/18670	0.00169135	0.0332247	0.0268812	INO80/EIF4G2/ADAM10/RBPJ/CYFIP1/ADNP2/AKAP6/MAPT/KDM2B/FN1/SEMA7A/DBNL	12
BP	GO:0009895	negative regulation of catabolic process	13/305	308/18670	0.00174534	0.0339818	0.0274937	EIF4G2/AZIN1/TP53/MTMR2/USP14/HDAC4/HNRNPU/CYP51A1/NRBP2/DDIT4/DHX36/ATG7/SGTA	13
BP	GO:0043414	macromolecule methylation	13/305	309/18670	0.00179593	0.0347928	0.0281498	PRMT3/SIRT1/SMAD4/FAM98A/TYW3/SNRPB/SETD4/KMT5A/GATAD2A/BUD23/MTHFR/TRMT2A/ZNF335	13
CC	GO:0045211	postsynaptic membrane	12/306	323/19717	0.00479394	0.0355141	0.0244607	CRKL/ADAM10/DLG1/DNM3/TANC1/GRID1/CPEB1/SEMA4C/PTPRS/FAIM2/CHRNB1/DBNL	12
CC	GO:0005667	transcription factor complex	13/306	365/19717	0.0048229	0.0355141	0.0244607	NFYB/SMAD4/CTBP1/NFYA/TAF11/TP53/EP300/HNRNPU/RBPJ/MEIS1/ASCC1/DEAF1/THRA	13
BP	GO:0046578	regulation of Ras protein signal transduction	11/305	238/18670	0.00192117	0.0364928	0.0295253	RASA1/CRKL/MAP4K4/ARHGEF10/LPAR1/MAPRE2/ARHGEF11/GRB2/SQSTM1/STK19/LZTR1	11
BP	GO:0034329	cell junction assembly	11/305	241/18670	0.00211885	0.0383759	0.0310488	DST/RAP1A/MPP5/DLG1/CTNNA1/MAP4K4/PTPRK/FSCN1/FN1/NFASC/UGT8	11
BP	GO:0070482	response to oxygen levels	15/305	394/18670	0.00219255	0.0393115	0.0318058	SIRT1/CASP3/HDAC2/SMAD4/TP53/EP300/RBPJ/LPAR1/DDIT4/PSMC1/MTHFR/CPEB1/ATG7/S100B/B3GAT1	15
BP	GO:0043087	regulation of GTPase activity	17/305	479/18670	0.0023914	0.0419464	0.0339376	RASA1/CRKL/RAP1A/MAP4K4/IPO5/ARHGEF10/MAPRE2/ARHGEF11/RAPGEF6/WNK1/DVL3/RANGAP1/ARHGAP1/GNAO1/STARD13/LLGL1/NPRL2	17
CC	GO:0000790	nuclear chromatin	13/306	377/19717	0.0062799	0.0421284	0.0290163	ACTL6A/SIRT1/INO80/HDAC2/SMAD4/ZEB2/POGZ/TP53/MCRS1/TBX6/GATAD2A/DVL3/DDX11	13
BP	GO:0048872	homeostasis of number of cells	11/305	246/18670	0.00248486	0.0431966	0.0349492	CASP3/PDE4B/RC3H1/PIK3CB/KLF13/NCSTN/JMJD6/THRA/G6PD/RPS17/SPNS2	11
BP	GO:0006470	protein dephosphorylation	13/305	321/18670	0.00250356	0.0433282	0.0350556	DLG1/PPP2R2A/MTMR2/MAGI2/PTPRF/SSH2/PTPRK/PPP4R3B/PPP2R5B/PPP4C/DNAJC6/PPP1R15B/PTPRS	13
BP	GO:0031647	regulation of protein stability	12/305	284/18670	0.00256969	0.0440809	0.0356646	SIRT1/CASP3/HSP90AA1/RTN4/TP53/EP300/DERL1/FBXO7/PFN2/HSPA8/DVL3/HCFC1	12
BP	GO:0051348	negative regulation of transferase activity	12/305	285/18670	0.00264448	0.0451649	0.0365416	SIRT1/CASP3/PAK2/TP53/YWHAG/HNRNPU/IPO5/FBXO7/CHORDC1/WNK1/MAPT/NPRL2	12
CC	GO:0030667	secretory granule membrane	11/306	298/19717	0.00711	0.0454666	0.0313155	RAP1A/TMEM30A/ADAM10/ATP11B/ARL8A/NCSTN/PSAP/RAB5C/NFASC/LAMTOR1/CD14	11
BP	GO:0045926	negative regulation of growth	11/305	249/18670	0.00272797	0.0457875	0.0370454	SIRT1/SMAD4/RNF6/RTN4/PPT1/TP53/MEIS1/G6PD/SEMA4C/PTPRS/SEMA7A	11
BP	GO:0016050	vesicle organization	13/305	325/18670	0.00278491	0.0458207	0.0370723	SAR1B/ZEB2/CLCN3/VAMP3/SNX19/DNM3/KLHL12/SQSTM1/BLOC1S6/SORT1/LAMTOR1/TRAPPC9/VPS18	13
BP	GO:0043547	positive regulation of GTPase activity	15/305	405/18670	0.0028467	0.0465758	0.0376832	RASA1/CRKL/RAP1A/MAP4K4/ARHGEF10/MAPRE2/ARHGEF11/RAPGEF6/DVL3/RANGAP1/ARHGAP1/GNAO1/STARD13/LLGL1/NPRL2	15
BP	GO:0009314	response to radiation	16/305	448/18670	0.00298994	0.0475687	0.0384865	USP1/SIRT1/INO80/CASP3/TP53/METAP2/EP300/PTPRK/INTS7/RHBDD1/GRB2/UBE4B/TANC1/DEAF1/DHX36/BRSK1	16
BP	GO:0016072	rRNA metabolic process	11/305	253/18670	0.00308162	0.0485823	0.0393066	SIRT1/NOLC1/TP53/DDX21/TSR1/RIOK3/MAPT/BUD23/RPS17/DDX11/TCOF1	11
BP	GO:0035690	cellular response to drug	14/305	369/18670	0.00313863	0.0490837	0.0397123	SIRT1/CRKL/HDAC2/PDE4B/RAP1A/GNAI1/TP53/CTNNA1/NQO1/BAIAP2/PSAP/DDIT4/ATG7/DDX11	14
BP	GO:0019216	regulation of lipid metabolic process	15/305	410/18670	0.00319329	0.0491993	0.0398058	NFYB/SIRT1/ELOVL6/NFYA/MTMR2/PRKAB2/CYP51A1/PPP4R3B/ELOVL5/PSAP/THRA/C3/LAMTOR1/PLA2G6/AMBRA1	15
CC	GO:0005819	spindle	12/306	347/19717	0.00830268	0.0510772	0.0351799	INO80/TBCCD1/DCTN1/KIF2A/HNRNPU/MAPRE2/ARL8A/CLTA/NUP85/RANGAP1/RAB11FIP4/DDX11	12
BP	GO:0033673	negative regulation of kinase activity	11/305	257/18670	0.00347126	0.0521896	0.0422251	SIRT1/CASP3/PAK2/YWHAG/HNRNPU/IPO5/FBXO7/CHORDC1/WNK1/MAPT/NPRL2	11
BP	GO:0016236	macroautophagy	12/305	295/18670	0.00349443	0.0523358	0.0423434	SIRT1/CASP3/TP53/PRKAB2/VPS13C/GABARAP/NRBP2/SQSTM1/ATG7/LAMTOR1/NPRL2/AMBRA1	12
MF	GO:0003779	actin binding	16/299	431/17697	0.00283052	0.0523646	0.0441666	KLHL20/INO80/DST/ARPC5/CTNNA1/SSH2/HNRNPU/CYFIP1/PFN2/FSCN1/CFL1/BLOC1S6/EEF2/MAPT/VPS18/DBNL	16
BP	GO:0062012	regulation of small molecule metabolic process	16/305	459/18670	0.00378215	0.0549541	0.0444618	NFYB/SIRT1/AZIN1/ELOVL6/NFYA/TP53/HDAC4/NQO1/EP300/PRKAB2/CYP51A1/PPP4R3B/ELOVL5/NUP85/DDIT4/PSMC1	16
BP	GO:0110053	regulation of actin filament organization	11/305	261/18670	0.00389946	0.0556936	0.0450601	RASA1/ARPC5/DLG1/ARHGEF10/CYFIP1/LPAR1/PFN2/GRB2/BAIAP2/CFL1/DBNL	11
BP	GO:0051056	regulation of small GTPase mediated signal transduction	13/305	338/18670	0.00388315	0.0556936	0.0450601	RASA1/CRKL/MAP4K4/ARHGEF10/LPAR1/MAPRE2/ARHGEF11/GRB2/SQSTM1/STK19/LZTR1/ARHGAP1/STARD13	13
BP	GO:0043161	proteasome-mediated ubiquitin-dependent protein catabolic process	15/305	419/18670	0.00390456	0.0556936	0.0450601	UFL1/SIRT1/KLHL20/USP14/RMND5A/UFD1/DERL1/TRIM2/AMFR/UBE4B/FBXO31/PSMC1/SGTA/SHARPIN/FBXL19	15
BP	GO:0034504	protein localization to nucleus	11/305	262/18670	0.00401285	0.0564741	0.0456916	NOLC1/TP53/PTTG1IP/TOR1AIP1/HNRNPU/IPO5/MCRS1/NUP85/RANGAP1/GLUL/ZBTB16	11
CC	GO:0045121	membrane raft	11/306	315/19717	0.010519	0.0574277	0.0395538	CASP3/DLG1/GNAI1/PPT1/CTNNA1/AKAP6/EEF2/MAPT/LAMTOR1/FAIM2/CD14	11
CC	GO:0098857	membrane microdomain	11/306	316/19717	0.0107529	0.0574277	0.0395538	CASP3/DLG1/GNAI1/PPT1/CTNNA1/AKAP6/EEF2/MAPT/LAMTOR1/FAIM2/CD14	11
CC	GO:0031252	cell leading edge	13/306	403/19717	0.0106378	0.0574277	0.0395538	RASA1/DST/ARPC5/CTNNA1/CYFIP1/PTPRK/FSCN1/MPP2/BAIAP2/CFL1/MAPT/S100B/DBNL	13
MF	GO:0008017	microtubule binding	11/299	246/17697	0.00320107	0.0575278	0.0485214	DST/DCTN1/KIF2A/MAP4K4/MAPRE2/DNM3/DPYSL2/GABARAP/MAPT/KIF13B/DPYSL5	11
BP	GO:0031330	negative regulation of cellular catabolic process	11/305	264/18670	0.00424751	0.0592328	0.0479236	EIF4G2/TP53/MTMR2/USP14/HDAC4/HNRNPU/NRBP2/DDIT4/DHX36/ATG7/SGTA	11
BP	GO:0032386	regulation of intracellular transport	15/305	423/18670	0.00425983	0.0592328	0.0479236	SAR1B/ATP2A2/PCM1/RAP1A/NOLC1/TMEM30A/TP53/MTMR2/IPO5/CEP290/PFN2/RBM26/RANGAP1/ARHGAP1/VPS18	15
BP	GO:0001101	response to acid chemical	13/305	343/18670	0.0043893	0.0602646	0.0487584	UFL1/CASP3/HDAC2/NQO1/IPO5/ADNP2/BAIAP2/CFL1/EEF2/MTHFR/CPEB1/ATG7/LAMTOR1	13
BP	GO:0044839	cell cycle G2/M phase transition	11/305	266/18670	0.00449297	0.060946	0.0493097	HSP90AA1/PCM1/DCTN1/PPP2R2A/TP53/YWHAG/CEP290/PSMC1/SDCCAG8/TAOK1/BRSK1	11
BP	GO:0006836	neurotransmitter transport	11/305	269/18670	0.00488218	0.0644448	0.0521405	ATP2A2/RAP1A/PPT1/PFN2/HSPA8/SYT11/SLC6A6/BLOC1S6/GLUL/VPS18/BRSK1	11
BP	GO:0007249	I-kappaB kinase/NF-kappaB signaling	11/305	269/18670	0.00488218	0.0644448	0.0521405	SIRT1/DDX21/LPAR1/RIOK3/UBE2I/SQSTM1/GPRC5B/DHX36/S100B/SHARPIN/CD14	11
BP	GO:0043491	protein kinase B signaling	11/305	269/18670	0.00488218	0.0644448	0.0521405	SIRT1/HSP90AA1/RTN4/DLG1/MAGI2/PIK3CB/LEMD2/GRB2/PPP2R5B/ERBB3/TYRO3	11
BP	GO:0001933	negative regulation of protein phosphorylation	15/305	429/18670	0.00484186	0.0644448	0.0521405	SIRT1/CASP3/CRKL/SMAD4/PAK2/DLG1/YWHAG/IPO5/FBXO7/CHORDC1/LEMD2/WNK1/DDIT4/PPP1R15B/NDRG2	15
BP	GO:0000209	protein polyubiquitination	12/305	310/18670	0.00517037	0.0665574	0.0538498	KLHL20/RNF6/RC3H1/RMND5A/FBXO7/TRIM2/AMFR/UBE4B/FBXO31/PSMC1/SHARPIN/FBXL19	12
BP	GO:0006605	protein targeting	15/305	432/18670	0.00515623	0.0665574	0.0538498	YWHAQ/HSP90AA1/YWHAG/FBXO7/VPS13C/RPL12/SPCS1/HSPA8/AKAP6/GABARAP/MICALL1/RPLP0/KIF13B/RPS17/SGTA	15
BP	GO:0010498	proteasomal protein catabolic process	16/305	477/18670	0.00544591	0.0679691	0.0549919	UFL1/SIRT1/KLHL20/USP14/RMND5A/UFD1/DERL1/TRIM2/RHBDD1/AMFR/UBE4B/FBXO31/PSMC1/SGTA/SHARPIN/FBXL19	16
CC	GO:0098589	membrane region	11/306	328/19717	0.0138812	0.0681443	0.046935	CASP3/DLG1/GNAI1/PPT1/CTNNA1/AKAP6/EEF2/MAPT/LAMTOR1/FAIM2/CD14	11
BP	GO:0001505	regulation of neurotransmitter levels	13/305	354/18670	0.00569102	0.0697758	0.0564536	ATP2A2/HSP90AA1/RAP1A/PPT1/NQO1/PFN2/HSPA8/SYT11/DPYD/BLOC1S6/GLUL/VPS18/BRSK1	13
BP	GO:0034248	regulation of cellular amide metabolic process	16/305	483/18670	0.00611742	0.0725214	0.058675	FXR1/HNRNPR/CASP3/EIF4G2/CAPRIN1/NOLC1/RC3H1/RBM8A/QKI/CYFIP1/EEF2/PPP1R15B/DHX36/CPEB1/PLA2G6/TCOF1	16
BP	GO:0031331	positive regulation of cellular catabolic process	13/305	361/18670	0.0066688	0.0770573	0.0623449	HNRNPR/SIRT1/HSP90AA1/RC3H1/PTTG1IP/PIK3CB/FBXO7/VPS13C/PSMC1/DHX36/SGTA/NPRL2/AMBRA1	13
BP	GO:0016579	protein deubiquitination	11/305	283/18670	0.0070656	0.0795187	0.0643363	ACTL6A/USP1/INO80/SMAD4/TP53/USP14/EP300/UFD1/MCRS1/PSMC1/HCFC1	11
BP	GO:0051258	protein polymerization	11/305	283/18670	0.0070656	0.0795187	0.0643363	RASA1/HSP90AA1/ARPC5/DCTN1/DLG1/CYFIP1/PFN2/GRB2/BAIAP2/MAPT/DBNL	11
BP	GO:1903311	regulation of mRNA metabolic process	12/305	324/18670	0.00726142	0.08102	0.065551	MBNL1/FXR1/HNRNPR/SRPK2/RC3H1/RBM8A/HNRNPU/HSPA8/JMJD6/PSMC1/DHX36/CPEB1	12
BP	GO:0032259	methylation	13/305	366/18670	0.00744564	0.0823674	0.0666412	PRMT3/SIRT1/SMAD4/FAM98A/TYW3/SNRPB/SETD4/KMT5A/GATAD2A/BUD23/MTHFR/TRMT2A/ZNF335	13
BP	GO:0150063	visual system development	13/305	366/18670	0.00744564	0.0823674	0.0666412	ACTL6A/HDAC2/ZEB2/DLG1/MAN2A1/MEIS1/CEP290/NECTIN1/JMJD6/KDM2B/NINJ1/C3/RAB11FIP4	13
CC	GO:0016607	nuclear speck	12/306	397/19717	0.0217966	0.0837695	0.057697	RBM8A/SRRM1/HNRNPU/BRD2/PPP4R3B/HDAC5/ASCC1/GATAD2A/MAPT/STK19/ZBTB16/DHX36	12
BP	GO:0048193	Golgi vesicle transport	13/305	368/18670	0.00777574	0.0843419	0.0682387	KLHL20/SAR1B/DCTN1/KIF2A/ARCN1/VAMP3/VPS13C/KLHL12/NRBP2/VPS51/SORT1/LLGL1/TRAPPC9	13
BP	GO:0006909	phagocytosis	13/305	369/18670	0.00794508	0.085229	0.0689564	HSP90AA1/RAP1A/ARPC5/PIK3CB/CYFIP1/GRB2/SYT11/BAIAP2/JMJD6/C3/TYRO3/PLA2G6/CD14	13
MF	GO:0004842	ubiquitin-protein transferase activity	14/299	382/17697	0.00567496	0.0868014	0.0732121	KLHL20/RNF6/RC3H1/RMND5A/RNF170/RNF38/FBXO7/FANCL/TRIM2/AMFR/UBE4B/RNF220/NOSIP/SHARPIN	14
BP	GO:0048880	sensory system development	13/305	371/18670	0.00829247	0.0876644	0.0709268	ACTL6A/HDAC2/ZEB2/DLG1/MAN2A1/MEIS1/CEP290/NECTIN1/JMJD6/KDM2B/NINJ1/C3/RAB11FIP4	13
BP	GO:0051650	establishment of vesicle localization	11/305	290/18670	0.00841114	0.0879557	0.0711625	SAR1B/ATP2A2/RAP1A/TMEM230/PFN2/DNM3/KLHL12/SYT11/BLOC1S6/TRAPPC9/VPS18	11
BP	GO:0071214	cellular response to abiotic stimulus	12/305	331/18670	0.00853085	0.0879557	0.0711625	SIRT1/INO80/CASP3/TP53/HDAC4/METAP2/EP300/PTPRK/INTS7/RHBDD1/GRB2/DHX36	12
BP	GO:0104004	cellular response to environmental stimulus	12/305	331/18670	0.00853085	0.0879557	0.0711625	SIRT1/INO80/CASP3/TP53/HDAC4/METAP2/EP300/PTPRK/INTS7/RHBDD1/GRB2/DHX36	12
BP	GO:0001701	in utero embryonic development	13/305	373/18670	0.00865174	0.0888915	0.0719196	ACTL6A/MBNL1/SMAD4/RTN4/ADAM10/TP53/MAN2A1/RBPJ/CHD8/GRB2/C2CD3/HCFC1/ZNF335	13
BP	GO:0032147	activation of protein kinase activity	12/305	333/18670	0.00892367	0.0896722	0.0725513	CRKL/PAK2/SPAG9/DLG1/MAP4K4/PIK3CB/LPAR1/WNK1/MAP3K11/GPRC5B/TAOK1/DBNL	12
BP	GO:0023061	signal release	15/305	462/18670	0.00930352	0.0924182	0.0747729	ATP2A2/SMAD4/RAP1A/PPT1/STXBP3/MAP4K4/SNX19/PFN2/HSPA8/SYT11/BLOC1S6/GLUL/PLA2G6/VPS18/BRSK1	15
BP	GO:0009896	positive regulation of catabolic process	14/305	423/18670	0.0100803	0.0991225	0.0801972	HNRNPR/SIRT1/HSP90AA1/RC3H1/PTTG1IP/PIK3CB/FBXO7/VPS13C/PSMC1/DHX36/ATG7/SGTA/NPRL2/AMBRA1	14
BP	GO:0006417	regulation of translation	14/305	424/18670	0.0102758	0.0992905	0.0803332	FXR1/HNRNPR/EIF4G2/CAPRIN1/NOLC1/RC3H1/RBM8A/QKI/CYFIP1/EEF2/PPP1R15B/DHX36/CPEB1/TCOF1	14
BP	GO:0070646	protein modification by small protein removal	11/305	299/18670	0.0104241	0.0997834	0.0807319	ACTL6A/USP1/INO80/SMAD4/TP53/USP14/EP300/UFD1/MCRS1/PSMC1/HCFC1	11

[truncated: 4 more sheets: End-module, End-GO, Mic-module, Mic-GO]
