# Supplementary material for: An analytical method for the identification of cell type-specific disease gene modules
Source: J Transl Med. 2021 Jan 6;19:20. doi: 10.1186/s12967-020-02690-5 (PMC7788893; doi:10.1186/s12967-020-02690-5)
Supplement: Supplementary file 9 — Additional file 9. The genes, their cell type scores and BDgene database categories in the cell type-specific BPD gene modules obtained using score threshold of one. The enriched GO terms are listed. [file 12967_2020_2690_MOESM9_ESM.xlsx]

## Sheet: Gluta-module
Gene	Score	No. of BDgene database studies (Positive/Negative/Trend)
HTR2A	5.62426	22(7/15/0)
RGS4	4.29397	6(3/2/1)
SLIT3	3.18754	1(1/0/0)
NPTX1	3.10642	2(1/1/0)
OLFM1	2.9086	1(1/0/0)
NRGN	2.45883	2(1/1/0)
CAMK2A	2.38242	2(1/1/0)
NRG1	2.32828	15(10/5/0)
SNAP25	2.24963	2(2/0/0)
CUX2	2.06065	3(1/2/0)
RYR2	1.80421	1(1/0/0)
GABRB3	1.57657	3(1/2/0)
BCL11A	1.53075	1(1/0/0)
GABRA5	1.42044	6(6/0/0)
GABRA1	1.28794	2(1/1/0)
SCN8A	1.17914	1(1/0/0)
GABRA4	1.17402	2(2/0/0)
GABRB2	1.13308	1(1/0/0)
RORB	1.08875	4(3/1/0)
CAMKK2	1.08041	2(1/1/0)
RBFOX1	1.07865	6(2/2/2)
GRIN2A	1.02817	1(1/0/0)
NPHP4	1.00469	1(1/0/0)
DRP2	1.0026	1(1/0/0)

## Sheet: Gluta-GO
ONTOLOGY	ID	Description	GeneRatio	BgRatio	pvalue	p.adjust	qvalue	geneID	Count
CC	GO:0097060	synaptic membrane	44159	432/19717	9.51e-13	1.12e-10	5.11e-11	CAMK2A/GRIN2A/GABRA1/GABRA4/GABRB2/SNAP25/GABRB3/GABRA5/DRP2/HTR2A/NRGN	11
CC	GO:0045211	postsynaptic membrane	44128	323/19717	1.94e-12	1.14e-10	5.21e-11	CAMK2A/GRIN2A/GABRA1/GABRA4/GABRB2/GABRB3/GABRA5/DRP2/HTR2A/NRGN	10
CC	GO:0034702	ion channel complex	44098	301/19717	4.27e-11	1.01e-09	4.59e-10	GRIN2A/SCN8A/GABRA1/GABRA4/GABRB2/SNAP25/GABRB3/RYR2/GABRA5	9
CC	GO:1902495	transmembrane transporter complex	44098	324/19717	8.23e-11	1.62e-09	7.37e-10	GRIN2A/SCN8A/GABRA1/GABRA4/GABRB2/SNAP25/GABRB3/RYR2/GABRA5	9
CC	GO:1990351	transporter complex	44098	332/19717	1.02e-10	1.72e-09	7.84e-10	GRIN2A/SCN8A/GABRA1/GABRA4/GABRB2/SNAP25/GABRB3/RYR2/GABRA5	9
CC	GO:0099572	postsynaptic specialization	44098	348/19717	1.55e-10	2.29e-09	1.04e-09	CAMK2A/GRIN2A/GABRA1/GABRA4/GABRB2/BCL11A/GABRA5/DRP2/NRGN	9
MF	GO:0022824	transmitter-gated ion channel activity	44006	61/17697	1.67e-10	2.63e-09	1.28e-09	GRIN2A/GABRA1/GABRA4/GABRB2/GABRB3/GABRA5	6
MF	GO:0022835	transmitter-gated channel activity	44006	61/17697	1.67e-10	2.63e-09	1.28e-09	GRIN2A/GABRA1/GABRA4/GABRB2/GABRB3/GABRA5	6
MF	GO:0030594	neurotransmitter receptor activity	44036	117/17697	1.45e-10	2.63e-09	1.28e-09	GRIN2A/GABRA1/GABRA4/GABRB2/GABRB3/GABRA5/HTR2A	7
CC	GO:0098982	GABA-ergic synapse	44006	71/19717	2.25e-10	2.95e-09	1.34e-09	GABRA1/GABRA4/GABRB2/GABRB3/GABRA5/NRG1	6
MF	GO:0022839	ion gated channel activity	44098	334/17697	2.78e-10	3.82e-09	1.87e-09	GRIN2A/SCN8A/GABRA1/GABRA4/GABRB2/SNAP25/GABRB3/RYR2/GABRA5	9
MF	GO:0022836	gated channel activity	44098	343/17697	3.52e-10	4.3e-09	2.1e-09	GRIN2A/SCN8A/GABRA1/GABRA4/GABRB2/SNAP25/GABRB3/RYR2/GABRA5	9
MF	GO:0015276	ligand-gated ion channel activity	44036	138/17697	4.66e-10	4.66e-09	2.27e-09	GRIN2A/GABRA1/GABRA4/GABRB2/GABRB3/RYR2/GABRA5	7
MF	GO:0022834	ligand-gated channel activity	44036	138/17697	4.66e-10	4.66e-09	2.27e-09	GRIN2A/GABRA1/GABRA4/GABRB2/GABRB3/RYR2/GABRA5	7
BP	GO:0060078	regulation of postsynaptic membrane potential	44067	140/18670	5.43e-12	5.19e-09	3.24e-09	GRIN2A/GABRA1/GABRA4/GABRB2/GABRB3/GABRA5/CUX2/RGS4	8
MF	GO:0005230	extracellular ligand-gated ion channel activity	44006	75/17697	5.99e-10	5.49e-09	2.68e-09	GRIN2A/GABRA1/GABRA4/GABRB2/GABRB3/GABRA5	6
MF	GO:0005216	ion channel activity	44098	416/17697	1.92e-09	1.63e-08	7.94e-09	GRIN2A/SCN8A/GABRA1/GABRA4/GABRB2/SNAP25/GABRB3/RYR2/GABRA5	9
MF	GO:0022838	substrate-specific channel activity	44098	428/17697	2.47e-09	1.94e-08	9.46e-09	GRIN2A/SCN8A/GABRA1/GABRA4/GABRB2/SNAP25/GABRB3/RYR2/GABRA5	9
MF	GO:0015267	channel activity	44098	456/17697	4.29e-09	2.83e-08	1.38e-08	GRIN2A/SCN8A/GABRA1/GABRA4/GABRB2/SNAP25/GABRB3/RYR2/GABRA5	9
MF	GO:0022803	passive transmembrane transporter activity	44098	457/17697	4.38e-09	2.83e-08	1.38e-08	GRIN2A/SCN8A/GABRA1/GABRA4/GABRB2/SNAP25/GABRB3/RYR2/GABRA5	9
BP	GO:0042391	regulation of membrane potential	44128	434/18670	6.09e-11	2.91e-08	1.82e-08	GRIN2A/SCN8A/GABRA1/GABRA4/GABRB2/GABRB3/RYR2/GABRA5/CUX2/RGS4	10
CC	GO:0099055	integral component of postsynaptic membrane	44006	117/19717	4.73e-09	5.08e-08	2.31e-08	GRIN2A/GABRA1/GABRA4/GABRB2/GABRA5/HTR2A	6
CC	GO:0098936	intrinsic component of postsynaptic membrane	44006	122/19717	6.09e-09	5.99e-08	2.73e-08	GRIN2A/GABRA1/GABRA4/GABRB2/GABRA5/HTR2A	6
CC	GO:0099699	integral component of synaptic membrane	44006	152/19717	2.28e-08	2.07e-07	9.42e-08	GRIN2A/GABRA1/GABRA4/GABRB2/GABRA5/HTR2A	6
CC	GO:0099240	intrinsic component of synaptic membrane	44006	164/19717	3.59e-08	2.65e-07	1.21e-07	GRIN2A/GABRA1/GABRA4/GABRB2/GABRA5/HTR2A	6
CC	GO:0098978	glutamatergic synapse	44036	349/19717	1.37e-07	8.98e-07	4.08e-07	GRIN2A/NPTX1/SNAP25/DRP2/HTR2A/NRG1/NRGN	7
BP	GO:0050804	modulation of chemical synaptic transmission	44067	436/18670	4.4e-08	7.13e-06	4.44e-06	CAMK2A/GRIN2A/NPTX1/SNAP25/HTR2A/CUX2/NRGN/RGS4	8
BP	GO:0099177	regulation of trans-synaptic signaling	44067	437/18670	4.47e-08	7.13e-06	4.44e-06	CAMK2A/GRIN2A/NPTX1/SNAP25/HTR2A/CUX2/NRGN/RGS4	8
BP	GO:0007611	learning or memory	44006	256/18670	6.86e-07	4.77e-05	2.97e-05	GRIN2A/SNAP25/GABRA5/HTR2A/CUX2/NRGN	6
BP	GO:0098656	anion transmembrane transport	44006	288/18670	1.36e-06	8.69e-05	5.41e-05	GABRA1/GABRA4/GABRB2/GABRB3/GABRA5/RGS4	6
BP	GO:0050890	cognition	44006	296/18670	1.6e-06	9.55e-05	5.95e-05	GRIN2A/SNAP25/GABRA5/HTR2A/CUX2/NRGN	6
BP	GO:0050808	synapse organization	44006	408/18670	1.01e-05	0.000427775	0.000266594	GABRA1/GABRB2/GABRB3/DRP2/CUX2/NRG1	6

## Sheet: GABA-module
Gene	Score	No. of BDgene database studies (Positive/Negative/Trend)
RELN	112.505	3(1/2/0)
CHRNA7	13.6056	4(2/2/0)
CHRNB3	7.42295	3(1/2/0)
GAD1	7.24007	2(1/1/0)
ATP1A3	5.40205	3(2/1/0)
GRIK2	4.15041	3(1/1/1)
ERBB4	3.87468	2(1/1/0)
LRP8	3.68619	1(1/0/0)
GABRA1	3.48212	2(1/1/0)
ATP1A1	3.38172	1(1/0/0)
GABRB2	2.95892	1(1/0/0)
CACNG2	2.30073	3(3/0/0)
GRIA1	1.94244	2(2/0/0)
CDH13	1.91751	3(2/1/0)
GABRA4	1.69233	2(2/0/0)
ACAN	1.64948	1(1/0/0)
GRIN2B	1.62939	8(4/4/0)
TMEM151B	1.59215	1(1/0/0)
GRIK3	1.44755	1(1/0/0)
NRXN3	1.33864	2(2/0/0)
GRIN1	1.30802	3(2/1/0)
CACNG5	1.27371	2(1/1/0)
NOS1	1.26971	8(2/5/1)
ADAMTSL3	1.22995	1(1/0/0)
TACC2	1.20547	1(1/0/0)
MAGI1	1.20153	1(1/0/0)
GRIN2A	1.19365	1(1/0/0)
NR2E1	1.08877	1(1/0/0)
ATP6V0D1	1.06629	1(1/0/0)

## Sheet: GABA-GO
ONTOLOGY	ID	Description	GeneRatio	BgRatio	pvalue	p.adjust	qvalue	geneID	Count
CC	GO:1902495	transmembrane transporter complex	16/29	324/19717	1.09e-21	1.22e-19	5.37e-20	GRIN2A/ATP1A3/GABRA1/GABRA4/GABRB2/GRIK3/GRIN1/CHRNA7/CHRNB3/GRIA1/GRIK2/NOS1/GRIN2B/CACNG2/ATP1A1/CACNG5	16
CC	GO:1990351	transporter complex	16/29	332/19717	1.62e-21	1.22e-19	5.37e-20	GRIN2A/ATP1A3/GABRA1/GABRA4/GABRB2/GRIK3/GRIN1/CHRNA7/CHRNB3/GRIA1/GRIK2/NOS1/GRIN2B/CACNG2/ATP1A1/CACNG5	16
MF	GO:0022824	transmitter-gated ion channel activity	44163	61/17697	6.45e-21	4.97e-19	1.87e-19	GRIN2A/GABRA1/GABRA4/GABRB2/GRIK3/GRIN1/CHRNA7/CHRNB3/GRIA1/GRIK2/GRIN2B	11
MF	GO:0022835	transmitter-gated channel activity	44163	61/17697	6.45e-21	4.97e-19	1.87e-19	GRIN2A/GABRA1/GABRA4/GABRB2/GRIK3/GRIN1/CHRNA7/CHRNB3/GRIA1/GRIK2/GRIN2B	11
MF	GO:0005230	extracellular ligand-gated ion channel activity	44163	75/17697	7.46e-20	3.83e-18	1.44e-18	GRIN2A/GABRA1/GABRA4/GABRB2/GRIK3/GRIN1/CHRNA7/CHRNB3/GRIA1/GRIK2/GRIN2B	11
CC	GO:0034702	ion channel complex	14/29	301/19717	1.74e-18	8.77e-17	3.85e-17	GRIN2A/GABRA1/GABRA4/GABRB2/GRIK3/GRIN1/CHRNA7/CHRNB3/GRIA1/GRIK2/NOS1/GRIN2B/CACNG2/CACNG5	14
CC	GO:0045211	postsynaptic membrane	14/29	323/19717	4.7e-18	1.78e-16	7.8e-17	GRIN2A/GABRA1/GABRA4/GABRB2/GRIK3/GRIN1/CHRNA7/CHRNB3/GRIA1/GRIK2/GRIN2B/CACNG2/ERBB4/CACNG5	14
CC	GO:0099572	postsynaptic specialization	14/29	348/19717	1.34e-17	4.05e-16	1.78e-16	GRIN2A/GABRA1/GABRA4/GABRB2/GRIN1/LRP8/GRIA1/GRIK2/NOS1/GRIN2B/CACNG2/ERBB4/ATP1A1/CACNG5	14
BP	GO:0060078	regulation of postsynaptic membrane potential	44193	140/18670	5.37e-19	4.81e-16	2.81e-16	GRIN2A/GABRA1/GABRA4/GABRB2/GRIK3/GRIN1/CHRNA7/CHRNB3/GRIA1/GRIK2/RELN/GRIN2B	12
MF	GO:0030594	neurotransmitter receptor activity	44163	117/17697	1.27e-17	4.91e-16	1.84e-16	GRIN2A/GABRA1/GABRA4/GABRB2/GRIK3/GRIN1/CHRNA7/CHRNB3/GRIA1/GRIK2/GRIN2B	11
MF	GO:1904315	transmitter-gated ion channel activity involved in regulation of postsynaptic membrane potential	44102	47/17697	1.94e-17	5.97e-16	2.24e-16	GABRA1/GABRA4/GABRB2/GRIK3/GRIN1/CHRNA7/CHRNB3/GRIA1/GRIK2	9
MF	GO:0099529	neurotransmitter receptor activity involved in regulation of postsynaptic membrane potential	44102	50/17697	3.55e-17	9.12e-16	3.43e-16	GABRA1/GABRA4/GABRB2/GRIK3/GRIN1/CHRNA7/CHRNB3/GRIA1/GRIK2	9
MF	GO:0098960	postsynaptic neurotransmitter receptor activity	44102	52/17697	5.21e-17	1.15e-15	4.31e-16	GABRA1/GABRA4/GABRB2/GRIK3/GRIN1/CHRNA7/CHRNB3/GRIA1/GRIK2	9
MF	GO:0015276	ligand-gated ion channel activity	44163	138/17697	8.29e-17	1.42e-15	5.33e-16	GRIN2A/GABRA1/GABRA4/GABRB2/GRIK3/GRIN1/CHRNA7/CHRNB3/GRIA1/GRIK2/GRIN2B	11
MF	GO:0022834	ligand-gated channel activity	44163	138/17697	8.29e-17	1.42e-15	5.33e-16	GRIN2A/GABRA1/GABRA4/GABRB2/GRIK3/GRIN1/CHRNA7/CHRNB3/GRIA1/GRIK2/GRIN2B	11
BP	GO:0042391	regulation of membrane potential	15/28	434/18670	6.99e-18	3.14e-15	1.83e-15	GRIN2A/ATP1A3/GABRA1/GABRA4/GABRB2/GRIK3/GRIN1/CHRNA7/CHRNB3/GRIA1/GRIK2/RELN/GRIN2B/CACNG2/ATP1A1	15
CC	GO:0099634	postsynaptic specialization membrane	44133	101/19717	1.46e-16	3.66e-15	1.61e-15	GRIN2A/GABRA1/GABRA4/GABRB2/GRIN1/GRIA1/GRIN2B/CACNG2/ERBB4/CACNG5	10
CC	GO:0097060	synaptic membrane	14/29	432/19717	2.74e-16	5.91e-15	2.6e-15	GRIN2A/GABRA1/GABRA4/GABRB2/GRIK3/GRIN1/CHRNA7/CHRNB3/GRIA1/GRIK2/GRIN2B/CACNG2/ERBB4/CACNG5	14
MF	GO:0022839	ion gated channel activity	13/28	334/17697	8.87e-16	1.37e-14	5.13e-15	GRIN2A/GABRA1/GABRA4/GABRB2/GRIK3/GRIN1/CHRNA7/CHRNB3/GRIA1/GRIK2/GRIN2B/CACNG2/CACNG5	13
MF	GO:0022836	gated channel activity	13/28	343/17697	1.25e-15	1.75e-14	6.59e-15	GRIN2A/GABRA1/GABRA4/GABRB2/GRIK3/GRIN1/CHRNA7/CHRNB3/GRIA1/GRIK2/GRIN2B/CACNG2/CACNG5	13
CC	GO:0008328	ionotropic glutamate receptor complex	44072	51/19717	4.64e-15	8.75e-14	3.84e-14	GRIN2A/GRIK3/GRIN1/GRIA1/GRIK2/GRIN2B/CACNG2/CACNG5	8
CC	GO:0098878	neurotransmitter receptor complex	44072	53/19717	6.44e-15	1.08e-13	4.75e-14	GRIN2A/GRIK3/GRIN1/GRIA1/GRIK2/GRIN2B/CACNG2/CACNG5	8
MF	GO:0005216	ion channel activity	13/28	416/17697	1.51e-14	1.94e-13	7.29e-14	GRIN2A/GABRA1/GABRA4/GABRB2/GRIK3/GRIN1/CHRNA7/CHRNB3/GRIA1/GRIK2/GRIN2B/CACNG2/CACNG5	13
MF	GO:0022838	substrate-specific channel activity	13/28	428/17697	2.18e-14	2.58e-13	9.7e-14	GRIN2A/GABRA1/GABRA4/GABRB2/GRIK3/GRIN1/CHRNA7/CHRNB3/GRIA1/GRIK2/GRIN2B/CACNG2/CACNG5	13
MF	GO:0015267	channel activity	13/28	456/17697	4.91e-14	5.18e-13	1.95e-13	GRIN2A/GABRA1/GABRA4/GABRB2/GRIK3/GRIN1/CHRNA7/CHRNB3/GRIA1/GRIK2/GRIN2B/CACNG2/CACNG5	13
MF	GO:0022803	passive transmembrane transporter activity	13/28	457/17697	5.05e-14	5.18e-13	1.95e-13	GRIN2A/GABRA1/GABRA4/GABRB2/GRIK3/GRIN1/CHRNA7/CHRNB3/GRIA1/GRIK2/GRIN2B/CACNG2/CACNG5	13
CC	GO:0099055	integral component of postsynaptic membrane	44103	117/19717	6.05e-14	9.13e-13	4.01e-13	GRIN2A/GABRA1/GABRA4/GABRB2/GRIN1/GRIA1/CACNG2/ERBB4/CACNG5	9
CC	GO:0098936	intrinsic component of postsynaptic membrane	44103	122/19717	8.89e-14	1.22e-12	5.36e-13	GRIN2A/GABRA1/GABRA4/GABRB2/GRIN1/GRIA1/CACNG2/ERBB4/CACNG5	9
CC	GO:0099060	integral component of postsynaptic specialization membrane	44072	74/19717	1.07e-13	1.35e-12	5.94e-13	GRIN2A/GABRA1/GABRA4/GABRB2/GRIN1/GRIA1/CACNG2/ERBB4	8
CC	GO:0098948	intrinsic component of postsynaptic specialization membrane	44072	77/19717	1.5e-13	1.74e-12	7.63e-13	GRIN2A/GABRA1/GABRA4/GABRB2/GRIN1/GRIA1/CACNG2/ERBB4	8
MF	GO:0004970	ionotropic glutamate receptor activity	44010	19/17697	2.36e-13	2.28e-12	8.56e-13	GRIN2A/GRIK3/GRIN1/GRIA1/GRIK2/GRIN2B	6
BP	GO:0007215	glutamate receptor signaling pathway	44102	100/18670	1.59e-14	2.86e-12	1.67e-12	GRIN2A/GRIK3/GRIN1/GRIA1/GRIK2/RELN/GRIN2B/CACNG2/CACNG5	9
BP	GO:0050804	modulation of chemical synaptic transmission	13/28	436/18670	1.4e-14	2.86e-12	1.67e-12	GRIN2A/GRIK3/GRIN1/NR2E1/LRP8/CHRNA7/CHRNB3/GRIA1/GRIK2/RELN/GRIN2B/CACNG2/CACNG5	13
BP	GO:0099177	regulation of trans-synaptic signaling	13/28	437/18670	1.44e-14	2.86e-12	1.67e-12	GRIN2A/GRIK3/GRIN1/NR2E1/LRP8/CHRNA7/CHRNB3/GRIA1/GRIK2/RELN/GRIN2B/CACNG2/CACNG5	13
CC	GO:0014069	postsynaptic density	44164	324/19717	5.3e-13	5.71e-12	2.51e-12	GRIN2A/GRIN1/LRP8/GRIA1/GRIK2/NOS1/GRIN2B/CACNG2/ERBB4/ATP1A1/CACNG5	11
CC	GO:0032279	asymmetric synapse	44164	328/19717	6.05e-13	6.09e-12	2.68e-12	GRIN2A/GRIN1/LRP8/GRIA1/GRIK2/NOS1/GRIN2B/CACNG2/ERBB4/ATP1A1/CACNG5	11
CC	GO:0099699	integral component of synaptic membrane	44103	152/19717	6.65e-13	6.27e-12	2.76e-12	GRIN2A/GABRA1/GABRA4/GABRB2/GRIN1/GRIA1/CACNG2/ERBB4/CACNG5	9
CC	GO:0098984	neuron to neuron synapse	44164	350/19717	1.23e-12	1.09e-11	4.78e-12	GRIN2A/GRIN1/LRP8/GRIA1/GRIK2/NOS1/GRIN2B/CACNG2/ERBB4/ATP1A1/CACNG5	11
CC	GO:0099240	intrinsic component of synaptic membrane	44103	164/19717	1.33e-12	1.11e-11	4.89e-12	GRIN2A/GABRA1/GABRA4/GABRB2/GRIN1/GRIA1/CACNG2/ERBB4/CACNG5	9
MF	GO:0008066	glutamate receptor activity	44010	27/17697	2.56e-12	2.32e-11	8.71e-12	GRIN2A/GRIK3/GRIN1/GRIA1/GRIK2/GRIN2B	6
MF	GO:0099094	ligand-gated cation channel activity	44071	105/17697	3.3e-12	2.82e-11	1.06e-11	GRIN2A/GRIK3/GRIN1/CHRNA7/CHRNB3/GRIA1/GRIK2/GRIN2B	8
CC	GO:0098802	plasma membrane receptor complex	44133	295/19717	7.52e-12	5.98e-11	2.63e-11	GRIN2A/GRIK3/GRIN1/CHRNA7/CHRNB3/GRIA1/GRIK2/GRIN2B/CACNG2/CACNG5	10
CC	GO:0098839	postsynaptic density membrane	44041	74/19717	1.15e-11	8.65e-11	3.8e-11	GRIN2A/GRIN1/GRIA1/GRIN2B/CACNG2/ERBB4/CACNG5	7
CC	GO:0034703	cation channel complex	44103	220/19717	1.88e-11	1.35e-10	5.93e-11	GRIN2A/GRIK3/GRIN1/GRIA1/GRIK2/NOS1/GRIN2B/CACNG2/CACNG5	9
BP	GO:0035235	ionotropic glutamate receptor signaling pathway	44010	25/18670	1.11e-12	1.66e-10	9.73e-11	GRIN2A/GRIK3/GRIN1/GRIA1/GRIK2/GRIN2B	6
BP	GO:0050806	positive regulation of synaptic transmission	44102	168/18670	1.86e-12	2.38e-10	1.39e-10	GRIN2A/GRIN1/NR2E1/CHRNA7/GRIK2/RELN/GRIN2B/CACNG2/CACNG5	9
MF	GO:0005261	cation channel activity	44132	319/17697	3.1e-11	2.51e-10	9.44e-11	GRIN2A/GRIK3/GRIN1/CHRNA7/CHRNB3/GRIA1/GRIK2/GRIN2B/CACNG2/CACNG5	10
BP	GO:1900449	regulation of glutamate receptor signaling pathway	44040	64/18670	4.44e-12	4.98e-10	2.91e-10	GRIN2A/GRIN1/GRIA1/RELN/GRIN2B/CACNG2/CACNG5	7
BP	GO:0099601	regulation of neurotransmitter receptor activity	44040	74/18670	1.27e-11	1.27e-09	7.41e-10	GRIN2A/GRIN1/GRIA1/RELN/GRIN2B/CACNG2/CACNG5	7
MF	GO:0046873	metal ion transmembrane transporter activity	44132	438/17697	6.86e-10	5.28e-09	1.99e-09	GRIN2A/ATP1A3/GRIK3/GRIN1/CHRNA7/GRIK2/GRIN2B/CACNG2/ATP1A1/CACNG5	10
CC	GO:0098982	GABA-ergic synapse	44011	71/19717	7.82e-10	5.37e-09	2.36e-09	ACAN/GABRA1/GABRA4/GABRB2/ERBB4/CDH13	6
CC	GO:0098978	glutamatergic synapse	44103	349/19717	1.13e-09	7.41e-09	3.25e-09	ACAN/GRIN2A/GRIK3/GRIN1/GRIA1/GRIK2/CACNG2/ERBB4/CACNG5	9
BP	GO:0060079	excitatory postsynaptic potential	44040	100/18670	1.1e-10	9.9e-09	5.78e-09	GRIN2A/GRIN1/CHRNA7/CHRNB3/GRIK2/RELN/GRIN2B	7
BP	GO:2001257	regulation of cation channel activity	44071	178/18670	1.54e-10	1.26e-08	7.34e-09	GRIN2A/GRIN1/GRIA1/RELN/NOS1/GRIN2B/CACNG2/CACNG5	8
BP	GO:0099565	chemical synaptic transmission, postsynaptic	44040	108/18670	1.91e-10	1.43e-08	8.33e-09	GRIN2A/GRIN1/CHRNA7/CHRNB3/GRIK2/RELN/GRIN2B	7
MF	GO:0001540	amyloid-beta binding	44010	78/17697	2.1e-09	1.54e-08	5.8e-09	GRIN2A/ATP1A3/GRIN1/CHRNA7/GRIA1/GRIN2B	6
BP	GO:0048167	regulation of synaptic plasticity	44071	187/18670	2.28e-10	1.58e-08	9.21e-09	GRIN2A/GRIN1/NR2E1/CHRNA7/GRIA1/GRIK2/RELN/GRIN2B	8
CC	GO:0043679	axon terminus	44011	119/19717	1.81e-08	1.05e-07	4.6e-08	GAD1/GRIK3/GRIN1/GRIK2/NOS1/ATP6V0D1	6
CC	GO:0098793	presynapse	44103	491/19717	2.2e-08	1.23e-07	5.41e-08	GRIN2A/GAD1/GRIK3/GRIN1/GRIA1/GRIK2/NOS1/ATP6V0D1/ERBB4	9
BP	GO:0032412	regulation of ion transmembrane transporter activity	44071	260/18670	3.1e-09	1.86e-07	1.08e-07	GRIN2A/GRIN1/GRIA1/RELN/NOS1/GRIN2B/CACNG2/CACNG5	8
BP	GO:0022898	regulation of transmembrane transporter activity	44071	268/18670	3.94e-09	2.21e-07	1.29e-07	GRIN2A/GRIN1/GRIA1/RELN/NOS1/GRIN2B/CACNG2/CACNG5	8
MF	GO:0005262	calcium channel activity	44010	123/17697	3.31e-08	2.32e-07	8.72e-08	GRIN2A/GRIN1/CHRNA7/GRIN2B/CACNG2/CACNG5	6
BP	GO:0035249	synaptic transmission, glutamatergic	44010	93/18670	4.47e-09	2.36e-07	1.38e-07	GRIK3/GRIN1/GRIK2/RELN/CACNG2/CACNG5	6
CC	GO:0044306	neuron projection terminus	44011	138/19717	4.39e-08	2.36e-07	1.04e-07	GAD1/GRIK3/GRIN1/GRIK2/NOS1/ATP6V0D1	6
BP	GO:0010469	regulation of signaling receptor activity	44040	173/18670	5.22e-09	2.46e-07	1.44e-07	GRIN2A/GRIN1/GRIA1/RELN/GRIN2B/CACNG2/CACNG5	7
BP	GO:0050808	synapse organization	44102	408/18670	4.98e-09	2.46e-07	1.44e-07	GABRA1/GABRB2/GRIN1/LRP8/CHRNA7/RELN/GRIN2B/CACNG2/ERBB4	9
BP	GO:0032409	regulation of transporter activity	44071	283/18670	6.03e-09	2.71e-07	1.58e-07	GRIN2A/GRIN1/GRIA1/RELN/NOS1/GRIN2B/CACNG2/CACNG5	8
MF	GO:0015085	calcium ion transmembrane transporter activity	44010	139/17697	6.88e-08	4.61e-07	1.73e-07	GRIN2A/GRIN1/CHRNA7/GRIN2B/CACNG2/CACNG5	6
BP	GO:1904062	regulation of cation transmembrane transport	44071	342/18670	2.64e-08	1.13e-06	6.59e-07	GRIN2A/GRIN1/GRIA1/RELN/NOS1/GRIN2B/CACNG2/CACNG5	8
BP	GO:0007611	learning or memory	44040	256/18670	7.77e-08	3.03e-06	1.77e-06	GRIN2A/GRIN1/NRXN3/CHRNA7/GRIA1/RELN/GRIN2B	7
CC	GO:0033267	axon part	44041	382/19717	1.05e-06	5.1e-06	2.24e-06	GAD1/GRIK3/GRIN1/GRIA1/GRIK2/NOS1/ATP6V0D1	7
BP	GO:0050890	cognition	44040	296/18670	2.09e-07	7.2e-06	4.21e-06	GRIN2A/GRIN1/NRXN3/CHRNA7/GRIA1/RELN/GRIN2B	7
BP	GO:0070588	calcium ion transmembrane transport	44040	315/18670	3.18e-07	1.06e-05	6.17e-06	GRIN2A/GRIN1/CHRNA7/NOS1/GRIN2B/CACNG2/CACNG5	7
BP	GO:0034765	regulation of ion transmembrane transport	44071	483/18670	3.73e-07	1.2e-05	6.99e-06	GRIN2A/GRIN1/GRIA1/RELN/NOS1/GRIN2B/CACNG2/CACNG5	8
CC	GO:0150034	distal axon	44011	285/19717	3.11e-06	1.42e-05	6.24e-06	GAD1/GRIK3/GRIN1/GRIK2/NOS1/ATP6V0D1	6
BP	GO:0035637	multicellular organismal signaling	44010	204/18670	4.87e-07	1.51e-05	8.81e-06	ATP1A3/GRIK2/NOS1/CACNG2/ATP1A1/CACNG5	6
MF	GO:0042277	peptide binding	44010	295/17697	5.64e-06	2.56e-05	9.61e-06	GRIN2A/ATP1A3/GRIN1/CHRNA7/GRIA1/GRIN2B	6
BP	GO:0021537	telencephalon development	44010	251/18670	1.64e-06	4.31e-05	2.52e-05	GRIN1/NR2E1/LRP8/RELN/ERBB4/TACC2	6
MF	GO:0033218	amide binding	44010	356/17697	1.65e-05	6.18e-05	2.32e-05	GRIN2A/ATP1A3/GRIN1/CHRNA7/GRIA1/GRIN2B	6
BP	GO:0006816	calcium ion transport	44040	434/18670	2.71e-06	6.4e-05	3.74e-05	GRIN2A/GRIN1/CHRNA7/NOS1/GRIN2B/CACNG2/CACNG5	7
BP	GO:0006874	cellular calcium ion homeostasis	44040	458/18670	3.87e-06	8.68e-05	5.07e-05	GRIN2A/GRIN1/CHRNA7/GRIA1/GRIK2/NOS1/GRIN2B	7
BP	GO:0055074	calcium ion homeostasis	44040	471/18670	4.65e-06	9.93e-05	5.81e-05	GRIN2A/GRIN1/CHRNA7/GRIA1/GRIK2/NOS1/GRIN2B	7
BP	GO:0070838	divalent metal ion transport	44040	483/18670	5.49e-06	0.000111862	6.54e-05	GRIN2A/GRIN1/CHRNA7/NOS1/GRIN2B/CACNG2/CACNG5	7
BP	GO:0072511	divalent inorganic cation transport	44040	489/18670	5.95e-06	0.000116021	6.78e-05	GRIN2A/GRIN1/CHRNA7/NOS1/GRIN2B/CACNG2/CACNG5	7
BP	GO:0072503	cellular divalent inorganic cation homeostasis	44040	493/18670	6.28e-06	0.000119779	7e-05	GRIN2A/GRIN1/CHRNA7/GRIA1/GRIK2/NOS1/GRIN2B	7
BP	GO:0030900	forebrain development	44010	381/18670	1.79e-05	0.000291688	0.000170464	GRIN1/NR2E1/LRP8/RELN/ERBB4/TACC2	6

## Sheet: Ast-module
Gene	Score	No. of BDgene database studies (Positive/Negative/Trend)
GFAP	4168.81	1(1/0/0)
GJA1	1530.85	1(1/0/0)
ADORA2B	449.017	1(1/0/0)
SLC1A2	212.712	1(1/0/0)
NTSR2	131.656	1(1/0/0)
GSTM1	118.124	1(1/0/0)
DIO2	117.678	1(1/0/0)
KCNN3	74.7276	7(1/6/0)
GLI3	66.4676	1(1/0/0)
NCAN	56.1322	1(1/0/0)
CACNB2	23.2031	3(2/1/0)
WFS1	20.8084	7(1/6/0)
HTR6	18.4503	3(1/2/0)
NR1D1	17.3893	6(2/4/0)
NR2E1	14.8791	1(1/0/0)
DOK5	12.2369	1(1/0/0)
GABRB1	11.7949	3(2/0/1)
BCR	10.3914	2(1/1/0)
APOE	7.99361	1(1/0/0)
PER2	7.32528	7(1/6/0)
RGS17	6.07658	1(1/0/0)
NTRK2	5.57805	3(1/1/1)
FYN	5.37763	1(1/0/0)
NPAS3	5.08462	2(1/1/0)
RORB	4.66852	4(3/1/0)
ADCY2	3.97783	2(1/1/0)
PPFIA1	3.54418	1(1/0/0)
CRY2	3.54227	5(3/2/0)
FGFR2	3.21186	2(1/1/0)
ZNF277	3.14834	1(1/0/0)
PTPRZ1	3.06857	1(1/0/0)
ARNTL	3.04847	7(5/2/0)
IGFBP7	2.8989	2(1/1/0)
NPAS2	2.83906	5(3/2/0)
FARP1	2.56042	1(1/0/0)
GLRA1	2.50496	1(1/0/0)
PER3	2.24493	7(3/4/0)
ST3GAL1	2.1439	4(3/0/1)
GRM3	1.96899	7(3/4/0)
KAT6B	1.81403	1(1/0/0)
NAA38	1.78777	1(1/0/0)
CTTN	1.77329	1(1/0/0)
PLA2G6	1.7342	2(1/1/0)
SYNE1	1.7201	6(3/2/1)
PCSK5	1.5013	1(1/0/0)
TCF7L2	1.482	1(1/0/0)
FMO5	1.39779	1(1/0/0)
IMPA2	1.36641	4(2/2/0)
MED12L	1.12073	1(1/0/0)
NRXN1	1.09191	1(1/0/0)
PER1	1.0823	5(2/3/0)
ITIH3	1.04746	3(3/0/0)

## Sheet: Ast-GO
ONTOLOGY	ID	Description	GeneRatio	BgRatio	pvalue	p.adjust	qvalue	geneID	Count
BP	GO:0032922	circadian regulation of gene expression	7/52	62/18670	3.74e-10	7.35e-07	4.89e-07	NPAS2/NR1D1/ARNTL/PER2/PER1/PER3/CRY2	7
BP	GO:0007623	circadian rhythm	9/52	208/18670	5.4e-09	4.81e-06	3.2e-06	NPAS2/NR1D1/RORB/NTRK2/ARNTL/PER2/PER1/PER3/CRY2	9
BP	GO:0048511	rhythmic process	10/52	295/18670	7.33e-09	4.81e-06	3.2e-06	NPAS2/NR1D1/RORB/NTRK2/ARNTL/PER2/PER1/PER3/GABRB1/CRY2	10
BP	GO:0042752	regulation of circadian rhythm	7/52	114/18670	2.8e-08	1.38e-05	9.16e-06	NR1D1/RORB/ARNTL/PER2/PER1/PER3/CRY2	7
BP	GO:0050795	regulation of behavior	6/52	71/18670	4.32e-08	1.7e-05	1.13e-05	NPAS2/NR1D1/GJA1/NRXN1/PER3/APOE	6
BP	GO:0050804	modulation of chemical synaptic transmission	10/52	436/18670	2.86e-07	7.6e-05	5.05e-05	ADORA2B/NR2E1/NTRK2/PLA2G6/NRXN1/BCR/GRM3/CACNB2/APOE/FYN	10
BP	GO:0099177	regulation of trans-synaptic signaling	10/52	437/18670	2.93e-07	7.6e-05	5.05e-05	ADORA2B/NR2E1/NTRK2/PLA2G6/NRXN1/BCR/GRM3/CACNB2/APOE/FYN	10
BP	GO:0023061	signal release	10/52	462/18670	4.87e-07	0.000106483	7.08e-05	ADORA2B/PPFIA1/NR1D1/GJA1/PLA2G6/NRXN1/ARNTL/CACNB2/PER2/TCF7L2	10
BP	GO:0007409	axonogenesis	10/52	468/18670	5.48e-07	0.00010782	7.17e-05	CTTN/NR2E1/NTRK2/NRXN1/FGFR2/GLI3/DOK5/APOE/FYN/PTPRZ1	10
BP	GO:0001101	response to acid chemical	8/52	343/18670	4.45e-06	0.0005581	0.000370941	SLC1A2/GJA1/RORB/GLRA1/NTRK2/FGFR2/IGFBP7/FYN	8
BP	GO:0003018	vascular process in circulatory system	6/52	173/18670	8.3e-06	0.000947977	0.000630074	ADORA2B/GJA1/PLA2G6/BCR/PER2/APOE	6
BP	GO:0050796	regulation of insulin secretion	6/52	176/18670	9.16e-06	0.000947977	0.000630074	NR1D1/GJA1/PLA2G6/ARNTL/PER2/TCF7L2	6
BP	GO:0048545	response to steroid hormone	8/52	385/18670	1.04e-05	0.00101829	0.000676808	NR1D1/RORB/NR2E1/ARNTL/IGFBP7/PER1/GABRB1/CRY2	8
BP	GO:0043401	steroid hormone mediated signaling pathway	6/52	184/18670	1.18e-05	0.001055	0.00070121	NR1D1/RORB/NR2E1/ARNTL/PER1/CRY2	6
BP	GO:0030073	insulin secretion	6/52	207/18670	2.3e-05	0.00172149	0.00114419	NR1D1/GJA1/PLA2G6/ARNTL/PER2/TCF7L2	6
BP	GO:0090276	regulation of peptide hormone secretion	6/52	208/18670	2.36e-05	0.00172149	0.00114419	NR1D1/GJA1/PLA2G6/ARNTL/PER2/TCF7L2	6
CC	GO:0098978	glutamatergic synapse	7/52	349/19717	3.46e-05	0.00245879	0.00182084	ADORA2B/SLC1A2/NRXN1/BCR/GRM3/APOE/FYN	7
CC	GO:0098793	presynapse	8/52	491/19717	4.01e-05	0.00245879	0.00182084	SLC1A2/PPFIA1/WFS1/GLRA1/NTRK2/NRXN1/GRM3/CACNB2	8
BP	GO:0009755	hormone-mediated signaling pathway	6/52	235/18670	4.68e-05	0.00276047	0.00183475	NR1D1/RORB/NR2E1/ARNTL/PER1/CRY2	6
BP	GO:0030072	peptide hormone secretion	6/52	250/18670	6.6e-05	0.00324521	0.00215694	NR1D1/GJA1/PLA2G6/ARNTL/PER2/TCF7L2	6
BP	GO:0071383	cellular response to steroid hormone stimulus	6/52	250/18670	6.6e-05	0.00324521	0.00215694	NR1D1/RORB/NR2E1/ARNTL/PER1/CRY2	6
CC	GO:0097060	synaptic membrane	7/52	432/19717	0.000131881	0.00328055	0.00242939	SLC1A2/GLRA1/NRXN1/BCR/GRM3/SYNE1/GABRB1	7
BP	GO:0007611	learning or memory	6/52	256/18670	7.52e-05	0.00352341	0.00234184	NTRK2/PLA2G6/NRXN1/APOE/FYN/PTPRZ1	6
BP	GO:0030900	forebrain development	7/52	381/18670	8.46e-05	0.00387089	0.00257279	HTR6/SLC1A2/NR2E1/NTRK2/FGFR2/GLI3/FYN	7
BP	GO:0046883	regulation of hormone secretion	6/52	266/18670	9.29e-05	0.00415334	0.00276052	NR1D1/GJA1/PLA2G6/ARNTL/PER2/TCF7L2	6
BP	GO:0006836	neurotransmitter transport	6/52	269/18670	9.88e-05	0.004319	0.00287063	ADORA2B/SLC1A2/PPFIA1/NRXN1/CACNB2/PER2	6
BP	GO:0050808	synapse organization	7/52	408/18670	0.000129526	0.00509554	0.00338675	CTTN/FARP1/NTRK2/NRXN1/CACNB2/APOE/FYN	7
BP	GO:0050890	cognition	6/52	296/18670	0.000166523	0.00606574	0.0040316	NTRK2/PLA2G6/NRXN1/APOE/FYN/PTPRZ1	6
BP	GO:0042391	regulation of membrane potential	7/52	434/18670	0.000189481	0.00677653	0.00450402	GJA1/GLRA1/NTRK2/NRXN1/CACNB2/GABRB1/NTSR2	7
BP	GO:0046879	hormone secretion	6/52	312/18670	0.000221362	0.00777533	0.00516788	NR1D1/GJA1/PLA2G6/ARNTL/PER2/TCF7L2	6
BP	GO:0009914	hormone transport	6/52	322/18670	0.000262292	0.00859881	0.00571521	NR1D1/GJA1/PLA2G6/ARNTL/PER2/TCF7L2	6
BP	GO:0015849	organic acid transport	6/52	333/18670	0.000313973	0.00913532	0.0060718	SLC1A2/PPFIA1/NTRK2/PLA2G6/PER2/APOE	6
BP	GO:0046942	carboxylic acid transport	6/52	333/18670	0.000313973	0.00913532	0.0060718	SLC1A2/PPFIA1/NTRK2/PLA2G6/PER2/APOE	6
BP	GO:0050708	regulation of protein secretion	7/52	472/18670	0.000315812	0.00913532	0.0060718	NR1D1/GJA1/PLA2G6/ARNTL/PER2/TCF7L2/APOE	7
BP	GO:0015711	organic anion transport	7/52	482/18670	0.000358388	0.00965684	0.00641843	SLC1A2/PPFIA1/GJA1/NTRK2/PLA2G6/PER2/APOE	7
BP	GO:0048871	multicellular organismal homeostasis	7/52	485/18670	0.000372023	0.00969984	0.00644701	ADCY2/DIO2/NR1D1/GJA1/WFS1/ARNTL/PER2	7
BP	GO:0001505	regulation of neurotransmitter levels	6/52	354/18670	0.000434653	0.0109611	0.00728528	ADORA2B/SLC1A2/PPFIA1/NRXN1/CACNB2/PER2	6
BP	GO:0002791	regulation of peptide secretion	7/52	500/18670	0.000446595	0.0111197	0.00739069	NR1D1/GJA1/PLA2G6/ARNTL/PER2/TCF7L2/APOE	7
BP	GO:0006936	muscle contraction	6/52	360/18670	0.000475052	0.0115361	0.0076675	ADORA2B/CTTN/GJA1/GLRA1/PLA2G6/CACNB2	6
BP	GO:0010959	regulation of metal ion transport	6/52	394/18670	0.000762565	0.0148761	0.00988744	GJA1/WFS1/PLA2G6/CACNB2/PER1/FYN	6
BP	GO:0006874	cellular calcium ion homeostasis	6/52	458/18670	0.00165238	0.0248692	0.0165294	GJA1/WFS1/PLA2G6/CACNB2/APOE/FYN	6
BP	GO:0003012	muscle system process	6/52	465/18670	0.00178415	0.0252477	0.0167809	ADORA2B/CTTN/GJA1/GLRA1/PLA2G6/CACNB2	6
BP	GO:0055074	calcium ion homeostasis	6/52	471/18670	0.00190335	0.0252965	0.0168133	GJA1/WFS1/PLA2G6/CACNB2/APOE/FYN	6
BP	GO:0034248	regulation of cellular amide metabolic process	6/52	483/18670	0.00215982	0.027994	0.0186062	DIO2/GFAP/PLA2G6/PER2/PER1/APOE	6
BP	GO:0072503	cellular divalent inorganic cation homeostasis	6/52	493/18670	0.0023929	0.0289627	0.0192501	GJA1/WFS1/PLA2G6/CACNB2/APOE/FYN	6

## Sheet: OPC-module
Gene	Score	No. of BDgene database studies (Positive/Negative/Trend)
CACNG5	2413.55	2(1/1/0)
SEZ6L	74.3135	1(1/0/0)
ACAN	48.3117	1(1/0/0)
PTPRZ1	42.9493	1(1/0/0)
GDNF	33.066	1(1/0/0)
SEMA5A	24.8969	1(1/0/0)
DSCAM	18.1579	3(1/2/0)
CHRNB4	15.5731	2(1/1/0)
DPP6	13.1647	2(1/1/0)
FAM110B	12.7717	1(1/0/0)
NOS1	12.6151	8(2/5/1)
TACC2	10.8715	1(1/0/0)
KCND2	10.1208	1(1/0/0)
DCC	8.95843	2(1/1/0)
VIPR2	7.90751	1(1/0/0)
CHRNA3	6.22162	3(1/2/0)
GRM7	5.81928	3(2/1/0)
FABP7	5.63687	1(1/0/0)
ASTN2	4.93059	1(1/0/0)
NTRK3	4.40418	2(2/0/0)
SYNGR1	3.36461	3(2/1/0)
SP4	2.84499	1(1/0/0)
DISC1	2.67702	18(10/7/1)
FAM84B	2.51565	2(1/1/0)
NRXN2	2.49442	1(1/0/0)
GAD1	2.43669	2(1/1/0)
ITGB8	2.42616	1(1/0/0)
GRIK3	2.41094	1(1/0/0)
COBL	2.12543	1(1/0/0)
NAV2	2.11146	1(1/0/0)
TULP4	1.88718	1(1/0/0)
SLC1A1	1.82922	1(1/0/0)
FYN	1.64473	1(1/0/0)
KCNQ2	1.43232	1(1/0/0)
INTS9	1.40636	1(1/0/0)
GRIN2D	1.39916	1(1/0/0)
SLC1A2	1.37529	1(1/0/0)
WFS1	1.29232	7(1/6/0)
CCDC50	1.25674	2(1/1/0)
GRIK2	1.22432	3(1/1/1)
NCAM1	1.16352	3(2/1/0)
DOCK9	1.14277	1(1/0/0)
THSD7A	1.11271	1(1/0/0)
DIO2	1.07478	1(1/0/0)
BCL9	1.01319	1(1/0/0)
NPAS3	1.00202	2(1/1/0)
DAO	1.00186	5(1/4/0)

## Sheet: OPC-GO
ONTOLOGY	ID	Description	GeneRatio	BgRatio	pvalue	p.adjust	qvalue	geneID	Count
CC	GO:0045211	postsynaptic membrane	11/47	323/19717	1.98e-10	2.47e-08	1.59e-08	GRIK2/NTRK3/CACNG5/CHRNA3/DISC1/GRIK3/GRM7/KCND2/CHRNB4/GRIN2D/DCC	11
CC	GO:0097060	synaptic membrane	12/47	432/19717	2.75e-10	2.47e-08	1.59e-08	GRIK2/NTRK3/CACNG5/CHRNA3/DISC1/SLC1A2/GRIK3/GRM7/KCND2/CHRNB4/GRIN2D/DCC	12
CC	GO:0034702	ion channel complex	10/47	301/19717	1.86e-09	1.12e-07	7.19e-08	KCNQ2/DPP6/GRIK2/CACNG5/CHRNA3/GRIK3/KCND2/NOS1/CHRNB4/GRIN2D	10
CC	GO:1902495	transmembrane transporter complex	10/47	324/19717	3.78e-09	1.43e-07	9.21e-08	KCNQ2/DPP6/GRIK2/CACNG5/CHRNA3/GRIK3/KCND2/NOS1/CHRNB4/GRIN2D	10
CC	GO:0032279	asymmetric synapse	10/47	328/19717	4.25e-09	1.43e-07	9.21e-08	GRIK2/CACNG5/CHRNA3/DISC1/GRM7/KCND2/NOS1/GRIN2D/FYN/DCC	10
CC	GO:1990351	transporter complex	10/47	332/19717	4.77e-09	1.43e-07	9.21e-08	KCNQ2/DPP6/GRIK2/CACNG5/CHRNA3/GRIK3/KCND2/NOS1/CHRNB4/GRIN2D	10
CC	GO:0098984	neuron to neuron synapse	10/47	350/19717	7.9e-09	2.03e-07	1.31e-07	GRIK2/CACNG5/CHRNA3/DISC1/GRM7/KCND2/NOS1/GRIN2D/FYN/DCC	10
BP	GO:0050804	modulation of chemical synaptic transmission	12/45	436/18670	3.24e-10	2.08e-07	1.56e-07	GRIK2/CACNG5/CHRNA3/DISC1/SYNGR1/GRIK3/GRM7/CHRNB4/GRIN2D/FYN/DCC/GDNF	12
BP	GO:0099177	regulation of trans-synaptic signaling	12/45	437/18670	3.33e-10	2.08e-07	1.56e-07	GRIK2/CACNG5/CHRNA3/DISC1/SYNGR1/GRIK3/GRM7/CHRNB4/GRIN2D/FYN/DCC/GDNF	12
BP	GO:0007626	locomotory behavior	9/45	198/18670	9.01e-10	3.76e-07	2.81e-07	CHRNA3/DSCAM/GAD1/SEZ6L/KCND2/NAV2/CHRNB4/GRIN2D/GDNF	9
CC	GO:0034703	cation channel complex	8/47	220/19717	4.58e-08	1.03e-06	6.62e-07	KCNQ2/DPP6/GRIK2/CACNG5/GRIK3/KCND2/NOS1/GRIN2D	8
CC	GO:0014069	postsynaptic density	9/47	324/19717	6.15e-08	1.23e-06	7.92e-07	GRIK2/CACNG5/CHRNA3/DISC1/KCND2/NOS1/GRIN2D/FYN/DCC	9
CC	GO:0099572	postsynaptic specialization	9/47	348/19717	1.13e-07	2.04e-06	1.31e-06	GRIK2/CACNG5/CHRNA3/DISC1/KCND2/NOS1/GRIN2D/FYN/DCC	9
CC	GO:0098793	presynapse	10/47	491/19717	1.9e-07	3.1e-06	2e-06	NRXN2/GRIK2/GAD1/WFS1/DISC1/SLC1A2/SYNGR1/GRIK3/GRM7/NOS1	10
CC	GO:0033267	axon part	9/47	382/19717	2.49e-07	3.73e-06	2.4e-06	KCNQ2/GRIK2/DSCAM/GAD1/COBL/DISC1/SLC1A2/GRIK3/NOS1	9
BP	GO:0030534	adult behavior	7/45	144/18670	4.98e-08	1.56e-05	1.17e-05	NRXN2/CHRNA3/SEZ6L/SLC1A2/CHRNB4/GRIN2D/GDNF	7
CC	GO:0098978	glutamatergic synapse	8/47	349/19717	1.53e-06	2.12e-05	1.36e-05	ACAN/GRIK2/NTRK3/CACNG5/SLC1A2/GRIK3/KCND2/FYN	8
CC	GO:0043025	neuronal cell body	9/47	497/19717	2.22e-06	2.86e-05	1.84e-05	GRIK2/CHRNA3/DSCAM/FABP7/COBL/ASTN2/SEZ6L/GRIK3/KCND2	9
BP	GO:0007215	glutamate receptor signaling pathway	6/45	100/18670	1.4e-07	2.91e-05	2.18e-05	GRIK2/CACNG5/GRIK3/GRM7/GRIN2D/FYN	6
BP	GO:0007409	axonogenesis	10/45	468/18670	1.29e-07	2.91e-05	2.18e-05	NTRK3/SEMA5A/DSCAM/COBL/DISC1/NCAM1/FYN/PTPRZ1/DCC/GDNF	10
MF	GO:0005261	cation channel activity	8/43	319/17697	8.55e-07	3.52e-05	1.97e-05	KCNQ2/GRIK2/CACNG5/CHRNA3/GRIK3/KCND2/CHRNB4/GRIN2D	8
MF	GO:0022839	ion gated channel activity	8/43	334/17697	1.21e-06	3.52e-05	1.97e-05	KCNQ2/GRIK2/CACNG5/CHRNA3/GRIK3/KCND2/CHRNB4/GRIN2D	8
MF	GO:0022836	gated channel activity	8/43	343/17697	1.47e-06	3.68e-05	2.06e-05	KCNQ2/GRIK2/CACNG5/CHRNA3/GRIK3/KCND2/CHRNB4/GRIN2D	8
BP	GO:0006836	neurotransmitter transport	8/45	269/18670	2.27e-07	4.06e-05	3.04e-05	NRXN2/CHRNA3/GAD1/SLC1A1/SLC1A2/NOS1/CHRNB4/GDNF	8
CC	GO:0150034	distal axon	7/47	285/19717	4.7e-06	5.28e-05	3.4e-05	GRIK2/DSCAM/GAD1/COBL/DISC1/GRIK3/NOS1	7
CC	GO:0098802	plasma membrane receptor complex	7/47	295/19717	5.89e-06	6.23e-05	4.01e-05	GRIK2/CACNG5/CHRNA3/ITGB8/GRIK3/CHRNB4/GRIN2D	7
MF	GO:0005216	ion channel activity	8/43	416/17697	6.15e-06	0.000101856	5.7e-05	KCNQ2/GRIK2/CACNG5/CHRNA3/GRIK3/KCND2/CHRNB4/GRIN2D	8
MF	GO:0022838	substrate-specific channel activity	8/43	428/17697	7.57e-06	0.000101856	5.7e-05	KCNQ2/GRIK2/CACNG5/CHRNA3/GRIK3/KCND2/CHRNB4/GRIN2D	8
MF	GO:0046873	metal ion transmembrane transporter activity	8/43	438/17697	8.95e-06	0.000106498	5.96e-05	KCNQ2/GRIK2/CACNG5/SLC1A1/SLC1A2/GRIK3/KCND2/GRIN2D	8
MF	GO:0015267	channel activity	8/43	456/17697	1.2e-05	0.000116064	6.49e-05	KCNQ2/GRIK2/CACNG5/CHRNA3/GRIK3/KCND2/CHRNB4/GRIN2D	8
MF	GO:0022803	passive transmembrane transporter activity	8/43	457/17697	1.22e-05	0.000116064	6.49e-05	KCNQ2/GRIK2/CACNG5/CHRNA3/GRIK3/KCND2/CHRNB4/GRIN2D	8
BP	GO:0060078	regulation of postsynaptic membrane potential	6/45	140/18670	1.02e-06	0.000127796	9.57e-05	GRIK2/CHRNA3/GRIK3/KCND2/CHRNB4/GRIN2D	6
BP	GO:0001505	regulation of neurotransmitter levels	8/45	354/18670	1.8e-06	0.000205017	0.000153482	NRXN2/CHRNA3/GAD1/SLC1A1/SLC1A2/NOS1/CHRNB4/GDNF	8
BP	GO:0035637	multicellular organismal signaling	6/45	204/18670	9.03e-06	0.000705415	0.000528096	GRIK2/NTRK3/CACNG5/KCND2/NOS1/CHRNB4	6
BP	GO:0016358	dendrite development	6/45	233/18670	1.92e-05	0.00132601	0.000992695	CHRNA3/DSCAM/COBL/DISC1/FYN/DCC	6
BP	GO:0048588	developmental cell growth	6/45	234/18670	1.97e-05	0.00132601	0.000992695	NTRK3/SEMA5A/DSCAM/COBL/DISC1/DCC	6
BP	GO:0060560	developmental growth involved in morphogenesis	6/45	235/18670	2.02e-05	0.00132601	0.000992695	NTRK3/SEMA5A/DSCAM/COBL/DISC1/DCC	6
BP	GO:0010975	regulation of neuron projection development	8/45	499/18670	2.22e-05	0.00138938	0.00104013	NTRK3/SEMA5A/CHRNA3/DSCAM/COBL/DISC1/FYN/DCC	8
MF	GO:0015077	monovalent inorganic cation transmembrane transporter activity	6/43	382/17697	0.000301828	0.00188642	0.00105526	KCNQ2/GRIK2/SLC1A1/SLC1A2/GRIK3/KCND2	6
BP	GO:0007411	axon guidance	6/45	276/18670	4.96e-05	0.00222865	0.00166843	SEMA5A/DSCAM/NCAM1/FYN/DCC/GDNF	6
BP	GO:0097485	neuron projection guidance	6/45	277/18670	5.06e-05	0.00222865	0.00166843	SEMA5A/DSCAM/NCAM1/FYN/DCC/GDNF	6
BP	GO:0050808	synapse organization	7/45	408/18670	5.01e-05	0.00222865	0.00166843	NRXN2/NTRK3/DSCAM/SEZ6L/DISC1/FYN/GDNF	7
BP	GO:0010976	positive regulation of neuron projection development	6/45	281/18670	5.48e-05	0.00228421	0.00171003	NTRK3/SEMA5A/DSCAM/COBL/DISC1/FYN	6
BP	GO:0042391	regulation of membrane potential	7/45	434/18670	7.39e-05	0.00288485	0.00215969	GRIK2/NTRK3/CHRNA3/GRIK3/KCND2/CHRNB4/GRIN2D	7
BP	GO:0010769	regulation of cell morphogenesis involved in differentiation	6/45	301/18670	8.02e-05	0.0029478	0.00220682	NTRK3/SEMA5A/CHRNA3/DSCAM/DISC1/DCC	6
BP	GO:1901214	regulation of neuron death	6/45	313/18670	9.94e-05	0.00335831	0.00251414	GRIK2/WFS1/FYN/PTPRZ1/DCC/GDNF	6
BP	GO:0050769	positive regulation of neurogenesis	7/45	474/18670	0.000128037	0.00410374	0.00307219	NTRK3/SEMA5A/DSCAM/COBL/DISC1/FYN/PTPRZ1	7
BP	GO:0022604	regulation of cell morphogenesis	7/45	484/18670	0.00014568	0.00423489	0.00317037	NTRK3/SEMA5A/CHRNA3/DSCAM/DISC1/FYN/DCC	7
BP	GO:0070997	neuron death	6/45	348/18670	0.000177187	0.00492187	0.00368467	GRIK2/WFS1/FYN/PTPRZ1/DCC/GDNF	6
BP	GO:0045666	positive regulation of neuron differentiation	6/45	371/18670	0.000250281	0.0066564	0.00498319	NTRK3/SEMA5A/DSCAM/COBL/DISC1/FYN	6
BP	GO:0030900	forebrain development	6/45	381/18670	0.000288666	0.00727626	0.00544724	SEMA5A/TACC2/FABP7/DISC1/SLC1A2/FYN	6
BP	GO:0031346	positive regulation of cell projection organization	6/45	383/18670	0.000296872	0.00727626	0.00544724	NTRK3/SEMA5A/DSCAM/COBL/DISC1/FYN	6
BP	GO:0006874	cellular calcium ion homeostasis	6/45	458/18670	0.000763577	0.0125588	0.00940194	GRIK2/WFS1/DISC1/NOS1/GRIN2D/FYN	6
BP	GO:0055074	calcium ion homeostasis	6/45	471/18670	0.000883154	0.0141531	0.0105955	GRIK2/WFS1/DISC1/NOS1/GRIN2D/FYN	6
BP	GO:0034765	regulation of ion transmembrane transport	6/45	483/18670	0.00100595	0.0154992	0.0116032	KCNQ2/DPP6/CACNG5/KCND2/NOS1/FYN	6
BP	GO:0016049	cell growth	6/45	484/18670	0.00101675	0.0154992	0.0116032	NTRK3/SEMA5A/DSCAM/COBL/DISC1/DCC	6
BP	GO:0072503	cellular divalent inorganic cation homeostasis	6/45	493/18670	0.00111801	0.0164413	0.0123085	GRIK2/WFS1/DISC1/NOS1/GRIN2D/FYN	6
